# Supplementary material for: Splice variants as novel targets in pancreatic ductal adenocarcinoma
Source: Sci Rep. 2017 Jun 7;7:2980. doi: 10.1038/s41598-017-03354-z (PMC5462735; doi:10.1038/s41598-017-03354-z)
Supplement: Supplementary file 2 — Supplementary Table S1 [file 41598_2017_3354_MOESM2_ESM.xls]

## Sheet: 1A
Supplementary Table S1A. 1600 differentially expressed protein-coding genes between PDAC and healthy pancreas
Transcript cluster ID	logFC (PDAC vs normal)	AveExpr	t	P.Value	adj.P.Val	B	Ensembl_gene	Symbol	Select.Protein.Classes			all_genes	917 up	683 down
3316834	-2.03011	6.96283	-14.9781	1.82597e-17	1.60028e-13	29.6122	ENSG00000174672	BRSK2	kinase|protein_coding			ENSG00000013588	ENSG00000133110	ENSG00000183770
3405587	3.81987	9.5358	14.6955	3.38209e-17	1.97604e-13	29.0164	ENSG00000013588	GPRC5A	GPCR()|protein_coding			ENSG00000173088	ENSG00000086548	ENSG00000176909
3867374	-1.67669	5.19635	-14.4434	5.90172e-17	1.98644e-13	28.4773	ENSG00000182264	IZUMO1	protein_coding			ENSG00000115414	ENSG00000105388	ENSG00000184724
3676279	-1.92375	6.51216	-14.3798	6.79978e-17	1.98644e-13	28.3401	ENSG00000140986	RPL3L	protein_coding			ENSG00000134333	ENSG00000087916	ENSG00000160838
3642747	-2.13916	6.68321	-14.4335	6.0338e-17	1.98644e-13	28.4559	ENSG00000242173	ARHGDIG	protein_coding			ENSG00000133816	ENSG00000117472	ENSG00000174599
3259253	2.4294	7.9935	14.2977	8.16781e-17	2.04522e-13	28.1624	ENSG00000173088	C10orf131	protein_coding			ENSG00000070882	ENSG00000013588	ENSG00000140955
3830925	-2.53219	6.70773	-14.2094	9.95809e-17	2.18182e-13	27.9701	ENSG00000126259	KIRREL2	protein_coding			ENSG00000137573	ENSG00000137648	ENSG00000141316
2598261	3.57487	10.9897	14.1397	1.16514e-16	2.26917e-13	27.8178	ENSG00000115414	FN1	protein_coding			ENSG00000163466	ENSG00000137573	ENSG00000171368
3055765	-1.9772	6.70987	-13.8545	2.22661e-16	3.90281e-13	27.1888	ENSG00000146755	TRIM50	protein_coding			ENSG00000138795	ENSG00000196611	ENSG00000106633
3179706	-1.9371	7.22775	-13.6805	3.32112e-16	5.29205e-13	26.8	ENSG00000165238	WNK2	kinase|protein_coding			ENSG00000147010	ENSG00000115414	ENSG00000172464
3322775	1.70307	11.0816	13.5618	4.37078e-16	6.38425e-13	26.5328	ENSG00000134333	LDHA	protein_coding			ENSG00000106546	ENSG00000058085	ENSG00000213213
3320717	2.04471	8.91607	13.411	6.2107e-16	8.37393e-13	26.1907	ENSG00000133816	MICAL2	protein_coding			ENSG00000100934	ENSG00000136542	ENSG00000179348
3041875	2.09706	7.9118	13.3688	6.85575e-16	8.58339e-13	26.0944	ENSG00000070882	OSBPL3	protein_coding			ENSG00000115091	ENSG00000145287	ENSG00000171794
3102372	3.67332	9.42578	13.2425	9.22348e-16	9.50995e-13	25.8053	ENSG00000137573	SULF1	protein_coding			ENSG00000038427	ENSG00000164171	ENSG00000186231
2382970	-1.9077	7.94655	-13.2852	8.3416e-16	9.50995e-13	25.9033	ENSG00000143819	EPHX1	protein_coding			ENSG00000167553	ENSG00000038427	ENSG00000147869
3762380	-2.09679	6.30353	-13.2479	9.10756e-16	9.50995e-13	25.8176	ENSG00000136457	CHAD	protein_coding			ENSG00000075624	ENSG00000173702	ENSG00000196415
2527606	1.49773	10.5986	13.2175	9.78586e-16	9.52925e-13	25.7476	ENSG00000163466	ARPC2	protein_coding			ENSG00000164171	ENSG00000132465	ENSG00000145020
2707045	-2.38407	5.61155	-13.0997	1.29326e-15	1.19306e-12	25.4757	ENSG00000114757	PEX5L	receptor|protein_coding			ENSG00000113140	ENSG00000006074	ENSG00000158966
3415988	-1.34478	5.88752	-12.999	1.6437e-15	1.44054e-12	25.2417	ENSG00000135409	AMHR2	kinase|receptor|protein_coding			ENSG00000131236	ENSG00000147168	ENSG00000169006
2895792	-1.32156	4.48648	-12.7694	2.85148e-15	2.17874e-12	24.7038	ENSG00000180537	RNF182	protein_coding			ENSG00000197798	ENSG00000134827	ENSG00000108309
3845175	-1.74269	7.57563	-12.7683	2.85891e-15	2.17874e-12	24.7012	ENSG00000130005	GAMT	protein_coding			ENSG00000169756	ENSG00000170961	ENSG00000109956
3695819	-1.3325	7.0413	-12.6947	3.41592e-15	2.49476e-12	24.5273	ENSG00000124074	C16orf48	protein_coding			ENSG00000140937	ENSG00000011426	ENSG00000120937
3886810	-3.6666	7.91485	-12.6075	4.22173e-15	2.95994e-12	24.3202	ENSG00000124232	RBPJL	transcription regulator|protein_coding			ENSG00000076003	ENSG00000115221	ENSG00000125813
2781138	2.40683	7.59222	12.5692	4.63403e-15	3.00834e-12	24.2291	ENSG00000138795	LEF1	transcription regulator|protein_coding			ENSG00000102265	ENSG00000172724	ENSG00000145526
3819401	-1.81581	7.41057	-12.583	4.48166e-15	3.00834e-12	24.2618	ENSG00000090661	CERS4	transcription regulator|protein_coding			ENSG00000138119	ENSG00000166923	ENSG00000143869
4001850	1.51578	8.71041	12.4628	6.01047e-15	3.67077e-12	23.9747	ENSG00000147010	SH3KBP1	protein_coding			ENSG00000134996	ENSG00000111799	ENSG00000169660
2452724	-3.6393	6.24612	-12.4586	6.07328e-15	3.67077e-12	23.9645	ENSG00000162877	PM20D1	protein_coding			ENSG00000198805	ENSG00000146070	ENSG00000185915
2991233	2.02363	9.02456	12.4201	6.67533e-15	3.77436e-12	23.8721	ENSG00000106546	AHR	transcription regulator|protein_coding			ENSG00000182481	ENSG00000171345	ENSG00000126890
3393257	-2.23671	8.33245	-12.4263	6.5741e-15	3.77436e-12	23.887	ENSG00000186318	BACE1	protein_coding			ENSG00000090376	ENSG00000103534	ENSG00000080166
3228813	-1.43073	6.7355	-12.3038	8.88826e-15	4.86855e-12	23.5918	ENSG00000123453	SARDH	protein_coding			ENSG00000005020	ENSG00000140297	ENSG00000088543
3561952	1.68713	8.82682	12.2251	1.08006e-14	5.73674e-12	23.401	ENSG00000100934	SEC23A	protein_coding			ENSG00000166913	ENSG00000140937	ENSG00000187266
2818517	3.30622	10.1824	12.1988	1.15292e-14	5.74396e-12	23.3371	ENSG00000038427	VCAN	protein_coding			ENSG00000154760	ENSG00000204262	ENSG00000198939
3413787	1.39371	10.4993	12.1895	1.17973e-14	5.74396e-12	23.3145	ENSG00000167553	TUBA1C	protein_coding			ENSG00000197142	ENSG00000103888	ENSG00000169840
2501697	1.32538	10.7367	12.2045	1.13666e-14	5.74396e-12	23.351	ENSG00000115091	ACTR3	protein_coding			ENSG00000058085	ENSG00000197142	ENSG00000100867
3036924	1.17018	12.3655	12.1268	1.37904e-14	6.53294e-12	23.1616	ENSG00000075624	ACTB	protein_coding|housekeeping			ENSG00000054219	ENSG00000088325	ENSG00000112320
2809245	3.35211	9.37957	12.1	1.47447e-14	6.80117e-12	23.0961	ENSG00000164171	ITGA2	protein_coding			ENSG00000113657	ENSG00000124107	ENSG00000170549
3334884	-1.3522	7.63938	-12.0622	1.62026e-14	7.07108e-12	23.0037	ENSG00000149809	TM7SF2	protein_coding			ENSG00000204262	ENSG00000114346	ENSG00000172346
4003017	-1.33577	5.69131	-12.0077	1.85718e-14	7.75064e-12	22.8699	ENSG00000102230	PCYT1B	protein_coding			ENSG00000114978	ENSG00000205413	ENSG00000176472
3860045	-1.91077	6.14912	-11.982	1.98099e-14	8.07505e-12	22.8066	ENSG00000161270	NPHS1	protein_coding			ENSG00000056586	ENSG00000122641	ENSG00000168993
2882098	2.162	11.6965	11.9559	2.11515e-14	8.25907e-12	22.7424	ENSG00000113140	SPARC	protein_coding			ENSG00000106799	ENSG00000078098	ENSG00000090539
2331727	1.57121	10.808	11.9499	2.14715e-14	8.25907e-12	22.7277	ENSG00000131236	CAP1	protein_coding			ENSG00000117472	ENSG00000169245	ENSG00000114279
2655606	-1.54859	6.40408	-11.9462	2.16749e-14	8.25907e-12	22.7184	ENSG00000145194	ECE2	protein_coding			ENSG00000163191	ENSG00000185862	ENSG00000168748
3295376	-1.67582	6.89517	-11.9334	2.23845e-14	8.34798e-12	22.6868	ENSG00000165655	ZNF503	transcription regulator|protein_coding			ENSG00000067225	ENSG00000137959	ENSG00000150054
3355021	1.5479	7.6042	11.8608	2.68799e-14	9.6306e-12	22.5074	ENSG00000197798	FAM118B	protein_coding			ENSG00000086548	ENSG00000206075	ENSG00000170074
2499053	1.43642	9.76588	11.8602	2.69226e-14	9.6306e-12	22.5058	ENSG00000169756	LIMS1	protein_coding			ENSG00000133110	ENSG00000106541	ENSG00000196388
3694657	2.70078	9.27707	11.8213	2.97037e-14	1.04129e-11	22.4094	ENSG00000140937	CDH11	protein_coding			ENSG00000111799	ENSG00000154096	ENSG00000183473
2715016	-1.90017	7.58486	-11.8038	3.1048e-14	1.06708e-11	22.366	ENSG00000068078	FGFR3	kinase|receptor|protein_coding			ENSG00000077549	ENSG00000196532	ENSG00000162461
3739521	-1.60449	7.23782	-11.7784	3.31113e-14	1.09505e-11	22.3028	ENSG00000181031	RPH3AL	protein_coding			ENSG00000173692	ENSG00000111335	ENSG00000198736
3933923	-2.63568	7.30947	-11.7828	3.27464e-14	1.09505e-11	22.3137	ENSG00000160200	CBS	protein_coding			ENSG00000168542	ENSG00000186340	ENSG00000124227
3976341	2.10073	12.0198	11.7365	3.68249e-14	1.1324e-11	22.1985	ENSG00000102265	TIMP1	protein_coding			ENSG00000112769	ENSG00000148848	ENSG00000139574
2577896	1.35735	7.12602	11.7509	3.55035e-14	1.1324e-11	22.2344	ENSG00000076003	MCM6	protein_coding			ENSG00000108679	ENSG00000173088	ENSG00000186150
3936167	-1.35268	5.41901	-11.7366	3.68212e-14	1.1324e-11	22.1986	ENSG00000099954	CECR2	protein_coding			ENSG00000147168	ENSG00000168685	ENSG00000185955
2957402	-1.8589	5.56962	-11.6914	4.13036e-14	1.24822e-11	22.0859	ENSG00000174156	GSTA3	protein_coding			ENSG00000124209	ENSG00000106819	ENSG00000104635
3945014	-1.67139	7.36802	-11.632	4.80657e-14	1.42796e-11	21.9371	ENSG00000100116	GCAT	protein_coding			ENSG00000135048	ENSG00000139329	ENSG00000004777
3300597	2.37191	9.60807	11.5753	5.55682e-14	1.55456e-11	21.7947	ENSG00000138119	MYOF	protein_coding			ENSG00000164733	ENSG00000075223	ENSG00000182968
3329069	-1.29283	7.64858	-11.5706	5.62362e-14	1.55456e-11	21.7829	ENSG00000121653	MAPK8IP1	protein_coding			ENSG00000117450	ENSG00000148346	ENSG00000154358
3883441	-1.47683	7.1304	-11.575	5.55993e-14	1.55456e-11	21.7941	ENSG00000061656	SPAG4	protein_coding			ENSG00000144645	ENSG00000143387	ENSG00000178093
3353867	-1.88462	6.06035	-11.567	5.67617e-14	1.55456e-11	21.7738	ENSG00000254737	OR10G4	GPCR(oderant)|protein_coding			ENSG00000196230	ENSG00000138795	ENSG00000177045
3175119	1.50694	8.80078	11.5563	5.83326e-14	1.57301e-11	21.747	ENSG00000134996	OSTF1	protein_coding			ENSG00000163565	ENSG00000168542	ENSG00000138640
2674501	-1.00577	7.17872	-11.5498	5.93217e-14	1.57544e-11	21.7305	ENSG00000145020	AMT	protein_coding			ENSG00000101608	ENSG00000155380	ENSG00000220032
3527514	2.14868	9.37598	11.531	6.2242e-14	1.62832e-11	21.6833	ENSG00000198805	PNP	protein_coding			ENSG00000143702	ENSG00000123500	ENSG00000179588
3867400	-1.62477	6.62975	-11.4992	6.75411e-14	1.71574e-11	21.603	ENSG00000174951	FUT1	protein_coding			ENSG00000112078	ENSG00000113083	ENSG00000102796
4041113	1.85639	8.40995	11.4714	7.25618e-14	1.79136e-11	21.5326	ENSG00000182481	KPNA2	protein_coding			ENSG00000136603	ENSG00000138119	ENSG00000170561
3420442	2.0025	7.16297	11.4267	8.14119e-14	1.91945e-11	21.4196	ENSG00000090376	IRAK3	kinase|protein_coding			ENSG00000118257	ENSG00000117394	ENSG00000171450
3042610	1.81974	8.06982	11.4134	8.42574e-14	1.91945e-11	21.3858	ENSG00000005020	SKAP2	protein_coding			ENSG00000116489	ENSG00000108821	ENSG00000017373
3886639	1.25177	9.69239	11.4131	8.43211e-14	1.91945e-11	21.3851	ENSG00000166913	YWHAB	protein_coding			ENSG00000115232	ENSG00000188643	ENSG00000164972
2877918	-1.08069	5.85156	-11.4312	8.04828e-14	1.91945e-11	21.4308	ENSG00000170469	SPATA24	transcription regulator|protein_coding			ENSG00000234745	ENSG00000115919	ENSG00000168418
3708938	-1.38451	6.87053	-11.425	8.17689e-14	1.91945e-11	21.4153	ENSG00000129244	ATP1B2	protein_coding			ENSG00000138071	ENSG00000173597	ENSG00000171813
3830065	-2.05336	7.04939	-11.4195	8.29471e-14	1.91945e-11	21.4012	ENSG00000105707	HPN	protein_coding			ENSG00000143079	ENSG00000131746	ENSG00000052850
2322957	-1.07361	7.99912	-11.3688	9.45578e-14	2.12488e-11	21.2725	ENSG00000074964	ARHGEF10L	protein_coding			ENSG00000079257	ENSG00000122861	ENSG00000176922
3753568	1.90321	7.63189	11.3402	1.01817e-13	2.23082e-11	21.1998	ENSG00000154760	SLFN13	protein_coding			ENSG00000006125	ENSG00000203747	ENSG00000125611
3897280	-1.56065	5.06583	-11.3405	1.0175e-13	2.23082e-11	21.2004	ENSG00000101349	PAK7	kinase|protein_coding			ENSG00000171848	ENSG00000151617	ENSG00000100341
3264326	2.6308	8.77524	11.3269	1.05401e-13	2.28083e-11	21.1658	ENSG00000197142	ACSL5	protein_coding			ENSG00000163297	ENSG00000133106	ENSG00000213937
2371139	3.52413	9.30183	11.3105	1.09975e-13	2.32439e-11	21.124	ENSG00000058085	LAMC2	protein_coding			ENSG00000140575	ENSG00000168461	ENSG00000175325
2583254	2.22572	7.99135	11.3056	1.11393e-13	2.32439e-11	21.1114	ENSG00000054219	LY75	protein_coding			ENSG00000145860	ENSG00000170373	ENSG00000160973
3882012	-1.1804	6.29316	-11.3087	1.10484e-13	2.32439e-11	21.1195	ENSG00000088305	DNMT3B	protein_coding			ENSG00000185201	ENSG00000197614	ENSG00000062096
2880292	2.10552	9.04976	11.286	1.17197e-13	2.41675e-11	21.0615	ENSG00000113657	DPYSL3	protein_coding			ENSG00000122786	ENSG00000081237	ENSG00000060709
2591643	2.69722	9.7092	11.1918	1.49802e-13	2.98378e-11	20.8202	ENSG00000204262	COL5A2	protein_coding			ENSG00000122641	ENSG00000104368	ENSG00000178919
3579610	-1.41029	5.86156	-11.1635	1.61297e-13	3.17664e-11	20.7475	ENSG00000183092	BEGAIN	protein_coding			ENSG00000168461	ENSG00000102359	ENSG00000180767
3382319	-1.27114	7.002	-11.1491	1.67477e-13	3.19079e-11	20.7105	ENSG00000158555	GDPD5	protein_coding			ENSG00000080822	ENSG00000165168	ENSG00000163377
3859832	-1.43086	6.08765	-11.1239	1.78914e-13	3.33618e-11	20.6456	ENSG00000105675	ATP4A	protein_coding			ENSG00000240065	ENSG00000196878	ENSG00000183111
3917938	-1.72846	6.2839	-11.0996	1.90659e-13	3.44522e-11	20.583	ENSG00000142149	HUNK	kinase|protein_coding			ENSG00000145623	ENSG00000054219	ENSG00000163421
2559807	1.54984	9.37726	11.0872	1.9697e-13	3.52295e-11	20.551	ENSG00000114978	MOB1A	protein_coding			ENSG00000138448	ENSG00000143119	ENSG00000136931
3224366	1.07251	7.93507	11.0381	2.24088e-13	3.88893e-11	20.4241	ENSG00000056586	RC3H2	protein_coding			ENSG00000135046	ENSG00000164176	ENSG00000165521
3181728	1.44629	9.20057	11.0307	2.28477e-13	3.92622e-11	20.405	ENSG00000106799	TGFBR1	kinase|receptor|protein_coding			ENSG00000114346	ENSG00000108242	ENSG00000058335
2334602	3.85096	9.5678	10.9831	2.59008e-13	4.36528e-11	20.2816	ENSG00000117472	TSPAN1	protein_coding			ENSG00000107290	ENSG00000204397	ENSG00000182103
2693511	-2.21478	5.68192	-10.977	2.63237e-13	4.3943e-11	20.2657	ENSG00000163884	KLF15	transcription regulator|protein_coding			ENSG00000147065	ENSG00000156535	ENSG00000182601
2435410	1.95201	9.97219	10.9712	2.67276e-13	4.41964e-11	20.2507	ENSG00000163191	S100A11	protein_coding			ENSG00000177409	ENSG00000079385	ENSG00000117480
2420615	-2.63582	5.92357	-10.958	2.76776e-13	4.49197e-11	20.2163	ENSG00000171517	LPAR3	GPCR(Go|Gq|Gi)|protein_coding			ENSG00000105887	ENSG00000135046	ENSG00000129951
3631964	1.60884	10.3843	10.9454	2.86087e-13	4.53893e-11	20.1838	ENSG00000067225	PKM2	protein_coding			ENSG00000182718	ENSG00000135318	ENSG00000132702
2848589	-2.27848	6.97201	-10.9437	2.87438e-13	4.53893e-11	20.1791	ENSG00000169862	CTNND2	transcription regulator|protein_coding			ENSG00000147251	ENSG00000090104	ENSG00000163064
2986350	-1.53511	7.33555	-10.9286	2.99117e-13	4.68119e-11	20.1399	ENSG00000198719	DLL1	protein_coding			ENSG00000143119	ENSG00000107796	ENSG00000176125
3834379	4.43907	10.6121	10.9246	3.02326e-13	4.68953e-11	20.1294	ENSG00000086548	CEACAM6	protein_coding			ENSG00000133106	ENSG00000113140	ENSG00000186564
3238835	-1.45885	7.8654	-10.8807	3.39583e-13	5.17584e-11	20.0151	ENSG00000168267	PTF1A	transcription regulator|protein_coding			ENSG00000150093	ENSG00000176153	ENSG00000162975
3510066	4.86889	9.3627	10.8709	3.48507e-13	5.26605e-11	19.9895	ENSG00000133110	POSTN	protein_coding			ENSG00000164692	ENSG00000090382	ENSG00000177542
2387606	-1.96974	6.52345	-10.8587	3.59928e-13	5.39215e-11	19.9578	ENSG00000133019	CHRM3	GPCR(Gq|Gi)|protein_coding			ENSG00000145287	ENSG00000198805	ENSG00000136928
2961177	2.77587	9.42702	10.7893	4.32851e-13	6.2012e-11	19.7762	ENSG00000111799	COL12A1	protein_coding			ENSG00000139354	ENSG00000134460	ENSG00000256463
2399765	1.21618	10.4278	10.7871	4.35412e-13	6.2012e-11	19.7703	ENSG00000077549	CAPZB	protein_coding			ENSG00000102218	ENSG00000139278	ENSG00000101222
3438527	-1.19383	8.15641	-10.7835	4.39663e-13	6.2012e-11	19.7608	ENSG00000177169	ULK1	kinase|protein_coding			ENSG00000125249	ENSG00000216490	ENSG00000158571
2611504	-1.32217	7.1464	-10.7846	4.38295e-13	6.2012e-11	19.7638	ENSG00000163517	HDAC11	transcription regulator|protein_coding			ENSG00000196562	ENSG00000164294	ENSG00000163909
3000342	-1.39592	6.71335	-10.7854	4.37448e-13	6.2012e-11	19.7658	ENSG00000164742	ADCY1	protein_coding			ENSG00000137831	ENSG00000188404	ENSG00000172318
3373893	-2.51573	7.90029	-10.7813	4.42235e-13	6.2012e-11	19.755	ENSG00000149150	SLC43A1	protein_coding			ENSG00000088325	ENSG00000129009	ENSG00000129673
2519577	2.40195	11.561	10.7726	4.52525e-13	6.20384e-11	19.7324	ENSG00000168542	COL3A1	protein_coding			ENSG00000136542	ENSG00000041982	ENSG00000158296
2970086	1.83623	8.87935	10.7722	4.53041e-13	6.20384e-11	19.7313	ENSG00000112769	LAMA4	protein_coding			ENSG00000102699	ENSG00000177409	ENSG00000129757
2531712	1.34583	8.65025	10.7736	4.5136e-13	6.20384e-11	19.7349	ENSG00000173692	PSMD1	protein_coding			ENSG00000111348	ENSG00000113657	ENSG00000132740
3082373	-1.47337	6.25112	-10.7651	4.61653e-13	6.27276e-11	19.7127	ENSG00000106018	VIPR2	GPCR(Gs|Gq)|protein_coding			ENSG00000115233	ENSG00000173221	ENSG00000221916
3772719	1.35242	9.86484	10.7588	4.69547e-13	6.27529e-11	19.696	ENSG00000108679	LGALS3BP	protein_coding			ENSG00000136108	ENSG00000102265	ENSG00000251359
3354535	-1.20031	6.45701	-10.7564	4.7258e-13	6.27529e-11	19.6897	ENSG00000165495	PKNOX2	transcription regulator|protein_coding			ENSG00000069849	ENSG00000089127	ENSG00000100053
2326993	-1.11401	7.33923	-10.7303	5.06653e-13	6.67715e-11	19.6211	ENSG00000142765	SYTL1	protein_coding			ENSG00000116815	ENSG00000166147	ENSG00000167971
2939560	-1.11199	4.28735	-10.6907	5.63234e-13	7.36744e-11	19.5169	ENSG00000145975	C6orf146	protein_coding			ENSG00000151617	ENSG00000070882	ENSG00000185736
3251068	-1.3132	6.43137	-10.6736	5.89554e-13	7.59831e-11	19.4719	ENSG00000107736	CDH23	protein_coding			ENSG00000146070	ENSG00000148773	ENSG00000106113
4011844	2.93465	8.23922	10.6467	6.33681e-13	8.10741e-11	19.4008	ENSG00000147168	IL2RG	receptor|protein_coding			ENSG00000124201	ENSG00000089472	ENSG00000176399
3890870	1.058	8.71976	10.6251	6.71357e-13	8.52721e-11	19.3439	ENSG00000124209	RAB22A	protein_coding			ENSG00000078237	ENSG00000198959	ENSG00000171056
3209384	1.25952	9.32803	10.6219	6.77182e-13	8.53931e-11	19.3354	ENSG00000135048	TMEM2	protein_coding			ENSG00000188643	ENSG00000196562	ENSG00000159648
3644510	-1.62288	7.64354	-10.5811	7.55681e-13	9.46112e-11	19.2273	ENSG00000167964	RAB26	protein_coding			ENSG00000075391	ENSG00000173391	ENSG00000147571
3124537	1.42688	10.9353	10.5624	7.94682e-13	9.87885e-11	19.1778	ENSG00000164733	CTSB	protein_coding			ENSG00000154473	ENSG00000187474	ENSG00000107295
2410241	1.21736	9.52821	10.557	8.06243e-13	9.8824e-11	19.1635	ENSG00000117450	PRDX1	protein_coding			ENSG00000131263	ENSG00000164692	ENSG00000169427
2680591	-1.44168	8.8599	-10.5575	8.05179e-13	9.8824e-11	19.1648	ENSG00000144749	LRIG1	protein_coding			ENSG00000139329	ENSG00000128342	ENSG00000180834
3474461	-1.33588	7.17769	-10.5539	8.13185e-13	9.89827e-11	19.1551	ENSG00000135097	MSI1	protein_coding			ENSG00000181104	ENSG00000106483	ENSG00000187173
2667809	1.40858	8.36387	10.5402	8.43656e-13	1.01776e-10	19.1188	ENSG00000144645	OSBPL10	protein_coding			ENSG00000026103	ENSG00000075213	ENSG00000186918
2901913	1.15835	11.5136	10.5384	8.47745e-13	1.01776e-10	19.1141	ENSG00000196230	TUBB	protein_coding			ENSG00000163131	ENSG00000121966	ENSG00000100314
2362394	1.92125	8.7178	10.5274	8.7322e-13	1.04121e-10	19.0849	ENSG00000163565	IFI16	transcription regulator|protein_coding			ENSG00000102034	ENSG00000112299	ENSG00000213316
3776427	1.27831	8.81009	10.499	9.42803e-13	1.1017e-10	19.0093	ENSG00000101608	MYL12A	protein_coding			ENSG00000111424	ENSG00000138061	ENSG00000257008
3350908	-1.15048	6.9908	-10.4998	9.40809e-13	1.1017e-10	19.0114	ENSG00000110274	CEP164	protein_coding			ENSG00000088986	ENSG00000115461	ENSG00000086506
2463864	1.83702	8.1127	10.4939	9.5599e-13	1.1064e-10	18.9956	ENSG00000143702	CEP170	protein_coding			ENSG00000130429	ENSG00000119917	ENSG00000168734
2905069	1.15189	7.88721	10.4925	9.59449e-13	1.1064e-10	18.9921	ENSG00000112078	KCTD20	protein_coding			ENSG00000081320	ENSG00000133816	ENSG00000178828
2651989	1.83666	8.6935	10.4792	9.94693e-13	1.13954e-10	18.9565	ENSG00000136603	SKIL	protein_coding			ENSG00000204264	ENSG00000014914	ENSG00000095917
3514639	-1.01751	6.94457	-10.4726	1.01263e-12	1.15256e-10	18.9389	ENSG00000102796	DHRS12	protein_coding			ENSG00000072401	ENSG00000101825	ENSG00000127412
3407849	-3.08687	5.09683	-10.4549	1.06213e-12	1.1934e-10	18.8919	ENSG00000134548	C12orf39	protein_coding			ENSG00000142669	ENSG00000106366	ENSG00000172146
2524301	1.66375	7.81402	10.4406	1.10406e-12	1.22481e-10	18.8537	ENSG00000118257	NRP2	protein_coding			ENSG00000155380	ENSG00000136167	ENSG00000160360
2352228	1.47942	9.65077	10.4287	1.14035e-12	1.25181e-10	18.8218	ENSG00000116489	CAPZA1	protein_coding			ENSG00000169826	ENSG00000164949	ENSG00000134438
3939498	-1.0742	6.6075	-10.4269	1.14579e-12	1.25181e-10	18.8172	ENSG00000133460	SLC2A11	protein_coding			ENSG00000067900	ENSG00000106546	ENSG00000005379
2909948	-1.18875	5.24567	-10.4256	1.14983e-12	1.25181e-10	18.8137	ENSG00000008196	TFAP2B	transcription regulator|protein_coding			ENSG00000173221	ENSG00000152766	ENSG00000105373
2518272	1.92126	7.48121	10.422	1.16114e-12	1.25596e-10	18.804	ENSG00000115232	ITGA4	protein_coding			ENSG00000112242	ENSG00000111348	ENSG00000124780
2948926	1.1711	11.7009	10.4179	1.17411e-12	1.25596e-10	18.7931	ENSG00000234745	HLA-B	protein_coding			ENSG00000131724	ENSG00000099953	ENSG00000182156
2485784	1.13055	10.2601	10.4176	1.17513e-12	1.25596e-10	18.7922	ENSG00000138071	ACTR2	protein_coding			ENSG00000172936	ENSG00000171848	ENSG00000105610
2352106	1.39977	8.64563	10.3995	1.23428e-12	1.31118e-10	18.7438	ENSG00000143079	CTTNBP2NL	protein_coding			ENSG00000155366	ENSG00000154451	ENSG00000165066
2702724	1.72116	6.92764	10.3961	1.2457e-12	1.31534e-10	18.7347	ENSG00000079257	LXN	protein_coding			ENSG00000102359	ENSG00000090376	ENSG00000132846
3718682	1.0913	9.26953	10.3633	1.36179e-12	1.39868e-10	18.6469	ENSG00000006125	AP2B1	protein_coding			ENSG00000070214	ENSG00000105976	ENSG00000197444
3319073	-1.22055	5.31064	-10.3625	1.36452e-12	1.39868e-10	18.6449	ENSG00000170743	SYT9	protein_coding			ENSG00000033867	ENSG00000134057	ENSG00000166347
2907513	-3.15636	6.75496	-10.3667	1.34905e-12	1.39868e-10	18.6562	ENSG00000124713	GNMT	protein_coding			ENSG00000204397	ENSG00000168679	ENSG00000163536
2383356	-1.46903	8.00766	-10.3356	1.46813e-12	1.48747e-10	18.5728	ENSG00000163050	ADCK3	kinase|protein_coding			ENSG00000197329	ENSG00000196352	ENSG00000120055
2776305	-1.4233	7.26628	-10.3145	1.55498e-12	1.55747e-10	18.5161	ENSG00000163623	NKX6-1	transcription regulator|protein_coding			ENSG00000127314	ENSG00000132274	ENSG00000167759
2469252	2.00287	7.42015	10.2958	1.63624e-12	1.62955e-10	18.4659	ENSG00000171848	RRM2	protein_coding			ENSG00000178202	ENSG00000181104	ENSG00000131094
2904836	-1.41942	5.58054	-10.2908	1.65883e-12	1.64271e-10	18.4524	ENSG00000197753	LHFPL5	protein_coding			ENSG00000042493	ENSG00000175793	ENSG00000182324
2621647	-1.95835	4.63081	-10.2306	1.95561e-12	1.89381e-10	18.2901	ENSG00000164049	FBXW12	protein_coding			ENSG00000196352	ENSG00000101311	ENSG00000188523
2774971	1.57803	8.77414	10.1934	2.16524e-12	2.08529e-10	18.1896	ENSG00000163297	ANTXR2	protein_coding			ENSG00000107796	ENSG00000153292	ENSG00000176893
3608113	1.03155	9.96059	10.1754	2.27435e-12	2.1784e-10	18.1411	ENSG00000140575	IQGAP1	protein_coding			ENSG00000074800	ENSG00000147251	ENSG00000164651
3841439	-1.4638	6.90864	-10.1563	2.39678e-12	2.27085e-10	18.0894	ENSG00000167614	TTYH1	protein_coding			ENSG00000185862	ENSG00000144063	ENSG00000058404
3738842	-1.009	7.27478	-10.122	2.63408e-12	2.46899e-10	17.9963	ENSG00000169660	HEXDC	protein_coding			ENSG00000064601	ENSG00000163191	ENSG00000116039
3259937	-1.38992	6.16316	-10.1187	2.65767e-12	2.47785e-10	17.9875	ENSG00000241935	HOGA1	protein_coding			ENSG00000167552	ENSG00000162745	ENSG00000165462
2884216	1.42424	8.17023	10.1159	2.67819e-12	2.48377e-10	17.9799	ENSG00000145860	RNF145	protein_coding			ENSG00000258508	ENSG00000104549	ENSG00000164488
3779362	-2.13388	7.88381	-10.1098	2.72405e-12	2.50504e-10	17.9632	ENSG00000141401	IMPA2	protein_coding			ENSG00000166147	ENSG00000120708	ENSG00000090565
3025545	1.56855	8.93623	10.1001	2.79767e-12	2.5408e-10	17.9368	ENSG00000122786	CALD1	protein_coding			ENSG00000198814	ENSG00000042493	ENSG00000143801
3315658	1.16642	9.65702	10.1015	2.78659e-12	2.5408e-10	17.9408	ENSG00000185201	IFITM2	protein_coding			ENSG00000182220	ENSG00000163131	ENSG00000162728
3658980	-2.45793	7.76989	-10.084	2.92403e-12	2.64188e-10	17.8933	ENSG00000166123	GPT2	protein_coding			ENSG00000108821	ENSG00000115232	ENSG00000255604
3047581	2.54454	8.91464	10.0801	2.95554e-12	2.65665e-10	17.8827	ENSG00000122641	INHBA	protein_coding			ENSG00000143387	ENSG00000163565	ENSG00000184545
3778504	2.26834	9.28285	10.0603	3.12172e-12	2.74176e-10	17.8287	ENSG00000168461	RAB31	protein_coding			ENSG00000163359	ENSG00000089356	ENSG00000183166
3081707	-1.15671	7.62	-10.0656	3.07647e-12	2.74176e-10	17.8431	ENSG00000130675	MNX1	transcription regulator|protein_coding			ENSG00000077585	ENSG00000059728	ENSG00000144031
2473936	-1.49312	6.97379	-10.0595	3.12843e-12	2.74176e-10	17.8266	ENSG00000171303	KCNK3	protein_coding			ENSG00000173744	ENSG00000137699	ENSG00000033122
2685908	1.37481	9.13147	10.0416	3.28656e-12	2.85182e-10	17.7779	ENSG00000080822	CLDND1	protein_coding			ENSG00000101974	ENSG00000189159	ENSG00000165644
2903285	1.85394	9.03446	10.029	3.40333e-12	2.93576e-10	17.7435	ENSG00000240065	PSMB9	protein_coding			ENSG00000155465	ENSG00000019549	ENSG00000123131
2807359	1.53118	9.25422	10.0276	3.41679e-12	2.93576e-10	17.7396	ENSG00000145623	OSMR	receptor|protein_coding			ENSG00000138134	ENSG00000139292	ENSG00000171532
3602569	-1.45901	5.75259	-10.0192	3.49643e-12	2.98953e-10	17.7169	ENSG00000169758	C15orf27	protein_coding			ENSG00000114450	ENSG00000154760	ENSG00000162885
2519229	1.45325	10.029	10.0023	3.66387e-12	3.07747e-10	17.6707	ENSG00000138448	ITGAV	protein_coding			ENSG00000169299	ENSG00000156804	ENSG00000221938
2490351	-1.28801	5.19633	-10.0017	3.66951e-12	3.07747e-10	17.6692	ENSG00000066032	CTNNA2	protein_coding			ENSG00000070367	ENSG00000162511	ENSG00000196739
2606859	-2.05908	7.0615	-10.0024	3.66316e-12	3.07747e-10	17.6709	ENSG00000130294	KIF1A	protein_coding			ENSG00000103534	ENSG00000126709	ENSG00000181444
3174816	2.1856	10.3264	9.93292	4.43988e-12	3.68826e-10	17.4811	ENSG00000135046	ANXA1	protein_coding			ENSG00000204217	ENSG00000136108	ENSG00000184524
2652675	2.55893	6.93403	9.90543	4.79199e-12	3.95989e-10	17.4058	ENSG00000114346	ECT2	protein_coding			ENSG00000166889	ENSG00000255221	ENSG00000134253
3228007	1.16874	8.67946	9.9024	4.83247e-12	3.95989e-10	17.3975	ENSG00000107290	SETX	protein_coding			ENSG00000113532	ENSG00000000971	ENSG00000163132
2316953	-1.22639	7.10934	-9.90224	4.83465e-12	3.95989e-10	17.397	ENSG00000142611	PRDM16	transcription regulator|protein_coding			ENSG00000162511	ENSG00000023445	ENSG00000112238
3979659	1.36279	10.1652	9.89548	4.92627e-12	4.01617e-10	17.3785	ENSG00000147065	MSN	protein_coding			ENSG00000149257	ENSG00000182481	ENSG00000146453
3729419	-1.48373	6.18941	-9.88939	5.01034e-12	4.0658e-10	17.3618	ENSG00000167434	CA4	protein_coding			ENSG00000111335	ENSG00000120594	ENSG00000172232
3061456	2.10757	7.81762	9.88436	5.08099e-12	4.10413e-10	17.348	ENSG00000177409	SAMD9L	protein_coding			ENSG00000183735	ENSG00000240065	ENSG00000187672
3074640	1.28825	9.56493	9.88238	5.10905e-12	4.10786e-10	17.3426	ENSG00000105887	MTPN	protein_coding			ENSG00000118473	ENSG00000069849	ENSG00000165905
3627248	1.31466	10.9206	9.8618	5.41001e-12	4.3103e-10	17.2861	ENSG00000182718	ANXA2	protein_coding			ENSG00000177565	ENSG00000138496	ENSG00000170577
3988435	1.95603	7.07923	9.85227	5.55542e-12	4.40613e-10	17.2599	ENSG00000147251	DOCK11	protein_coding			ENSG00000102753	ENSG00000146386	ENSG00000115363
3318639	-1.87064	6.51283	-9.844	5.68499e-12	4.48858e-10	17.2371	ENSG00000110148	CCKBR	GPCR(Gq)|protein_coding			ENSG00000112079	ENSG00000117228	ENSG00000169860
3704567	-1.34146	7.12033	-9.82528	5.98937e-12	4.7077e-10	17.1856	ENSG00000129993	CBFA2T3	transcription regulator|protein_coding			ENSG00000041357	ENSG00000151715	ENSG00000242498
3287789	-1.4225	6.23147	-9.81718	6.12619e-12	4.79374e-10	17.1633	ENSG00000107623	GDF10	protein_coding			ENSG00000064012	ENSG00000143702	ENSG00000184811
2351572	2.22417	9.82142	9.79572	6.50424e-12	5.06694e-10	17.1042	ENSG00000143119	CD53	protein_coding			ENSG00000011426	ENSG00000136603	ENSG00000109758
2540007	-1.47621	8.25278	-9.78348	6.73039e-12	5.17413e-10	17.0705	ENSG00000205795	CYS1	protein_coding			ENSG00000143476	ENSG00000112769	ENSG00000167685
3511698	2.27309	7.15401	9.76043	7.17841e-12	5.44689e-10	17.0068	ENSG00000133106	EPSTI1	protein_coding			ENSG00000120063	ENSG00000204385	ENSG00000127418
3284188	1.37638	10.5118	9.75508	7.2866e-12	5.50516e-10	16.9921	ENSG00000150093	ITGB1	protein_coding			ENSG00000205413	ENSG00000042980	ENSG00000143032
3013054	2.06983	11.5953	9.75098	7.37055e-12	5.54468e-10	16.9807	ENSG00000164692	COL1A2	protein_coding			ENSG00000132274	ENSG00000163359	ENSG00000101306
2775909	3.37531	9.42789	9.74662	7.46117e-12	5.57602e-10	16.9687	ENSG00000145287	PLAC8	protein_coding			ENSG00000170540	ENSG00000049323	ENSG00000158806
3428268	1.17578	6.33884	9.74591	7.47584e-12	5.57602e-10	16.9667	ENSG00000139354	GAS2L3	protein_coding			ENSG00000106789	ENSG00000123610	ENSG00000124089
3975869	1.29954	7.20208	9.73876	7.62706e-12	5.66471e-10	16.947	ENSG00000102218	RP2	protein_coding			ENSG00000100644	ENSG00000182492	ENSG00000165821
3908358	2.07993	9.12478	9.72027	8.03231e-12	5.91556e-10	16.8958	ENSG00000196562	SULF2	protein_coding			ENSG00000186340	ENSG00000005020	ENSG00000176381
3497659	1.31138	8.46019	9.72065	8.02385e-12	5.91556e-10	16.8969	ENSG00000125249	RAP2A	protein_coding			ENSG00000103064	ENSG00000185885	ENSG00000140451
3638699	-1.06531	8.52523	-9.69982	8.50619e-12	6.21235e-10	16.8392	ENSG00000242498	C15orf38	protein_coding			ENSG00000204642	ENSG00000137965	ENSG00000185888
3835777	-1.25326	7.69841	-9.69511	8.61932e-12	6.24295e-10	16.8262	ENSG00000187244	BCAM	protein_coding			ENSG00000166401	ENSG00000082074	ENSG00000185198
3086100	-1.57428	7.53421	-9.69539	8.61258e-12	6.24295e-10	16.827	ENSG00000136574	GATA4	transcription regulator|protein_coding			ENSG00000153827	ENSG00000123338	ENSG00000079841
3631397	1.36919	8.92845	9.68572	8.84947e-12	6.38327e-10	16.8002	ENSG00000137831	UACA	protein_coding			ENSG00000141526	ENSG00000072401	ENSG00000101361
2655790	-1.01188	7.13066	-9.68311	8.91461e-12	6.4039e-10	16.7929	ENSG00000090539	CHRD	protein_coding			ENSG00000109099	ENSG00000164125	ENSG00000074964
3846076	-1.16002	7.11382	-9.67585	9.09795e-12	6.48247e-10	16.7728	ENSG00000065717	TLE2	transcription regulator|protein_coding			ENSG00000133321	ENSG00000102780	ENSG00000133460
2435261	-1.55362	7.56755	-9.67603	9.09344e-12	6.48247e-10	16.7733	ENSG00000143365	RORC	protein_coding			ENSG00000148154	ENSG00000052802	ENSG00000156097
2714465	-1.06769	7.91768	-9.67079	9.22824e-12	6.54869e-10	16.7588	ENSG00000127418	FGFRL1	protein_coding			ENSG00000138758	ENSG00000137501	ENSG00000119231
3818047	-1.09178	6.38261	-9.66584	9.35729e-12	6.61349e-10	16.7451	ENSG00000167733	HSD11B1L	protein_coding			ENSG00000131981	ENSG00000117724	ENSG00000100321
3881443	2.62672	7.01716	9.66035	9.50269e-12	6.66253e-10	16.7298	ENSG00000088325	TPX2	protein_coding			ENSG00000166128	ENSG00000231389	ENSG00000253831
2511603	3.43486	7.81763	9.65202	9.72772e-12	6.79313e-10	16.7067	ENSG00000136542	GALNT5	protein_coding			ENSG00000213064	ENSG00000143797	ENSG00000135625
3945781	-1.07568	6.84919	-9.64893	9.81283e-12	6.82536e-10	16.6981	ENSG00000100321	SYNGR1	protein_coding			ENSG00000049323	ENSG00000143341	ENSG00000074317
3230932	-1.50877	7.18687	-9.62312	1.05515e-11	7.2528e-10	16.6264	ENSG00000176058	TPRN	protein_coding			ENSG00000217555	ENSG00000126787	ENSG00000102048
2374544	-1.20184	6.44043	-9.61921	1.06683e-11	7.30445e-10	16.6156	ENSG00000163395	IGFN1	protein_coding			ENSG00000116514	ENSG00000157456	ENSG00000180592
3505781	1.50888	9.01966	9.61723	1.07278e-11	7.31664e-10	16.6101	ENSG00000102699	PARP4	protein_coding			ENSG00000136167	ENSG00000100342	ENSG00000172568
3445786	2.00695	8.53744	9.60732	1.10315e-11	7.40844e-10	16.5825	ENSG00000111348	ARHGDIB	protein_coding			ENSG00000196504	ENSG00000163898	ENSG00000179528
3078774	-1.06154	7.22707	-9.60739	1.10292e-11	7.40844e-10	16.5827	ENSG00000181444	ZNF467	transcription regulator|protein_coding			ENSG00000111801	ENSG00000217555	ENSG00000185519
2322226	-1.1185	6.18815	-9.6083	1.1001e-11	7.40844e-10	16.5852	ENSG00000186510	CLCNKA	protein_coding			ENSG00000180776	ENSG00000258227	ENSG00000170469
3063577	-1.29658	5.68801	-9.60906	1.09774e-11	7.40844e-10	16.5874	ENSG00000176402	GJC3	protein_coding			ENSG00000112419	ENSG00000143476	ENSG00000184486
3473524	-1.33519	5.49387	-9.60543	1.10902e-11	7.41946e-10	16.5773	ENSG00000089250	NOS1	protein_coding			ENSG00000075785	ENSG00000151790	ENSG00000132677
3841525	-1.26359	4.60897	-9.60129	1.12204e-11	7.478e-10	16.5657	ENSG00000104970	KIR3DX1	protein_coding			ENSG00000173559	ENSG00000162654	ENSG00000164708
2512701	1.40332	8.41996	9.59447	1.14381e-11	7.59423e-10	16.5468	ENSG00000115233	PSMD14	protein_coding			ENSG00000092531	ENSG00000116701	ENSG00000234560
3226844	-1.2616	8.1319	-9.5898	1.15895e-11	7.66572e-10	16.5338	ENSG00000095321	CRAT	protein_coding			ENSG00000198951	ENSG00000122884	ENSG00000168952
2326018	-1.13332	7.04322	-9.57609	1.20464e-11	7.90821e-10	16.4956	ENSG00000157978	LDLRAP1	protein_coding			ENSG00000120594	ENSG00000137628	ENSG00000152669
3682182	-1.25184	6.62197	-9.57635	1.20377e-11	7.90821e-10	16.4963	ENSG00000091262	ABCC6	protein_coding			ENSG00000101825	ENSG00000094804	ENSG00000167103
3837193	-1.09773	7.81127	-9.56339	1.24858e-11	8.16609e-10	16.4602	ENSG00000105321	CCDC9	protein_coding			ENSG00000146386	ENSG00000197646	ENSG00000183783
3490655	1.87743	6.85799	9.56182	1.25413e-11	8.1719e-10	16.4558	ENSG00000136108	CKAP2	protein_coding			ENSG00000134954	ENSG00000242574	ENSG00000178015
2645764	1.85372	9.05787	9.53968	1.33501e-11	8.62822e-10	16.3941	ENSG00000069849	ATP1B3	protein_coding			ENSG00000216490	ENSG00000060718	ENSG00000116329
2429842	1.63111	7.49308	9.53912	1.33713e-11	8.62822e-10	16.3925	ENSG00000116815	CD58	protein_coding			ENSG00000111145	ENSG00000146674	ENSG00000092850
3316311	-1.27509	7.8728	-9.53865	1.33893e-11	8.62822e-10	16.3912	ENSG00000177685	EFCAB4A	protein_coding			ENSG00000159216	ENSG00000162739	ENSG00000184160
2407934	-1.30218	9.52746	-9.53606	1.34874e-11	8.63279e-10	16.384	ENSG00000090621	PABPC4	protein_coding			ENSG00000154096	ENSG00000197930	ENSG00000187486
2955827	2.75013	7.99998	9.5266	1.38529e-11	8.70297e-10	16.3576	ENSG00000146070	PLA2G7	protein_coding			ENSG00000101311	ENSG00000162433	ENSG00000196748
2746591	2.27938	8.33403	9.52841	1.37821e-11	8.70297e-10	16.3626	ENSG00000151617	EDNRA	GPCR(Gq)|protein_coding			ENSG00000115919	ENSG00000159399	ENSG00000124006
3089049	-1.06887	6.74157	-9.52767	1.38112e-11	8.70297e-10	16.3605	ENSG00000158806	NPM2	protein_coding			ENSG00000185885	ENSG00000011422	ENSG00000170608
3908831	1.20144	8.62401	9.5222	1.40264e-11	8.7805e-10	16.3453	ENSG00000124201	ZNFX1	protein_coding			ENSG00000170571	ENSG00000183098	ENSG00000174992
3350775	-1.33225	9.20382	-9.51367	1.43689e-11	8.93111e-10	16.3214	ENSG00000149577	SIDT2	protein_coding			ENSG00000078124	ENSG00000153246	ENSG00000132881
3401756	1.54255	6.11255	9.51011	1.45141e-11	8.98953e-10	16.3115	ENSG00000078237	C12orf5	protein_coding			ENSG00000164176	ENSG00000087245	ENSG00000119866
4045643	2.34706	9.41197	9.50397	1.47686e-11	9.1149e-10	16.2943	ENSG00000188643	S100A16	protein_coding			ENSG00000011422	ENSG00000164220	ENSG00000167733
2369110	1.18568	8.42735	9.49867	1.49915e-11	9.22002e-10	16.2795	ENSG00000075391	RASAL2	protein_coding			ENSG00000129009	ENSG00000079257	ENSG00000182759
3900833	-1.28618	7.34339	-9.49389	1.5196e-11	9.28069e-10	16.2661	ENSG00000125798	FOXA2	transcription regulator|protein_coding			ENSG00000164294	ENSG00000163823	ENSG00000122375
3268669	1.49675	8.75195	9.49152	1.52979e-11	9.31049e-10	16.2595	ENSG00000154473	BUB3	protein_coding			ENSG00000100342	ENSG00000171860	ENSG00000258986
3077128	-1.04662	5.46684	-9.47874	1.5862e-11	9.56741e-10	16.2238	ENSG00000127412	TRPV5	receptor|protein_coding			ENSG00000081237	ENSG00000029153	ENSG00000121361
2516780	-1.1864	6.88982	-9.47767	1.59102e-11	9.56741e-10	16.2208	ENSG00000128714	HOXD13	transcription regulator|protein_coding			ENSG00000116044	ENSG00000038945	ENSG00000124839
3674249	-2.29514	8.22027	-9.47704	1.59384e-11	9.56741e-10	16.219	ENSG00000015413	DPEP1	protein_coding			ENSG00000152422	ENSG00000139211	ENSG00000166391
4012868	1.0674	7.74203	9.46676	1.64097e-11	9.78328e-10	16.1902	ENSG00000131263	RLIM	transcription regulator|protein_coding			ENSG00000147416	ENSG00000125266	ENSG00000105321
3465248	2.40928	10.3857	9.46487	1.64977e-11	9.80245e-10	16.1849	ENSG00000139329	LUM	protein_coding			ENSG00000110906	ENSG00000134333	ENSG00000204314
2918037	-1.00442	4.59613	-9.46222	1.66223e-11	9.80996e-10	16.1775	ENSG00000186231	KLHL32	protein_coding			ENSG00000135677	ENSG00000166741	ENSG00000185133
2734992	-1.14994	6.46466	-9.46307	1.6582e-11	9.80996e-10	16.1799	ENSG00000170502	NUDT9	protein_coding			ENSG00000159110	ENSG00000106789	ENSG00000130768
2816459	1.97377	9.01415	9.45474	1.69785e-11	9.98658e-10	16.1565	ENSG00000181104	F2R	GPCR(Gq)|protein_coding			ENSG00000139278	ENSG00000170542	ENSG00000167074
3257098	1.51168	7.85722	9.4506	1.7179e-11	1.00526e-09	16.1449	ENSG00000026103	FAS	protein_coding			ENSG00000014914	ENSG00000155465	ENSG00000163202
3317352	-1.24879	7.71629	-9.44888	1.72628e-11	1.00526e-09	16.1401	ENSG00000053918	KCNQ1	protein_coding			ENSG00000043462	ENSG00000140968	ENSG00000173714
3457891	-1.8104	5.88924	-9.44917	1.7249e-11	1.00526e-09	16.1409	ENSG00000135423	GLS2	protein_coding			ENSG00000198959	ENSG00000100934	ENSG00000133315
2505833	-1.16462	6.44555	-9.44225	1.75906e-11	1.02077e-09	16.1216	ENSG00000136002	ARHGEF4	protein_coding			ENSG00000173193	ENSG00000064787	ENSG00000204335
3259087	-1.23129	4.508	-9.44115	1.76457e-11	1.02077e-09	16.1185	ENSG00000173124	C10orf129	protein_coding			ENSG00000169504	ENSG00000105851	ENSG00000146700
2434575	1.92792	8.7921	9.43568	1.79217e-11	1.02994e-09	16.1031	ENSG00000163131	CTSS	protein_coding			ENSG00000091317	ENSG00000115963	ENSG00000127588
4021433	1.30187	7.64454	9.42386	1.85337e-11	1.06163e-09	16.07	ENSG00000102034	ELF4	transcription regulator|protein_coding			ENSG00000027697	ENSG00000134061	ENSG00000179111
3452818	1.37373	7.49953	9.41541	1.89835e-11	1.08033e-09	16.0463	ENSG00000111424	VDR	transcription regulator|receptor|protein_coding			ENSG00000100196	ENSG00000117091	ENSG00000206549
3434393	1.07551	10.6518	9.40681	1.94535e-11	1.1035e-09	16.0221	ENSG00000088986	DYNLL1	transcription regulator|protein_coding			ENSG00000039560	ENSG00000169413	ENSG00000089486
3675020	-1.28959	6.51586	-9.40082	1.97872e-11	1.11521e-09	16.0053	ENSG00000076344	RGS11	protein_coding			ENSG00000166710	ENSG00000081320	ENSG00000151650
2430126	-1.06189	5.7601	-9.3823	2.08575e-11	1.16802e-09	15.9532	ENSG00000134253	TRIM45	protein_coding			ENSG00000087053	ENSG00000064763	ENSG00000167972
3867346	-1.12624	6.52238	-9.37925	2.10393e-11	1.17212e-09	15.9447	ENSG00000105538	RASIP1	protein_coding			ENSG00000137648	ENSG00000198814	ENSG00000240654
3665722	-1.39051	7.3172	-9.37883	2.10644e-11	1.17212e-09	15.9435	ENSG00000102981	PARD6A	protein_coding			ENSG00000034510	ENSG00000168394	ENSG00000163485
3481700	-1.10739	4.80071	-9.37328	2.13997e-11	1.18609e-09	15.9279	ENSG00000240654	C1QTNF9	protein_coding			ENSG00000171345	ENSG00000118257	ENSG00000175868
3380365	-1.3328	6.69414	-9.37244	2.14508e-11	1.18609e-09	15.9255	ENSG00000162105	SHANK2	protein_coding			ENSG00000120708	ENSG00000064989	ENSG00000113494
3014714	1.34625	10.0193	9.3696	2.16248e-11	1.18815e-09	15.9175	ENSG00000130429	ARPC1B	protein_coding			ENSG00000178295	ENSG00000149573	ENSG00000103150
3323891	-1.85597	5.58257	-9.36969	2.16192e-11	1.18815e-09	15.9178	ENSG00000229387	AC103801.2	protein_coding			ENSG00000122861	ENSG00000087253	ENSG00000130829
2731192	-5.61828	6.55563	-9.36852	2.16915e-11	1.18815e-09	15.9145	ENSG00000163631	ALB	protein_coding			ENSG00000185947	ENSG00000041357	ENSG00000178473
2593159	1.67598	9.1169	9.36682	2.17967e-11	1.1902e-09	15.9097	ENSG00000081320	STK17B	kinase|protein_coding			ENSG00000170581	ENSG00000170647	ENSG00000102003
2950199	1.27091	8.10896	9.3648	2.19226e-11	1.19335e-09	15.904	ENSG00000204264	PSMB8	protein_coding			ENSG00000114423	ENSG00000116106	ENSG00000115596
3247757	1.80574	7.56644	9.36173	2.21149e-11	1.19419e-09	15.8954	ENSG00000072401	UBE2D1	protein_coding			ENSG00000102931	ENSG00000077585	ENSG00000152078
2326448	1.33848	9.92374	9.3613	2.21423e-11	1.19419e-09	15.8942	ENSG00000142669	SH3BGRL3	protein_coding			ENSG00000066322	ENSG00000143226	ENSG00000145975
3741769	-1.83377	7.08129	-9.36256	2.20629e-11	1.19419e-09	15.8977	ENSG00000108405	P2RX1	receptor|protein_coding			ENSG00000136754	ENSG00000039560	ENSG00000176769
3818142	-1.28113	7.07061	-9.35195	2.27395e-11	1.22163e-09	15.8679	ENSG00000171119	NRTN	protein_coding			ENSG00000101166	ENSG00000102575	ENSG00000006652
2428501	2.3972	8.17651	9.34823	2.29817e-11	1.22812e-09	15.8574	ENSG00000155380	SLC16A1	protein_coding			ENSG00000137501	ENSG00000165304	ENSG00000159409
2383999	-1.01668	6.7161	-9.34153	2.34253e-11	1.24802e-09	15.8385	ENSG00000154358	OBSCN	kinase|protein_coding			ENSG00000152332	ENSG00000214787	ENSG00000142765
3718762	-1.18554	6.7352	-9.33433	2.39109e-11	1.27003e-09	15.8182	ENSG00000141150	RASL10B	protein_coding			ENSG00000105851	ENSG00000116815	ENSG00000126266
3243908	1.36213	8.40435	9.33034	2.41841e-11	1.28066e-09	15.807	ENSG00000169826	CSGALNACT2	protein_coding			ENSG00000072110	ENSG00000204287	ENSG00000144485
3800619	1.36509	7.74966	9.32398	2.46271e-11	1.29629e-09	15.7891	ENSG00000067900	ROCK1	kinase|protein_coding			ENSG00000074657	ENSG00000108960	ENSG00000186510
2867836	2.10131	7.52214	9.31297	2.54133e-11	1.32969e-09	15.758	ENSG00000173221	GLRX	protein_coding			ENSG00000196628	ENSG00000139679	ENSG00000113430
3870883	-1.14129	6.81908	-9.29896	2.64498e-11	1.36962e-09	15.7185	ENSG00000182909	LENG9	protein_coding			ENSG00000162745	ENSG00000112210	ENSG00000255559
2897576	1.19902	6.62457	9.28476	2.75452e-11	1.42004e-09	15.6784	ENSG00000112242	E2F3	transcription regulator|protein_coding			ENSG00000157227	ENSG00000169442	ENSG00000180815
3988538	1.38424	8.58115	9.28039	2.78911e-11	1.43365e-09	15.6661	ENSG00000131724	IL13RA1	receptor|protein_coding			ENSG00000166068	ENSG00000100644	ENSG00000174871
2617563	1.1361	8.54367	9.27242	2.85338e-11	1.4539e-09	15.6435	ENSG00000172936	MYD88	protein_coding			ENSG00000075223	ENSG00000139324	ENSG00000074370
2428405	1.18475	10.2803	9.2698	2.87488e-11	1.46061e-09	15.6361	ENSG00000155366	RHOC	protein_coding			ENSG00000155903	ENSG00000130962	ENSG00000186765
3984468	2.24474	8.54153	9.25952	2.96064e-11	1.49983e-09	15.6071	ENSG00000102359	SRPX2	protein_coding			ENSG00000168394	ENSG00000149554	ENSG00000156885
3946146	-1.1659	6.92536	-9.25642	2.98696e-11	1.50763e-09	15.5983	ENSG00000133477	FAM83F	protein_coding			ENSG00000171310	ENSG00000137259	ENSG00000164508
2666904	1.55258	7.45129	9.2498	3.04412e-11	1.52449e-09	15.5796	ENSG00000033867	SLC4A7	protein_coding			ENSG00000255221	ENSG00000115956	ENSG00000148826
3183111	1.34972	8.93747	9.25058	3.03735e-11	1.52449e-09	15.5818	ENSG00000070214	SLC44A1	protein_coding			ENSG00000177189	ENSG00000067225	ENSG00000169562
3389450	2.20966	7.9868	9.24133	3.11879e-11	1.55654e-09	15.5556	ENSG00000204397	CARD16	protein_coding			ENSG00000049449	ENSG00000169508	ENSG00000172680
2556302	1.59965	8.96531	9.24054	3.12587e-11	1.55654e-09	15.5534	ENSG00000197329	PELI1	protein_coding			ENSG00000180370	ENSG00000153064	ENSG00000175262
3421118	1.5967	8.71042	9.23728	3.15521e-11	1.5667e-09	15.5442	ENSG00000127314	RAP1B	protein_coding			ENSG00000079950	ENSG00000057657	ENSG00000105737
3390180	1.15601	7.92339	9.23303	3.19379e-11	1.58138e-09	15.5322	ENSG00000178202	KDELC2	protein_coding			ENSG00000140297	ENSG00000133321	ENSG00000181085
2562271	1.93229	9.41541	9.23055	3.21657e-11	1.58817e-09	15.5251	ENSG00000042493	CAPG	protein_coding			ENSG00000153246	ENSG00000121594	ENSG00000105538
3837464	-1.04872	9.83613	-9.22774	3.24263e-11	1.59654e-09	15.5172	ENSG00000105373	GLTSCR2	protein_coding			ENSG00000062716	ENSG00000134516	ENSG00000049283
2377229	1.98069	9.28983	9.20751	3.43615e-11	1.68237e-09	15.4599	ENSG00000196352	CD55	receptor|protein_coding			ENSG00000091039	ENSG00000026751	ENSG00000173848
3299504	2.16628	11.6305	9.20127	3.49815e-11	1.70795e-09	15.4422	ENSG00000107796	ACTA2	protein_coding			ENSG00000040275	ENSG00000197329	ENSG00000092758
2395490	1.47545	11.4027	9.19846	3.52649e-11	1.71225e-09	15.4342	ENSG00000074800	ENO1	transcription regulator|protein_coding			ENSG00000203747	ENSG00000115415	ENSG00000141905
3752258	2.50221	7.94249	9.19132	3.59949e-11	1.73807e-09	15.4139	ENSG00000185862	EVI2B	protein_coding			ENSG00000087916	ENSG00000127314	ENSG00000170293
3887117	1.23492	10.2	9.18702	3.64422e-11	1.75483e-09	15.4017	ENSG00000064601	CTSA	protein_coding			ENSG00000135074	ENSG00000184357	ENSG00000196559
2906105	-1.53107	6.72825	-9.18546	3.66052e-11	1.75785e-09	15.3973	ENSG00000112164	GLP1R	GPCR(Gs)|protein_coding			ENSG00000134460	ENSG00000157601	ENSG00000134595
2333035	-1.36594	7.4197	-9.1671	3.85863e-11	1.82302e-09	15.3452	ENSG00000179178	TMEM125	protein_coding			ENSG00000166750	ENSG00000172243	ENSG00000158525
3453837	1.2521	10.407	9.15698	3.97248e-11	1.87176e-09	15.3165	ENSG00000167552	TUBA1A	protein_coding			ENSG00000176390	ENSG00000173200	ENSG00000125492
3560711	1.18712	7.48636	9.15387	4.00817e-11	1.88352e-09	15.3076	ENSG00000258508	RP11-73E17.1	protein_coding			ENSG00000163029	ENSG00000185947	ENSG00000220161
3096322	-1.17592	4.22825	-9.14077	4.162e-11	1.93505e-09	15.2704	ENSG00000147432	CHRNB3	receptor|protein_coding			ENSG00000171488	ENSG00000073849	ENSG00000157978
3623031	2.09721	10.1224	9.12338	4.37554e-11	2.0236e-09	15.221	ENSG00000166147	FBN1	protein_coding			ENSG00000254087	ENSG00000164038	ENSG00000182631
3617574	-1.43899	8.93887	-9.10957	4.55294e-11	2.10011e-09	15.1817	ENSG00000215252	GOLGA8B	protein_coding			ENSG00000148773	ENSG00000136040	ENSG00000183640
2487882	-1.18884	7.21483	-9.10308	4.63882e-11	2.1341e-09	15.1632	ENSG00000116035	VAX2	transcription regulator|protein_coding			ENSG00000168036	ENSG00000163297	ENSG00000141837
3972929	1.66835	7.46846	9.10085	4.66873e-11	2.14224e-09	15.1568	ENSG00000198814	GK	protein_coding			ENSG00000117724	ENSG00000004700	ENSG00000170175
3974556	1.07379	9.30592	9.09948	4.68726e-11	2.14512e-09	15.1529	ENSG00000182220	ATP6AP2	protein_coding			ENSG00000170647	ENSG00000062038	ENSG00000131910
3762198	2.34983	11.7584	9.09771	4.71117e-11	2.15045e-09	15.1479	ENSG00000108821	COL1A1	protein_coding			ENSG00000000971	ENSG00000131236	ENSG00000215915
2434609	2.40751	9.32499	9.09655	4.72698e-11	2.15207e-09	15.1446	ENSG00000143387	CTSK	protein_coding			ENSG00000150867	ENSG00000122786	ENSG00000072201
3764289	-1.0487	6.53129	-9.09557	4.74032e-11	2.15255e-09	15.1418	ENSG00000005379	BZRAP1	protein_coding			ENSG00000089356	ENSG00000100744	ENSG00000182909
2605321	1.83492	10.3552	9.08499	4.88704e-11	2.1852e-09	15.1117	ENSG00000163359	COL6A3	protein_coding			ENSG00000104549	ENSG00000141526	ENSG00000135355
3483093	-1.28151	7.29438	-9.08564	4.87791e-11	2.1852e-09	15.1135	ENSG00000139515	PDX1	transcription regulator|protein_coding			ENSG00000107863	ENSG00000110079	ENSG00000118702
2386747	1.64807	8.52729	9.08304	4.91466e-11	2.19124e-09	15.1061	ENSG00000077585	GPR137B	protein_coding			ENSG00000134516	ENSG00000100196	ENSG00000016391
2530599	1.19383	9.42345	9.06819	5.12963e-11	2.24909e-09	15.0638	ENSG00000173744	AGFG1	protein_coding			ENSG00000136560	ENSG00000113532	ENSG00000186790
2420681	-1.60719	5.61811	-9.06713	5.14539e-11	2.24909e-09	15.0607	ENSG00000055732	MCOLN3	receptor|protein_coding			ENSG00000068366	ENSG00000136153	ENSG00000121310
2402517	-2.01444	7.26751	-9.06927	5.11373e-11	2.24909e-09	15.0668	ENSG00000158014	SLC30A2	protein_coding			ENSG00000156804	ENSG00000114450	ENSG00000136014
2385797	-1.2798	7.95428	-9.06085	5.23941e-11	2.28449e-09	15.0428	ENSG00000143674	RP5-862P8.2	kinase|protein_coding			ENSG00000153113	ENSG00000160654	ENSG00000168874
4024160	1.44235	7.02349	9.05163	5.38082e-11	2.34032e-09	15.0165	ENSG00000101974	ATP11C	protein_coding			ENSG00000162493	ENSG00000138134	ENSG00000180209
3556816	1.69232	7.39451	9.04673	5.45748e-11	2.36779e-09	15.0025	ENSG00000155465	SLC7A7	protein_coding			ENSG00000123338	ENSG00000130755	ENSG00000198721
3257031	1.5567	6.20154	9.04491	5.48622e-11	2.36853e-09	14.9973	ENSG00000138134	STAMBPL1	protein_coding			ENSG00000126804	ENSG00000170369	ENSG00000071537
2710895	-1.01192	5.37556	-9.04561	5.47501e-11	2.36853e-09	14.9993	ENSG00000114279	FGF12	protein_coding			ENSG00000166923	ENSG00000152422	ENSG00000063515
3353876	-1.65783	5.39828	-9.04391	5.5021e-11	2.36955e-09	14.9945	ENSG00000236981	OR10G9	GPCR(oderant)|protein_coding			ENSG00000125772	ENSG00000165434	ENSG00000169717
3376490	-1.49676	6.21777	-9.03691	5.61447e-11	2.41202e-09	14.9745	ENSG00000168004	HRASLS5	protein_coding			ENSG00000143226	ENSG00000033867	ENSG00000163251
2706938	1.56116	7.79981	9.03299	5.67841e-11	2.42168e-09	14.9633	ENSG00000114450	GNB4	protein_coding			ENSG00000033178	ENSG00000109321	ENSG00000171695
3371964	-1.15259	7.51867	-9.03361	5.66815e-11	2.42168e-09	14.9651	ENSG00000165912	PACSIN3	protein_coding			ENSG00000089472	ENSG00000114978	ENSG00000104901
4016428	-1.61148	7.22333	-9.02132	5.87318e-11	2.49867e-09	14.9299	ENSG00000133134	BEX2	protein_coding			ENSG00000172716	ENSG00000157227	ENSG00000105655
2934191	-1.06357	5.18109	-9.0187	5.91769e-11	2.51151e-09	14.9225	ENSG00000146453	PNLDC1	protein_coding			ENSG00000165168	ENSG00000197798	ENSG00000149654
2723710	1.31036	8.38745	9.01604	5.96337e-11	2.52478e-09	14.9149	ENSG00000169299	PGM2	protein_coding			ENSG00000183023	ENSG00000144136	ENSG00000170502
3221822	-1.7411	7.80484	-9.0137	6.0039e-11	2.53582e-09	14.9082	ENSG00000136883	KIF12	protein_coding			ENSG00000161791	ENSG00000078237	ENSG00000177732
3566304	1.29636	8.04044	9.00395	6.17571e-11	2.59242e-09	14.8803	ENSG00000070367	EXOC5	protein_coding			ENSG00000151458	ENSG00000075884	ENSG00000110274
2708203	-1.04241	6.33843	-8.99941	6.25734e-11	2.6114e-09	14.8673	ENSG00000180834	MAP6D1	protein_coding			ENSG00000110218	ENSG00000182010	ENSG00000166407
3650953	2.71419	8.63874	8.99678	6.30501e-11	2.6229e-09	14.8598	ENSG00000103534	TMC5	protein_coding			ENSG00000123562	ENSG00000049449	ENSG00000179673
2708429	-1.26231	7.99186	-8.99625	6.31484e-11	2.6229e-09	14.8582	ENSG00000163888	CAMK2N2	protein_coding			ENSG00000138594	ENSG00000180263	ENSG00000165912
3907987	-1.03499	6.40505	-8.99412	6.35389e-11	2.63288e-09	14.8521	ENSG00000158296	SLC13A3	protein_coding			ENSG00000159399	ENSG00000145623	ENSG00000132329
4022183	-1.35198	5.13219	-8.98541	6.51603e-11	2.68736e-09	14.8272	ENSG00000171004	HS6ST2	protein_coding			ENSG00000160213	ENSG00000110848	ENSG00000188730
2523213	1.41278	8.73181	8.98133	6.59343e-11	2.70655e-09	14.8155	ENSG00000204217	BMPR2	kinase|receptor|protein_coding			ENSG00000042980	ENSG00000136689	ENSG00000178586
3374746	1.14102	8.61029	8.97372	6.74036e-11	2.74756e-09	14.7938	ENSG00000166889	PATL1	protein_coding			ENSG00000135090	ENSG00000053747	ENSG00000070886
2868904	1.56418	6.78066	8.96908	6.83157e-11	2.77828e-09	14.7805	ENSG00000113532	ST8SIA4	protein_coding			ENSG00000173905	ENSG00000165169	ENSG00000130675
2404158	1.88514	10.3675	8.965	6.91287e-11	2.80483e-09	14.7688	ENSG00000162511	LAPTM5	protein_coding			ENSG00000139323	ENSG00000161405	ENSG00000204228
3739147	-1.59191	7.03751	-8.96406	6.93161e-11	2.80594e-09	14.7661	ENSG00000167363	FN3K	protein_coding			ENSG00000064763	ENSG00000181458	ENSG00000179774
3057668	-1.10589	6.72064	-8.9613	6.98728e-11	2.80902e-09	14.7582	ENSG00000146700	SRCRB4D	protein_coding			ENSG00000070718	ENSG00000079931	ENSG00000065717
3340589	1.51352	9.19367	8.95736	7.06766e-11	2.8301e-09	14.7469	ENSG00000149257	SERPINH1	protein_coding			ENSG00000115415	ENSG00000147010	ENSG00000187840
3556454	-1.071	6.05745	-8.95714	7.07202e-11	2.8301e-09	14.7463	ENSG00000165821	SALL2	transcription regulator|protein_coding			ENSG00000162734	ENSG00000158869	ENSG00000136002
3432514	2.4466	8.24383	8.95586	7.09845e-11	2.83225e-09	14.7426	ENSG00000111335	OAS2	protein_coding			ENSG00000012983	ENSG00000178033	ENSG00000197723
3419849	1.19748	7.08875	8.94902	7.24062e-11	2.86487e-09	14.723	ENSG00000183735	TBK1	kinase|protein_coding			ENSG00000004700	ENSG00000122862	ENSG00000133477
3456251	-1.01388	7.29301	-8.94557	7.31337e-11	2.88714e-09	14.7131	ENSG00000139574	NPFF	protein_coding			ENSG00000137575	ENSG00000149257	ENSG00000176231
2340695	1.45653	6.66605	8.93865	7.46154e-11	2.9141e-09	14.6932	ENSG00000118473	SGIP1	protein_coding			ENSG00000047621	ENSG00000100097	ENSG00000162727
2706297	1.30661	9.53529	8.93847	7.46561e-11	2.9141e-09	14.6927	ENSG00000177565	TBL1XR1	transcription regulator|protein_coding			ENSG00000132465	ENSG00000026103	ENSG00000186207
3513883	1.20132	7.54989	8.93697	7.49805e-11	2.9141e-09	14.6884	ENSG00000102753	KPNA3	protein_coding			ENSG00000116679	ENSG00000139318	ENSG00000034971
2322004	-1.01291	6.88694	-8.93739	7.48886e-11	2.9141e-09	14.6896	ENSG00000162461	SLC25A34	protein_coding			ENSG00000143669	ENSG00000068366	ENSG00000140848
2487918	-1.05549	6.66305	-8.93788	7.47827e-11	2.9141e-09	14.691	ENSG00000116039	ATP6V1B1	protein_coding			ENSG00000144320	ENSG00000102699	ENSG00000176428
3316057	-1.34228	7.4358	-8.93309	7.58293e-11	2.93407e-09	14.6773	ENSG00000069696	DRD4	GPCR(Gi)|protein_coding			ENSG00000172380	ENSG00000134996	ENSG00000188386
2951916	1.1016	8.57401	8.93074	7.63479e-11	2.94764e-09	14.6705	ENSG00000112079	STK38	kinase|protein_coding			ENSG00000135905	ENSG00000151414	ENSG00000147432
3865618	-1.01726	7.18207	-8.92617	7.73688e-11	2.98048e-09	14.6574	ENSG00000177045	SIX5	transcription regulator|protein_coding			ENSG00000127947	ENSG00000105967	ENSG00000176046
3603408	1.65568	9.31627	8.9241	7.78331e-11	2.98688e-09	14.6515	ENSG00000041357	PSMA4	protein_coding			ENSG00000172243	ENSG00000115252	ENSG00000099875
3108648	-1.50021	6.04079	-8.91638	7.95977e-11	3.04626e-09	14.6293	ENSG00000177459	C8orf47	protein_coding			ENSG00000139324	ENSG00000137807	ENSG00000088305
2522728	1.08729	6.92499	8.91067	8.09289e-11	3.09046e-09	14.6129	ENSG00000064012	CASP8	protein_coding			ENSG00000162645	ENSG00000183486	ENSG00000205441
2997376	2.82502	6.81654	8.90893	8.13384e-11	3.09935e-09	14.6079	ENSG00000011426	ANLN	protein_coding			ENSG00000189159	ENSG00000173193	ENSG00000143171
2378937	1.77296	6.25264	8.88945	8.60762e-11	3.27276e-09	14.5519	ENSG00000143476	DTL	protein_coding			ENSG00000156802	ENSG00000050344	ENSG00000011347
3061438	2.55132	7.85917	8.88313	8.76717e-11	3.30819e-09	14.5338	ENSG00000205413	SAMD9	protein_coding			ENSG00000129226	ENSG00000163466	ENSG00000152804
3767339	1.08782	8.74265	8.88396	8.74597e-11	3.30819e-09	14.5362	ENSG00000120063	GNA13	protein_coding			ENSG00000130962	ENSG00000154473	ENSG00000141150
3756709	-1.2704	7.20993	-8.88277	8.7763e-11	3.30819e-09	14.5327	ENSG00000213417	KRTAP2-4	protein_coding			ENSG00000069329	ENSG00000135905	ENSG00000178607
3318443	1.97489	8.29108	8.87648	8.93844e-11	3.35488e-09	14.5146	ENSG00000132274	TRIM22	transcription regulator|protein_coding			ENSG00000147202	ENSG00000100558	ENSG00000128714
3683037	1.06305	11.5389	8.87472	8.98416e-11	3.35766e-09	14.5096	ENSG00000170540	ARL6IP1	protein_coding			ENSG00000117228	ENSG00000138160	ENSG00000169344
2835166	-1.02589	6.80244	-8.87291	9.03182e-11	3.36829e-09	14.5044	ENSG00000183111	ARHGEF37	protein_coding			ENSG00000198612	ENSG00000033178	ENSG00000008196
2461891	-1.06046	7.87089	-8.86846	9.14927e-11	3.39763e-09	14.4916	ENSG00000162885	B3GALNT2	protein_coding			ENSG00000101265	ENSG00000182667	ENSG00000116035
3217167	1.69717	7.63312	8.85697	9.46063e-11	3.50583e-09	14.4585	ENSG00000106789	CORO2A	protein_coding			ENSG00000164430	ENSG00000160593	ENSG00000143412
3539070	1.61966	10.0997	8.85493	9.51675e-11	3.51031e-09	14.4526	ENSG00000100644	HIF1A	transcription regulator|protein_coding			ENSG00000168374	ENSG00000161800	ENSG00000134207
3942766	-1.09888	6.38475	-8.85436	9.53278e-11	3.51031e-09	14.451	ENSG00000185133	INPP5J	protein_coding			ENSG00000089327	ENSG00000172716	ENSG00000131398
3863380	-1.12577	6.53372	-8.85526	9.50782e-11	3.51031e-09	14.4536	ENSG00000105737	GRIK5	protein_coding			ENSG00000170542	ENSG00000114013	ENSG00000070388
2985781	2.44577	10.242	8.85155	9.61084e-11	3.53163e-09	14.4429	ENSG00000186340	THBS2	protein_coding			ENSG00000163507	ENSG00000070190	ENSG00000187175
2408437	-1.32618	7.71202	-8.84633	9.7583e-11	3.57831e-09	14.4279	ENSG00000179862	CITED4	transcription regulator|protein_coding			ENSG00000103018	ENSG00000116489	ENSG00000177169
3394356	-1.20863	6.38449	-8.8426	9.86465e-11	3.60224e-09	14.4171	ENSG00000036672	USP2	protein_coding			ENSG00000158470	ENSG00000123219	ENSG00000154930
3666146	1.2337	7.60243	8.84185	9.88643e-11	3.60269e-09	14.415	ENSG00000103064	SLC7A6	protein_coding			ENSG00000110876	ENSG00000074800	ENSG00000115297
2900974	1.26596	10.1094	8.83758	1.00099e-10	3.64013e-09	14.4027	ENSG00000204642	HLA-F	protein_coding			ENSG00000143390	ENSG00000043462	ENSG00000121905
3791996	1.26621	6.92845	8.82761	1.03052e-10	3.73975e-09	14.3739	ENSG00000166401	SERPINB8	protein_coding			ENSG00000135823	ENSG00000113369	ENSG00000063127
2602901	1.14033	9.4476	8.82597	1.03546e-10	3.74991e-09	14.3692	ENSG00000153827	TRIP12	protein_coding			ENSG00000087253	ENSG00000034510	ENSG00000139946
3738629	1.56515	8.78104	8.82376	1.04215e-10	3.75197e-09	14.3628	ENSG00000141526	SLC16A3	protein_coding			ENSG00000174705	ENSG00000151458	ENSG00000165495
3746574	1.43465	9.95115	8.82366	1.04245e-10	3.75197e-09	14.3625	ENSG00000109099	PMP22	protein_coding			ENSG00000057657	ENSG00000107798	ENSG00000163395
3758025	-1.29612	7.30855	-8.82377	1.0421e-10	3.75197e-09	14.3629	ENSG00000068137	PLEKHH3	protein_coding			ENSG00000115935	ENSG00000166750	ENSG00000009950
3333899	1.60337	7.83006	8.81956	1.055e-10	3.78159e-09	14.3507	ENSG00000133321	RARRES3	protein_coding			ENSG00000118200	ENSG00000129226	ENSG00000173452
3185063	1.42228	8.99502	8.81611	1.06565e-10	3.80423e-09	14.3408	ENSG00000148154	UGCG	protein_coding			ENSG00000140968	ENSG00000161929	ENSG00000196767
2545645	-1.26327	7.4452	-8.81632	1.06499e-10	3.80423e-09	14.3414	ENSG00000163794	UCN	protein_coding			ENSG00000160710	ENSG00000118473	ENSG00000169302
2949772	-1.098	6.96724	-8.81065	1.08277e-10	3.84964e-09	14.325	ENSG00000204314	PRRT1	protein_coding			ENSG00000214787	ENSG00000090339	ENSG00000134769
2560625	-1.06463	6.13514	-8.8073	1.09339e-10	3.87399e-09	14.3154	ENSG00000115363	FAM176A	protein_coding			ENSG00000090382	ENSG00000184445	ENSG00000036672
3358401	-1.02888	7.84131	-8.80599	1.09756e-10	3.87863e-09	14.3116	ENSG00000177542	SLC25A22	protein_coding			ENSG00000102780	ENSG00000011201	ENSG00000139438
3536706	1.38756	8.96474	8.78713	1.15968e-10	4.0623e-09	14.2571	ENSG00000131981	LGALS3	splicing regulator|protein_coding			ENSG00000112343	ENSG00000137804	ENSG00000177614
2732273	1.192	10.0145	8.78843	1.15528e-10	4.0623e-09	14.2609	ENSG00000138758	40787	protein_coding			ENSG00000006576	ENSG00000138448	ENSG00000159388
3129304	-1.04412	8.08123	-8.78519	1.16624e-10	4.0721e-09	14.2516	ENSG00000186918	ZNF395	transcription regulator|protein_coding			ENSG00000143341	ENSG00000123473	ENSG00000118507
3597476	1.44068	8.00439	8.7809	1.18095e-10	4.11523e-09	14.2392	ENSG00000166128	RAB8B	protein_coding			ENSG00000070190	ENSG00000169679	ENSG00000250424
2805939	-1.13531	6.95082	-8.77776	1.19185e-10	4.13678e-09	14.2301	ENSG00000182631	RXFP3	GPCR(Gi)|protein_coding			ENSG00000131378	ENSG00000173372	ENSG00000170743
2476510	1.83411	9.07895	8.7737	1.20605e-10	4.15976e-09	14.2184	ENSG00000049323	LTBP1	protein_coding			ENSG00000184445	ENSG00000189057	ENSG00000164344
2366156	1.3933	9.01743	8.77423	1.20421e-10	4.15976e-09	14.2199	ENSG00000213064	SFT2D2	protein_coding			ENSG00000187474	ENSG00000106799	ENSG00000255986
3664785	1.78268	8.51081	8.76156	1.24962e-10	4.29477e-09	14.1833	ENSG00000217555	CKLF	protein_coding			ENSG00000059728	ENSG00000101265	ENSG00000125872
2405312	1.38912	9.00852	8.75945	1.25733e-10	4.3128e-09	14.1772	ENSG00000116514	RNF19B	protein_coding			ENSG00000023445	ENSG00000109805	ENSG00000130226
3512874	2.02551	9.71618	8.75015	1.29197e-10	4.42298e-09	14.1503	ENSG00000136167	LCP1	protein_coding			ENSG00000170852	ENSG00000196374	ENSG00000142611
2581548	1.41773	8.07853	8.74647	1.30598e-10	4.46222e-09	14.1396	ENSG00000196504	PRPF40A	splicing regulator|protein_coding			ENSG00000120280	ENSG00000101974	ENSG00000183729
2899413	1.20829	8.37327	8.74169	1.32433e-10	4.51612e-09	14.1258	ENSG00000111801	BTN3A3	protein_coding			ENSG00000118263	ENSG00000162493	ENSG00000173124
3504691	1.38148	8.74303	8.73934	1.33348e-10	4.51973e-09	14.119	ENSG00000180776	ZDHHC20	protein_coding			ENSG00000116473	ENSG00000106392	ENSG00000182674
3297632	-2.06146	6.22682	-8.72958	1.37211e-10	4.63397e-09	14.0908	ENSG00000151224	MAT1A	protein_coding			ENSG00000128791	ENSG00000166128	ENSG00000181786
2928930	1.04955	7.66089	8.72099	1.40706e-10	4.74289e-09	14.0659	ENSG00000112419	PHACTR2	protein_coding			ENSG00000183283	ENSG00000169756	ENSG00000185274
2641263	1.00918	10.2093	8.71591	1.42811e-10	4.8046e-09	14.0512	ENSG00000075785	RAB7A	protein_coding			ENSG00000178033	ENSG00000109099	ENSG00000163499
2520533	1.25537	8.46226	8.71337	1.43879e-10	4.83126e-09	14.0438	ENSG00000173559	OBFC2A	transcription regulator|protein_coding			ENSG00000089127	ENSG00000170571	ENSG00000197594
2327659	-1.08592	7.32063	-8.71254	1.44231e-10	4.83381e-09	14.0414	ENSG00000116329	OPRD1	GPCR()|protein_coding			ENSG00000153029	ENSG00000164733	ENSG00000166206
3591006	1.1051	8.18575	8.71107	1.44851e-10	4.84531e-09	14.0372	ENSG00000092531	SNAP23	protein_coding			ENSG00000106819	ENSG00000135919	ENSG00000169900
3962219	1.09934	8.43193	8.71014	1.45245e-10	4.84926e-09	14.0345	ENSG00000198951	NAGA	protein_coding			ENSG00000137628	ENSG00000145860	ENSG00000053918
3237788	1.85475	9.3596	8.70364	1.48039e-10	4.8959e-09	14.0156	ENSG00000120594	PLXDC2	protein_coding			ENSG00000197930	ENSG00000148154	ENSG00000142544
2317686	-1.27125	6.0087	-8.70443	1.47698e-10	4.8959e-09	14.0179	ENSG00000196581	AJAP1	protein_coding			ENSG00000221926	ENSG00000120280	ENSG00000205927
3744620	-1.34111	6.02035	-8.70398	1.47892e-10	4.8959e-09	14.0166	ENSG00000185156	MFSD6L	protein_coding			ENSG00000139496	ENSG00000196504	ENSG00000091262
3483468	-1.43956	5.57881	-8.70602	1.47008e-10	4.8959e-09	14.0226	ENSG00000132938	MTUS2	protein_coding			ENSG00000196924	ENSG00000152952	ENSG00000187244
3602004	-1.36483	7.27169	-8.70168	1.48893e-10	4.91488e-09	14.01	ENSG00000198794	SCAMP5	protein_coding			ENSG00000196532	ENSG00000138623	ENSG00000125844
3824874	2.1368	10.1431	8.69341	1.52541e-10	4.95125e-09	13.986	ENSG00000216490	IFI30	protein_coding			ENSG00000185404	ENSG00000006468	ENSG00000095981
3997825	2.04417	9.38551	8.69549	1.51618e-10	4.95125e-09	13.992	ENSG00000101825	MXRA5	protein_coding			ENSG00000204381	ENSG00000134321	ENSG00000163545
2927967	1.85159	7.19084	8.69487	1.51891e-10	4.95125e-09	13.9902	ENSG00000146386	C6orf115	protein_coding			ENSG00000078098	ENSG00000204217	ENSG00000095321
3427098	1.34534	8.30591	8.69323	1.52622e-10	4.95125e-09	13.9855	ENSG00000111145	ELK3	transcription regulator|protein_coding			ENSG00000136891	ENSG00000180611	ENSG00000163888
3930360	1.27127	8.81007	8.69219	1.53088e-10	4.95125e-09	13.9825	ENSG00000159216	RUNX1	transcription regulator|protein_coding			ENSG00000136040	ENSG00000163106	ENSG00000162595
3397589	1.25688	9.15124	8.69386	1.52342e-10	4.95125e-09	13.9873	ENSG00000134954	ETS1	transcription regulator|protein_coding			ENSG00000083857	ENSG00000144645	ENSG00000163794
3023912	-1.13044	4.66089	-8.69557	1.51582e-10	4.95125e-09	13.9923	ENSG00000158525	CPA5	protein_coding			ENSG00000135269	ENSG00000174946	ENSG00000124701
3617458	-1.39377	8.57345	-8.69267	1.52875e-10	4.95125e-09	13.9839	ENSG00000175265	GOLGA8A	protein_coding			ENSG00000231389	ENSG00000110876	ENSG00000104970
3394412	2.46099	9.8719	8.6899	1.5412e-10	4.97498e-09	13.9758	ENSG00000154096	THY1	protein_coding			ENSG00000138246	ENSG00000115233	ENSG00000188760
3896621	1.96501	7.2762	8.68017	1.58581e-10	5.10959e-09	13.9476	ENSG00000101311	FERMT1	protein_coding			ENSG00000182326	ENSG00000125384	ENSG00000213417
3292561	-1.15982	5.7549	-8.67811	1.59543e-10	5.13115e-09	13.9416	ENSG00000179774	ATOH7	transcription regulator|protein_coding			ENSG00000182704	ENSG00000040275	ENSG00000158555
2508520	2.31689	6.75287	8.67335	1.61783e-10	5.19366e-09	13.9278	ENSG00000115919	KYNU	protein_coding			ENSG00000148848	ENSG00000143079	ENSG00000205929
2500875	-1.02104	7.13496	-8.67028	1.63247e-10	5.21201e-09	13.9189	ENSG00000125611	CHCHD5	protein_coding			ENSG00000082898	ENSG00000066322	ENSG00000196581
2452691	-1.45406	8.39962	-8.6705	1.63145e-10	5.21201e-09	13.9195	ENSG00000133065	SLC41A1	protein_coding			ENSG00000165169	ENSG00000116132	ENSG00000103260
3315675	1.8194	8.88192	8.65687	1.69802e-10	5.38207e-09	13.88	ENSG00000185885	IFITM1	protein_coding			ENSG00000138496	ENSG00000164023	ENSG00000177685
2856044	1.43096	7.64382	8.65274	1.71869e-10	5.40847e-09	13.868	ENSG00000170571	EMB	protein_coding			ENSG00000170522	ENSG00000119969	ENSG00000250254
3341061	1.01082	6.28742	8.65115	1.72675e-10	5.42411e-09	13.8634	ENSG00000078124	ACER3	protein_coding			ENSG00000135318	ENSG00000211455	ENSG00000143674
3878076	-1.81482	4.85757	-8.62508	1.8642e-10	5.82454e-09	13.7876	ENSG00000125888	BANF2	protein_coding			ENSG00000084073	ENSG00000167553	ENSG00000171119
2865390	2.22007	8.83145	8.61864	1.89982e-10	5.88341e-09	13.7689	ENSG00000164176	EDIL3	protein_coding			ENSG00000182492	ENSG00000213064	ENSG00000139515
2998192	-1.55771	6.35702	-8.6129	1.93211e-10	5.95186e-09	13.7522	ENSG00000106536	POU6F2	transcription regulator|protein_coding			ENSG00000140299	ENSG00000101166	ENSG00000106538
3864551	1.74233	8.8496	8.60499	1.97762e-10	6.08137e-09	13.7292	ENSG00000011422	PLAUR	protein_coding			ENSG00000122862	ENSG00000254087	ENSG00000125798
3601511	2.11678	9.17878	8.60254	1.99191e-10	6.10182e-09	13.7221	ENSG00000129009	ISLR	protein_coding			ENSG00000166741	ENSG00000162618	ENSG00000066032
2809831	2.13078	7.76671	8.59931	2.01091e-10	6.14063e-09	13.7127	ENSG00000164294	GPX8	protein_coding			ENSG00000145685	ENSG00000116514	ENSG00000076344
2373842	2.25249	8.12005	8.59423	2.04122e-10	6.20078e-09	13.6979	ENSG00000081237	PTPRC	protein_coding			ENSG00000115461	ENSG00000131981	ENSG00000070081
3944404	1.78357	8.17995	8.59454	2.03937e-10	6.20078e-09	13.6988	ENSG00000100342	APOL1	protein_coding			ENSG00000168685	ENSG00000180596	ENSG00000105426
2588827	1.02642	8.86497	8.5916	2.05709e-10	6.2274e-09	13.6902	ENSG00000116044	NFE2L2	transcription regulator|protein_coding			ENSG00000146674	ENSG00000131724	ENSG00000121653
2818454	1.55409	6.62489	8.58613	2.09049e-10	6.30673e-09	13.6743	ENSG00000152422	XRCC4	protein_coding			ENSG00000169908	ENSG00000152332	ENSG00000008735
3470793	1.19612	8.35646	8.57765	2.14333e-10	6.43292e-09	13.6496	ENSG00000110906	KCTD10	protein_coding			ENSG00000116701	ENSG00000144810	ENSG00000068137
3088544	1.06384	9.85316	8.57772	2.14285e-10	6.43292e-09	13.6498	ENSG00000147416	ATP6V1B2	protein_coding			ENSG00000204287	ENSG00000151491	ENSG00000176402
3678186	-1.1065	6.9207	-8.57231	2.17731e-10	6.50826e-09	13.634	ENSG00000089486	C16orf5	protein_coding			ENSG00000127824	ENSG00000180776	ENSG00000090621
3955915	-1.90357	8.69322	-8.56801	2.20506e-10	6.562e-09	13.6215	ENSG00000128294	TPST2	protein_coding			ENSG00000242574	ENSG00000164430	ENSG00000156218
3460127	1.15417	9.27505	8.5643	2.22927e-10	6.62281e-09	13.6107	ENSG00000135677	GNS	protein_coding			ENSG00000156535	ENSG00000198795	ENSG00000099785
3642875	-1.05562	7.81407	-8.56106	2.25069e-10	6.67514e-09	13.6012	ENSG00000090565	RAB11FIP3	protein_coding			ENSG00000073849	ENSG00000150687	ENSG00000150593
3918447	1.29918	7.38411	8.55957	2.26056e-10	6.68473e-09	13.5969	ENSG00000159110	IFNAR2	receptor|protein_coding			ENSG00000163840	ENSG00000153283	ENSG00000169715
3422855	2.13907	9.11583	8.55703	2.27754e-10	6.72067e-09	13.5895	ENSG00000139278	GLIPR1	protein_coding			ENSG00000233404	ENSG00000150093	ENSG00000077063
2434178	2.04437	7.95276	8.55616	2.28341e-10	6.72667e-09	13.587	ENSG00000014914	MTMR11	receptor|protein_coding			ENSG00000164949	ENSG00000174705	ENSG00000107736
2886595	1.47401	8.47704	8.55502	2.29107e-10	6.7379e-09	13.5837	ENSG00000043462	LCP2	protein_coding			ENSG00000197045	ENSG00000080822	ENSG00000184394
3905145	2.08564	9.41374	8.55424	2.29632e-10	6.74202e-09	13.5814	ENSG00000198959	TGM2	protein_coding			ENSG00000124107	ENSG00000155307	ENSG00000163114
2639054	1.50001	8.90159	8.55168	2.31376e-10	6.75927e-09	13.5739	ENSG00000173193	PARP14	transcription regulator|protein_coding			ENSG00000151414	ENSG00000128791	ENSG00000180537
3194635	-1.00289	7.25639	-8.55103	2.31821e-10	6.76101e-09	13.572	ENSG00000213213	KIAA1984	protein_coding			ENSG00000144118	ENSG00000111424	ENSG00000163517
2913123	-1.07239	4.77608	-8.54531	2.3576e-10	6.85306e-09	13.5553	ENSG00000079841	RIMS1	protein_coding			ENSG00000116106	ENSG00000137831	ENSG00000076555
2325593	1.26679	9.82842	8.54463	2.36236e-10	6.85553e-09	13.5533	ENSG00000169504	CLIC4	protein_coding			ENSG00000144063	ENSG00000089327	ENSG00000106236
2474240	-1.47022	5.7155	-8.54365	2.36919e-10	6.864e-09	13.5505	ENSG00000138030	KHK	protein_coding			ENSG00000123983	ENSG00000204257	ENSG00000102743
3950974	-1.29373	7.45274	-8.53963	2.39745e-10	6.93442e-09	13.5387	ENSG00000008735	MAPK8IP2	protein_coding			ENSG00000100744	ENSG00000137809	ENSG00000179862
2668021	1.03737	7.72234	8.53763	2.41162e-10	6.96389e-09	13.5329	ENSG00000091317	CMTM6	protein_coding			ENSG00000129084	ENSG00000184500	ENSG00000132205
3850859	-1.00976	7.09057	-8.52816	2.47996e-10	7.12603e-09	13.5053	ENSG00000187266	EPOR	receptor|protein_coding			ENSG00000162433	ENSG00000067900	ENSG00000164638
3007869	-1.17139	7.38048	-8.52611	2.49495e-10	7.15737e-09	13.4993	ENSG00000176428	VPS37D	protein_coding			ENSG00000144746	ENSG00000130150	ENSG00000149577
2976113	1.36172	8.85526	8.52548	2.49964e-10	7.1591e-09	13.4975	ENSG00000027697	IFNGR1	receptor|protein_coding			ENSG00000134242	ENSG00000120820	ENSG00000124074
3353859	-1.59835	5.90446	-8.5069	2.64052e-10	7.5257e-09	13.4432	ENSG00000171014	OR4D5	GPCR(oderant)|protein_coding			ENSG00000102393	ENSG00000147065	ENSG00000162105
3050462	-1.57174	8.45742	-8.50439	2.66019e-10	7.56946e-09	13.4359	ENSG00000106070	GRB10	protein_coding			ENSG00000182010	ENSG00000010671	ENSG00000130957
3280787	-1.07688	5.45531	-8.50046	2.69125e-10	7.60842e-09	13.4244	ENSG00000180592	C10orf140	protein_coding			ENSG00000113369	ENSG00000169826	ENSG00000171105
3945314	1.56445	7.23275	8.49886	2.70397e-10	7.63207e-09	13.4197	ENSG00000100196	KDELR3	protein_coding			ENSG00000121594	ENSG00000027697	ENSG00000137960
3671482	-1.10957	7.08907	-8.4952	2.73343e-10	7.70282e-09	13.409	ENSG00000103150	MLYCD	protein_coding			ENSG00000136141	ENSG00000059804	ENSG00000089250
2806091	1.64527	7.93775	8.49033	2.77302e-10	7.76447e-09	13.3948	ENSG00000039560	RAI14	protein_coding			ENSG00000139318	ENSG00000076003	ENSG00000179639
3592023	1.12014	11.5408	8.48431	2.82277e-10	7.87858e-09	13.3772	ENSG00000166710	B2M	protein_coding			ENSG00000082074	ENSG00000170522	ENSG00000102230
3351200	3.77775	8.57643	8.48061	2.8538e-10	7.89508e-09	13.3664	ENSG00000137648	TMPRSS4	receptor|protein_coding			ENSG00000117394	ENSG00000121297	ENSG00000135097
2491271	1.46756	11.8776	8.48039	2.85571e-10	7.89508e-09	13.3657	ENSG00000034510	TMSB10	protein_coding			ENSG00000136536	ENSG00000163814	ENSG00000153721
3387483	1.10894	8.49466	8.48143	2.84696e-10	7.89508e-09	13.3687	ENSG00000087053	MTMR2	receptor|protein_coding			ENSG00000126709	ENSG00000108679	ENSG00000134463
3830864	-1.01548	6.8625	-8.48267	2.8365e-10	7.89508e-09	13.3724	ENSG00000004777	ARHGAP33	protein_coding			ENSG00000162545	ENSG00000070214	ENSG00000185156
2329131	-1.19874	6.10633	-8.47559	2.89649e-10	7.98802e-09	13.3517	ENSG00000121905	HPCA	protein_coding			ENSG00000198431	ENSG00000144746	ENSG00000129993
2957384	-1.79086	5.71962	-8.47536	2.89844e-10	7.98802e-09	13.351	ENSG00000182793	GSTA5	protein_coding			ENSG00000134057	ENSG00000163563	ENSG00000069696
3757108	2.72678	10.3705	8.47159	2.93096e-10	8.02925e-09	13.34	ENSG00000171345	KRT19	protein_coding			ENSG00000139117	ENSG00000173369	ENSG00000167741
2888399	-1.07646	6.42382	-8.46184	3.01673e-10	8.22352e-09	13.3114	ENSG00000074317	SNCB	protein_coding			ENSG00000136824	ENSG00000147872	ENSG00000135409
2672298	-1.10639	7.07449	-8.46069	3.02703e-10	8.2388e-09	13.3081	ENSG00000206549	PRSS50	protein_coding			ENSG00000204257	ENSG00000141682	ENSG00000166405
3760552	-1.15136	7.72226	-8.45853	3.04642e-10	8.27872e-09	13.3017	ENSG00000179673	RPRML	protein_coding			ENSG00000103888	ENSG00000123609	ENSG00000175093
2829947	1.93828	9.85457	8.45256	3.10066e-10	8.40006e-09	13.2843	ENSG00000120708	TGFBI	protein_coding			ENSG00000175793	ENSG00000196628	ENSG00000171004
2739308	-3.41583	6.20505	-8.44666	3.15534e-10	8.49567e-09	13.267	ENSG00000138798	EGF	receptor|protein_coding			ENSG00000131171	ENSG00000130429	ENSG00000149809
2397926	-1.08033	6.64786	-8.44168	3.20217e-10	8.60853e-09	13.2524	ENSG00000185519	FAM131C	protein_coding			ENSG00000011201	ENSG00000173692	ENSG00000099954
2471316	1.19273	6.17304	8.43989	3.21921e-10	8.63418e-09	13.2472	ENSG00000178295	GEN1	protein_coding			ENSG00000108294	ENSG00000111145	ENSG00000022556
2611546	-1.6462	9.0415	-8.43906	3.22708e-10	8.63576e-09	13.2448	ENSG00000163520	FBLN2	protein_coding			ENSG00000119969	ENSG00000140749	ENSG00000198794
3252036	2.28681	8.58473	8.43454	3.27059e-10	8.72557e-09	13.2315	ENSG00000122861	PLAU	protein_coding			ENSG00000074416	ENSG00000125772	ENSG00000179178
3934642	-1.19373	5.51507	-8.43226	3.29273e-10	8.76976e-09	13.2248	ENSG00000187175	KRTAP12-1	protein_coding			ENSG00000115840	ENSG00000185404	ENSG00000167861
3657367	1.58344	6.88936	8.43045	3.31043e-10	8.79169e-09	13.2195	ENSG00000185947	ZNF267	transcription regulator|protein_coding			ENSG00000104432	ENSG00000074416	ENSG00000160844
3457752	1.14766	9.16184	8.42895	3.32523e-10	8.80433e-09	13.2151	ENSG00000170581	STAT2	transcription regulator|protein_coding			ENSG00000140262	ENSG00000142669	ENSG00000240386
2528674	-1.26722	7.00817	-8.42913	3.3234e-10	8.80433e-09	13.2157	ENSG00000188760	TMEM198	protein_coding			ENSG00000125384	ENSG00000080986	ENSG00000132359
2687255	1.05003	8.59878	8.42733	3.34124e-10	8.80681e-09	13.2104	ENSG00000114423	CBLB	protein_coding			ENSG00000010810	ENSG00000137801	ENSG00000184990
3907711	-1.1499	7.31988	-8.42229	3.39149e-10	8.85933e-09	13.1956	ENSG00000149654	CDH22	protein_coding			ENSG00000079385	ENSG00000091039	ENSG00000129244
2324820	-1.15591	6.66183	-8.42274	3.387e-10	8.85933e-09	13.1969	ENSG00000070886	EPHA8	kinase|receptor|protein_coding			ENSG00000123609	ENSG00000150636	ENSG00000241935
2756892	-1.50827	6.08661	-8.42149	3.39953e-10	8.8671e-09	13.1932	ENSG00000178222	RNF212	protein_coding			ENSG00000164465	ENSG00000077152	ENSG00000134020
2694314	-1.00365	7.10644	-8.41769	3.43799e-10	8.92746e-09	13.1821	ENSG00000179348	GATA2	transcription regulator|protein_coding			ENSG00000196878	ENSG00000005884	ENSG00000102981
3850817	-1.48336	7.89692	-8.4172	3.44298e-10	8.92746e-09	13.1807	ENSG00000105514	RAB3D	protein_coding			ENSG00000162695	ENSG00000122176	ENSG00000175265
3970024	-2.97855	5.61467	-8.41244	3.49195e-10	9.02756e-09	13.1667	ENSG00000182798	MAGEB17	protein_coding			ENSG00000157557	ENSG00000115091	ENSG00000164742
3662650	1.04049	8.13896	8.40528	3.56679e-10	9.19392e-09	13.1457	ENSG00000102931	ARL2BP	protein_coding			ENSG00000183340	ENSG00000135750	ENSG00000076356
2487963	-1.05939	6.32463	-8.39523	3.67476e-10	9.44445e-09	13.1162	ENSG00000144031	ANKRD53	protein_coding			ENSG00000104415	ENSG00000071967	ENSG00000108187
3868378	-1.19159	7.17689	-8.38801	3.7543e-10	9.60663e-09	13.095	ENSG00000131398	KCNC3	protein_coding			ENSG00000171988	ENSG00000169908	ENSG00000146049
3868905	-1.24885	7.42426	-8.38236	3.81774e-10	9.74052e-09	13.0785	ENSG00000142544	CTU1	protein_coding			ENSG00000075213	ENSG00000173198	ENSG00000133958
2898441	-1.40404	5.01893	-8.3826	3.81509e-10	9.74052e-09	13.0791	ENSG00000146049	KAAG1	protein_coding			ENSG00000112210	ENSG00000136021	ENSG00000185518
3848243	-1.33435	8.60241	-8.38039	3.84019e-10	9.78356e-09	13.0727	ENSG00000171105	INSR	kinase|receptor|protein_coding			ENSG00000115221	ENSG00000111711	ENSG00000183092
3288803	-1.05159	5.95483	-8.37419	3.91147e-10	9.90755e-09	13.0545	ENSG00000197444	OGDHL	protein_coding			ENSG00000171860	ENSG00000182718	ENSG00000168772
3431247	-1.2101	7.02329	-8.37456	3.90714e-10	9.90755e-09	13.0556	ENSG00000139438	C12orf34	protein_coding			ENSG00000107798	ENSG00000157214	ENSG00000197753
3149161	-1.69046	4.06672	-8.37468	3.90579e-10	9.90755e-09	13.0559	ENSG00000164796	CSMD3	protein_coding			ENSG00000108960	ENSG00000136560	ENSG00000116761
3119792	-1.12589	7.04986	-8.36878	3.97476e-10	1.001e-08	13.0386	ENSG00000181085	MAPK15	kinase|protein_coding			ENSG00000075884	ENSG00000182326	ENSG00000107623
3899173	-1.25337	9.70603	-8.36639	4.00312e-10	1.00461e-08	13.0315	ENSG00000125844	RRBP1	protein_coding			ENSG00000121966	ENSG00000125249	ENSG00000163623
2645315	-1.35138	6.4845	-8.36612	4.00627e-10	1.00461e-08	13.0308	ENSG00000175093	SPSB4	protein_coding			ENSG00000105967	ENSG00000169299	ENSG00000198417
2409310	1.39683	8.90984	8.35665	4.12065e-10	1.02741e-08	13.0029	ENSG00000066322	ELOVL1	protein_coding			ENSG00000003056	ENSG00000165474	ENSG00000123453
3896594	-1.22569	6.22464	-8.35708	4.11534e-10	1.02741e-08	13.0042	ENSG00000125872	LRRN4	protein_coding			ENSG00000136153	ENSG00000177565	ENSG00000138759
3282016	1.11064	8.41746	8.355	4.1408e-10	1.03097e-08	12.9981	ENSG00000136754	ABI1	protein_coding			ENSG00000104064	ENSG00000134242	ENSG00000105675
3911814	1.39092	8.47489	8.3507	4.19404e-10	1.03979e-08	12.9854	ENSG00000101166	SLMO2	protein_coding			ENSG00000058063	ENSG00000163599	ENSG00000175287
2743315	-1.49027	7.78764	-8.34893	4.21617e-10	1.04269e-08	12.9802	ENSG00000077684	PHF17	transcription regulator|protein_coding			ENSG00000123500	ENSG00000069493	ENSG00000215252
3385042	1.80117	7.1223	8.34559	4.25822e-10	1.04829e-08	12.9704	ENSG00000137501	SYTL2	protein_coding			ENSG00000112249	ENSG00000163600	ENSG00000132938
2364155	1.38406	9.05389	8.34363	4.28315e-10	1.05147e-08	12.9646	ENSG00000152332	UHMK1	kinase|protein_coding			ENSG00000145819	ENSG00000102034	ENSG00000144749
2315918	-1.13718	6.31682	-8.34378	4.28128e-10	1.05147e-08	12.9651	ENSG00000215915	ATAD3C	protein_coding			ENSG00000164307	ENSG00000102218	ENSG00000135842
3359432	-1.03582	8.07884	-8.34037	4.32484e-10	1.05579e-08	12.9551	ENSG00000129757	CDKN1C	protein_coding			ENSG00000137807	ENSG00000159110	ENSG00000164199
3018309	1.68502	7.2876	8.33822	4.35251e-10	1.05812e-08	12.9488	ENSG00000105851	PIK3CG	protein_coding			ENSG00000023041	ENSG00000172123	ENSG00000133065
3520934	-1.00954	4.36425	-8.33858	4.34798e-10	1.05812e-08	12.9498	ENSG00000080166	DCT	protein_coding			ENSG00000133703	ENSG00000068489	ENSG00000165443
3569814	1.26826	10.0016	8.33424	4.40433e-10	1.06924e-08	12.937	ENSG00000072110	ACTN1	protein_coding			ENSG00000101557	ENSG00000120694	ENSG00000168267
2359377	-1.04287	8.31408	-8.3323	4.4299e-10	1.07248e-08	12.9313	ENSG00000187173	LCE2A	protein_coding			ENSG00000213719	ENSG00000177575	ENSG00000169758
3790361	1.14169	8.11531	8.33158	4.43938e-10	1.07329e-08	12.9292	ENSG00000074657	ZNF532	transcription regulator|protein_coding			ENSG00000143933	ENSG00000070367	ENSG00000167614
2383312	-1.05634	7.76108	-8.33061	4.45216e-10	1.0749e-08	12.9264	ENSG00000143801	PSEN2	protein_coding			ENSG00000004961	ENSG00000135269	ENSG00000163050
2398040	-1.0914	6.59565	-8.32467	4.53147e-10	1.08805e-08	12.9089	ENSG00000132881	RSG1	protein_coding			ENSG00000151790	ENSG00000140105	ENSG00000138030
3808854	1.34639	8.5921	8.32091	4.5825e-10	1.09363e-08	12.8978	ENSG00000196628	TCF4	transcription regulator|protein_coding			ENSG00000183098	ENSG00000159189	ENSG00000106018
2361488	-1.08113	6.32633	-8.31551	4.65671e-10	1.1045e-08	12.8819	ENSG00000132677	RHBG	protein_coding			ENSG00000163823	ENSG00000255837	ENSG00000205795
3918369	-1.25173	6.31007	-8.31258	4.69743e-10	1.11266e-08	12.8733	ENSG00000205927	OLIG2	transcription regulator|protein_coding			ENSG00000069493	ENSG00000139323	ENSG00000061656
3314040	-2.38656	8.19755	-8.30738	4.77076e-10	1.12698e-08	12.858	ENSG00000176171	BNIP3	protein_coding			ENSG00000169403	ENSG00000158481	ENSG00000128849
2441043	1.94436	7.76323	8.30423	4.8156e-10	1.13451e-08	12.8487	ENSG00000162745	OLFML2B	protein_coding			ENSG00000124151	ENSG00000058063	ENSG00000105514
3683549	-1.18714	6.04756	-8.30345	4.82683e-10	1.13563e-08	12.8464	ENSG00000169344	UMOD	protein_coding			ENSG00000124813	ENSG00000259207	ENSG00000167434
3528864	1.54894	9.9341	8.29849	4.89864e-10	1.15098e-08	12.8318	ENSG00000157227	MMP14	protein_coding			ENSG00000115514	ENSG00000073605	ENSG00000100473
2334740	-1.02741	7.30924	-8.29603	4.93464e-10	1.15536e-08	12.8246	ENSG00000117480	FAAH	protein_coding			ENSG00000152495	ENSG00000105887	ENSG00000077684
3589141	1.08617	8.54076	8.28997	5.02455e-10	1.17427e-08	12.8067	ENSG00000166068	SPRED1	protein_coding			ENSG00000184500	ENSG00000155926	ENSG00000171303
3706439	-1.37846	7.80829	-8.28868	5.0438e-10	1.1772e-08	12.8029	ENSG00000132359	RAP1GAP2	protein_coding			ENSG00000135698	ENSG00000221926	ENSG00000168004
3058759	2.40925	8.54564	8.28728	5.06493e-10	1.18056e-08	12.7988	ENSG00000075223	SEMA3C	protein_coding			ENSG00000168679	ENSG00000137812	ENSG00000177459
2645579	1.26628	7.37603	8.28625	5.08056e-10	1.18208e-08	12.7957	ENSG00000155903	RASA2	protein_coding			ENSG00000161800	ENSG00000084073	ENSG00000197415
2950214	1.66617	9.12078	8.27702	5.22207e-10	1.20915e-08	12.7685	ENSG00000168394	TAP1	protein_coding			ENSG00000213281	ENSG00000145685	ENSG00000156968
3429566	1.22885	8.83278	8.27002	5.33221e-10	1.2314e-08	12.7479	ENSG00000171310	CHST11	protein_coding			ENSG00000136021	ENSG00000163840	ENSG00000113231
3636391	-2.36218	7.93666	-8.26473	5.41701e-10	1.24769e-08	12.7323	ENSG00000103942	HOMER2	protein_coding			ENSG00000102384	ENSG00000153956	ENSG00000178222
3389353	1.87401	7.30236	8.25895	5.51118e-10	1.26266e-08	12.7152	ENSG00000255221	CARD17	protein_coding			ENSG00000147459	ENSG00000049130	ENSG00000176058
2659631	-1.07566	8.80547	-8.25521	5.5729e-10	1.2686e-08	12.7042	ENSG00000119231	SENP5	protein_coding			ENSG00000115252	ENSG00000111729	ENSG00000145888
2850676	-1.00832	4.46247	-8.25132	5.638e-10	1.28009e-08	12.6927	ENSG00000145526	CDH18	protein_coding			ENSG00000050130	ENSG00000134901	ENSG00000116661
4002173	1.05211	8.29861	8.24975	5.6644e-10	1.28442e-08	12.6881	ENSG00000177189	RPS6KA3	kinase|protein_coding			ENSG00000143622	ENSG00000060140	ENSG00000076864
3325503	1.53446	9.20781	8.2454	5.73835e-10	1.29783e-08	12.6753	ENSG00000049449	RCN1	protein_coding			ENSG00000174442	ENSG00000101608	ENSG00000166828
2491788	-1.1453	6.59331	-8.24456	5.75277e-10	1.29941e-08	12.6728	ENSG00000168874	ATOH8	transcription regulator|protein_coding			ENSG00000171241	ENSG00000111371	ENSG00000107719
2659577	1.1739	8.53967	8.24272	5.78447e-10	1.30489e-08	12.6673	ENSG00000180370	PAK2	kinase|protein_coding			ENSG00000087245	ENSG00000160932	ENSG00000112164
2974469	1.16013	8.58724	8.2421	5.79515e-10	1.30562e-08	12.6655	ENSG00000079950	STX7	protein_coding			ENSG00000172123	ENSG00000170458	ENSG00000148053
3127610	-1.39021	5.74444	-8.2406	5.82125e-10	1.30982e-08	12.6611	ENSG00000134020	PEBP4	protein_coding			ENSG00000134061	ENSG00000171241	ENSG00000198719
3258221	-1.18506	8.15932	-8.23016	6.00541e-10	1.3478e-08	12.6302	ENSG00000152804	HHEX	transcription regulator|protein_coding			ENSG00000111358	ENSG00000104432	ENSG00000178235
3596147	2.70163	9.55312	8.22914	6.0238e-10	1.35019e-08	12.6272	ENSG00000140297	GCNT3	protein_coding			ENSG00000151116	ENSG00000159216	ENSG00000147576
3040699	-1.05488	5.79515	-8.22779	6.048e-10	1.35145e-08	12.6232	ENSG00000164651	SP8	transcription regulator|protein_coding			ENSG00000188404	ENSG00000204264	ENSG00000119411
2537171	-2.08363	6.61826	-8.22654	6.07072e-10	1.35207e-08	12.6195	ENSG00000189292	FAM150B	protein_coding			ENSG00000113712	ENSG00000067057	ENSG00000145194
2583374	1.7311	7.53892	8.21972	6.19556e-10	1.37812e-08	12.5994	ENSG00000153246	PLA2R1	protein_coding			ENSG00000167613	ENSG00000149212	ENSG00000143365
3728889	1.01673	10.2206	8.21509	6.2817e-10	1.39551e-08	12.5857	ENSG00000062716	VMP1	protein_coding			ENSG00000054983	ENSG00000072110	ENSG00000164889
3417500	-3.08435	7.75587	-8.21398	6.30271e-10	1.3984e-08	12.5824	ENSG00000139540	SLC39A5	protein_coding			ENSG00000113083	ENSG00000169504	ENSG00000106536
3462949	1.33235	8.04192	8.2116	6.34767e-10	1.4066e-08	12.5754	ENSG00000091039	OSBPL8	protein_coding			ENSG00000164144	ENSG00000155903	ENSG00000101349
3873142	-1.15038	7.54703	-8.20727	6.43029e-10	1.42131e-08	12.5626	ENSG00000177732	SOX12	transcription regulator|protein_coding			ENSG00000141380	ENSG00000166401	ENSG00000134873
3842558	-1.06715	7.4444	-8.20553	6.46382e-10	1.42693e-08	12.5575	ENSG00000167685	ZNF444	transcription regulator|protein_coding			ENSG00000115963	ENSG00000204642	ENSG00000155093
2605735	-1.11731	7.13108	-8.20456	6.48246e-10	1.42924e-08	12.5546	ENSG00000144485	HES6	transcription regulator|protein_coding			ENSG00000132109	ENSG00000104064	ENSG00000120457
2843855	-1.01012	5.51031	-8.20288	6.51507e-10	1.43282e-08	12.5496	ENSG00000198939	ZFP2	transcription regulator|protein_coding			ENSG00000066294	ENSG00000065154	ENSG00000106070
2840002	1.40059	6.25983	8.198	6.61083e-10	1.44662e-08	12.5352	ENSG00000040275	CCDC99	protein_coding			ENSG00000165434	ENSG00000138246	ENSG00000136574
2440943	2.28247	7.91555	8.1894	6.78299e-10	1.47692e-08	12.5098	ENSG00000203747	FCGR3A	protein_coding			ENSG00000090104	ENSG00000079263	ENSG00000185559
2716124	-1.06595	6.80378	-8.17819	7.01429e-10	1.52161e-08	12.4766	ENSG00000109758	HGFAC	protein_coding			ENSG00000196611	ENSG00000168374	ENSG00000154556
3262279	-1.6032	7.43109	-8.17352	7.11298e-10	1.54112e-08	12.4628	ENSG00000107954	NEURL	protein_coding			ENSG00000119917	ENSG00000135048	ENSG00000154080
3988165	3.99338	7.44499	8.1718	7.14964e-10	1.54715e-08	12.4577	ENSG00000087916	SLC6A14	protein_coding			ENSG00000006074	ENSG00000128923	ENSG00000167363
2513925	-1.03361	4.1271	-8.16784	7.23482e-10	1.56172e-08	12.446	ENSG00000172318	B3GALT1	protein_coding			ENSG00000100554	ENSG00000156802	ENSG00000171014
2883440	1.23917	7.76653	8.16425	7.31291e-10	1.5747e-08	12.4353	ENSG00000135074	ADAM19	protein_coding			ENSG00000139618	ENSG00000134954	ENSG00000135447
3275729	2.14579	6.40259	8.16359	7.32747e-10	1.5759e-08	12.4334	ENSG00000134460	IL2RA	protein_coding			ENSG00000104093	ENSG00000173559	ENSG00000183833
3377322	-3.1708	6.9073	-8.16059	7.39341e-10	1.58813e-08	12.4245	ENSG00000149735	GPHA2	protein_coding			ENSG00000115641	ENSG00000083857	ENSG00000107954
2863451	-1.05057	7.8732	-8.16004	7.40572e-10	1.58883e-08	12.4229	ENSG00000132846	ZBED3	protein_coding			ENSG00000183486	ENSG00000100994	ENSG00000181031
3629272	-1.07157	7.04604	-8.15855	7.43872e-10	1.59396e-08	12.4185	ENSG00000140451	PIF1	protein_coding			ENSG00000050344	ENSG00000167552	ENSG00000055732
3718555	1.46231	8.08904	8.15686	7.47635e-10	1.60007e-08	12.4135	ENSG00000166750	SLFN5	protein_coding			ENSG00000123219	ENSG00000166913	ENSG00000147852
2447877	-1.44357	8.46779	-8.15433	7.53339e-10	1.61031e-08	12.4059	ENSG00000135842	FAM129A	protein_coding			ENSG00000205765	ENSG00000110218	ENSG00000133134
3376714	-1.10439	7.4185	-8.15251	7.5744e-10	1.6171e-08	12.4006	ENSG00000133315	MACROD1	protein_coding			ENSG00000125354	ENSG00000118200	ENSG00000167964
3752002	1.06631	7.48719	8.15105	7.6076e-10	1.62221e-08	12.3962	ENSG00000176390	CRLF3	receptor|protein_coding			ENSG00000143776	ENSG00000133703	ENSG00000174951
2354634	-1.68319	8.18273	-8.14769	7.68461e-10	1.63664e-08	12.3863	ENSG00000092621	PHGDH	protein_coding			ENSG00000120539	ENSG00000099194	ENSG00000184351
2541944	1.24474	6.78052	8.1457	7.73035e-10	1.64101e-08	12.3804	ENSG00000163029	SMC6	protein_coding			ENSG00000146918	ENSG00000163029	ENSG00000112246
2345929	1.22802	8.02875	8.14558	7.73322e-10	1.64101e-08	12.38	ENSG00000171488	LRRC8C	protein_coding			ENSG00000205423	ENSG00000174442	ENSG00000163520
2675457	-1.0097	6.51665	-8.14633	7.71588e-10	1.64101e-08	12.3823	ENSG00000088543	C3orf18	protein_coding			ENSG00000143771	ENSG00000164465	ENSG00000112394
3098977	1.39078	8.76244	8.14206	7.81519e-10	1.6564e-08	12.3696	ENSG00000254087	LYN	kinase|protein_coding			ENSG00000139974	ENSG00000106460	ENSG00000236981
3312490	2.09461	6.68372	8.13745	7.92392e-10	1.67338e-08	12.3559	ENSG00000148773	MKI67	protein_coding			ENSG00000100097	ENSG00000160213	ENSG00000100116
2816681	-1.50764	5.99748	-8.13509	7.98002e-10	1.67714e-08	12.349	ENSG00000113231	PDE8B	protein_coding			ENSG00000110852	ENSG00000182704	ENSG00000165655
2618940	1.02689	10.4457	8.13221	8.04929e-10	1.68968e-08	12.3404	ENSG00000168036	CTNNB1	transcription regulator|protein_coding			ENSG00000113368	ENSG00000149591	ENSG00000142102
3295331	-1.05957	7.91104	-8.12934	8.11881e-10	1.7002e-08	12.3319	ENSG00000165644	COMTD1	protein_coding			ENSG00000122884	ENSG00000198015	ENSG00000182264
2379863	1.79521	6.11581	8.1267	8.18314e-10	1.71111e-08	12.3241	ENSG00000117724	CENPF	protein_coding			ENSG00000211455	ENSG00000165071	ENSG00000092621
3346147	1.65494	6.15407	8.12011	8.34638e-10	1.73526e-08	12.3045	ENSG00000170647	TMEM133	protein_coding			ENSG00000134901	ENSG00000139117	ENSG00000164796
2796911	-1.81912	4.20541	-8.11975	8.35552e-10	1.73526e-08	12.3035	ENSG00000168491	CCDC110	protein_coding			ENSG00000150687	ENSG00000163507	ENSG00000114115
2373336	1.86762	9.18178	8.11813	8.39614e-10	1.73909e-08	12.2987	ENSG00000000971	CFH	protein_coding			ENSG00000019582	ENSG00000135074	ENSG00000004799
3281068	1.11769	8.56637	8.11783	8.40375e-10	1.73909e-08	12.2978	ENSG00000150867	PIP4K2A	protein_coding			ENSG00000155307	ENSG00000072274	ENSG00000135069
2383639	-1.07167	5.28334	-8.11804	8.39834e-10	1.73909e-08	12.2984	ENSG00000185888	PRSS38	protein_coding			ENSG00000113387	ENSG00000064601	ENSG00000142149
3830166	1.91684	9.3916	8.11517	8.47098e-10	1.74887e-08	12.2899	ENSG00000089356	FXYD3	protein_coding			ENSG00000169855	ENSG00000145819	ENSG00000136883
3114832	1.94001	8.24609	8.11408	8.49864e-10	1.75252e-08	12.2866	ENSG00000104549	SQLE	protein_coding			ENSG00000158092	ENSG00000103064	ENSG00000130005
2435735	-1.10141	7.37193	-8.11244	8.54057e-10	1.7591e-08	12.2818	ENSG00000163202	LCE3D	protein_coding			ENSG00000104368	ENSG00000163558	ENSG00000003989
3281621	1.03737	8.55084	8.11134	8.56877e-10	1.76283e-08	12.2785	ENSG00000107863	ARHGAP21	protein_coding			ENSG00000112851	ENSG00000145386	ENSG00000164588
3064024	-1.01417	6.09879	-8.10868	8.63735e-10	1.77278e-08	12.2706	ENSG00000185955	C7orf61	protein_coding			ENSG00000151914	ENSG00000171310	ENSG00000182793
2840036	1.60104	7.84101	8.10769	8.66301e-10	1.77389e-08	12.2677	ENSG00000134516	DOCK2	protein_coding			ENSG00000140545	ENSG00000101846	ENSG00000115290
4024310	-1.1299	7.60983	-8.10807	8.65305e-10	1.77389e-08	12.2688	ENSG00000134595	SOX3	transcription regulator|protein_coding			ENSG00000138160	ENSG00000171488	ENSG00000100665
2512601	1.31463	6.32081	8.10268	8.7943e-10	1.79509e-08	12.2528	ENSG00000136560	TANK	protein_coding			ENSG00000129534	ENSG00000162545	ENSG00000135423
2359431	-1.37569	6.96867	-8.1033	8.77795e-10	1.79509e-08	12.2547	ENSG00000240386	LCE1F	protein_coding			ENSG00000153956	ENSG00000136492	ENSG00000125888
2980516	-1.33611	7.54491	-8.10092	8.84062e-10	1.80184e-08	12.2476	ENSG00000153721	CNKSR3	protein_coding			ENSG00000144048	ENSG00000111358	ENSG00000090661
3816919	-1.12846	8.69454	-8.09752	8.9313e-10	1.81266e-08	12.2375	ENSG00000141905	NFIC	transcription regulator|protein_coding			ENSG00000071967	ENSG00000140299	ENSG00000168491
2904810	-1.08886	5.93081	-8.0883	9.18177e-10	1.85413e-08	12.2101	ENSG00000196748	C6orf126	protein_coding			ENSG00000165029	ENSG00000143771	ENSG00000108405
4017810	1.50896	7.75665	8.08286	9.33307e-10	1.88251e-08	12.194	ENSG00000068366	ACSL4	protein_coding			ENSG00000004897	ENSG00000106080	ENSG00000229387
3151607	1.89208	8.07676	8.07808	9.46782e-10	1.9053e-08	12.1798	ENSG00000156804	FBXO32	protein_coding			ENSG00000103381	ENSG00000117450	ENSG00000105290
3358854	-1.05741	7.92674	-8.07639	9.51608e-10	1.91282e-08	12.1748	ENSG00000184545	DUSP8	receptor|protein_coding			ENSG00000158710	ENSG00000077549	ENSG00000174156
2821194	1.06493	9.16278	8.0758	9.53276e-10	1.91398e-08	12.173	ENSG00000153113	CAST	protein_coding			ENSG00000115956	ENSG00000150337	ENSG00000175497
2921402	-1.64644	8.51226	-8.06718	9.78291e-10	1.94858e-08	12.1474	ENSG00000112394	SLC16A10	protein_coding			ENSG00000162733	ENSG00000127824	ENSG00000110148
2321182	1.44149	7.6617	8.0571	1.00835e-09	2.00163e-08	12.1174	ENSG00000162493	PDPN	protein_coding			ENSG00000137959	ENSG00000104415	ENSG00000254737
3416577	1.81097	8.18826	8.05406	1.01761e-09	2.01773e-08	12.1084	ENSG00000123338	NCKAP1L	protein_coding			ENSG00000144136	ENSG00000147459	ENSG00000115457
3540091	1.04914	7.76988	8.0518	1.02454e-09	2.02916e-08	12.1017	ENSG00000126804	ZBTB1	transcription regulator|protein_coding			ENSG00000169490	ENSG00000152377	ENSG00000055955
3587553	2.7831	9.51585	8.04353	1.05032e-09	2.07554e-08	12.0771	ENSG00000166923	GREM1	protein_coding			ENSG00000126787	ENSG00000138182	ENSG00000068078
3896370	1.34466	8.07102	8.0397	1.06249e-09	2.0925e-08	12.0657	ENSG00000125772	GPCPD1	protein_coding			ENSG00000148908	ENSG00000111801	ENSG00000128294
2363689	1.64668	8.40734	8.03919	1.06412e-09	2.09337e-08	12.0642	ENSG00000143226	FCGR2A	protein_coding			ENSG00000086065	ENSG00000162733	ENSG00000143819
2771718	1.49041	7.88269	8.03839	1.06668e-09	2.09445e-08	12.0618	ENSG00000033178	UBA6	protein_coding			ENSG00000029153	ENSG00000115641	ENSG00000117707
3217242	-1.02924	5.64839	-8.03827	1.06706e-09	2.09445e-08	12.0614	ENSG00000136928	GABBR2	GPCR(Gq|Gi)|protein_coding			ENSG00000168405	ENSG00000198431	ENSG00000161270
2615892	-1.12957	7.12307	-8.02916	1.09668e-09	2.1406e-08	12.0344	ENSG00000170293	CMTM8	protein_coding			ENSG00000138061	ENSG00000108932	ENSG00000140986
2783099	-1.00107	5.20062	-8.02684	1.10438e-09	2.15083e-08	12.0274	ENSG00000174599	TRAM1L1	protein_coding			ENSG00000104447	ENSG00000102384	ENSG00000157399
3973839	2.23397	9.74743	8.02234	1.11944e-09	2.16587e-08	12.014	ENSG00000165168	CYBB	protein_coding			ENSG00000135077	ENSG00000070718	ENSG00000165238
3979762	2.08678	7.59844	8.02333	1.11609e-09	2.16587e-08	12.017	ENSG00000089472	HEPH	protein_coding			ENSG00000169679	ENSG00000138180	ENSG00000125144
3753500	1.48618	7.91364	8.02278	1.11795e-09	2.16587e-08	12.0153	ENSG00000172716	SLFN11	protein_coding			ENSG00000179630	ENSG00000124201	ENSG00000106804
2549565	1.1564	7.40559	8.02231	1.11951e-09	2.16587e-08	12.014	ENSG00000183023	SLC8A1	protein_coding			ENSG00000065135	ENSG00000102753	ENSG00000164049
2428932	-1.19138	6.00448	-8.02123	1.12317e-09	2.17055e-08	12.0107	ENSG00000134207	SYT6	protein_coding			ENSG00000125266	ENSG00000151247	ENSG00000133019
3454006	1.1399	8.10607	8.01835	1.13295e-09	2.18704e-08	12.0022	ENSG00000161791	FMNL3	protein_coding			ENSG00000019549	ENSG00000112242	ENSG00000146755
2784687	1.4657	8.21833	8.01212	1.15436e-09	2.22104e-08	11.9836	ENSG00000151458	ANKRD50	protein_coding			ENSG00000189057	ENSG00000145715	ENSG00000158014
3845647	-1.18024	8.72479	-8.00785	1.16929e-09	2.24394e-08	11.9709	ENSG00000099875	MKNK2	kinase|protein_coding			ENSG00000197646	ENSG00000183735	ENSG00000048540
3344990	1.25101	8.50857	8.00484	1.17995e-09	2.25542e-08	11.9619	ENSG00000110218	PANX1	protein_coding			ENSG00000148429	ENSG00000117475	ENSG00000174672
4016572	1.19122	9.12136	8.00363	1.18424e-09	2.26096e-08	11.9584	ENSG00000123562	MORF4L2	transcription regulator|protein_coding			ENSG00000122176	ENSG00000125354	ENSG00000105707
3594066	1.15737	8.32088	8.0033	1.18543e-09	2.26096e-08	11.9574	ENSG00000138594	TMOD3	protein_coding			ENSG00000119686	ENSG00000101557	ENSG00000100604
3867326	-1.0005	6.61449	-7.99999	1.19728e-09	2.27825e-08	11.9475	ENSG00000176909	MAMSTR	transcription regulator|protein_coding			ENSG00000148346	ENSG00000158470	ENSG00000130294
3946817	-1.10103	7.50816	-7.99968	1.19839e-09	2.27825e-08	11.9466	ENSG00000167074	TEF	transcription regulator|protein_coding			ENSG00000155324	ENSG00000110906	ENSG00000151224
2489545	1.74389	8.47982	7.99824	1.20363e-09	2.28325e-08	11.9423	ENSG00000159399	HK2	protein_coding			ENSG00000137259	ENSG00000181634	ENSG00000189292
3934245	1.24388	10.4207	7.99725	1.20721e-09	2.2851e-08	11.9393	ENSG00000160213	CSTB	protein_coding			ENSG00000123473	ENSG00000213719	ENSG00000171759
3192495	-1.13182	6.87645	-7.99671	1.20917e-09	2.28634e-08	11.9377	ENSG00000125492	BARHL1	transcription regulator|protein_coding			ENSG00000157214	ENSG00000107201	ENSG00000136457
3090209	1.83557	8.85526	7.99174	1.22741e-09	2.31832e-08	11.9229	ENSG00000042980	ADAM28	protein_coding			ENSG00000130150	ENSG00000173744	ENSG00000109084
2489385	-1.19652	7.74888	-7.98601	1.24875e-09	2.35356e-08	11.9059	ENSG00000115297	TLX2	transcription regulator|protein_coding			ENSG00000111596	ENSG00000178295	ENSG00000188488
2375596	-1.10755	7.56704	-7.98519	1.25186e-09	2.35689e-08	11.9034	ENSG00000163485	ADORA1	GPCR(Gi)|protein_coding			ENSG00000085491	ENSG00000138758	ENSG00000141401
3473802	1.00441	7.63517	7.98164	1.26531e-09	2.37711e-08	11.8928	ENSG00000135090	TAOK3	kinase|protein_coding			ENSG00000158869	ENSG00000123562	ENSG00000091129
2704267	1.10335	8.3678	7.97894	1.27563e-09	2.39392e-08	11.8848	ENSG00000173905	GOLIM4	protein_coding			ENSG00000088387	ENSG00000153029	ENSG00000242173
3464912	1.29344	7.37611	7.97813	1.27875e-09	2.39721e-08	11.8824	ENSG00000139323	POC1B	protein_coding			ENSG00000164023	ENSG00000003436	ENSG00000160862
3409605	1.67462	6.25775	7.97543	1.28921e-09	2.40909e-08	11.8743	ENSG00000064763	FAR2	protein_coding			ENSG00000143797	ENSG00000111247	ENSG00000137731
3001345	-1.15398	6.77055	-7.97199	1.30264e-09	2.42642e-08	11.8641	ENSG00000188730	VWC2	protein_coding			ENSG00000076053	ENSG00000166927	ENSG00000077264
3096007	1.2022	7.92629	7.97149	1.3046e-09	2.4275e-08	11.8626	ENSG00000070718	AP3M2	protein_coding			ENSG00000166927	ENSG00000161638	ENSG00000163884
2453370	-1.40083	8.24337	-7.9706	1.30813e-09	2.43148e-08	11.8599	ENSG00000076356	PLXNA2	protein_coding			ENSG00000134602	ENSG00000047621	ENSG00000204219
3847112	-1.29272	7.91727	-7.96618	1.32565e-09	2.45883e-08	11.8467	ENSG00000105426	PTPRS	protein_coding			ENSG00000077152	ENSG00000198612	ENSG00000110436
3755198	-1.01844	6.62865	-7.95981	1.35136e-09	2.49859e-08	11.8277	ENSG00000017373	SRCIN1	protein_coding			ENSG00000180263	ENSG00000258508	ENSG00000165125
2592268	1.59736	10.0415	7.95859	1.35632e-09	2.50511e-08	11.8241	ENSG00000115415	STAT1	transcription regulator|protein_coding|housekeeping			ENSG00000102144	ENSG00000075391	ENSG00000186318
2363042	1.11341	9.63505	7.95008	1.3916e-09	2.56218e-08	11.7987	ENSG00000162734	PEA15	protein_coding			ENSG00000163558	ENSG00000155366	ENSG00000146038
3563922	1.04956	8.53197	7.94533	1.41168e-09	2.59642e-08	11.7845	ENSG00000012983	MAP4K5	kinase|protein_coding			ENSG00000182400	ENSG00000099246	ENSG00000080293
2984543	-1.07111	7.26972	-7.93692	1.44792e-09	2.65472e-08	11.7594	ENSG00000176381	PRR18	protein_coding			ENSG00000151491	ENSG00000066294	ENSG00000116299
2438765	-1.07609	5.89939	-7.9296	1.48029e-09	2.7084e-08	11.7376	ENSG00000253831	ETV3L	transcription regulator|protein_coding			ENSG00000163563	ENSG00000102393	ENSG00000169862
3446796	1.57676	7.38666	7.92894	1.48322e-09	2.71094e-08	11.7356	ENSG00000004700	RECQL	protein_coding			ENSG00000118292	ENSG00000105835	ENSG00000015413
2772566	3.23969	10.5784	7.92601	1.49641e-09	2.72368e-08	11.7268	ENSG00000132465	IGJ	protein_coding			ENSG00000111371	ENSG00000139496	ENSG00000086619
3441215	1.18929	6.97828	7.92613	1.49587e-09	2.72368e-08	11.7272	ENSG00000047621	C12orf4	protein_coding			ENSG00000104312	ENSG00000002587	ENSG00000103942
3099750	1.07603	10.4036	7.92617	1.49569e-09	2.72368e-08	11.7273	ENSG00000137575	SDCBP	protein_coding			ENSG00000153214	ENSG00000196924	ENSG00000114757
3056163	-1.20268	7.08436	-7.92505	1.50073e-09	2.72871e-08	11.724	ENSG00000009950	MLXIPL	transcription regulator|protein_coding			ENSG00000105388	ENSG00000136141	ENSG00000176171
2448073	1.10782	9.81756	7.92142	1.51727e-09	2.7474e-08	11.7131	ENSG00000116679	IVNS1ABP	protein_coding			ENSG00000173369	ENSG00000090889	ENSG00000166123
2528198	-1.01823	7.32577	-7.92171	1.51593e-09	2.7474e-08	11.714	ENSG00000171450	CDK5R2	protein_coding			ENSG00000060140	ENSG00000113368	ENSG00000142677
2460189	-1.21095	6.22162	-7.91739	1.53586e-09	2.77246e-08	11.7011	ENSG00000177614	PGBD5	protein_coding			ENSG00000009844	ENSG00000139354	ENSG00000149150
2551189	-1.06449	7.56211	-7.91588	1.54286e-09	2.77669e-08	11.6966	ENSG00000170577	SIX2	transcription regulator|protein_coding			ENSG00000080986	ENSG00000152495	ENSG00000138356
2461999	1.08495	7.64959	7.91531	1.54553e-09	2.77846e-08	11.6949	ENSG00000143669	LYST	protein_coding			ENSG00000139679	ENSG00000180370	ENSG00000126259
2588319	1.13	8.00353	7.90937	1.57348e-09	2.82293e-08	11.6771	ENSG00000144320	KIAA1715	protein_coding			ENSG00000065154	ENSG00000115935	ENSG00000146039
2903488	-1.15789	7.08453	-7.90804	1.5798e-09	2.83137e-08	11.6732	ENSG00000204228	HSD17B8	protein_coding			ENSG00000162654	ENSG00000127947	ENSG00000160200
2350818	-1.07544	5.98404	-7.88953	1.6707e-09	2.973e-08	11.6178	ENSG00000156097	GPR61	GPCR(orphan)|protein_coding			ENSG00000109805	ENSG00000234745	ENSG00000171517
2417272	1.05644	9.70077	7.88378	1.69998e-09	3.01592e-08	11.6006	ENSG00000172380	GNG12	protein_coding			ENSG00000130755	ENSG00000081189	ENSG00000120057
3044283	-1.03831	5.52787	-7.88146	1.71195e-09	3.02499e-08	11.5937	ENSG00000106113	CRHR2	GPCR(Gs)|protein_coding			ENSG00000099194	ENSG00000112249	ENSG00000115361
2597347	-2.69422	5.59337	-7.87963	1.72142e-09	3.03552e-08	11.5882	ENSG00000115361	ACADL	protein_coding			ENSG00000102575	ENSG00000152256	ENSG00000106927
3250726	-1.52782	8.2099	-7.87019	1.77127e-09	3.1109e-08	11.56	ENSG00000107719	KIAA1274	protein_coding			ENSG00000197780	ENSG00000075624	ENSG00000166825
3132927	-1.05043	7.2838	-7.86622	1.79269e-09	3.14223e-08	11.5481	ENSG00000165066	NKX6-3	transcription regulator|protein_coding			ENSG00000100994	ENSG00000204381	ENSG00000080493
2601648	1.49472	8.12004	7.86528	1.79777e-09	3.14613e-08	11.5453	ENSG00000135905	DOCK10	protein_coding			ENSG00000184357	ENSG00000107290	ENSG00000153822
3009959	1.17143	8.16223	7.86044	1.82431e-09	3.18491e-08	11.5308	ENSG00000127947	PTPN12	receptor|protein_coding			ENSG00000122958	ENSG00000087586	ENSG00000157315
3713278	-1.13306	6.54507	-7.85746	1.84082e-09	3.20735e-08	11.5219	ENSG00000220161	AL353997.1	protein_coding			ENSG00000164332	ENSG00000118193	ENSG00000152779
3444009	1.5857	6.15624	7.84849	1.89148e-09	3.27284e-08	11.495	ENSG00000172243	CLEC7A	protein_coding			ENSG00000198795	ENSG00000185201	ENSG00000182798
3726537	-1.12642	7.27656	-7.84545	1.90896e-09	3.29984e-08	11.4859	ENSG00000049283	EPN3	protein_coding			ENSG00000172724	ENSG00000082269	ENSG00000139540
3425134	1.61935	7.94197	7.84097	1.93499e-09	3.33824e-08	11.4725	ENSG00000139324	TMTC3	protein_coding			ENSG00000087586	ENSG00000105854	ENSG00000134548
2421925	1.08147	6.81594	7.83584	1.96531e-09	3.38057e-08	11.4571	ENSG00000162645	GBP2	protein_coding			ENSG00000162739	ENSG00000113161	ENSG00000088926
3770606	1.91144	8.24436	7.83503	1.9701e-09	3.38548e-08	11.4547	ENSG00000189159	HN1	protein_coding			ENSG00000145386	ENSG00000142227	ENSG00000124713
3151534	1.25729	6.30546	7.83014	1.99951e-09	3.42594e-08	11.44	ENSG00000156802	ATAD2	transcription regulator|protein_coding			ENSG00000182667	ENSG00000092820	ENSG00000149735
3708858	1.45825	9.69665	7.82335	2.04107e-09	3.48354e-08	11.4197	ENSG00000129226	CD68	protein_coding			ENSG00000149554	ENSG00000076053	ENSG00000244067
3973692	1.61854	7.44457	7.81569	2.08897e-09	3.54457e-08	11.3967	ENSG00000130962	PRRG1	protein_coding			ENSG00000157456	ENSG00000079950	ENSG00000167748
2648305	-1.06519	7.03722	-7.81355	2.10256e-09	3.5573e-08	11.3903	ENSG00000169860	P2RY1	GPCR(Gq)|protein_coding			ENSG00000128923	ENSG00000107099	ENSG00000169752
3689922	1.1161	9.11723	7.8105	2.12205e-09	3.58682e-08	11.3812	ENSG00000069329	VPS35	protein_coding			ENSG00000053747	ENSG00000157557	ENSG00000138798
3983962	1.06967	7.26905	7.80591	2.15177e-09	3.63355e-08	11.3674	ENSG00000147202	DIAPH2	protein_coding			ENSG00000105976	ENSG00000169851	ENSG00000103375
3226208	-1.08281	6.40498	-7.80123	2.18256e-09	3.682e-08	11.3534	ENSG00000167103	PIP5KL1	protein_coding			ENSG00000099282	ENSG00000196230	ENSG00000162877
3676557	-1.03808	6.78134	-7.80002	2.19058e-09	3.68842e-08	11.3497	ENSG00000167971	CASKIN1	protein_coding			ENSG00000041982	ENSG00000182400	ENSG00000124232
3581090	-1.09404	5.81467	-7.79723	2.2092e-09	3.71263e-08	11.3414	ENSG00000258986	TMEM179	protein_coding			ENSG00000149308	ENSG00000138594	ENSG00000141086
2421883	1.84132	8.72721	7.79476	2.22575e-09	3.73687e-08	11.334	ENSG00000117228	GBP1	protein_coding			ENSG00000128342	ENSG00000183023	ENSG00000121351
3364869	-1.08789	5.50371	-7.7919	2.24518e-09	3.76228e-08	11.3254	ENSG00000187486	KCNJ11	protein_coding			ENSG00000081189	ENSG00000178202	ENSG00000215704
2534126	1.18816	7.59923	7.79097	2.25153e-09	3.76572e-08	11.3226	ENSG00000198612	COPS8	protein_coding			ENSG00000106560	ENSG00000100554	ENSG00000104760
2846207	-1.11863	6.31259	-7.78991	2.25876e-09	3.77422e-08	11.3194	ENSG00000113430	IRX4	transcription regulator|protein_coding			ENSG00000114013	ENSG00000165029	ENSG00000114204
3896034	1.44499	7.41772	7.78671	2.28078e-09	3.79653e-08	11.3098	ENSG00000101265	RASSF2	protein_coding			ENSG00000173200	ENSG00000135677	ENSG00000139055
3185593	-1.54226	7.98541	-7.78183	2.31478e-09	3.83492e-08	11.2952	ENSG00000119411	BSPRY	protein_coding			ENSG00000132823	ENSG00000205765	ENSG00000162438
2960872	1.38033	6.67247	7.78124	2.31893e-09	3.83496e-08	11.2934	ENSG00000164430	MB21D1	protein_coding			ENSG00000173391	ENSG00000183340	ENSG00000187021
2678090	1.26084	9.54402	7.78029	2.32562e-09	3.84199e-08	11.2906	ENSG00000168374	ARF4	protein_coding			ENSG00000110079	ENSG00000112078	ENSG00000165862
3656151	-1.14544	5.92977	-7.75741	2.49286e-09	4.076e-08	11.2218	ENSG00000180209	MYLPF	protein_coding			ENSG00000137804	ENSG00000188042	ENSG00000163631
3830216	1.36917	8.83848	7.75662	2.4988e-09	4.0773e-08	11.2195	ENSG00000089327	FXYD5	protein_coding			ENSG00000160932	ENSG00000082898
3121002	-1.11872	5.65377	-7.75291	2.5271e-09	4.11282e-08	11.2083	ENSG00000255559	C8orf77	protein_coding			ENSG00000137965	ENSG00000136824
2413032	-1.1442	8.21019	-7.74924	2.55544e-09	4.14739e-08	11.1973	ENSG00000121310	ECHDC2	protein_coding			ENSG00000137801	ENSG00000118849
2939034	1.69292	8.31278	7.73908	2.63548e-09	4.2615e-08	11.1668	ENSG00000170542	SERPINB9	protein_coding			ENSG00000169413	ENSG00000136536
2687979	1.24023	5.37647	7.7384	2.64094e-09	4.26639e-08	11.1647	ENSG00000163507	KIAA1524	protein_coding			ENSG00000107099	ENSG00000183283
2401753	-2.50841	7.61132	-7.73656	2.65575e-09	4.28637e-08	11.1592	ENSG00000142677	IL22RA1	receptor|protein_coding			ENSG00000196374	ENSG00000170581
3666732	1.08133	10.348	7.73522	2.66662e-09	4.29995e-08	11.1552	ENSG00000103018	CYB5B	protein_coding			ENSG00000137812	ENSG00000132002
3908963	1.19623	9.35943	7.73307	2.68409e-09	4.31869e-08	11.1487	ENSG00000158470	B4GALT5	protein_coding			ENSG00000151247	ENSG00000133731
3470523	1.40705	7.73601	7.73143	2.69751e-09	4.33382e-08	11.1438	ENSG00000110876	SELPLG	protein_coding			ENSG00000151292	ENSG00000111331
3653677	-3.53871	7.24098	-7.72691	2.7348e-09	4.38569e-08	11.1302	ENSG00000103375	AQP8	protein_coding			ENSG00000052802	ENSG00000175857
2434971	1.06911	7.46777	7.7265	2.7382e-09	4.38712e-08	11.129	ENSG00000143390	RFX5	transcription regulator|protein_coding			ENSG00000140105	ENSG00000074657
3313690	-1.11226	6.56552	-7.72603	2.74208e-09	4.38934e-08	11.1276	ENSG00000176769	TCERG1L	protein_coding			ENSG00000108854	ENSG00000168785
3661718	1.65568	7.97104	7.72068	2.78707e-09	4.44511e-08	11.1115	ENSG00000087253	LPCAT2	protein_coding			ENSG00000155850	ENSG00000166889
2446567	1.00699	8.30973	7.72069	2.78695e-09	4.44511e-08	11.1115	ENSG00000135823	STX6	protein_coding			ENSG00000099953	ENSG00000153827
2422398	-1.06803	6.21823	-7.71455	2.83944e-09	4.51221e-08	11.093	ENSG00000143032	BARHL2	transcription regulator|protein_coding			ENSG00000108242	ENSG00000161791
2887164	1.37582	8.02747	7.71297	2.85318e-09	4.52993e-08	11.0883	ENSG00000174705	SH3PXD2B	protein_coding			ENSG00000206075	ENSG00000139350
3483046	-1.01085	7.01273	-7.71105	2.8698e-09	4.54398e-08	11.0825	ENSG00000169840	GSX1	transcription regulator|protein_coding			ENSG00000154127	ENSG00000087502
2330234	-1.08752	5.85431	-7.71163	2.86478e-09	4.54398e-08	11.0842	ENSG00000092850	TEKT2	protein_coding			ENSG00000109321	ENSG00000099282
2919669	1.60377	8.27953	7.70909	2.88696e-09	4.56703e-08	11.0766	ENSG00000057657	PRDM1	transcription regulator|protein_coding			ENSG00000169508	ENSG00000019582
3233182	-1.12801	7.76673	-7.70563	2.91751e-09	4.61119e-08	11.0662	ENSG00000173848	NET1	protein_coding			ENSG00000170961	ENSG00000170545
2374345	1.24845	8.27536	7.70331	2.93822e-09	4.6314e-08	11.0592	ENSG00000118200	CAMSAP2	protein_coding			ENSG00000125347	ENSG00000172936
2587841	1.17371	8.49825	7.70347	2.93679e-09	4.6314e-08	11.0597	ENSG00000115935	WIPF1	protein_coding			ENSG00000010671	ENSG00000006576
3672489	1.69092	8.82057	7.70011	2.96687e-09	4.67236e-08	11.0496	ENSG00000140968	IRF8	transcription regulator|protein_coding			ENSG00000180611	ENSG00000074590
2846522	-1.01788	7.46273	-7.69857	2.98084e-09	4.69015e-08	11.045	ENSG00000170561	IRX2	transcription regulator|protein_coding			ENSG00000111729	ENSG00000140545
2436754	1.04151	9.91675	7.69713	2.99397e-09	4.70394e-08	11.0406	ENSG00000160710	ADAR	splicing regulator|protein_coding			ENSG00000164125	ENSG00000106560
3830961	-1.85772	7.3575	-7.69701	2.99498e-09	4.70394e-08	11.0403	ENSG00000105290	APLP1	protein_coding			ENSG00000143198	ENSG00000136250
2335160	-1.14396	7.75329	-7.68781	3.08001e-09	4.81163e-08	11.0126	ENSG00000186790	FOXE3	transcription regulator|protein_coding			ENSG00000258227	ENSG00000138071
3374934	1.63225	8.27054	7.6846	3.11029e-09	4.84596e-08	11.0029	ENSG00000214787	MS4A4E	protein_coding			ENSG00000136522	ENSG00000144320
3337835	-1.03591	7.28393	-7.68347	3.12094e-09	4.85824e-08	10.9995	ENSG00000132740	IGHMBP2	transcription regulator|protein_coding			ENSG00000013275	ENSG00000125347
2767710	-1.08511	6.52738	-7.68221	3.13297e-09	4.87264e-08	10.9957	ENSG00000183783	KCTD8	protein_coding			ENSG00000154845	ENSG00000113387
3430959	-1.32554	7.62285	-7.67401	3.21219e-09	4.99142e-08	10.971	ENSG00000076555	ACACB	protein_coding			ENSG00000067057	ENSG00000011600
3421511	2.14962	11.5531	7.67297	3.2223e-09	4.99856e-08	10.9679	ENSG00000090382	LYZ	protein_coding			ENSG00000133858	ENSG00000086065
3844744	-1.07206	6.90437	-7.67294	3.22266e-09	4.99856e-08	10.9678	ENSG00000185198	PRSS57	protein_coding			ENSG00000106366	ENSG00000169403
2361839	-1.00105	6.07205	-7.67208	3.23105e-09	5.00059e-08	10.9652	ENSG00000160838	LRRC71	protein_coding			ENSG00000165304	ENSG00000092140
2640449	-1.02489	6.94308	-7.66835	3.26794e-09	5.04674e-08	10.954	ENSG00000180767	CHST13	protein_coding			ENSG00000188042	ENSG00000197045
3755790	-1.06044	6.33134	-7.66778	3.27362e-09	5.05105e-08	10.9523	ENSG00000171532	NEUROD2	transcription regulator|protein_coding			ENSG00000159403	ENSG00000111859
3031827	-1.55386	10.63	-7.66653	3.28612e-09	5.06588e-08	10.9485	ENSG00000164889	SLC4A2	protein_coding			ENSG00000079931	ENSG00000166710
3487095	1.80199	7.63184	7.66458	3.30571e-09	5.07282e-08	10.9426	ENSG00000102780	DGKH	protein_coding			ENSG00000134294	ENSG00000100600
2341387	-1.05949	4.30746	-7.66513	3.3002e-09	5.07282e-08	10.9443	ENSG00000033122	LRRC7	protein_coding			ENSG00000117091	ENSG00000164078
3537164	-1.19956	8.0878	-7.6655	3.29645e-09	5.07282e-08	10.9454	ENSG00000139946	PELI2	protein_coding			ENSG00000138386	ENSG00000139974
2899022	1.01897	7.672	7.66196	3.33218e-09	5.10545e-08	10.9347	ENSG00000112343	TRIM38	protein_coding			ENSG00000152766	ENSG00000150867
3982975	-1.20487	5.70309	-7.65859	3.36653e-09	5.14967e-08	10.9246	ENSG00000196767	POU3F4	transcription regulator|protein_coding			ENSG00000129675	ENSG00000054277
3010082	1.13529	6.82146	7.65688	3.38412e-09	5.16697e-08	10.9194	ENSG00000006576	PHTF2	transcription regulator|protein_coding			ENSG00000012779	ENSG00000154127
2371873	1.78749	7.4955	7.65527	3.40077e-09	5.17886e-08	10.9145	ENSG00000143341	HMCN1	protein_coding			ENSG00000160593	ENSG00000069329
3554396	-1.38442	6.80455	-7.65465	3.40719e-09	5.18414e-08	10.9127	ENSG00000184990	SIVA1	protein_coding			ENSG00000136051	ENSG00000155850
2396858	-1.00694	6.14669	-7.65101	3.44522e-09	5.23291e-08	10.9017	ENSG00000120937	NPPB	protein_coding			ENSG00000100558	ENSG00000131171
2605480	-1.09562	7.18598	-7.64603	3.49781e-09	5.28531e-08	10.8867	ENSG00000124839	RAB17	protein_coding			ENSG00000133731	ENSG00000104447
2737318	1.48082	6.3634	7.64434	3.51587e-09	5.30762e-08	10.8816	ENSG00000070190	DAPP1	protein_coding			ENSG00000170369	ENSG00000108854
2664640	1.0013	8.27202	7.64383	3.52134e-09	5.30762e-08	10.8801	ENSG00000131378	RFTN1	protein_coding			ENSG00000164038	ENSG00000104093
3369366	-2.22654	5.71417	-7.64185	3.54273e-09	5.32565e-08	10.8741	ENSG00000110436	SLC1A2	protein_coding			ENSG00000152952	ENSG00000162734
3633699	-3.37982	5.94952	-7.6338	3.63069e-09	5.42723e-08	10.8498	ENSG00000169752	NRG4	protein_coding			ENSG00000169851	ENSG00000168274
3235255	-1.33963	6.66097	-7.62645	3.71299e-09	5.5312e-08	10.8276	ENSG00000134463	ECHDC3	protein_coding			ENSG00000135968	ENSG00000177888
3519624	-1.53885	5.48435	-7.62634	3.71418e-09	5.5312e-08	10.8273	ENSG00000178235	SLITRK1	protein_coding			ENSG00000099246	ENSG00000136754
3435362	1.45515	6.38124	7.62477	3.73204e-09	5.55059e-08	10.8226	ENSG00000184445	KNTC1	protein_coding			ENSG00000160654	ENSG00000112984
2917017	-1.14169	4.15118	-7.6243	3.7373e-09	5.55059e-08	10.8212	ENSG00000135355	GJA10	protein_coding			ENSG00000140749	ENSG00000087053
3361672	-1.15136	5.78585	-7.62408	3.73987e-09	5.55059e-08	10.8205	ENSG00000166407	LMO1	protein_coding			ENSG00000092140	ENSG00000123983
3839920	2.072	8.09812	7.6204	3.78202e-09	5.60366e-08	10.8094	ENSG00000187474	FPR3	GPCR(Gq)|protein_coding			ENSG00000153283	ENSG00000116679
3649697	-1.50553	5.86073	-7.61006	3.90328e-09	5.74784e-08	10.7782	ENSG00000156968	MPV17L	protein_coding			ENSG00000170373	ENSG00000129084
2487549	1.91507	8.54521	7.60764	3.93217e-09	5.77189e-08	10.7709	ENSG00000059728	MXD1	transcription regulator|protein_coding			ENSG00000144810	ENSG00000148429
3967018	-1.02395	4.61519	-7.6074	3.93508e-09	5.77189e-08	10.7702	ENSG00000062096	ARSF	protein_coding			ENSG00000144744	ENSG00000141380
3272106	-1.01961	7.56646	-7.59885	4.03908e-09	5.89759e-08	10.7444	ENSG00000171813	PWWP2B	protein_coding			ENSG00000139211	ENSG00000130303
3272686	-1.00416	6.70633	-7.5983	4.04587e-09	5.89983e-08	10.7427	ENSG00000171794	UTF1	transcription regulator|protein_coding			ENSG00000163814	ENSG00000164144
3346548	1.86738	7.57044	7.58395	4.2269e-09	6.12306e-08	10.6994	ENSG00000023445	BIRC3	protein_coding			ENSG00000143106	ENSG00000112851
3223776	-1.95008	5.87296	-7.58344	4.23359e-09	6.1277e-08	10.6978	ENSG00000106804	C5	protein_coding			ENSG00000092820	ENSG00000129675
3157441	-1.09345	7.37312	-7.58208	4.25114e-09	6.14801e-08	10.6937	ENSG00000182759	MAFA	transcription regulator|protein_coding			ENSG00000072274	ENSG00000092531
3185976	-1.06125	7.88127	-7.57545	4.33804e-09	6.24163e-08	10.6737	ENSG00000196739	COL27A1	protein_coding			ENSG00000168918	ENSG00000108294
3044904	1.10136	8.14259	7.57247	4.37775e-09	6.27931e-08	10.6647	ENSG00000170852	KBTBD2	protein_coding			ENSG00000173372	ENSG00000173905
4003895	1.42223	5.5394	7.56807	4.43699e-09	6.34395e-08	10.6514	ENSG00000120280	CXorf21	protein_coding			ENSG00000108932	ENSG00000112079
3077072	-2.22818	7.05795	-7.56344	4.50018e-09	6.40773e-08	10.6374	ENSG00000165125	TRPV6	receptor|protein_coding			ENSG00000173702	ENSG00000170852
3942124	-1.0448	6.61253	-7.56254	4.51255e-09	6.42013e-08	10.6347	ENSG00000100314	CABP7	protein_coding			ENSG00000135919	ENSG00000153214
2596514	1.09135	8.27864	7.56065	4.53871e-09	6.44688e-08	10.629	ENSG00000118263	KLF7	transcription regulator|protein_coding			ENSG00000107201	ENSG00000179630
2351872	1.07627	7.81625	7.55752	4.58231e-09	6.48779e-08	10.6195	ENSG00000116473	RAP1A	protein_coding			ENSG00000064989	ENSG00000116747
3778372	1.37389	7.98665	7.55694	4.59044e-09	6.49405e-08	10.6178	ENSG00000128791	TWSG1	protein_coding			ENSG00000106392	ENSG00000198951
3664924	-1.01214	5.41632	-7.55586	4.60553e-09	6.51014e-08	10.6145	ENSG00000168748	CA7	protein_coding			ENSG00000149591	ENSG00000115840
3101629	-1.53934	6.65459	-7.55443	4.62569e-09	6.53337e-08	10.6102	ENSG00000147576	ADHFE1	protein_coding			ENSG00000120694	ENSG00000233404
3456840	-1.59912	6.91637	-7.55241	4.65435e-09	6.56856e-08	10.6041	ENSG00000135447	PPP1R1A	protein_coding			ENSG00000117475	ENSG00000103381
3329099	-1.06417	7.40577	-7.5518	4.66305e-09	6.57025e-08	10.6022	ENSG00000165905	GYLTL1B	protein_coding			ENSG00000150636	ENSG00000143933
2966587	-1.63315	5.77203	-7.54314	4.78815e-09	6.7116e-08	10.576	ENSG00000112246	SIM1	transcription regulator|protein_coding			ENSG00000113161	ENSG00000072694
3414846	1.1477	10.5362	7.54261	4.7959e-09	6.71426e-08	10.5744	ENSG00000183283	DAZAP2	protein_coding			ENSG00000121297	ENSG00000144959
2922715	1.51528	6.17624	7.54094	4.82043e-09	6.73784e-08	10.5694	ENSG00000178033	FAM26E	protein_coding			ENSG00000152256	ENSG00000158092
3432438	2.1004	8.63458	7.53833	4.859e-09	6.78633e-08	10.5615	ENSG00000089127	OAS1	protein_coding			ENSG00000090889	ENSG00000003056
2370317	1.19096	7.56501	7.53693	4.87995e-09	6.80665e-08	10.5573	ENSG00000153029	MR1	protein_coding			ENSG00000165071	ENSG00000102144
3214845	2.41604	9.01175	7.53007	4.98331e-09	6.94337e-08	10.5365	ENSG00000106819	ASPN	protein_coding			ENSG00000105854	ENSG00000004961
3381038	-1.05555	6.12286	-7.52907	4.99864e-09	6.95919e-08	10.5335	ENSG00000165462	PHOX2A	transcription regulator|protein_coding			ENSG00000094804	ENSG00000118263
2792800	1.75837	7.15052	7.5273	5.0258e-09	6.96983e-08	10.5281	ENSG00000137628	DDX60	protein_coding			ENSG00000173198	ENSG00000006125
2316905	-1.14775	5.95395	-7.52727	5.02617e-09	6.96983e-08	10.528	ENSG00000169717	ACTRT2	protein_coding			ENSG00000123610	ENSG00000135698
3315607	-1.67607	8.19164	-7.52742	5.0239e-09	6.96983e-08	10.5285	ENSG00000142102	ATHL1	protein_coding			ENSG00000074590	ENSG00000163946
3564790	1.7453	8.88172	7.52606	5.04479e-09	6.98475e-08	10.5244	ENSG00000197930	ERO1L	protein_coding			ENSG00000142227	ENSG00000158710
3746845	1.28794	7.96463	7.52606	5.04489e-09	6.98475e-08	10.5244	ENSG00000221926	TRIM16	protein_coding			ENSG00000087502	ENSG00000120063
3482219	1.18059	7.87906	7.51902	5.15458e-09	7.11974e-08	10.5031	ENSG00000139496	NUPL1	protein_coding			ENSG00000149573	ENSG00000124813
3063856	-1.3711	6.66169	-7.51742	5.17987e-09	7.13779e-08	10.4982	ENSG00000160844	GATS	protein_coding			ENSG00000151715	ENSG00000168918
4027176	1.17961	10.3747	7.51627	5.19814e-09	7.14593e-08	10.4948	ENSG00000196924	FLNA	protein_coding			ENSG00000177054	ENSG00000064012
2899102	2.45653	8.32024	7.51196	5.26716e-09	7.1907e-08	10.4817	ENSG00000196532	HIST1H3C	protein_coding			ENSG00000203737	ENSG00000140262
3735505	-1.03401	5.80473	-7.50988	5.30078e-09	7.23051e-08	10.4754	ENSG00000129673	AANAT	protein_coding			ENSG00000136240	ENSG00000166068
2531310	1.34008	7.38278	7.50418	5.39405e-09	7.31873e-08	10.4582	ENSG00000185404	SP140L	protein_coding			ENSG00000138623	ENSG00000175895
2988594	-1.33164	7.35357	-7.5025	5.42192e-09	7.34999e-08	10.4531	ENSG00000164638	SLC29A4	protein_coding			ENSG00000110031	ENSG00000143669
3675447	-1.10617	5.70473	-7.49506	5.54669e-09	7.50752e-08	10.4306	ENSG00000127588	GNG13	protein_coding			ENSG00000175857	ENSG00000112378
2396362	-1.12433	6.44236	-7.49439	5.55822e-09	7.51732e-08	10.4285	ENSG00000175262	C1orf127	protein_coding			ENSG00000163898	ENSG00000148908
3273667	-1.03815	6.30308	-7.4941	5.56316e-09	7.5182e-08	10.4276	ENSG00000185736	ADARB2	splicing regulator|protein_coding			ENSG00000161405	ENSG00000132109
3348568	1.17004	6.89901	7.49208	5.59769e-09	7.5474e-08	10.4215	ENSG00000204381	LAYN	protein_coding			ENSG00000106080	ENSG00000091879
2584134	2.54201	8.00432	7.4905	5.62475e-09	7.5692e-08	10.4167	ENSG00000078098	FAP	protein_coding			ENSG00000137809	ENSG00000084070
3217807	1.01886	7.22661	7.48469	5.72575e-09	7.68461e-08	10.3991	ENSG00000136891	TEX10	protein_coding			ENSG00000038945	ENSG00000110031
3426502	1.57882	8.14545	7.47918	5.82314e-09	7.78551e-08	10.3824	ENSG00000136040	PLXNC1	protein_coding			ENSG00000169245	ENSG00000177054
2797393	1.2548	9.74664	7.47711	5.86015e-09	7.82306e-08	10.3762	ENSG00000083857	FAT1	protein_coding			ENSG00000161638	ENSG00000162645
3020192	1.29604	9.54102	7.47419	5.91284e-09	7.88139e-08	10.3673	ENSG00000135269	TES	protein_coding			ENSG00000168785	ENSG00000103018
2950329	1.79007	11.3943	7.47351	5.92521e-09	7.89108e-08	10.3653	ENSG00000231389	HLA-DPA1	protein_coding			ENSG00000006468	ENSG00000113712
2642791	1.26323	8.50648	7.47293	5.93572e-09	7.89108e-08	10.3635	ENSG00000138246	DNAJC13	protein_coding			ENSG00000084070	ENSG00000073712
3165057	-1.03923	6.59796	-7.46971	5.99453e-09	7.94196e-08	10.3537	ENSG00000176399	DMRTA1	transcription regulator|protein_coding			ENSG00000168283	ENSG00000151116
3403168	1.31181	10.8922	7.46514	6.07913e-09	8.01148e-08	10.3399	ENSG00000182326	C1S	protein_coding			ENSG00000167565	ENSG00000136051
3341024	1.24375	8.0876	7.46456	6.08992e-09	8.01382e-08	10.3381	ENSG00000182704	TSKU	protein_coding			ENSG00000011600	ENSG00000134013
3311832	2.42944	7.54413	7.45769	6.21946e-09	8.15705e-08	10.3173	ENSG00000148848	ADAM12	protein_coding			ENSG00000116747	ENSG00000116473
2555490	1.15108	8.72141	7.45755	6.22203e-09	8.15705e-08	10.3169	ENSG00000082898	XPO1	protein_coding			ENSG00000141682	ENSG00000137575
2918688	-1.0631	6.95811	-7.45441	6.28223e-09	8.22367e-08	10.3074	ENSG00000112238	PRDM13	transcription regulator|protein_coding			ENSG00000120820	ENSG00000088986
4004819	1.52396	7.70202	7.45352	6.29946e-09	8.24007e-08	10.3047	ENSG00000165169	DYNLT3	protein_coding			ENSG00000005884	ENSG00000138386
2692060	1.85291	9.40671	7.45017	6.36444e-09	8.31886e-08	10.2945	ENSG00000138496	PARP9	protein_coding			ENSG00000142552	ENSG00000135077
2799758	-1.01157	6.44686	-7.44235	6.51883e-09	8.48901e-08	10.2708	ENSG00000170549	IRX1	transcription regulator|protein_coding			ENSG00000136689	ENSG00000146918
3738007	-1.12097	6.40889	-7.44259	6.51402e-09	8.48901e-08	10.2715	ENSG00000186765	FSCN2	protein_coding			ENSG00000100600	ENSG00000136240
3081862	-1.56724	8.05603	-7.44165	6.53291e-09	8.50103e-08	10.2687	ENSG00000155093	PTPRN2	protein_coding			ENSG00000115594	ENSG00000182220
3048468	-1.00175	6.32626	-7.43388	6.69033e-09	8.64172e-08	10.2451	ENSG00000106633	GCK	protein_coding			ENSG00000120992	ENSG00000122958
2540658	-1.0067	6.49533	-7.43298	6.70878e-09	8.65917e-08	10.2424	ENSG00000169006	NTSR2	GPCR(Gq)|protein_coding			ENSG00000118193	ENSG00000106624
2781813	1.3544	6.54899	7.42999	6.7707e-09	8.71342e-08	10.2333	ENSG00000170522	ELOVL6	protein_coding			ENSG00000175895	ENSG00000012779
2915828	2.17567	7.6757	7.42887	6.79404e-09	8.73504e-08	10.2299	ENSG00000135318	NT5E	protein_coding			ENSG00000139350	ENSG00000056586
2331822	1.28736	8.62836	7.42715	6.8299e-09	8.75746e-08	10.2247	ENSG00000084073	ZMPSTE24	protein_coding			ENSG00000091879	ENSG00000144744
3194284	-1.04843	7.27161	-7.42719	6.82903e-09	8.75746e-08	10.2248	ENSG00000160360	GPSM1	protein_coding			ENSG00000124380	ENSG00000110660
3995633	1.82095	10.8688	7.42615	6.85083e-09	8.77147e-08	10.2217	ENSG00000182492	BGN	protein_coding			ENSG00000157601	ENSG00000050165
3627076	1.22226	8.17899	7.41824	7.0192e-09	8.93483e-08	10.1976	ENSG00000140299	BNIP2	protein_coding			ENSG00000159189	ENSG00000136522
3250146	1.51518	9.52415	7.4108	7.18119e-09	9.0948e-08	10.1751	ENSG00000122862	SRGN	protein_coding			ENSG00000050165	ENSG00000181631
3349858	1.69844	8.93549	7.40903	7.22038e-09	9.12851e-08	10.1697	ENSG00000166741	NNMT	protein_coding			ENSG00000177575	ENSG00000158714
2863885	1.28572	8.62771	7.40889	7.22344e-09	9.12851e-08	10.1693	ENSG00000145685	LHFPL2	protein_coding			ENSG00000181634	ENSG00000009844
2598828	2.04745	9.91254	7.3936	7.57053e-09	9.49186e-08	10.1228	ENSG00000115461	IGFBP5	protein_coding			ENSG00000112984	ENSG00000147202
3199500	-1.00499	4.68761	-7.39117	7.62727e-09	9.54252e-08	10.1155	ENSG00000147869	CER1	protein_coding			ENSG00000130066	ENSG00000135968
2806468	2.41633	8.12737	7.38799	7.70216e-09	9.62248e-08	10.1058	ENSG00000168685	IL7R	receptor|protein_coding			ENSG00000064787	ENSG00000143390
3049292	1.74684	9.56018	7.3869	7.72793e-09	9.6478e-08	10.1025	ENSG00000146674	IGFBP3	protein_coding			ENSG00000026751	ENSG00000104312
2857112	-1.08195	7.06393	-7.38427	7.7907e-09	9.71233e-08	10.0945	ENSG00000152669	CCNO	protein_coding			ENSG00000090339	ENSG00000131263
2700365	1.31704	11.2809	7.37889	7.92039e-09	9.867e-08	10.0782	ENSG00000169908	TM4SF1	protein_coding			ENSG00000169442	ENSG00000167565
2447414	1.76095	8.10818	7.37451	8.02785e-09	9.96545e-08	10.0648	ENSG00000116701	NCF2	protein_coding			ENSG00000135750	ENSG00000176390
2903189	1.62877	10.3174	7.37395	8.04154e-09	9.96833e-08	10.0631	ENSG00000204287	HLA-DRA	protein_coding			ENSG00000163106	ENSG00000110852
3830412	-1.11729	6.84081	-7.37343	8.05454e-09	9.97738e-08	10.0615	ENSG00000126266	FFAR1	GPCR(Gq|Gi)|protein_coding			ENSG00000163946	ENSG00000153113
2528144	-1.11138	7.71675	-7.3706	8.12487e-09	1.00361e-07	10.0529	ENSG00000115596	WNT6	protein_coding			ENSG00000197614	ENSG00000168405
3527348	-1.31655	3.97654	-7.37034	8.13139e-09	1.00371e-07	10.0522	ENSG00000184394	OR4N5	GPCR(oderant)|protein_coding			ENSG00000158714	ENSG00000142552
2600068	1.21315	9.30643	7.36579	8.24565e-09	1.01567e-07	10.0383	ENSG00000127824	TUBA4A	protein_coding			ENSG00000154451	ENSG00000164332
3048363	-1.08141	6.16663	-7.3565	8.4845e-09	1.03997e-07	10.0101	ENSG00000164708	PGAM2	protein_coding			ENSG00000164032	ENSG00000147416
3838425	-1.14913	5.28664	-7.34976	8.6621e-09	1.05657e-07	9.98961	ENSG00000104901	DKKL1	protein_coding			ENSG00000100911	ENSG00000170540
3688324	-1.24583	5.18638	-7.3446	8.80071e-09	1.0705e-07	9.97391	ENSG00000169900	PYDC1	protein_coding			ENSG00000181458	ENSG00000130066
2950263	1.75025	9.41626	7.33692	9.01114e-09	1.09306e-07	9.95054	ENSG00000242574	HLA-DMB	protein_coding			ENSG00000002587	ENSG00000116133
2913694	2.208	7.16391	7.33553	9.04954e-09	1.0962e-07	9.94633	ENSG00000156535	CD109	protein_coding			ENSG00000155304	ENSG00000143106
2656837	1.58152	8.56002	7.33509	9.06187e-09	1.09694e-07	9.94499	ENSG00000073849	ST6GAL1	protein_coding			ENSG00000068489	ENSG00000132823
3995765	-1.10961	7.24003	-7.33076	9.18353e-09	1.10937e-07	9.93179	ENSG00000130829	DUSP9	receptor|protein_coding			ENSG00000161929	ENSG00000124209
3029521	-1.0606	4.90642	-7.33004	9.20375e-09	1.11104e-07	9.92962	ENSG00000221938	OR2A14	GPCR(oderant)|protein_coding			ENSG00000138459	ENSG00000143110
2638962	1.28524	8.77991	7.32379	9.38243e-09	1.12932e-07	9.9106	ENSG00000163840	DTX3L	protein_coding			ENSG00000147872	ENSG00000172380
2496727	1.09909	8.29966	7.32209	9.43177e-09	1.13388e-07	9.90541	ENSG00000233404	AC005035.1	protein_coding			ENSG00000062038	ENSG00000115594
3144934	2.02367	9.20573	7.32137	9.45247e-09	1.13519e-07	9.90324	ENSG00000164949	GEM	protein_coding			ENSG00000105835	ENSG00000120539
2918388	-1.08085	6.6461	-7.32126	9.45562e-09	1.13519e-07	9.90291	ENSG00000184486	POU3F2	transcription regulator|protein_coding			ENSG00000110848	ENSG00000143622
3565361	1.12101	6.89387	7.32102	9.46284e-09	1.13528e-07	9.90216	ENSG00000197045	GMFB	protein_coding			ENSG00000106460	ENSG00000169490
3928601	-1.13594	5.48383	-7.32051	9.47751e-09	1.13626e-07	9.90063	ENSG00000183640	KRTAP8-1	protein_coding			ENSG00000079263	ENSG00000167613
3907190	2.58025	10.0599	7.3167	9.58931e-09	1.14557e-07	9.88903	ENSG00000124107	SLPI	protein_coding			ENSG00000111859	ENSG00000002933
2373736	1.50683	8.76263	7.31147	9.74506e-09	1.1604e-07	9.87309	ENSG00000151414	NEK7	kinase|protein_coding			ENSG00000155926	ENSG00000148841
3867693	-1.03611	6.12227	-7.30754	9.86353e-09	1.17053e-07	9.86114	ENSG00000221916	C19orf73	protein_coding			ENSG00000130303	ENSG00000143776
3892974	-1.12842	7.85934	-7.30415	9.96687e-09	1.1812e-07	9.85083	ENSG00000092758	COL9A3	protein_coding			ENSG00000082269	ENSG00000164307
3844781	-1.02757	7.13176	-7.30281	1.00082e-08	1.1853e-07	9.84674	ENSG00000129951	MIR3187	protein_coding			ENSG00000145715	ENSG00000177189
2503200	1.00285	8.24821	7.30052	1.00791e-08	1.19289e-07	9.83976	ENSG00000144118	RALB	protein_coding			ENSG00000072694	ENSG00000154845
3643333	-1.27375	7.49135	-7.29809	1.01548e-08	1.1978e-07	9.83236	ENSG00000103260	METRN	protein_coding			ENSG00000255837	ENSG00000121931
2600689	1.65165	7.63693	7.29583	1.02255e-08	1.20452e-07	9.82549	ENSG00000116106	EPHA4	kinase|receptor|protein_coding			ENSG00000198015	ENSG00000013275
2570193	1.95489	9.01825	7.29352	1.02985e-08	1.20955e-07	9.81846	ENSG00000144063	MALL	protein_coding			ENSG00000153064	ENSG00000114423
2396750	-1.51313	7.66738	-7.29339	1.03027e-08	1.20955e-07	9.81805	ENSG00000116661	FBXO2	protein_coding			ENSG00000111247	ENSG00000012983
2529546	1.10857	8.67705	7.29263	1.0327e-08	1.21115e-07	9.81573	ENSG00000123983	ACSL3	protein_coding			ENSG00000136492	ENSG00000112419
4049862	-1.16157	8.23621	-7.29169	1.03567e-08	1.21264e-07	9.81289	ENSG00000187840	EIF4EBP1	protein_coding			ENSG00000134013	ENSG00000126804
2554975	-1.09152	6.21828	-7.29119	1.03726e-08	1.21369e-07	9.81136	ENSG00000119866	BCL11A	transcription regulator|protein_coding			ENSG00000144959	ENSG00000010810
3550328	1.56757	7.80941	7.28867	1.04535e-08	1.22234e-07	9.80368	ENSG00000100744	C14orf129	protein_coding			ENSG00000134321	ENSG00000171988
3363979	1.10778	8.35789	7.28644	1.05256e-08	1.22832e-07	9.79688	ENSG00000129084	PSMA1	protein_coding			ENSG00000106624	ENSG00000143198
2340315	1.74435	7.7984	7.28568	1.05503e-08	1.22956e-07	9.79457	ENSG00000162433	AK4	protein_coding			ENSG00000054277	ENSG00000160710
2716328	-1.08784	7.66019	-7.28145	1.06887e-08	1.24403e-07	9.78168	ENSG00000184160	ADRA2C	GPCR(Gi)|protein_coding			ENSG00000143110	ENSG00000102931
2820884	-1.08585	7.65247	-7.28073	1.07124e-08	1.24597e-07	9.77948	ENSG00000178015	GPR150	GPCR(orphan)|protein_coding			ENSG00000138182	ENSG00000127951
2628682	1.34896	9.45072	7.26857	1.11214e-08	1.28331e-07	9.74243	ENSG00000144746	ARL6IP5	protein_coding			ENSG00000163599	ENSG00000155304
2638123	-1.6002	5.39601	-7.26762	1.11537e-08	1.28536e-07	9.73956	ENSG00000183833	C3orf15	protein_coding			ENSG00000101846	ENSG00000099139
2428796	1.30631	6.09804	7.26615	1.12045e-08	1.28951e-07	9.73507	ENSG00000134242	PTPN22	receptor|protein_coding			ENSG00000137699	ENSG00000205423
4015763	1.18199	7.12521	7.26532	1.12333e-08	1.29114e-07	9.73252	ENSG00000102393	GLA	protein_coding			ENSG00000152377	ENSG00000054983
3291435	1.53731	5.82217	7.25912	1.145e-08	1.31088e-07	9.71363	ENSG00000182010	RTKN2	protein_coding			ENSG00000134827	ENSG00000124380
3384248	-1.02704	6.47221	-7.25913	1.14495e-08	1.31088e-07	9.71368	ENSG00000182103	FAM181B	protein_coding			ENSG00000106541	ENSG00000197780
2985497	-1.0556	6.73877	-7.25716	1.15193e-08	1.31367e-07	9.70766	ENSG00000164488	DACT2	protein_coding			ENSG00000181631	ENSG00000115514
2866704	1.47319	9.3564	7.25303	1.16668e-08	1.32962e-07	9.69508	ENSG00000113369	ARRDC3	protein_coding			ENSG00000134107	ENSG00000162695
2690900	1.60236	6.13621	7.25164	1.17171e-08	1.33188e-07	9.69082	ENSG00000121594	CD80	protein_coding			ENSG00000168274	ENSG00000091317
2584712	-1.79663	6.57978	-7.25186	1.17091e-08	1.33188e-07	9.6915	ENSG00000115290	GRB14	protein_coding			ENSG00000139292	ENSG00000107863
3488602	1.17791	7.53752	7.24265	1.20463e-08	1.35984e-07	9.66342	ENSG00000136141	LRCH1	protein_coding			ENSG00000136960	ENSG00000050130
2945440	-2.23686	7.48266	-7.23907	1.21802e-08	1.37207e-07	9.65249	ENSG00000146038	DCDC2	protein_coding			ENSG00000002933	ENSG00000134602
3702429	-1.01925	5.84689	-7.23751	1.22388e-08	1.37602e-07	9.64774	ENSG00000168418	KCNG4	protein_coding			ENSG00000147027	ENSG00000088387
3464860	1.51109	9.28801	7.2357	1.23074e-08	1.38285e-07	9.64221	ENSG00000139318	DUSP6	receptor|protein_coding			ENSG00000127951	ENSG00000023041
2854327	1.81188	7.09424	7.2277	1.26146e-08	1.41194e-07	9.61783	ENSG00000082074	FYB	protein_coding			ENSG00000116133	ENSG00000138459
2409104	2.35053	9.62284	7.22419	1.2752e-08	1.42367e-07	9.60712	ENSG00000117394	SLC2A1	protein_coding			ENSG00000128656	ENSG00000124151
3321592	-1.10812	4.9348	-7.22438	1.27445e-08	1.42367e-07	9.6077	ENSG00000175868	CALCB	protein_coding			ENSG00000138180	ENSG00000140575
2512330	1.14774	8.73433	7.2222	1.28304e-08	1.42879e-07	9.60105	ENSG00000136536	39142	protein_coding			ENSG00000149212	ENSG00000159403
3552083	-1.58073	6.97619	-7.22224	1.28289e-08	1.42879e-07	9.60117	ENSG00000185559	DLK1	protein_coding			ENSG00000179913	ENSG00000136960
2403261	1.88301	10.1943	7.22123	1.2869e-08	1.43218e-07	9.59808	ENSG00000126709	IFI6	protein_coding			ENSG00000259207	ENSG00000128656
2400177	1.22795	9.75516	7.21152	1.32606e-08	1.46553e-07	9.56844	ENSG00000162545	CAMK2N1	protein_coding			ENSG00000116132	ENSG00000111596
3429460	1.20498	8.15238	7.2087	1.33764e-08	1.47645e-07	9.55984	ENSG00000198431	TXNRD1	protein_coding			ENSG00000111711	ENSG00000168036
2813414	1.99594	7.21932	7.20037	1.37248e-08	1.50743e-07	9.53441	ENSG00000134057	CCNB1	protein_coding			ENSG00000110660	ENSG00000100911
3450655	1.24076	6.7403	7.19262	1.40571e-08	1.53701e-07	9.51075	ENSG00000139117	CPNE8	protein_coding			ENSG00000148841	ENSG00000116044
3182781	1.14827	6.17799	7.18914	1.42092e-08	1.54791e-07	9.50011	ENSG00000136824	SMC2	protein_coding			ENSG00000164078	ENSG00000120992
2755154	-3.13869	6.57295	-7.18623	1.43371e-08	1.55893e-07	9.49125	ENSG00000088926	F11	protein_coding			ENSG00000059804	ENSG00000129534
3663033	-1.04082	6.29945	-7.18568	1.43615e-08	1.56062e-07	9.48957	ENSG00000159648	TEPP	protein_coding			ENSG00000099139	ENSG00000213281
3653786	-1.02737	6.36834	-7.18209	1.45219e-08	1.5761e-07	9.47859	ENSG00000182601	HS3ST4	protein_coding			ENSG00000176153	ENSG00000203737
2950277	1.36789	9.22476	7.18135	1.4555e-08	1.57871e-07	9.47633	ENSG00000204257	HLA-DMA	protein_coding			ENSG00000118849	ENSG00000151292
2527253	-1.88652	8.98293	-7.17763	1.47232e-08	1.59399e-07	9.46497	ENSG00000115457	IGFBP2	protein_coding			ENSG00000121931	ENSG00000168283
3604147	2.64163	7.42386	7.171	1.50278e-08	1.62497e-07	9.44472	ENSG00000103888	KIAA1199	protein_coding			ENSG00000060718	ENSG00000134107
2326774	1.96791	8.4681	7.16657	1.52349e-08	1.64028e-07	9.43118	ENSG00000175793	SFN	protein_coding			ENSG00000170624	ENSG00000155324
2534509	-1.15301	7.77068	-7.16314	1.53971e-08	1.65266e-07	9.42072	ENSG00000132329	RAMP1	protein_coding			ENSG00000170545	ENSG00000179913
3982811	1.11582	9.56178	7.16122	1.54891e-08	1.65848e-07	9.41483	ENSG00000131171	SH3BGRL	protein_coding			ENSG00000003436	ENSG00000112343
3946944	-1.01158	7.058	-7.16133	1.54836e-08	1.65848e-07	9.41518	ENSG00000172346	CSDC2	splicing regulator|protein_coding			ENSG00000162618	ENSG00000169855
3160175	-1.61106	7.4406	-7.15933	1.55796e-08	1.66716e-07	9.40906	ENSG00000147852	VLDLR	receptor|protein_coding			ENSG00000163600	ENSG00000136891
3998766	1.45339	6.66663	7.15856	1.56167e-08	1.6701e-07	9.40671	ENSG00000011201	KAL1	protein_coding			ENSG00000136250	ENSG00000151914
2361612	-1.0277	6.43948	-7.15252	1.5911e-08	1.6933e-07	9.38825	ENSG00000132702	HAPLN2	protein_coding			ENSG00000112299	ENSG00000004897
3719962	1.10381	9.87138	7.1477	1.61497e-08	1.71351e-07	9.37352	ENSG00000108294	PSMB3	protein_coding			ENSG00000158481	ENSG00000062716
3742182	-1.344	7.02566	-7.14781	1.61441e-08	1.71351e-07	9.37387	ENSG00000167741	GGT6	protein_coding			ENSG00000132002	ENSG00000118292
3868876	-1.05311	5.71625	-7.14542	1.62641e-08	1.71941e-07	9.36654	ENSG00000167759	KLK13	protein_coding			ENSG00000204385	ENSG00000170624
3258910	1.39434	5.39493	7.14226	1.64239e-08	1.73237e-07	9.35688	ENSG00000119969	HELLS	transcription regulator|protein_coding			ENSG00000073712	ENSG00000185811
2694001	1.33958	8.18342	7.14081	1.64976e-08	1.73675e-07	9.35245	ENSG00000074416	MGLL	protein_coding			ENSG00000106483	ENSG00000147027
2362860	-1.0564	5.99503	-7.13615	1.67367e-08	1.75876e-07	9.33822	ENSG00000162728	KCNJ9	protein_coding			ENSG00000112378	ENSG00000139618
2586845	1.09925	7.22544	7.131	1.70058e-08	1.77957e-07	9.32245	ENSG00000115840	SLC25A12	protein_coding			ENSG00000111331	ENSG00000144048
3358393	-1.06173	7.25767	-7.1297	1.70742e-08	1.78566e-07	9.31848	ENSG00000184524	CEND1	protein_coding			ENSG00000073605	ENSG00000065135
3851840	-1.05042	6.70841	-7.12928	1.70961e-08	1.78621e-07	9.31721	ENSG00000105610	KLF1	transcription regulator|protein_coding			ENSG00000185811	ENSG00000078124
2573112	-2.24579	7.72002	-7.12415	1.73697e-08	1.80901e-07	9.30151	ENSG00000080293	SCTR	GPCR(Gs)|protein_coding			ENSG00000177888	ENSG00000134294
3141589	1.27405	5.56107	7.12293	1.74352e-08	1.81382e-07	9.29779	ENSG00000104432	IL7	protein_coding			ENSG00000049130	ENSG00000075785
3535780	1.40126	7.34624	7.10943	1.8179e-08	1.87548e-07	9.25648	ENSG00000125384	PTGER2	GPCR(Gs)|protein_coding			ENSG00000136859	ENSG00000135823
3595096	1.08632	8.71718	7.10958	1.81703e-08	1.87548e-07	9.25695	ENSG00000140262	TCF12	transcription regulator|protein_coding			ENSG00000165474	ENSG00000149308
3531163	-1.48604	5.96712	-7.10943	1.81792e-08	1.87548e-07	9.25647	ENSG00000100473	COCH	protein_coding			ENSG00000170458	ENSG00000135090
3048517	-1.055	6.16886	-7.10312	1.85376e-08	1.90574e-07	9.23717	ENSG00000058404	CAMK2B	kinase|protein_coding			ENSG00000164220	ENSG00000144118
3901696	-1.19501	8.14276	-7.10229	1.8585e-08	1.90948e-07	9.23464	ENSG00000154930	ACSS1	protein_coding			ENSG00000180596	ENSG00000172578
2969886	1.04866	8.57682	7.09836	1.88128e-08	1.92837e-07	9.2226	ENSG00000010810	FYN	kinase|protein_coding			ENSG00000153292	ENSG00000055332
3863669	2.19202	8.02838	7.09714	1.88837e-08	1.93338e-07	9.21888	ENSG00000079385	CEACAM1	protein_coding			ENSG00000174946	ENSG00000164032
3837825	-1.05424	5.63317	-7.09694	1.88954e-08	1.93344e-07	9.21827	ENSG00000182324	KCNJ14	protein_coding			ENSG00000173597	ENSG00000119686
3361621	-1.3477	5.54347	-7.08552	1.95752e-08	1.98561e-07	9.18332	ENSG00000166405	RIC3	protein_coding			ENSG00000150337	ENSG00000131378
2580955	1.34658	6.29176	7.08459	1.9632e-08	1.98911e-07	9.18046	ENSG00000123609	NMI	protein_coding			ENSG00000172578	ENSG00000133858
2922972	1.24464	8.28613	7.08458	1.96324e-08	1.98911e-07	9.18043	ENSG00000164465	DCBLD1	protein_coding			ENSG00000055332	ENSG00000136859
3742513	-1.01244	6.015	-7.08256	1.97554e-08	1.99696e-07	9.17426	ENSG00000196388	INCA1	protein_coding			ENSG00000131746	ENSG00000085491
3399678	-1.00683	6.00888	-7.07838	2.00129e-08	2.01308e-07	9.16146	ENSG00000109956	B3GAT1	protein_coding			ENSG00000174672
3895702	-1.03138	6.33052	-7.07846	2.00078e-08	2.01308e-07	9.16171	ENSG00000101222	SPEF1	protein_coding			ENSG00000182264
2453793	2.228	8.96528	7.07756	2.00638e-08	2.01419e-07	9.15894	ENSG00000196878	LAMB3	protein_coding			ENSG00000242173
2920085	-1.01153	7.4494	-7.07438	2.02622e-08	2.03062e-07	9.14921	ENSG00000112320	SOBP	protein_coding			ENSG00000140986
2401347	-2.22595	8.55391	-7.0688	2.0616e-08	2.06019e-07	9.1321	ENSG00000204219	TCEA3	transcription regulator|protein_coding			ENSG00000126259
2335172	-1.02858	6.99025	-7.06161	2.10798e-08	2.09817e-07	9.1101	ENSG00000186564	FOXD2	transcription regulator|protein_coding			ENSG00000146755
2349043	1.03774	8.35551	7.04719	2.2043e-08	2.17551e-07	9.06593	ENSG00000162695	SLC30A7	protein_coding			ENSG00000165238
3721619	-1.16536	5.58662	-7.04368	2.22842e-08	2.19684e-07	9.05517	ENSG00000197723	HSPB9	protein_coding			ENSG00000143819
3921068	1.15903	9.41066	7.04341	2.23032e-08	2.19747e-07	9.05433	ENSG00000157557	ETS2	transcription regulator|protein_coding			ENSG00000136457
3203996	-1.01852	5.88649	-7.04189	2.24081e-08	2.20409e-07	9.04969	ENSG00000164972	C9orf24	protein_coding			ENSG00000114757
3345774	1.15229	6.81361	7.04087	2.24794e-08	2.20863e-07	9.04655	ENSG00000183340	JRKL	transcription regulator|protein_coding			ENSG00000135409
3116839	1.21172	7.94467	7.03853	2.26429e-08	2.2222e-07	9.03938	ENSG00000104415	WISP1	protein_coding			ENSG00000180537
3291682	1.04571	8.74086	7.03176	2.31233e-08	2.26049e-07	9.01862	ENSG00000171988	JMJD1C	transcription regulator|protein_coding			ENSG00000130005
3059464	2.0597	7.18074	7.03127	2.31586e-08	2.26254e-07	9.01712	ENSG00000075213	SEMA3A	protein_coding			ENSG00000124074
3873874	-1.07332	8.4474	-7.02417	2.36735e-08	2.30016e-07	8.99538	ENSG00000101361	NOP56	protein_coding			ENSG00000124232
2946050	-1.12218	5.38996	-7.01393	2.44376e-08	2.36653e-07	8.96398	ENSG00000164508	HIST1H2AA	protein_coding			ENSG00000090661
2958670	1.62436	7.34392	7.00977	2.47549e-08	2.39197e-07	8.95122	ENSG00000112210	RAB23	protein_coding			ENSG00000162877
2583465	2.80723	9.06035	7.00803	2.48889e-08	2.40095e-07	8.94588	ENSG00000115221	ITGB6	protein_coding			ENSG00000186318
4002378	-1.00926	6.88578	-7.00776	2.49095e-08	2.40162e-07	8.94506	ENSG00000185915	KLHL34	protein_coding			ENSG00000123453
3841901	-1.35842	7.01416	-7.00473	2.51447e-08	2.41764e-07	8.93577	ENSG00000022556	NLRP2	protein_coding			ENSG00000149809
3442941	1.72012	8.21455	7.00352	2.52397e-08	2.42544e-07	8.93205	ENSG00000171860	C3AR1	GPCR()|protein_coding			ENSG00000102230
3299585	1.4645	9.47247	6.99635	2.58074e-08	2.47052e-07	8.91006	ENSG00000107798	LIPA	protein_coding			ENSG00000161270
3486728	-1.32582	7.27994	-6.9964	2.58038e-08	2.47052e-07	8.9102	ENSG00000102743	SLC25A15	protein_coding			ENSG00000145194
3763270	1.62851	8.54176	6.98805	2.64811e-08	2.52261e-07	8.88458	ENSG00000108960	MMD	protein_coding			ENSG00000165655
2508611	1.5392	6.74631	6.98286	2.6911e-08	2.55662e-07	8.86866	ENSG00000075884	ARHGAP15	protein_coding			ENSG00000068078
3221800	-2.71899	7.5834	-6.98098	2.70679e-08	2.56734e-07	8.86292	ENSG00000106927	AMBP	protein_coding			ENSG00000160200
2578028	2.05573	9.02666	6.98025	2.71293e-08	2.57178e-07	8.86068	ENSG00000121966	CXCR4	GPCR(Gs|Gq)|protein_coding			ENSG00000181031
3069082	1.50544	5.81255	6.98001	2.71497e-08	2.57232e-07	8.85993	ENSG00000105967	TFEC	transcription regulator|protein_coding			ENSG00000099954
3443296	1.0925	10.0131	6.97896	2.72383e-08	2.57781e-07	8.85671	ENSG00000003056	M6PR	protein_coding			ENSG00000174156
2756630	-1.01183	7.17348	-6.97847	2.728e-08	2.57875e-07	8.8552	ENSG00000168993	CPLX1	protein_coding			ENSG00000100116
3736965	-1.04912	6.46717	-6.97688	2.74152e-08	2.58696e-07	8.85031	ENSG00000182156	ENPP7	protein_coding			ENSG00000061656
3494137	1.56406	8.41238	6.96927	2.80701e-08	2.63814e-07	8.82698	ENSG00000136153	LMO7	protein_coding			ENSG00000121653
2681044	-1.02512	4.99926	-6.96661	2.83033e-08	2.65721e-07	8.8188	ENSG00000163377	FAM19A4	protein_coding			ENSG00000254737
2796995	-1.58244	7.99361	-6.96667	2.8298e-08	2.65721e-07	8.81899	ENSG00000154556	SORBS2	protein_coding			ENSG00000145020
3914327	-1.14863	7.26673	-6.96587	2.83683e-08	2.66188e-07	8.81653	ENSG00000171695	C20orf201	protein_coding			ENSG00000174951
3623683	1.26516	7.0192	6.96344	2.85831e-08	2.67917e-07	8.80908	ENSG00000104064	GABPB1	transcription regulator|protein_coding			ENSG00000170469
3776279	-1.33064	9.96958	-6.96321	2.86032e-08	2.67962e-07	8.80838	ENSG00000132205	EMILIN2	protein_coding			ENSG00000129244
3007024	-1.23801	6.00915	-6.96146	2.87596e-08	2.68853e-07	8.80299	ENSG00000185274	WBSCR17	protein_coding			ENSG00000105707
2654855	1.28924	8.2575	6.96032	2.88614e-08	2.69373e-07	8.7995	ENSG00000058063	ATP11B	protein_coding			ENSG00000074964
2970942	2.38824	7.92586	6.9583	2.90428e-08	2.7049e-07	8.7933	ENSG00000123500	COL10A1	protein_coding			ENSG00000101349
2966636	1.17103	7.97871	6.95794	2.90751e-08	2.70647e-07	8.7922	ENSG00000112249	ASCC3	transcription regulator|protein_coding			ENSG00000088305
2833286	1.23425	8.54413	6.95776	2.90914e-08	2.70655e-07	8.79165	ENSG00000145819	ARHGAP26	protein_coding			ENSG00000183092
3501999	-1.0156	6.82746	-6.95609	2.92433e-08	2.7178e-07	8.7865	ENSG00000182968	SOX1	transcription regulator|protein_coding			ENSG00000158555
2868131	1.05268	8.89098	6.95203	2.96145e-08	2.74792e-07	8.77403	ENSG00000164307	ERAP1	protein_coding			ENSG00000105675
3784208	-1.20795	6.08505	-6.95067	2.97396e-08	2.75662e-07	8.76987	ENSG00000134769	DTNA	protein_coding			ENSG00000142149
3599811	1.50345	6.14301	6.94743	3.004e-08	2.78005e-07	8.75993	ENSG00000137807	KIF23	protein_coding			ENSG00000163884
3307120	1.03426	8.17488	6.94638	3.01386e-08	2.78674e-07	8.75669	ENSG00000023041	ZDHHC6	protein_coding			ENSG00000171517
3688362	-1.12109	6.94338	-6.94436	3.03279e-08	2.79931e-07	8.7505	ENSG00000156885	COX6A2	protein_coding			ENSG00000169862
3673369	-1.01744	7.48703	-6.9409	3.06558e-08	2.8251e-07	8.73988	ENSG00000179588	ZFPM1	transcription regulator|protein_coding			ENSG00000198719
3447863	1.24804	7.82687	6.94051	3.06927e-08	2.82553e-07	8.73869	ENSG00000133703	KRAS	protein_coding			ENSG00000168267
3766651	-1.18569	7.99027	-6.94059	3.06858e-08	2.82553e-07	8.73891	ENSG00000178607	ERN1	transcription regulator|kinase|protein_coding			ENSG00000133019
3314614	-1.12258	7.95377	-6.93313	3.14053e-08	2.87303e-07	8.716	ENSG00000148826	NKX6-2	transcription regulator|protein_coding			ENSG00000164742
3775686	1.19623	7.88518	6.92914	3.17974e-08	2.90283e-07	8.70374	ENSG00000101557	USP14	protein_coding			ENSG00000163517
2949330	1.19424	9.36165	6.92825	3.18852e-08	2.90934e-07	8.70101	ENSG00000213719	CLIC1	protein_coding			ENSG00000177169
4009811	-1.03169	4.61543	-6.928	3.19098e-08	2.91007e-07	8.70025	ENSG00000158571	PFKFB1	protein_coding			ENSG00000149150
2551924	1.09649	9.98842	6.9275	3.19589e-08	2.91303e-07	8.69873	ENSG00000143933	CALM2	protein_coding			ENSG00000106018
3968664	1.09143	7.62312	6.92364	3.23446e-08	2.93748e-07	8.68687	ENSG00000004961	HCCS	protein_coding			ENSG00000165495
2749011	1.76421	5.88522	6.91781	3.29366e-08	2.98507e-07	8.66894	ENSG00000151790	TDO2	protein_coding			ENSG00000142765
3299661	-2.93064	6.37967	-6.9155	3.31735e-08	3.00343e-07	8.66186	ENSG00000152779	SLC16A12	protein_coding			ENSG00000145975
3496637	1.73903	7.96955	6.91496	3.32301e-08	3.00701e-07	8.66017	ENSG00000183098	GPC6	protein_coding			ENSG00000107736
2672096	1.72105	7.18962	6.91395	3.3334e-08	3.01485e-07	8.65709	ENSG00000163823	CCR1	GPCR(Gq)|protein_coding			ENSG00000167964
3734342	-1.04582	6.43014	-6.90498	3.42767e-08	3.08737e-07	8.62953	ENSG00000257008	GPR142	GPCR(orphan)|protein_coding			ENSG00000144749
2957314	-3.29099	7.42461	-6.90107	3.46963e-08	3.11859e-07	8.6175	ENSG00000244067	GSTA2	protein_coding			ENSG00000135097
3963135	-1.02124	5.71526	-6.88245	3.67649e-08	3.25844e-07	8.56026	ENSG00000100341	PNPLA5	protein_coding			ENSG00000110274
3404436	1.30551	7.97252	6.88006	3.7039e-08	3.27723e-07	8.55292	ENSG00000069493	CLEC2D	protein_coding			ENSG00000102796
2403446	1.12166	7.91413	6.87976	3.7074e-08	3.27867e-07	8.55199	ENSG00000169403	PTAFR	GPCR(Gq)|protein_coding			ENSG00000134548
3887635	1.03212	8.76069	6.87939	3.7116e-08	3.28073e-07	8.55087	ENSG00000124151	NCOA3	transcription regulator|receptor|protein_coding			ENSG00000133460
2908762	1.08775	7.86779	6.87429	3.771e-08	3.32485e-07	8.53518	ENSG00000124813	RUNX2	transcription regulator|protein_coding			ENSG00000008196
2566740	1.03778	5.90712	6.8725	3.79206e-08	3.33671e-07	8.52968	ENSG00000115514	TXNDC9	protein_coding			ENSG00000124713
3652867	-1.52699	5.66737	-6.87127	3.80657e-08	3.34779e-07	8.5259	ENSG00000166828	SCNN1G	protein_coding			ENSG00000170743
3952535	-1.14774	7.12734	-6.86955	3.82704e-08	3.36242e-07	8.5206	ENSG00000063515	GSC2	transcription regulator|protein_coding			ENSG00000163050
2823880	1.17516	6.69955	6.8677	3.84919e-08	3.37681e-07	8.5149	ENSG00000152495	CAMK4	kinase|protein_coding			ENSG00000163623
2685304	1.3674	8.65311	6.86672	3.86095e-08	3.38314e-07	8.51188	ENSG00000184500	PROS1	protein_coding			ENSG00000197753
3759493	-1.05375	7.87567	-6.86614	3.86781e-08	3.38636e-07	8.51013	ENSG00000131094	C1QL1	protein_coding			ENSG00000164049
3940452	-1.03745	7.16011	-6.86536	3.87727e-08	3.39295e-07	8.50772	ENSG00000100053	CRYBB3	protein_coding			ENSG00000167614
2716655	-1.06216	7.54628	-6.86417	3.89165e-08	3.39875e-07	8.50406	ENSG00000163132	MSX1	transcription regulator|protein_coding			ENSG00000169660
3701837	1.09112	7.00211	6.85688	3.98092e-08	3.46635e-07	8.48164	ENSG00000135698	MPHOSPH6	protein_coding			ENSG00000241935
2427469	1.98565	7.10713	6.85513	4.00269e-08	3.47839e-07	8.47625	ENSG00000168679	SLC16A4	protein_coding			ENSG00000141401
3190796	-1.43794	7.39874	-6.85181	4.04428e-08	3.50932e-07	8.46604	ENSG00000175287	PHYHD1	protein_coding			ENSG00000166123
3454223	1.4875	6.73362	6.84742	4.09989e-08	3.54703e-07	8.45254	ENSG00000161800	RACGAP1	protein_coding			ENSG00000130675
3997780	-1.92723	7.92574	-6.84435	4.13935e-08	3.57045e-07	8.44307	ENSG00000157399	ARSE	protein_coding			ENSG00000171303
3815082	-1.19308	7.56862	-6.84152	4.1759e-08	3.59858e-07	8.43439	ENSG00000070388	FGF22	protein_coding			ENSG00000169758
2697652	-1.00021	7.08855	-6.82989	4.32997e-08	3.71128e-07	8.39858	ENSG00000183770	FOXL2	transcription regulator|protein_coding			ENSG00000130294
3867734	-1.19954	5.90259	-6.82115	4.44948e-08	3.8027e-07	8.37168	ENSG00000063127	SLC6A16	protein_coding			ENSG00000066032
2429261	1.02509	9.07593	6.81734	4.50253e-08	3.83854e-07	8.35997	ENSG00000213281	NRAS	protein_coding			ENSG00000142611
3355860	-1.56797	6.74283	-6.81387	4.55145e-08	3.87271e-07	8.34929	ENSG00000120457	KCNJ5	protein_coding			ENSG00000167434
3428131	1.315	8.05407	6.80918	4.61849e-08	3.91077e-07	8.33484	ENSG00000136021	SCYL2	kinase|protein_coding			ENSG00000110148
3984655	1.20241	5.05515	6.80883	4.62357e-08	3.91318e-07	8.33376	ENSG00000102384	CENPI	protein_coding			ENSG00000129993
2906591	-1.26352	5.8866	-6.80091	4.73909e-08	3.98593e-07	8.30937	ENSG00000124701	APOBEC2	splicing regulator|protein_coding			ENSG00000107623
3849190	-1.23562	6.37227	-6.79891	4.76866e-08	4.00312e-07	8.30322	ENSG00000181786	ACTL9	protein_coding			ENSG00000205795
3090512	1.21086	8.03425	6.79841	4.77616e-08	4.00749e-07	8.30167	ENSG00000147459	DOCK5	protein_coding			ENSG00000242498
2590582	1.50486	6.64055	6.79509	4.8258e-08	4.04334e-07	8.29145	ENSG00000115252	PDE1A	protein_coding			ENSG00000136574
3538324	1.03671	8.27267	6.79071	4.89211e-08	4.08912e-07	8.27797	ENSG00000050130	JKAMP	protein_coding			ENSG00000187244
2437736	1.05448	8.0644	6.78881	4.92112e-08	4.10554e-07	8.27213	ENSG00000143622	RIT1	protein_coding			ENSG00000090539
3598721	1.24468	5.9782	6.78638	4.95858e-08	4.12501e-07	8.26463	ENSG00000174442	ZWILCH	protein_coding			ENSG00000143365
3689880	1.27405	5.99803	6.78309	5.00979e-08	4.15972e-07	8.25448	ENSG00000171241	SHCBP1	protein_coding			ENSG00000065717
3661684	1.7288	10.488	6.78253	5.01849e-08	4.16497e-07	8.25277	ENSG00000087245	MMP2	protein_coding			ENSG00000127418
3753538	1.29885	6.12642	6.78112	5.04053e-08	4.18128e-07	8.24844	ENSG00000172123	SLFN12	protein_coding			ENSG00000167733
3815223	-1.00526	7.54422	-6.7781	5.08835e-08	4.21895e-07	8.23911	ENSG00000196415	PRTN3	protein_coding			ENSG00000100321
3302533	-2.68433	8.39169	-6.7734	5.16337e-08	4.263e-07	8.22465	ENSG00000120057	SFRP5	protein_coding			ENSG00000176058
2860178	1.68045	6.44932	6.77209	5.18458e-08	4.27447e-07	8.2206	ENSG00000134061	CD180	receptor|protein_coding			ENSG00000163395
3608638	-1.40892	6.1489	-6.77038	5.21223e-08	4.29122e-07	8.21534	ENSG00000185518	SV2B	protein_coding			ENSG00000176402
2855963	-1.78545	5.11388	-6.7631	5.33199e-08	4.36317e-07	8.1929	ENSG00000164588	HCN1	protein_coding			ENSG00000186510
3435946	1.22649	7.19008	6.75975	5.38798e-08	4.39463e-07	8.18258	ENSG00000111358	GTF2H3	transcription regulator|protein_coding			ENSG00000181444
3365487	1.07906	7.62039	6.75731	5.42899e-08	4.4178e-07	8.17508	ENSG00000151116	UEVLD	protein_coding			ENSG00000089250
2834282	-1.20625	5.69305	-6.7534	5.49576e-08	4.46384e-07	8.16301	ENSG00000169302	STK32A	kinase|protein_coding			ENSG00000104970
2443450	2.12215	7.1804	6.75155	5.52751e-08	4.48314e-07	8.15732	ENSG00000188404	SELL	protein_coding			ENSG00000095321
2472054	-1.00842	7.47978	-6.74819	5.5858e-08	4.50981e-07	8.14695	ENSG00000143869	GDF7	protein_coding			ENSG00000091262
2880932	1.08081	9.29489	6.74639	5.61716e-08	4.53096e-07	8.14142	ENSG00000113712	CSNK1A1	kinase|protein_coding			ENSG00000157978
3870824	1.05309	8.37953	6.74602	5.62369e-08	4.53413e-07	8.14027	ENSG00000167613	LAIR1	protein_coding			ENSG00000105321
3794341	-1.01734	6.7492	-6.74353	5.6676e-08	4.56114e-07	8.13259	ENSG00000220032	RP11-17M16.1	protein_coding			ENSG00000177685
3575103	1.03919	7.78413	6.74184	5.69744e-08	4.58095e-07	8.1274	ENSG00000054983	GALC	protein_coding			ENSG00000090621
2351233	-1.0141	5.24801	-6.74128	5.70744e-08	4.586e-07	8.12567	ENSG00000186150	UBL4B	protein_coding			ENSG00000158806
3067478	-2.13471	6.71721	-6.73868	5.75391e-08	4.61154e-07	8.11766	ENSG00000091129	NRCAM	protein_coding			ENSG00000149577
2559558	-1.07618	7.23583	-6.73629	5.79696e-08	4.63756e-07	8.11029	ENSG00000135625	EGR4	transcription regulator|protein_coding			ENSG00000125798
3726821	-1.10413	6.58877	-6.73527	5.81549e-08	4.64603e-07	8.10714	ENSG00000173714	WFIKKN2	protein_coding			ENSG00000127412
2872848	2.37585	8.52549	6.73364	5.84521e-08	4.66045e-07	8.1021	ENSG00000113083	LOX	protein_coding			ENSG00000128714
2747893	1.1071	8.26744	6.72808	5.94746e-08	4.72562e-07	8.08497	ENSG00000164144	ARFIP1	protein_coding			ENSG00000015413
3802129	1.10742	8.55472	6.72638	5.97904e-08	4.74425e-07	8.07974	ENSG00000141380	SS18	transcription regulator|protein_coding			ENSG00000170502
2580802	1.68433	8.29346	6.72358	6.03152e-08	4.78373e-07	8.0711	ENSG00000115963	RND3	protein_coding			ENSG00000186231
2522247	-2.52692	7.56067	-6.72124	6.07586e-08	4.80802e-07	8.06387	ENSG00000138356	AOX1	protein_coding			ENSG00000135423
3163818	-1.04162	6.21475	-6.72031	6.09344e-08	4.81758e-07	8.06101	ENSG00000107295	SH3GL2	protein_coding			ENSG00000053918
3744127	-1.10619	6.68482	-6.71781	6.1411e-08	4.8487e-07	8.05332	ENSG00000179111	HES7	transcription regulator|protein_coding			ENSG00000136002
3671651	-1.00121	7.38886	-6.7127	6.23995e-08	4.89806e-07	8.03754	ENSG00000140955	ADAD2	protein_coding			ENSG00000173124
3360142	1.08394	7.48824	6.71184	6.25675e-08	4.90686e-07	8.03489	ENSG00000132109	TRIM21	protein_coding			ENSG00000076344
2440295	1.18371	7.4342	6.70771	6.33781e-08	4.95713e-07	8.02217	ENSG00000066294	CD84	protein_coding			ENSG00000134253
3381925	1.55367	7.72112	6.70753	6.34147e-08	4.95777e-07	8.0216	ENSG00000165434	PGM2L1	protein_coding			ENSG00000105538
3795010	-1.03005	6.4139	-6.70453	6.40112e-08	4.9955e-07	8.01235	ENSG00000256463	SALL3	transcription regulator|protein_coding			ENSG00000102981
2372781	2.16899	8.54786	6.70159	6.4601e-08	5.02363e-07	8.00329	ENSG00000090104	RGS1	protein_coding			ENSG00000240654
3069470	-1.313	6.07359	-6.70071	6.47786e-08	5.03297e-07	8.00058	ENSG00000077063	CTTNBP2	protein_coding			ENSG00000162105
3155901	-1.04184	6.07765	-6.69993	6.49378e-08	5.04311e-07	7.99815	ENSG00000169427	KCNK9	protein_coding			ENSG00000229387
3388807	3.64868	8.10344	6.6992	6.50847e-08	5.05004e-07	7.99592	ENSG00000196611	MMP1	protein_coding			ENSG00000163631
3257204	2.04474	8.1252	6.69825	6.52786e-08	5.06285e-07	7.99298	ENSG00000119917	IFIT3	protein_coding			ENSG00000108405
3718902	3.09253	8.30108	6.69091	6.67918e-08	5.16194e-07	7.97035	ENSG00000006074	CCL18	protein_coding			ENSG00000171119
3014347	-1.32559	7.14323	-6.68229	6.86149e-08	5.26899e-07	7.94374	ENSG00000106236	NPTX2	protein_coding			ENSG00000154358
3369755	-1.1298	6.14843	-6.67986	6.91371e-08	5.2988e-07	7.93625	ENSG00000196559	C11orf55	protein_coding			ENSG00000141150
3569200	1.15494	7.89051	6.67453	7.02983e-08	5.3737e-07	7.9198	ENSG00000100554	ATP6V1D	protein_coding			ENSG00000182909
3810413	-1.04866	6.83447	-6.67324	7.05819e-08	5.38598e-07	7.91583	ENSG00000134438	RAX	transcription regulator|protein_coding			ENSG00000133477
3484641	1.0138	5.09734	6.66176	7.31604e-08	5.55614e-07	7.88038	ENSG00000139618	BRCA2	protein_coding			ENSG00000105373
3624145	1.11382	7.74948	6.66066	7.34126e-08	5.56805e-07	7.87699	ENSG00000104093	DMXL2	protein_coding			ENSG00000112164
2568687	1.20573	8.5786	6.66035	7.34838e-08	5.56974e-07	7.87603	ENSG00000115641	FHL2	transcription regulator|protein_coding			ENSG00000179178
3855795	-1.0171	5.58866	-6.65786	7.40555e-08	5.60187e-07	7.86837	ENSG00000178093	TSSK6	kinase|protein_coding			ENSG00000147432
2560178	-1.07894	6.40406	-6.65217	7.53852e-08	5.67347e-07	7.85079	ENSG00000179528	LBX2	transcription regulator|protein_coding			ENSG00000215252
3922037	1.50297	8.15679	6.65202	7.54207e-08	5.67371e-07	7.85033	ENSG00000183486	MX2	protein_coding			ENSG00000116035
2889382	-1.02168	6.6977	-6.64635	7.67688e-08	5.75044e-07	7.83283	ENSG00000175325	PROP1	transcription regulator|protein_coding			ENSG00000005379
2993590	1.49927	6.72019	6.64397	7.73425e-08	5.78106e-07	7.82548	ENSG00000050344	NFE2L3	transcription regulator|protein_coding			ENSG00000139515
2859667	1.47605	5.26564	6.63423	7.97325e-08	5.94703e-07	7.79542	ENSG00000123219	CENPK	protein_coding			ENSG00000158014
2704114	-4.45074	5.84463	-6.63382	7.98363e-08	5.95223e-07	7.79413	ENSG00000114204	SERPINI2	protein_coding			ENSG00000055732
2807862	1.15273	8.02591	6.62746	8.14387e-08	6.04342e-07	7.77451	ENSG00000205765	C5orf51	protein_coding			ENSG00000143674
3676763	-1.10728	6.67511	-6.6239	8.23507e-08	6.10077e-07	7.76351	ENSG00000167972	ABCA3	protein_coding			ENSG00000114279
3446910	-1.09417	7.3852	-6.62026	8.32917e-08	6.15487e-07	7.75229	ENSG00000121361	KCNJ8	protein_coding			ENSG00000236981
4019486	1.19732	7.47057	6.61945	8.35038e-08	6.1629e-07	7.74977	ENSG00000125354	38961	protein_coding			ENSG00000168004
2459042	1.0527	8.70204	6.61597	8.44176e-08	6.21711e-07	7.73903	ENSG00000143776	CDC42BPA	kinase|protein_coding			ENSG00000165912
3240012	1.05486	6.32042	6.61363	8.50374e-08	6.25487e-07	7.7318	ENSG00000120539	MASTL	kinase|protein_coding			ENSG00000133134
3336094	-1.1208	6.37841	-6.61331	8.5124e-08	6.25599e-07	7.7308	ENSG00000174871	CNIH2	protein_coding			ENSG00000146453
3082181	1.07481	6.33383	6.61032	8.59229e-08	6.29886e-07	7.72157	ENSG00000146918	NCAPG2	protein_coding			ENSG00000136883
2514908	-1.10501	7.28233	-6.60997	8.60171e-08	6.30313e-07	7.72049	ENSG00000204335	SP5	transcription regulator|protein_coding			ENSG00000180834
3064353	-1.02854	7.27039	-6.60731	8.67343e-08	6.34772e-07	7.71229	ENSG00000176125	UFSP1	protein_coding			ENSG00000163888
3819522	-1.3054	8.62654	-6.60438	8.7534e-08	6.3929e-07	7.70322	ENSG00000099785	37316	protein_coding			ENSG00000158296
2736642	-1.32086	6.08167	-6.60308	8.78892e-08	6.41349e-07	7.69923	ENSG00000163114	PDHA2	protein_coding			ENSG00000171004
3659858	1.03935	6.94161	6.59823	8.92333e-08	6.50345e-07	7.68424	ENSG00000205423	TMEM188	protein_coding			ENSG00000167363
3886532	-1.04589	8.91883	-6.59217	9.09422e-08	6.58439e-07	7.6655	ENSG00000168734	PKIG	protein_coding			ENSG00000146700
3676262	-1.0137	8.39595	-6.59156	9.11167e-08	6.59411e-07	7.66361	ENSG00000198736	SEPX1	protein_coding			ENSG00000165821
2382419	1.22152	8.27947	6.58621	9.26543e-08	6.67782e-07	7.64708	ENSG00000143771	CNIH4	protein_coding			ENSG00000139574
3538789	1.11802	6.57352	6.58104	9.41628e-08	6.76152e-07	7.63114	ENSG00000139974	SLC38A6	protein_coding			ENSG00000116039
3944882	1.5126	10.9984	6.57845	9.49302e-08	6.80269e-07	7.62312	ENSG00000100097	LGALS1	protein_coding			ENSG00000162461
3353879	-1.08171	4.28211	-6.57742	9.52355e-08	6.8162e-07	7.61995	ENSG00000234560	OR10G8	GPCR(oderant)|protein_coding			ENSG00000069696
2827185	1.17668	7.4639	6.57194	9.6884e-08	6.9088e-07	7.60301	ENSG00000113368	LMNB1	protein_coding			ENSG00000177045
3443891	1.06574	5.69771	6.57205	9.68496e-08	6.9088e-07	7.60335	ENSG00000110852	CLEC2B	protein_coding			ENSG00000177459
3294159	1.75874	8.555	6.56992	9.74979e-08	6.93284e-07	7.59677	ENSG00000122884	P4HA1	protein_coding			ENSG00000213417
3409081	1.39431	8.31341	6.56934	9.76757e-08	6.94266e-07	7.59497	ENSG00000211455	STK38L	kinase|protein_coding			ENSG00000183111
3928559	-1.00068	7.28026	-6.56875	9.78559e-08	6.94983e-07	7.59315	ENSG00000184724	KRTAP6-1	protein_coding			ENSG00000162885
3523881	1.27869	6.37887	6.56782	9.81411e-08	6.96726e-07	7.59027	ENSG00000134901	KDELC1	protein_coding			ENSG00000105737
3645549	-1.02127	6.34239	-6.56505	9.89961e-08	7.01093e-07	7.58171	ENSG00000213937	CLDN9	protein_coding			ENSG00000185133
3343452	1.37882	7.91109	6.55846	1.01058e-07	7.12816e-07	7.56135	ENSG00000150687	PRSS23	protein_coding			ENSG00000179862
2881370	1.13727	11.5841	6.55737	1.01404e-07	7.14678e-07	7.55798	ENSG00000019582	CD74	protein_coding			ENSG00000036672
3225058	-1.02618	5.8591	-6.55665	1.01632e-07	7.16002e-07	7.55576	ENSG00000136931	NR5A1	transcription regulator|receptor|protein_coding			ENSG00000068137
2677388	-1.06407	4.91335	-6.55046	1.03623e-07	7.27977e-07	7.5366	ENSG00000187672	ERC2	protein_coding			ENSG00000163794
3925473	1.37415	5.822	6.54991	1.038e-07	7.28354e-07	7.53492	ENSG00000155307	SAMSN1	protein_coding			ENSG00000204314
2805581	1.12512	9.07165	6.54899	1.041e-07	7.29571e-07	7.53207	ENSG00000113387	SUB1	transcription regulator|protein_coding			ENSG00000115363
2683763	1.01891	7.93745	6.54792	1.04449e-07	7.31725e-07	7.52877	ENSG00000169855	ROBO1	protein_coding			ENSG00000177542
3133233	2.24903	9.9355	6.54581	1.05141e-07	7.35372e-07	7.52225	ENSG00000104368	PLAT	protein_coding			ENSG00000186918
2644155	1.09482	8.02471	6.54592	1.05106e-07	7.35372e-07	7.52257	ENSG00000158092	NCK1	protein_coding			ENSG00000182631
2812435	1.10556	8.89627	6.54316	1.06017e-07	7.38457e-07	7.51405	ENSG00000112851	ERBB2IP	protein_coding			ENSG00000151224
4027577	-1.00926	7.07337	-6.5379	1.07778e-07	7.48471e-07	7.49778	ENSG00000126890	CTAG2	protein_coding			ENSG00000116329
2958325	1.018	9.03438	6.53526	1.08673e-07	7.5379e-07	7.48962	ENSG00000151914	DST	protein_coding			ENSG00000132938
2435149	-1.11347	6.96472	-6.53498	1.08768e-07	7.5385e-07	7.48876	ENSG00000159409	CELF3	splicing regulator|protein_coding			ENSG00000196581
3960042	-1.01284	7.10913	-6.53453	1.0892e-07	7.5401e-07	7.48738	ENSG00000183473	SSTR3	GPCR(Gi)|protein_coding			ENSG00000185156
3638204	1.13374	9.10416	6.52448	1.12405e-07	7.74158e-07	7.45629	ENSG00000140545	MFGE8	protein_coding			ENSG00000198794
3258168	1.49306	5.42209	6.52434	1.12452e-07	7.7418e-07	7.45587	ENSG00000138160	KIF11	protein_coding			ENSG00000158525
2596776	-1.14823	7.7274	-6.52379	1.12647e-07	7.75214e-07	7.45416	ENSG00000163251	FZD5	GPCR(Gq)|protein_coding			ENSG00000175265
3562746	1.02538	5.97803	6.52254	1.1309e-07	7.77349e-07	7.45029	ENSG00000129534	MIS18BP1	protein_coding			ENSG00000179774
3058991	1.28499	6.767	6.52102	1.13629e-07	7.80644e-07	7.44559	ENSG00000153956	CACNA2D1	protein_coding			ENSG00000133065
2559649	1.01192	8.43639	6.5202	1.13922e-07	7.81536e-07	7.44305	ENSG00000144048	DUSP11	receptor|protein_coding			ENSG00000125611
2452405	-1.26041	7.16695	-6.5187	1.14457e-07	7.84592e-07	7.43842	ENSG00000163545	NUAK2	kinase|protein_coding			ENSG00000125888
3125993	-4.37845	5.68616	-6.51554	1.15596e-07	7.91471e-07	7.42865	ENSG00000104760	FGL1	protein_coding			ENSG00000106536
2515240	1.3173	10.7442	6.50433	1.19727e-07	8.13928e-07	7.39398	ENSG00000071967	CYBRD1	protein_coding			ENSG00000089486
3218528	1.15466	8.52305	6.50418	1.19784e-07	8.13928e-07	7.39351	ENSG00000165029	ABCA1	protein_coding			ENSG00000128294
3760625	1.01755	8.39722	6.50006	1.2134e-07	8.2265e-07	7.38077	ENSG00000004897	CDC27	protein_coding			ENSG00000090565
3813297	-1.05249	9.75613	-6.49934	1.21611e-07	8.23649e-07	7.37856	ENSG00000166347	CYB5A	protein_coding			ENSG00000213213
3680953	1.09691	7.40284	6.49543	1.23114e-07	8.30614e-07	7.36644	ENSG00000103381	CPPED1	protein_coding			ENSG00000079841
2439842	1.08784	9.38884	6.49492	1.2331e-07	8.30668e-07	7.36487	ENSG00000158710	TAGLN2	protein_coding			ENSG00000138030
2486811	1.61168	7.44391	6.48272	1.28116e-07	8.57758e-07	7.32713	ENSG00000115956	PLEK	protein_coding			ENSG00000008735
2364231	1.20714	9.03027	6.47091	1.32945e-07	8.84349e-07	7.2906	ENSG00000162733	DDR2	kinase|receptor|protein_coding			ENSG00000187266
2343473	2.47364	8.22697	6.47027	1.33213e-07	8.85122e-07	7.28862	ENSG00000137959	IFI44L	protein_coding			ENSG00000176428
2500919	1.54357	9.27894	6.46563	1.35161e-07	8.92172e-07	7.27428	ENSG00000144136	SLC20A1	protein_coding			ENSG00000171014
2676397	-1.89954	7.25687	-6.46557	1.3519e-07	8.92172e-07	7.27407	ENSG00000055955	ITIH4	protein_coding			ENSG00000106070
3132333	1.05438	7.39441	6.46495	1.3545e-07	8.93218e-07	7.27217	ENSG00000169490	TM2D2	protein_coding			ENSG00000180592
3445768	-4.53228	7.77097	-6.46501	1.35425e-07	8.93218e-07	7.27236	ENSG00000139055	ERP27	protein_coding			ENSG00000103150
2844461	-1.04553	7.32326	-6.46372	1.35975e-07	8.96005e-07	7.26835	ENSG00000213316	LTC4S	protein_coding			ENSG00000004777
3565663	1.78544	5.49869	6.46286	1.36344e-07	8.97237e-07	7.26568	ENSG00000126787	DLGAP5	protein_coding			ENSG00000121905
3309602	1.08421	8.58705	6.44695	1.43313e-07	9.34172e-07	7.21648	ENSG00000148908	RGS10	protein_coding			ENSG00000182793
2939593	-1.14594	7.45559	-6.44603	1.43728e-07	9.35834e-07	7.21362	ENSG00000198721	ECI2	protein_coding			ENSG00000074317
3166844	1.12323	8.41196	6.44434	1.44492e-07	9.3941e-07	7.20839	ENSG00000086065	CHMP5	protein_coding			ENSG00000206549
3409127	1.7135	6.81209	6.44195	1.4558e-07	9.45087e-07	7.20098	ENSG00000029153	ARNTL2	transcription regulator|protein_coding			ENSG00000179673
2945882	1.06452	6.89107	6.43323	1.49614e-07	9.65195e-07	7.17401	ENSG00000168405	CMAHP	protein_coding			ENSG00000138798
2548699	2.04921	8.49393	6.43276	1.49836e-07	9.66274e-07	7.17254	ENSG00000138061	CYP1B1	protein_coding			ENSG00000185519
3149528	1.11501	7.17771	6.42757	1.52293e-07	9.79246e-07	7.15649	ENSG00000104447	TRPS1	transcription regulator|protein_coding			ENSG00000163520
2883349	1.07491	6.83932	6.42656	1.52777e-07	9.81281e-07	7.15335	ENSG00000135077	HAVCR2	protein_coding			ENSG00000187175
2443952	-1.16768	4.50871	-6.42557	1.53251e-07	9.83947e-07	7.1503	ENSG00000034971	MYOC	protein_coding			ENSG00000188760
2570616	1.44932	6.06985	6.42017	1.55868e-07	9.98011e-07	7.13359	ENSG00000169679	BUB1	kinase|protein_coding			ENSG00000070886
3218209	-1.17258	5.67642	-6.42029	1.55812e-07	9.98011e-07	7.13394	ENSG00000188386	PPP3R2	protein_coding			ENSG00000149654
3370869	-1.0199	7.11415	-6.41954	1.56179e-07	9.99454e-07	7.13162	ENSG00000052850	ALX4	transcription regulator|protein_coding			ENSG00000178222
3487600	1.09962	6.16234	6.41711	1.57372e-07	1.00562e-06	7.12411	ENSG00000179630	LACC1	protein_coding			ENSG00000179348
3879699	-1.0071	6.09228	-6.4165	1.57675e-07	1.00719e-06	7.12222	ENSG00000125813	PAX1	transcription regulator|protein_coding			ENSG00000105514
2350840	1.0118	8.78457	6.41155	1.60141e-07	1.0196e-06	7.1069	ENSG00000065135	GNAI3	protein_coding			ENSG00000182798
3247977	-1.45817	5.79794	-6.39513	1.68609e-07	1.06228e-06	7.05605	ENSG00000165443	PHYHIPL	protein_coding			ENSG00000144031
3928522	-1.63188	3.60659	-6.39251	1.69999e-07	1.06916e-06	7.04794	ENSG00000184351	KRTAP19-1	protein_coding			ENSG00000131398
3524570	1.71106	8.11483	6.39021	1.71229e-07	1.07612e-06	7.04083	ENSG00000125266	EFNB2	receptor|protein_coding			ENSG00000146049
2390322	-1.16719	4.54686	-6.3899	1.71399e-07	1.07681e-06	7.03985	ENSG00000162727	OR2M5	GPCR(oderant)|protein_coding			ENSG00000142544
3134511	1.90548	8.82853	6.38734	1.72781e-07	1.08238e-06	7.03193	ENSG00000019549	SNAI2	transcription regulator|protein_coding			ENSG00000171105
3331903	1.4479	5.46964	6.38593	1.73548e-07	1.08641e-06	7.02755	ENSG00000189057	FAM111B	protein_coding			ENSG00000164796
3161113	1.75151	6.5684	6.38493	1.74094e-07	1.08944e-06	7.02445	ENSG00000197646	PDCD1LG2	protein_coding			ENSG00000139438
2676854	-1.14362	7.71981	-6.38467	1.74235e-07	1.08993e-06	7.02365	ENSG00000016391	CHDH	protein_coding			ENSG00000197444
3662545	-1.16956	10.5218	-6.38268	1.75323e-07	1.09575e-06	7.01751	ENSG00000140848	CPNE2	protein_coding			ENSG00000181085
3277468	1.10754	7.54131	6.37375	1.80306e-07	1.1219e-06	6.98986	ENSG00000148429	USP6NL	protein_coding			ENSG00000125844
2451693	1.32628	8.25212	6.36112	1.87596e-07	1.15659e-06	6.95075	ENSG00000122176	FMOD	protein_coding			ENSG00000175093
3717901	-1.00153	5.56497	-6.35825	1.89294e-07	1.16542e-06	6.94186	ENSG00000141316	SPACA3	protein_coding			ENSG00000125872
3544625	1.00176	6.73085	6.35777	1.89581e-07	1.16678e-06	6.94036	ENSG00000119686	FLVCR2	receptor|protein_coding			ENSG00000077684
3190190	2.40841	9.97769	6.35664	1.90253e-07	1.16886e-06	6.93687	ENSG00000148346	LCN2	protein_coding			ENSG00000215915
2501835	-1.86867	4.60267	-6.3532	1.92321e-07	1.17908e-06	6.9262	ENSG00000175497	DPP10	protein_coding			ENSG00000129757
2827057	1.02213	7.72849	6.34886	1.94957e-07	1.19149e-06	6.91277	ENSG00000155324	GRAMD3	protein_coding			ENSG00000080166
2946219	1.61308	6.41455	6.34372	1.98133e-07	1.20774e-06	6.89683	ENSG00000137259	HIST1H2AB	protein_coding			ENSG00000187173
2411228	1.44939	5.7893	6.34371	1.98135e-07	1.20774e-06	6.89681	ENSG00000123473	STIL	protein_coding			ENSG00000143801
3011861	1.31464	8.2791	6.34217	1.99098e-07	1.21173e-06	6.89203	ENSG00000157214	STEAP2	protein_coding			ENSG00000132881
3969713	1.36387	6.66622	6.34153	1.99495e-07	1.21331e-06	6.89006	ENSG00000130150	MOSPD2	protein_coding			ENSG00000132677
3032647	-1.22617	5.91893	-6.33761	2.01971e-07	1.22624e-06	6.8779	ENSG00000130226	DPP6	protein_coding			ENSG00000205927
3614534	-1.23919	7.51031	-6.33343	2.04639e-07	1.23976e-06	6.86495	ENSG00000166206	GABRB3	receptor|protein_coding			ENSG00000176171
3421897	1.02776	8.20253	6.32902	2.07488e-07	1.25316e-06	6.85131	ENSG00000111596	CNOT2	transcription regulator|protein_coding			ENSG00000169344
2426559	1.00022	7.79162	6.32802	2.08142e-07	1.25621e-06	6.8482	ENSG00000085491	SLC25A24	protein_coding			ENSG00000117480
3340640	-1.09724	6.74469	-6.32548	2.09809e-07	1.26222e-06	6.84033	ENSG00000166391	MOGAT2	protein_coding			ENSG00000132359
2363562	1.5155	8.71972	6.31998	2.13466e-07	1.27875e-06	6.82328	ENSG00000158869	FCER1G	protein_coding			ENSG00000103942
3522398	1.03428	8.10728	6.31903	2.14102e-07	1.28125e-06	6.82035	ENSG00000088387	DOCK9	protein_coding			ENSG00000119231
2738664	1.39462	8.57613	6.31215	2.18776e-07	1.30123e-06	6.79904	ENSG00000164023	SGMS2	protein_coding			ENSG00000145526
3911366	-1.01372	6.81495	-6.31073	2.19756e-07	1.30617e-06	6.79463	ENSG00000124227	ANKRD60	protein_coding			ENSG00000168874
2925724	-1.21696	5.59783	-6.30764	2.21901e-07	1.31713e-06	6.78505	ENSG00000118507	AKAP7	protein_coding			ENSG00000134020
3181374	-1.02435	6.06614	-6.3048	2.2389e-07	1.32803e-06	6.77625	ENSG00000178919	FOXE1	transcription regulator|protein_coding			ENSG00000152804
3662201	-1.42754	9.28143	-6.30411	2.24376e-07	1.32957e-06	6.77411	ENSG00000198417	MT1F	protein_coding			ENSG00000164651
2697863	-1.70737	8.83747	-6.30234	2.25626e-07	1.33517e-06	6.76863	ENSG00000114115	RBP1	protein_coding			ENSG00000189292
2539607	1.78987	7.41773	6.29795	2.28758e-07	1.34919e-06	6.75503	ENSG00000143797	MBOAT2	protein_coding			ENSG00000139540
3642687	-1.04583	7.50847	-6.29535	2.30631e-07	1.35791e-06	6.74698	ENSG00000086506	HBQ1	protein_coding			ENSG00000177732
2572909	-1.0282	6.48179	-6.29394	2.31657e-07	1.36212e-06	6.7426	ENSG00000163064	EN1	transcription regulator|protein_coding			ENSG00000167685
3349918	1.1608	7.47697	6.29367	2.31855e-07	1.36283e-06	6.74176	ENSG00000076053	RBM7	protein_coding			ENSG00000144485
3332334	1.19024	6.65547	6.29301	2.32333e-07	1.36472e-06	6.73973	ENSG00000166927	MS4A7	protein_coding			ENSG00000198939
3991109	1.03578	7.70525	6.291	2.33806e-07	1.37062e-06	6.7335	ENSG00000134602	MST4	kinase|protein_coding			ENSG00000109758
3263944	-1.31225	8.97757	-6.28864	2.35547e-07	1.37898e-06	6.72618	ENSG00000150593	PDCD4	protein_coding			ENSG00000107954
2451200	1.32771	5.94977	6.28254	2.40104e-07	1.39865e-06	6.70727	ENSG00000077152	UBE2T	protein_coding			ENSG00000172318
3466369	1.53215	8.31434	6.28242	2.40192e-07	1.3987e-06	6.70692	ENSG00000180263	FGD6	protein_coding			ENSG00000149735
3982462	1.09204	9.28495	6.27778	2.43719e-07	1.41736e-06	6.69253	ENSG00000102144	PGK1	protein_coding			ENSG00000132846
2651916	1.23124	8.77145	6.27629	2.44863e-07	1.42354e-06	6.68792	ENSG00000163558	PRKCI	kinase|protein_coding			ENSG00000140451
3562003	1.1579	8.02994	6.27603	2.45065e-07	1.42424e-06	6.6871	ENSG00000182400	TRAPPC6B	protein_coding			ENSG00000135842
3445908	1.38274	8.74752	6.27384	2.4676e-07	1.43219e-06	6.6803	ENSG00000151491	EPS8	protein_coding			ENSG00000133315
2362333	1.34849	6.25247	6.27116	2.48845e-07	1.44143e-06	6.67201	ENSG00000163563	MNDA	transcription regulator|protein_coding			ENSG00000092621
2358117	1.01659	6.13187	6.2693	2.50304e-07	1.44844e-06	6.66624	ENSG00000118292	C1orf54	protein_coding			ENSG00000088543
3452231	1.27807	9.23869	6.2661	2.5283e-07	1.46065e-06	6.65634	ENSG00000111371	SLC38A1	protein_coding			ENSG00000113231
3106243	1.06857	7.47389	6.26575	2.53109e-07	1.46145e-06	6.65525	ENSG00000104312	RIPK2	kinase|protein_coding			ENSG00000165644
2500615	1.10061	8.06834	6.26428	2.54279e-07	1.46597e-06	6.6507	ENSG00000153214	TMEM87B	GPCR()|protein_coding			ENSG00000168491
2882253	-1.50939	4.72943	-6.26421	2.54336e-07	1.46597e-06	6.65048	ENSG00000145888	GLRA1	receptor|protein_coding			ENSG00000185888
3373503	-1.00246	3.84312	-6.26403	2.54481e-07	1.46632e-06	6.64992	ENSG00000172464	OR5AP2	GPCR(oderant)|protein_coding			ENSG00000163202
3834341	4.07754	9.00567	6.2596	2.58052e-07	1.48299e-06	6.63617	ENSG00000105388	CEACAM5	protein_coding			ENSG00000185955
2324884	1.34812	8.76705	6.25847	2.58967e-07	1.48679e-06	6.63268	ENSG00000173369	C1QB	protein_coding			ENSG00000134595
3444216	1.27844	5.62657	6.25477	2.61991e-07	1.49924e-06	6.62123	ENSG00000060140	STYK1	kinase|protein_coding			ENSG00000240386
3233157	-1.11071	6.01908	-6.25126	2.64902e-07	1.51392e-06	6.61033	ENSG00000178473	UCN3	protein_coding			ENSG00000153721
2928392	1.06988	7.6102	6.25015	2.65827e-07	1.51764e-06	6.60689	ENSG00000009844	VTA1	protein_coding			ENSG00000141905
3643679	-1.04658	8.12113	-6.2498	2.66122e-07	1.51842e-06	6.6058	ENSG00000095917	TPSD1	protein_coding			ENSG00000196748
3776139	1.33656	4.78928	6.24863	2.671e-07	1.52251e-06	6.60218	ENSG00000080986	NDC80	protein_coding			ENSG00000184545
3513514	1.62578	7.15481	6.24222	2.72531e-07	1.54944e-06	6.58233	ENSG00000139679	LPAR6	GPCR(Gs)|protein_coding			ENSG00000112394
3124159	-1.03982	7.08966	-6.24069	2.73848e-07	1.55592e-06	6.57757	ENSG00000171056	SOX7	transcription regulator|protein_coding			ENSG00000136928
3138618	-1.04151	4.79691	-6.23899	2.75315e-07	1.56374e-06	6.57231	ENSG00000147571	CRH	protein_coding			ENSG00000170293
3311157	1.26352	8.81931	6.23551	2.78347e-07	1.57841e-06	6.5615	ENSG00000065154	OAT	protein_coding			ENSG00000174599
2421995	1.76345	7.61055	6.22529	2.8743e-07	1.62362e-06	6.52983	ENSG00000162654	GBP4	protein_coding			ENSG00000134207
2720251	1.44443	5.94326	6.22458	2.88073e-07	1.62619e-06	6.52763	ENSG00000109805	NCAPG	protein_coding			ENSG00000099875
3861948	1.55497	9.11106	6.22292	2.89582e-07	1.63261e-06	6.52248	ENSG00000130755	GMFG	protein_coding			ENSG00000176909
3260586	1.24664	9.24372	6.22279	2.89697e-07	1.63265e-06	6.52209	ENSG00000099194	SCD	protein_coding			ENSG00000167074
2795904	-1.03711	5.34835	-6.2134	2.98372e-07	1.67195e-06	6.49299	ENSG00000251359	C4orf38	protein_coding			ENSG00000125492
3851072	1.63645	8.00968	6.21074	3.0088e-07	1.68331e-06	6.48474	ENSG00000102575	ACP5	protein_coding			ENSG00000115297
4054117	1.03849	7.13467	6.2013	3.09943e-07	1.72521e-06	6.45547	ENSG00000197780	TAF13	transcription regulator|protein_coding			ENSG00000163485
3880767	1.25345	9.18681	6.19609	3.15067e-07	1.74928e-06	6.4393	ENSG00000100994	PYGB	protein_coding			ENSG00000188730
2947073	1.59496	6.62742	6.19539	3.15761e-07	1.75203e-06	6.43714	ENSG00000184357	HIST1H1B	protein_coding			ENSG00000076356
3250168	1.07361	7.57141	6.19203	3.19109e-07	1.76669e-06	6.42674	ENSG00000122958	VPS26A	protein_coding			ENSG00000105426
2837810	1.0642	7.70812	6.19138	3.19766e-07	1.76921e-06	6.42471	ENSG00000164332	UBLCP1	protein_coding			ENSG00000017373
3158740	-1.02386	6.19229	-6.19016	3.20991e-07	1.77543e-06	6.42094	ENSG00000160973	FOXH1	transcription regulator|protein_coding			ENSG00000176381
3801943	1.37914	6.96573	6.18799	3.23194e-07	1.78536e-06	6.41419	ENSG00000198795	ZNF521	transcription regulator|protein_coding			ENSG00000253831
3063589	-2.13997	8.59024	-6.1873	3.23891e-07	1.78752e-06	6.41207	ENSG00000160862	AZGP1	protein_coding			ENSG00000009950
3595315	-1.47858	7.15628	-6.18488	3.26374e-07	1.79839e-06	6.40454	ENSG00000128849	CGNL1	protein_coding			ENSG00000171450
3204285	2.79923	8.07204	6.18268	3.28637e-07	1.80745e-06	6.39772	ENSG00000172724	CCL19	protein_coding			ENSG00000177614
3910785	1.16799	6.51466	6.18189	3.29448e-07	1.81004e-06	6.39529	ENSG00000087586	AURKA	kinase|protein_coding			ENSG00000170577
2440258	1.74534	6.26781	6.17452	3.37176e-07	1.84342e-06	6.37243	ENSG00000162739	SLAMF6	protein_coding			ENSG00000204228
3304385	-1.05252	7.368	-6.17432	3.37392e-07	1.84403e-06	6.3718	ENSG00000120055	C10orf95	protein_coding			ENSG00000156097
3360308	-1.05475	4.06062	-6.17071	3.41246e-07	1.86219e-06	6.3606	ENSG00000176893	OR51G2	GPCR(oderant)|protein_coding			ENSG00000106113
2784113	1.2312	6.65765	6.17008	3.4192e-07	1.86498e-06	6.35866	ENSG00000145386	CCNA2	protein_coding			ENSG00000115361
3478333	-1.02399	6.22746	-6.16338	3.49203e-07	1.89852e-06	6.33788	ENSG00000060709	RIMBP2	protein_coding			ENSG00000107719
4001785	-1.11997	5.25828	-6.16077	3.52076e-07	1.91059e-06	6.3298	ENSG00000180815	MAP3K15	kinase|protein_coding			ENSG00000165066
3356539	1.48858	7.45901	6.15828	3.54851e-07	1.92029e-06	6.32206	ENSG00000182667	NTM	protein_coding			ENSG00000220161
3466499	-1.14523	4.695	-6.15463	3.58948e-07	1.93947e-06	6.31074	ENSG00000136014	USP44	protein_coding			ENSG00000049283
3354799	1.61497	6.19248	6.1494	3.64897e-07	1.96495e-06	6.29454	ENSG00000149554	CHEK1	kinase|protein_coding			ENSG00000169860
3595979	1.78536	5.61456	6.14586	3.68977e-07	1.98387e-06	6.28358	ENSG00000157456	CCNB2	protein_coding			ENSG00000167103
3741800	-1.12085	8.48288	-6.1428	3.72547e-07	1.99878e-06	6.27408	ENSG00000074370	ATP2A3	protein_coding			ENSG00000167971
3595846	1.25906	6.83979	6.13767	3.78614e-07	2.02513e-06	6.25816	ENSG00000128923	FAM63B	protein_coding			ENSG00000258986
2469627	-1.02884	6.73948	-6.13737	3.78966e-07	2.02639e-06	6.25724	ENSG00000162975	KCNF1	protein_coding			ENSG00000187486
3781794	1.5291	7.57323	6.13591	3.80718e-07	2.0338e-06	6.25269	ENSG00000053747	LAMA3	protein_coding			ENSG00000113430
3020343	1.99639	8.61687	6.13521	3.81548e-07	2.03647e-06	6.25055	ENSG00000105976	MET	kinase|protein_coding			ENSG00000119411
3250373	1.13752	9.32693	6.13447	3.82446e-07	2.04002e-06	6.24823	ENSG00000099282	TSPAN15	protein_coding			ENSG00000180209
3222170	2.11413	7.67401	6.12852	3.89672e-07	2.07415e-06	6.22978	ENSG00000041982	TNC	protein_coding			ENSG00000255559
3390067	1.00558	7.62778	6.12792	3.90407e-07	2.07554e-06	6.22792	ENSG00000149308	NPAT	transcription regulator|protein_coding			ENSG00000121310
3957160	2.06369	8.27442	6.12759	3.90804e-07	2.07702e-06	6.22692	ENSG00000128342	LIF	protein_coding			ENSG00000142677
2866225	1.17105	8.43599	6.12599	3.92781e-07	2.08563e-06	6.22195	ENSG00000081189	MEF2C	transcription regulator|protein_coding			ENSG00000103375
2638789	1.4824	6.9607	6.1201	4.00131e-07	2.11772e-06	6.20367	ENSG00000114013	CD86	protein_coding			ENSG00000176769
3031556	1.13264	6.23739	6.12011	4.00116e-07	2.11772e-06	6.20371	ENSG00000106560	GIMAP2	protein_coding			ENSG00000143032
2638988	1.58562	5.54245	6.11955	4.00822e-07	2.12062e-06	6.20197	ENSG00000173200	PARP15	transcription regulator|protein_coding			ENSG00000092850
3906821	1.05975	6.98416	6.10924	4.14036e-07	2.17673e-06	6.17	ENSG00000132823	C20orf111	protein_coding			ENSG00000169840
3192434	-1.05472	5.8503	-6.10742	4.16411e-07	2.18725e-06	6.16436	ENSG00000188523	C9orf171	protein_coding			ENSG00000173848
3444043	2.07864	7.4252	6.10197	4.23616e-07	2.21514e-06	6.14746	ENSG00000173391	OLR1	protein_coding			ENSG00000170561
2606634	-1.15481	4.72093	-6.09662	4.30804e-07	2.24803e-06	6.13087	ENSG00000178586	OR6B3	GPCR(oderant)|protein_coding			ENSG00000105290
3103062	-1.23364	5.74175	-6.09609	4.31523e-07	2.24977e-06	6.12923	ENSG00000182674	KCNB2	protein_coding			ENSG00000186790
3332298	1.56474	6.85346	6.09425	4.34025e-07	2.26035e-06	6.12353	ENSG00000110079	MS4A4A	protein_coding			ENSG00000132740
3019519	-1.11267	8.48709	-6.09057	4.39092e-07	2.27839e-06	6.11209	ENSG00000006652	IFRD1	protein_coding			ENSG00000183783
3971768	-1.05996	7.73425	-6.08536	4.46351e-07	2.3099e-06	6.09593	ENSG00000123131	PRDX4	protein_coding			ENSG00000076555
3590388	1.4533	6.21529	6.06176	4.80762e-07	2.45036e-06	6.02274	ENSG00000137804	NUSAP1	protein_coding			ENSG00000185198
3119339	1.27624	9.83014	6.06127	4.81503e-07	2.45343e-06	6.02122	ENSG00000160932	LY6E	protein_coding			ENSG00000160838
2343511	1.81547	7.15316	6.05505	4.91015e-07	2.49103e-06	6.00195	ENSG00000137965	IFI44	protein_coding			ENSG00000180767
3715489	-2.11477	7.99073	-6.04222	5.11252e-07	2.57877e-06	5.96215	ENSG00000109084	TMEM97	protein_coding			ENSG00000171532
3589458	1.33555	11.5357	6.03892	5.16583e-07	2.59967e-06	5.95193	ENSG00000137801	THBS1	protein_coding			ENSG00000164889
3527662	1.67818	7.60704	6.03677	5.20092e-07	2.61508e-06	5.94526	ENSG00000169413	RNASE6	protein_coding			ENSG00000139946
3159330	1.16003	7.89272	6.03567	5.21892e-07	2.62263e-06	5.94185	ENSG00000107099	DOCK8	protein_coding			ENSG00000033122
2900059	1.44438	8.58565	6.03405	5.24562e-07	2.63378e-06	5.93683	ENSG00000196374	HIST1H2BM	protein_coding			ENSG00000196767
3590014	1.28743	5.431	6.02902	5.32938e-07	2.66896e-06	5.92122	ENSG00000137812	CASC5	protein_coding			ENSG00000184990
2778980	1.19989	8.13916	6.02763	5.35277e-07	2.67837e-06	5.9169	ENSG00000151247	EIF4E	protein_coding			ENSG00000120937
2826550	1.02318	7.65462	6.02486	5.39965e-07	2.69184e-06	5.90831	ENSG00000151292	CSNK1G3	kinase|protein_coding			ENSG00000124839
3868681	-3.36037	8.70302	-6.02498	5.39757e-07	2.69184e-06	5.90869	ENSG00000167748	KLK1	protein_coding			ENSG00000110436
2750594	1.80162	7.71185	6.02029	5.47783e-07	2.72462e-06	5.89415	ENSG00000052802	MSMO1	protein_coding			ENSG00000169752
3579546	1.2957	8.62636	6.01188	5.62492e-07	2.78828e-06	5.86805	ENSG00000140105	WARS	protein_coding			ENSG00000134463
3722872	-1.00679	6.50767	-6.01107	5.63927e-07	2.79382e-06	5.86553	ENSG00000108309	RUNDC3A	protein_coding			ENSG00000178235
3766960	1.11444	8.50012	6.00991	5.65978e-07	2.80239e-06	5.86196	ENSG00000108854	SMURF2	protein_coding			ENSG00000135355
3089360	-1.01523	8.85875	-6.00638	5.72307e-07	2.82973e-06	5.851	ENSG00000104635	SLC39A14	protein_coding			ENSG00000166407
2835300	1.11606	7.20089	6.00182	5.8058e-07	2.86659e-06	5.83686	ENSG00000155850	SLC26A2	protein_coding			ENSG00000156968
3835085	-1.01166	6.3239	-5.99774	5.88093e-07	2.89716e-06	5.8242	ENSG00000176472	ZNF575	transcription regulator|protein_coding			ENSG00000062096
3939470	2.00681	8.82012	5.99451	5.94105e-07	2.92431e-06	5.81418	ENSG00000099953	MMP11	protein_coding			ENSG00000171813
3258966	2.21069	7.48013	5.98936	6.038e-07	2.95878e-06	5.79823	ENSG00000108242	CYP2C18	protein_coding			ENSG00000171794
3791782	2.46909	6.09649	5.98722	6.07888e-07	2.97544e-06	5.79159	ENSG00000206075	SERPINB5	protein_coding			ENSG00000106804
3322251	-1.29153	8.64901	-5.97614	6.29463e-07	3.05799e-06	5.75723	ENSG00000070081	NUCB2	protein_coding			ENSG00000182759
3353335	1.11687	6.80298	5.9745	6.32731e-07	3.06961e-06	5.75213	ENSG00000154127	UBASH3B	protein_coding			ENSG00000196739
2731542	1.55066	7.94704	5.97423	6.33265e-07	3.0705e-06	5.7513	ENSG00000109321	AREG	protein_coding			ENSG00000165125
3522662	1.60597	6.72627	5.97182	6.38096e-07	3.09307e-06	5.74382	ENSG00000169508	GPR183	GPCR(orphan|Gs|Gq|Gi)|protein_coding			ENSG00000100314
3151086	2.86229	6.82093	5.9691	6.43577e-07	3.11533e-06	5.73539	ENSG00000170961	HAS2	protein_coding			ENSG00000168748
2875348	1.12553	8.68075	5.96896	6.43872e-07	3.1159e-06	5.73494	ENSG00000125347	IRF1	transcription regulator|protein_coding			ENSG00000147576
4015709	1.36229	6.44563	5.96662	6.48614e-07	3.13538e-06	5.72771	ENSG00000010671	BTK	transcription regulator|kinase|protein_coding			ENSG00000135447
2600237	-1.0889	9.41648	-5.96519	6.51557e-07	3.14496e-06	5.72325	ENSG00000124006	OBSL1	protein_coding			ENSG00000165905
2711034	1.41256	7.12805	5.96491	6.52128e-07	3.14543e-06	5.72239	ENSG00000180611	MB21D2	protein_coding			ENSG00000112246
3087659	-1.76382	8.1221	-5.96495	6.52038e-07	3.14543e-06	5.72253	ENSG00000003989	SLC7A2	protein_coding			ENSG00000165462
3403595	1.28379	6.31338	5.96345	6.55133e-07	3.15906e-06	5.71786	ENSG00000111729	CLEC4A	protein_coding			ENSG00000142102
2791419	1.80206	8.46363	5.96066	6.60909e-07	3.18253e-06	5.70922	ENSG00000164125	FAM198B	protein_coding			ENSG00000169717
3708663	-1.13627	6.94583	-5.95699	6.68584e-07	3.21595e-06	5.69785	ENSG00000170175	CHRNB1	receptor|protein_coding			ENSG00000160844
2365119	1.04451	9.20246	5.95679	6.69011e-07	3.21708e-06	5.69722	ENSG00000143198	MGST3	protein_coding			ENSG00000129673
3076868	1.7776	6.8798	5.95554	6.7165e-07	3.22628e-06	5.69334	ENSG00000258227	CLEC5A	protein_coding			ENSG00000164638
2706985	1.07101	7.50594	5.953	6.77054e-07	3.24995e-06	5.68545	ENSG00000136522	MRPL47	protein_coding			ENSG00000127588
3833291	1.05071	8.78928	5.95119	6.80911e-07	3.26539e-06	5.67985	ENSG00000013275	PSMC4	protein_coding			ENSG00000175262
3798291	1.05148	9.0512	5.94341	6.97807e-07	3.33547e-06	5.65571	ENSG00000154845	PPP4R1	protein_coding			ENSG00000185736
3232349	1.27037	8.61059	5.94225	7.00351e-07	3.34489e-06	5.65213	ENSG00000067057	PFKP	protein_coding			ENSG00000176399
3662158	-1.22471	7.91477	-5.94133	7.02384e-07	3.35186e-06	5.64927	ENSG00000255986	MT1JP	protein_coding			ENSG00000112238
3987228	-2.1932	7.28656	-5.9334	7.2014e-07	3.42541e-06	5.62469	ENSG00000077264	PAK3	kinase|protein_coding			ENSG00000186765
3638607	-2.73592	9.43006	-5.93284	7.21407e-07	3.4305e-06	5.62296	ENSG00000166825	ANPEP	protein_coding			ENSG00000170549
3462094	1.00125	7.89	5.93168	7.24053e-07	3.44215e-06	5.61935	ENSG00000133858	ZFC3H1	protein_coding			ENSG00000155093
3016148	2.0359	10.1496	5.93106	7.25464e-07	3.44699e-06	5.61744	ENSG00000106366	SERPINE1	protein_coding			ENSG00000106633
3168508	1.635	5.4939	5.93039	7.26996e-07	3.45333e-06	5.61536	ENSG00000165304	MELK	kinase|protein_coding			ENSG00000169006
2604390	1.15137	8.76167	5.93015	7.27547e-07	3.45501e-06	5.61461	ENSG00000188042	ARL4C	protein_coding			ENSG00000160360
3575371	-1.02679	4.71699	-5.92859	7.31137e-07	3.46218e-06	5.60977	ENSG00000165521	EML5	protein_coding			ENSG00000147869
2780388	-1.41108	5.6532	-5.92793	7.32654e-07	3.46631e-06	5.60772	ENSG00000168772	CXXC4	protein_coding			ENSG00000152669
3442475	1.03104	10.2552	5.92635	7.36315e-07	3.47968e-06	5.60282	ENSG00000159403	C1R	protein_coding			ENSG00000126266
3854982	-1.14967	7.87077	-5.92485	7.39784e-07	3.49217e-06	5.59819	ENSG00000105655	ISYNA1	protein_coding			ENSG00000115596
2974413	1.51709	7.5958	5.91686	7.58649e-07	3.566e-06	5.57339	ENSG00000079931	MOXD1	protein_coding			ENSG00000184394
3452323	1.01078	10.101	5.91601	7.60669e-07	3.57202e-06	5.57077	ENSG00000134294	SLC38A2	protein_coding			ENSG00000164708
3136167	-1.12413	5.07246	-5.9156	7.6167e-07	3.57444e-06	5.56948	ENSG00000172680	MOS	kinase|protein_coding			ENSG00000104901
2440354	1.67926	7.82017	5.91522	7.62568e-07	3.5777e-06	5.56832	ENSG00000117091	CD48	protein_coding			ENSG00000169900
2520225	1.07527	7.22351	5.90494	7.87667e-07	3.68264e-06	5.53643	ENSG00000138386	NAB1	transcription regulator|protein_coding			ENSG00000130829
3299469	2.00803	7.35688	5.90055	7.98628e-07	3.72693e-06	5.52283	ENSG00000152766	ANKRD22	protein_coding			ENSG00000221938
3815210	-1.06378	7.1384	-5.90034	7.99162e-07	3.72843e-06	5.52217	ENSG00000172232	AZU1	protein_coding			ENSG00000184486
3079005	-1.28471	10.0089	-5.90002	7.99948e-07	3.72956e-06	5.5212	ENSG00000106538	RARRES2	protein_coding			ENSG00000183640
3929458	-1.27122	4.89797	-5.89167	8.21283e-07	3.81033e-06	5.49529	ENSG00000205929	C21orf62	protein_coding			ENSG00000221916
2399988	-1.04641	6.69541	-5.8843	8.40565e-07	3.8854e-06	5.47244	ENSG00000178828	RNF186	protein_coding			ENSG00000092758
4023467	1.10529	7.36307	5.88302	8.43942e-07	3.89792e-06	5.46849	ENSG00000129675	ARHGEF6	protein_coding			ENSG00000129951
3244622	1.07298	8.63806	5.86411	8.95737e-07	4.1053e-06	5.40986	ENSG00000012779	ALOX5	protein_coding			ENSG00000103260
3393670	1.48756	8.20133	5.86365	8.9702e-07	4.10843e-06	5.40845	ENSG00000160593	AMICA1	protein_coding			ENSG00000116661
3429754	1.07873	8.27604	5.85945	9.08984e-07	4.15346e-06	5.3954	ENSG00000136051	KIAA1033	protein_coding			ENSG00000187840
3569257	1.49333	8.38487	5.85932	9.09347e-07	4.15403e-06	5.39501	ENSG00000100558	PLEK2	protein_coding			ENSG00000119866
3142485	1.1446	7.42208	5.85048	9.35012e-07	4.25796e-06	5.36762	ENSG00000133731	IMPA1	protein_coding			ENSG00000184160
2375664	-1.21152	8.88732	-5.84309	9.57017e-07	4.348e-06	5.34472	ENSG00000159388	BTG2	transcription regulator|protein_coding			ENSG00000178015
3901387	1.55469	7.91455	5.84289	9.57645e-07	4.34973e-06	5.34407	ENSG00000170369	CST2	protein_coding			ENSG00000183833
2780099	1.58031	7.42664	5.83553	9.80092e-07	4.42987e-06	5.32127	ENSG00000164038	SLC9B2	protein_coding			ENSG00000182103
3692999	-1.94809	9.33724	-5.83175	9.91809e-07	4.47706e-06	5.30957	ENSG00000125144	MT1G	protein_coding			ENSG00000164488
2699564	1.41601	8.63306	5.82647	1.00844e-06	4.54161e-06	5.29321	ENSG00000152952	PLOD2	protein_coding			ENSG00000115290
3890099	-1.06912	5.00355	-5.82594	1.01013e-06	4.54806e-06	5.29156	ENSG00000124089	MC3R	GPCR(Gs)|protein_coding			ENSG00000146038
2722823	1.15901	6.97634	5.81983	1.02977e-06	4.63052e-06	5.27261	ENSG00000169851	PCDH7	protein_coding			ENSG00000168418
2498977	1.06961	7.91878	5.81804	1.03558e-06	4.65071e-06	5.26707	ENSG00000135968	GCC2	protein_coding			ENSG00000175868
3055466	-1.05829	5.73814	-5.81462	1.04681e-06	4.6855e-06	5.25646	ENSG00000183166	CALN1	protein_coding			ENSG00000185559
3240095	1.18445	8.23564	5.80754	1.0704e-06	4.77647e-06	5.23453	ENSG00000099246	RAB18	protein_coding			ENSG00000088926
2599670	-1.23867	7.37288	-5.80721	1.07149e-06	4.78013e-06	5.23352	ENSG00000163499	CRYBA2	protein_coding			ENSG00000159648
2442008	-1.18185	5.3029	-5.80651	1.07386e-06	4.78949e-06	5.23135	ENSG00000143171	RXRG	transcription regulator|receptor|protein_coding			ENSG00000182601
3823456	-1.1665	4.2678	-5.79487	1.11398e-06	4.94326e-06	5.19526	ENSG00000176231	OR10H4	GPCR(oderant)|protein_coding			ENSG00000115457
3351300	1.55744	6.92874	5.79236	1.12281e-06	4.97742e-06	5.18749	ENSG00000160654	CD3G	protein_coding			ENSG00000132329
3705748	-1.06545	6.08785	-5.79127	1.12666e-06	4.98816e-06	5.18412	ENSG00000184811	TUSC5	protein_coding			ENSG00000172346
3684486	1.34507	6.9284	5.78333	1.15521e-06	5.0914e-06	5.1595	ENSG00000140749	IGSF6	protein_coding			ENSG00000147852
3530982	1.12115	6.09207	5.77936	1.16974e-06	5.14122e-06	5.1472	ENSG00000092140	G2E3	protein_coding			ENSG00000132702
3836534	-1.09045	6.69571	-5.7767	1.17957e-06	5.17664e-06	5.13897	ENSG00000170608	FOXA3	transcription regulator|protein_coding			ENSG00000167741
2635741	1.37716	6.62344	5.7737	1.19076e-06	5.22054e-06	5.12968	ENSG00000153283	CD96	protein_coding			ENSG00000167759
3901361	2.26201	8.11839	5.77305	1.19318e-06	5.22721e-06	5.12768	ENSG00000170373	CST1	protein_coding			ENSG00000162728
2883423	-1.07755	5.62654	-5.76716	1.21553e-06	5.30279e-06	5.10942	ENSG00000172568	FNDC9	protein_coding			ENSG00000184524
2633390	1.38282	6.41856	5.75693	1.2553e-06	5.43821e-06	5.07775	ENSG00000144810	COL8A1	protein_coding			ENSG00000105610
3662139	-1.31287	8.97322	-5.74956	1.2848e-06	5.55228e-06	5.0549	ENSG00000169715	MT1E	protein_coding			ENSG00000080293
2681195	1.07187	8.32475	5.74567	1.30063e-06	5.61098e-06	5.04286	ENSG00000144744	UBA3	protein_coding			ENSG00000100473
3452478	1.71182	7.06682	5.74546	1.30149e-06	5.61195e-06	5.0422	ENSG00000139211	AMIGO2	protein_coding			ENSG00000058404
2671728	1.35377	8.80013	5.73778	1.33333e-06	5.71771e-06	5.01843	ENSG00000163814	CDCP1	protein_coding			ENSG00000154930
3695983	-3.93277	8.42637	-5.73578	1.34175e-06	5.74875e-06	5.01224	ENSG00000141086	CTRL	protein_coding			ENSG00000182324
2427074	1.05982	8.51638	5.73436	1.34776e-06	5.7703e-06	5.00784	ENSG00000143106	PSMA5	protein_coding			ENSG00000166405
2682271	-1.02607	6.3135	-5.7318	1.35871e-06	5.80722e-06	4.99989	ENSG00000163421	PROK2	protein_coding			ENSG00000196388
2981912	1.16165	10.1035	5.73117	1.3614e-06	5.81164e-06	4.99794	ENSG00000092820	EZR	protein_coding			ENSG00000101222
2712632	1.23806	9.17834	5.73082	1.36288e-06	5.81654e-06	4.99687	ENSG00000072274	TFRC	protein_coding|housekeeping			ENSG00000109956
2819779	-1.44762	4.91608	-5.72517	1.38733e-06	5.90938e-06	4.97938	ENSG00000164199	GPR98	GPCR()|protein_coding			ENSG00000112320
2532699	1.08736	8.25112	5.72066	1.40719e-06	5.9858e-06	4.9654	ENSG00000168918	INPP5D	protein_coding			ENSG00000204219
2324856	1.44797	8.85203	5.71793	1.41934e-06	6.02962e-06	4.95695	ENSG00000173372	C1QA	protein_coding			ENSG00000186564
3768412	1.20455	5.91408	5.71651	1.42569e-06	6.0522e-06	4.95256	ENSG00000108932	SLC16A6	protein_coding			ENSG00000197723
2692883	3.26496	8.40549	5.71074	1.45185e-06	6.13945e-06	4.93468	ENSG00000173702	MUC13	protein_coding			ENSG00000164972
2601414	1.42433	7.62794	5.70574	1.47485e-06	6.2187e-06	4.91922	ENSG00000135919	SERPINE2	protein_coding			ENSG00000101361
3203086	1.19417	7.20827	5.70541	1.47641e-06	6.22081e-06	4.91818	ENSG00000107201	DDX58	protein_coding			ENSG00000164508
2591367	1.65718	7.98669	5.69549	1.52322e-06	6.39498e-06	4.88748	ENSG00000064989	CALCRL	GPCR(Gs)|protein_coding			ENSG00000185915
2462329	-2.33678	8.04681	-5.6891	1.5542e-06	6.49549e-06	4.86768	ENSG00000086619	ERO1LB	protein_coding			ENSG00000022556
2989435	1.44124	6.45444	5.68759	1.56161e-06	6.52332e-06	4.86301	ENSG00000106392	C1GALT1	protein_coding			ENSG00000102743
3350830	1.24344	9.93072	5.68589	1.56997e-06	6.55359e-06	4.85776	ENSG00000149591	TAGLN	protein_coding			ENSG00000106927
2340078	-1.00628	6.88774	-5.68523	1.57322e-06	6.56399e-06	4.85573	ENSG00000158966	CACHD1	protein_coding			ENSG00000168993
3407770	-4.00862	5.82871	-5.68243	1.58714e-06	6.61736e-06	4.84706	ENSG00000121351	IAPP	protein_coding			ENSG00000182156
3529237	-1.0109	5.72504	-5.67873	1.60575e-06	6.6854e-06	4.8356	ENSG00000100867	DHRS2	protein_coding			ENSG00000154556
3508330	1.29681	8.55385	5.65752	1.71662e-06	7.07973e-06	4.76996	ENSG00000120694	HSPH1	protein_coding			ENSG00000163377
2366490	1.19742	7.72402	5.65351	1.73844e-06	7.15625e-06	4.75754	ENSG00000117475	BLZF1	protein_coding			ENSG00000171695
3272706	-1.10698	6.52513	-5.65077	1.75348e-06	7.21139e-06	4.74908	ENSG00000151650	VENTX	transcription regulator|protein_coding			ENSG00000132205
2350489	-2.27401	8.36355	-5.64394	1.79158e-06	7.35429e-06	4.72794	ENSG00000116299	KIAA1324	protein_coding			ENSG00000185274
3215560	-1.33302	4.80605	-5.63614	1.83612e-06	7.50022e-06	4.70381	ENSG00000130957	FBP2	protein_coding			ENSG00000182968
3792656	1.33015	6.71529	5.6263	1.89385e-06	7.70194e-06	4.67338	ENSG00000150636	CCDC102B	protein_coding			ENSG00000134769
2995589	-1.21899	9.06216	-5.62304	1.91337e-06	7.7759e-06	4.6633	ENSG00000250424	RP5-877J2.1	protein_coding			ENSG00000156885
2815965	1.16245	8.19116	5.61014	1.99268e-06	8.05527e-06	4.62338	ENSG00000113161	HMGCR	protein_coding			ENSG00000179588
2362537	-1.33571	6.08226	-5.60384	2.03253e-06	8.19559e-06	4.60392	ENSG00000179639	FCER1A	protein_coding			ENSG00000178607
3858285	1.35391	6.62489	5.60117	2.0497e-06	8.25913e-06	4.59565	ENSG00000121297	TSHZ3	transcription regulator|protein_coding			ENSG00000148826
2515707	1.17068	7.77615	5.59765	2.0725e-06	8.33375e-06	4.58478	ENSG00000152256	PDK1	protein_coding			ENSG00000158571
3980560	1.17768	5.79247	5.59267	2.10528e-06	8.4423e-06	4.56936	ENSG00000090889	KIF4A	protein_coding			ENSG00000152779
3154185	1.2432	6.35864	5.58063	2.1865e-06	8.7221e-06	4.53217	ENSG00000165071	TMEM71	protein_coding			ENSG00000257008
2952927	-1.25985	6.53072	-5.5764	2.21585e-06	8.81511e-06	4.51907	ENSG00000095981	KCNK16	protein_coding			ENSG00000244067
3696554	-2.83205	6.07674	-5.57399	2.23267e-06	8.87106e-06	4.51163	ENSG00000157315	TMED6	protein_coding			ENSG00000100341
3061997	1.16603	8.82823	5.56928	2.26604e-06	8.98016e-06	4.49706	ENSG00000105854	PON2	protein_coding			ENSG00000166828
3720896	1.75386	6.15116	5.56906	2.26756e-06	8.98414e-06	4.4964	ENSG00000094804	CDC6	protein_coding			ENSG00000063515
4013460	1.31513	6.05803	5.56694	2.28278e-06	9.03423e-06	4.48983	ENSG00000173198	CYSLTR1	GPCR(Gq)|protein_coding			ENSG00000131094
2510464	1.82396	6.28395	5.56627	2.2876e-06	9.04717e-06	4.48776	ENSG00000123610	TNFAIP6	protein_coding			ENSG00000100053
3469597	1.13457	7.45162	5.55984	2.33434e-06	9.20295e-06	4.46789	ENSG00000074590	NUAK1	kinase|protein_coding			ENSG00000163132
3837731	1.16231	8.14598	5.55852	2.344e-06	9.2286e-06	4.46383	ENSG00000142227	EMP3	protein_coding			ENSG00000175287
3558418	-1.08182	6.64587	-5.55578	2.36429e-06	9.29592e-06	4.45536	ENSG00000168952	STXBP6	protein_coding			ENSG00000157399
3468473	-2.09491	5.61624	-5.55311	2.38422e-06	9.35543e-06	4.44711	ENSG00000171759	PAH	protein_coding			ENSG00000070388
3634852	-1.02702	5.67788	-5.54932	2.41281e-06	9.45066e-06	4.43541	ENSG00000058335	RASGRF1	protein_coding			ENSG00000183770
3448975	1.13808	7.59061	5.54326	2.4593e-06	9.60786e-06	4.41666	ENSG00000087502	ERGIC2	protein_coding			ENSG00000063127
3393720	1.65657	8.71203	5.54279	2.4629e-06	9.61894e-06	4.41522	ENSG00000149573	MPZL2	protein_coding			ENSG00000120457
3356038	1.83718	7.65567	5.54201	2.46893e-06	9.63172e-06	4.41282	ENSG00000151715	TMEM45B	protein_coding			ENSG00000124701
3322958	1.0824	7.63183	5.54008	2.48399e-06	9.68189e-06	4.40684	ENSG00000177054	ZDHHC13	protein_coding			ENSG00000181786
2777487	-1.01734	7.98935	-5.53556	2.51958e-06	9.79932e-06	4.39287	ENSG00000138640	FAM13A	protein_coding			ENSG00000196415
2845450	-1.0017	7.2456	-5.5347	2.5264e-06	9.81445e-06	4.39022	ENSG00000171368	TPPP	protein_coding			ENSG00000120057
3802416	-1.58313	5.53874	-5.53051	2.55984e-06	9.92894e-06	4.3773	ENSG00000154080	CHST9	protein_coding			ENSG00000185518
3770512	-1.37048	7.97879	-5.52927	2.56987e-06	9.95903e-06	4.37346	ENSG00000167861	C17orf28	protein_coding			ENSG00000164588
3904858	-1.14286	5.8128	-5.52911	2.57119e-06	9.95976e-06	4.37295	ENSG00000118702	GHRH	protein_coding			ENSG00000169302
2368180	1.02352	7.69293	5.52327	2.61884e-06	1.01197e-05	4.35492	ENSG00000203737	GPR52	GPCR(orphan)|protein_coding			ENSG00000143869
3037385	1.07466	10.1582	5.51934	2.65138e-06	1.02252e-05	4.34279	ENSG00000136240	KDELR2	protein_coding			ENSG00000220032
3632907	1.41571	8.07392	5.5126	2.70819e-06	1.04149e-05	4.32197	ENSG00000138623	SEMA7A	protein_coding			ENSG00000186150
2730746	-2.77538	8.86018	-5.50902	2.73887e-06	1.05163e-05	4.31091	ENSG00000080493	SLC4A4	protein_coding			ENSG00000091129
3265918	-4.94608	8.29481	-5.50532	2.77092e-06	1.06231e-05	4.29948	ENSG00000187021	PNLIPRP1	protein_coding			ENSG00000135625
3374402	1.08258	7.69647	5.50088	2.80979e-06	1.07509e-05	4.2858	ENSG00000110031	LPXN	protein_coding			ENSG00000173714
2810764	1.14216	5.74914	5.50015	2.81632e-06	1.07689e-05	4.28352	ENSG00000175857	GAPT	protein_coding			ENSG00000138356
3446137	-2.02955	7.23406	-5.49711	2.84334e-06	1.08462e-05	4.27415	ENSG00000048540	LMO3	transcription regulator|protein_coding			ENSG00000107295
3750662	-1.05713	6.46992	-5.4817	2.98446e-06	1.13106e-05	4.22658	ENSG00000255604	VTN	protein_coding			ENSG00000179111
2708855	1.78331	8.51323	5.48001	3.00039e-06	1.13634e-05	4.22136	ENSG00000163898	LIPH	protein_coding			ENSG00000140955
2400655	-1.52166	7.63796	-5.47856	3.01407e-06	1.14007e-05	4.21689	ENSG00000076864	RAP1GAP	protein_coding			ENSG00000256463
3980867	-1.12398	7.2777	-5.47187	3.07813e-06	1.16054e-05	4.19625	ENSG00000169562	GJB1	protein_coding			ENSG00000077063
3755862	1.52029	6.76608	5.4717	3.07974e-06	1.1609e-05	4.19573	ENSG00000161405	IKZF3	transcription regulator|protein_coding			ENSG00000169427
3043936	1.21878	7.15492	5.46243	3.17083e-06	1.1896e-05	4.16711	ENSG00000106080	FKBP14	protein_coding			ENSG00000106236
3630736	1.36749	7.44529	5.46014	3.19372e-06	1.19768e-05	4.16005	ENSG00000137809	ITGA11	protein_coding			ENSG00000196559
3125571	1.71224	7.46884	5.45571	3.23847e-06	1.21264e-05	4.14639	ENSG00000038945	MSR1	protein_coding			ENSG00000134438
2773958	2.52925	6.9148	5.44927	3.30463e-06	1.23425e-05	4.12654	ENSG00000169245	CXCL10	protein_coding			ENSG00000178093
3456732	1.18995	9.16512	5.44522	3.34698e-06	1.24662e-05	4.11404	ENSG00000161638	ITGA5	protein_coding			ENSG00000179528
2778856	1.1416	7.30234	5.44259	3.37478e-06	1.25591e-05	4.10592	ENSG00000168785	TSPAN5	protein_coding			ENSG00000175325
3039177	1.41569	7.43968	5.44149	3.38646e-06	1.25892e-05	4.10253	ENSG00000006468	ETV1	transcription regulator|protein_coding			ENSG00000114204
2925953	-1.23897	7.3911	-5.43984	3.40401e-06	1.26464e-05	4.09746	ENSG00000197594	ENPP1	protein_coding			ENSG00000167972
2331857	1.08334	9.43881	5.43821	3.42149e-06	1.27059e-05	4.09243	ENSG00000084070	SMAP2	protein_coding			ENSG00000121361
3238491	1.02317	7.64927	5.4367	3.43779e-06	1.27553e-05	4.08777	ENSG00000168283	BMI1	transcription regulator|protein_coding			ENSG00000174871
3862650	1.06708	7.09456	5.43642	3.44078e-06	1.27586e-05	4.08691	ENSG00000167565	SERTAD3	transcription regulator|protein_coding			ENSG00000204335
3177111	-1.53194	6.94587	-5.43544	3.45138e-06	1.27871e-05	4.08389	ENSG00000148053	NTRK2	kinase|receptor|protein_coding			ENSG00000176125
3860137	1.12499	9.16622	5.43276	3.48062e-06	1.289e-05	4.07561	ENSG00000011600	TYROBP	protein_coding			ENSG00000099785
2372924	1.09941	8.08929	5.43149	3.49451e-06	1.2925e-05	4.0717	ENSG00000116747	TROVE2	protein_coding			ENSG00000163114
2327310	-1.10094	7.81217	-5.43036	3.50692e-06	1.296e-05	4.06823	ENSG00000130768	SMPDL3B	protein_coding			ENSG00000168734
3790704	1.3467	6.4236	5.42617	3.55339e-06	1.31008e-05	4.05531	ENSG00000141682	PMAIP1	protein_coding			ENSG00000198736
3468888	1.36309	7.59438	5.42309	3.58796e-06	1.32094e-05	4.0458	ENSG00000120820	GLT8D2	protein_coding			ENSG00000234560
3726154	1.32635	9.25707	5.42139	3.6072e-06	1.32607e-05	4.04056	ENSG00000005884	ITGA3	protein_coding			ENSG00000184724
3838665	1.06442	7.98004	5.4159	3.66987e-06	1.34488e-05	4.02365	ENSG00000142552	RCN3	protein_coding			ENSG00000213937
2755111	-1.22214	5.18607	-5.40205	3.83308e-06	1.39622e-05	3.98096	ENSG00000164344	KLKB1	protein_coding			ENSG00000136931
3923850	-1.18165	6.72552	-5.39572	3.91001e-06	1.42071e-05	3.96146	ENSG00000205441	KRTAP10-7	protein_coding			ENSG00000187672
2501204	1.52974	6.95173	5.39562	3.91124e-06	1.42074e-05	3.96115	ENSG00000136689	IL1RN	protein_coding			ENSG00000126890
3577078	1.12006	10.2773	5.37986	4.10965e-06	1.48279e-05	3.9126	ENSG00000100600	LGMN	protein_coding			ENSG00000159409
2496962	1.05608	9.00206	5.37542	4.16727e-06	1.50111e-05	3.89894	ENSG00000115594	IL1R1	receptor|protein_coding			ENSG00000183473
3135567	1.02553	7.38057	5.37471	4.17654e-06	1.50383e-05	3.89676	ENSG00000120992	LYPLA1	protein_coding			ENSG00000163251
2952893	-1.049	6.59365	-5.36917	4.24984e-06	1.52709e-05	3.87969	ENSG00000124780	KCNK17	protein_coding			ENSG00000163545
2450345	1.16738	5.16168	5.3643	4.31534e-06	1.54872e-05	3.86469	ENSG00000118193	KIF14	protein_coding			ENSG00000104760
3255938	-1.0935	7.63773	-5.36337	4.32797e-06	1.55229e-05	3.86182	ENSG00000122375	OPN4	GPCR()|protein_coding			ENSG00000166347
3107828	1.08537	7.04587	5.36118	4.35775e-06	1.56106e-05	3.8551	ENSG00000175895	PLEKHF2	protein_coding			ENSG00000055955
3427352	1.13888	7.03829	5.36064	4.36521e-06	1.56309e-05	3.85342	ENSG00000139350	NEDD1	protein_coding			ENSG00000139055
3706593	-1.04791	4.2889	-5.3577	4.40558e-06	1.57368e-05	3.84439	ENSG00000172146	OR1A1	GPCR(oderant)|protein_coding			ENSG00000213316
3122489	1.08365	6.59287	5.35576	4.43258e-06	1.58076e-05	3.8384	ENSG00000091879	ANGPT2	protein_coding			ENSG00000198721
2487527	1.03868	7.56922	5.35539	4.43774e-06	1.58228e-05	3.83726	ENSG00000124380	SNRNP27	splicing regulator|protein_coding			ENSG00000034971
3922100	1.58761	8.3704	5.35405	4.45635e-06	1.58762e-05	3.83315	ENSG00000157601	MX1	protein_coding			ENSG00000188386
2324873	1.29488	9.2846	5.34932	4.52303e-06	1.6068e-05	3.81858	ENSG00000159189	C1QC	protein_coding			ENSG00000052850
2898986	-2.5467	6.34657	-5.34832	4.53723e-06	1.61022e-05	3.81551	ENSG00000146039	SLC17A4	protein_coding			ENSG00000125813
3363266	1.07131	9.04697	5.34539	4.57919e-06	1.62314e-05	3.80648	ENSG00000050165	DKK3	protein_coding			ENSG00000165443
3442706	1.29667	8.65696	5.34328	4.60949e-06	1.63157e-05	3.80001	ENSG00000177575	CD163	protein_coding			ENSG00000184351
3040465	-1.20329	5.72233	-5.34294	4.61444e-06	1.63299e-05	3.79896	ENSG00000173452	TMEM196	protein_coding			ENSG00000162727
3222128	1.19555	6.48353	5.33951	4.66436e-06	1.64899e-05	3.78841	ENSG00000181634	TNFSF15	protein_coding			ENSG00000016391
2651165	-1.05251	5.82132	-5.33869	4.67646e-06	1.65194e-05	3.78587	ENSG00000163536	SERPINI1	protein_coding			ENSG00000140848
2830638	1.10982	5.73854	5.33666	4.70627e-06	1.66012e-05	3.77964	ENSG00000112984	KIF20A	protein_coding			ENSG00000141316
3282601	-1.01219	6.99575	-5.33653	4.70826e-06	1.66016e-05	3.77922	ENSG00000150054	MPP7	protein_coding			ENSG00000175497
3971806	1.06263	10.0644	5.33181	4.77848e-06	1.67939e-05	3.7647	ENSG00000130066	SAT1	protein_coding			ENSG00000130226
3910360	1.68668	7.46946	5.33161	4.7814e-06	1.67983e-05	3.7641	ENSG00000064787	BCAS1	protein_coding			ENSG00000166206
2363202	1.59981	6.74253	5.33131	4.78596e-06	1.68079e-05	3.76317	ENSG00000026751	SLAMF7	protein_coding			ENSG00000166391
3820443	1.45643	8.70645	5.32292	4.91363e-06	1.71977e-05	3.73735	ENSG00000090339	ICAM1	protein_coding			ENSG00000124227
2326463	1.61967	8.19123	5.31917	4.97166e-06	1.73731e-05	3.72584	ENSG00000169442	CD52	protein_coding			ENSG00000118507
2379665	-1.90949	6.64213	-5.30561	5.18768e-06	1.80559e-05	3.68414	ENSG00000117707	PROX1	transcription regulator|protein_coding			ENSG00000178919
2385873	1.31858	7.46062	5.30253	5.23808e-06	1.82061e-05	3.67466	ENSG00000135750	KCNK1	protein_coding			ENSG00000198417
2359282	-1.16742	6.75253	-5.30132	5.25802e-06	1.82609e-05	3.67093	ENSG00000186207	LCE5A	protein_coding			ENSG00000114115
2358591	-1.19037	7.3364	-5.29337	5.39067e-06	1.8655e-05	3.64651	ENSG00000143412	ANXA9	protein_coding			ENSG00000086506
2778273	1.40926	6.71197	5.28665	5.5054e-06	1.89958e-05	3.62586	ENSG00000163106	HPGDS	protein_coding			ENSG00000163064
2677653	1.08785	7.75257	5.28592	5.51797e-06	1.90317e-05	3.62363	ENSG00000163946	FAM208A	protein_coding			ENSG00000150593
3443226	2.25499	8.1774	5.28509	5.53245e-06	1.90704e-05	3.62106	ENSG00000197614	MFAP5	protein_coding			ENSG00000145888
2362746	1.06992	7.40404	5.28487	5.53626e-06	1.90798e-05	3.62038	ENSG00000158714	SLAMF8	protein_coding			ENSG00000172464
2422035	2.00273	7.33042	5.27584	5.69522e-06	1.95443e-05	3.59264	ENSG00000154451	GBP5	protein_coding			ENSG00000178473
2779486	1.00215	8.44909	5.2726	5.75336e-06	1.97117e-05	3.58268	ENSG00000164032	H2AFZ	protein_coding			ENSG00000095917
2702395	-1.50234	5.20435	-5.27171	5.76931e-06	1.9747e-05	3.57997	ENSG00000197415	VEPH1	protein_coding			ENSG00000171056
3557811	1.02683	8.84117	5.25723	6.03719e-06	2.05715e-05	3.53549	ENSG00000100911	PSME2	protein_coding			ENSG00000147571
2633691	1.51742	7.57933	5.25152	6.14606e-06	2.08735e-05	3.51797	ENSG00000181458	TMEM45A	protein_coding			ENSG00000251359
2760869	1.18012	8.35761	5.2496	6.18324e-06	2.09632e-05	3.51206	ENSG00000002587	HS3ST1	protein_coding			ENSG00000160973
3925439	1.04032	8.00819	5.2468	6.23766e-06	2.11315e-05	3.50347	ENSG00000155304	HSPA13	protein_coding			ENSG00000160862
3375396	-1.18222	6.81291	-5.24134	6.34521e-06	2.14584e-05	3.48672	ENSG00000011347	SYT7	protein_coding			ENSG00000128849
3728964	1.29729	5.767	5.23848	6.40244e-06	2.16144e-05	3.47792	ENSG00000068489	PRR11	protein_coding			ENSG00000120055
3742627	1.45712	7.53039	5.23808	6.4105e-06	2.16333e-05	3.47669	ENSG00000161929	C17orf87	protein_coding			ENSG00000176893
2636185	1.03336	8.09073	5.23622	6.4478e-06	2.17466e-05	3.47101	ENSG00000138459	SLC35A5	protein_coding			ENSG00000060709
3200648	1.34782	8.49447	5.22975	6.57992e-06	2.21538e-05	3.45113	ENSG00000147872	PLIN2	protein_coding			ENSG00000180815
3666366	1.57628	7.89066	5.22449	6.68909e-06	2.24739e-05	3.43501	ENSG00000062038	CDH3	protein_coding			ENSG00000136014
3066818	1.18084	9.46062	5.21812	6.82386e-06	2.28653e-05	3.41547	ENSG00000105835	NAMPT	protein_coding			ENSG00000074370
3443868	1.53064	7.74476	5.20799	7.04371e-06	2.3539e-05	3.38441	ENSG00000110848	CD69	protein_coding			ENSG00000162975
3175971	-1.71733	6.36918	-5.20304	7.15367e-06	2.38565e-05	3.36923	ENSG00000135069	PSAT1	protein_coding			ENSG00000188523
2990342	1.24435	7.99431	5.20097	7.20016e-06	2.39841e-05	3.36289	ENSG00000106460	TMEM106B	protein_coding			ENSG00000178586
3360287	-1.02004	5.88043	-5.19442	7.34926e-06	2.44251e-05	3.34281	ENSG00000176922	OR51S1	GPCR(oderant)|protein_coding			ENSG00000182674
2531233	1.26211	6.67603	5.18857	7.48523e-06	2.48017e-05	3.32486	ENSG00000079263	SP140	protein_coding			ENSG00000006652
2941784	1.1204	8.55837	5.1844	7.58339e-06	2.50837e-05	3.3121	ENSG00000111859	NEDD9	protein_coding			ENSG00000123131
3154263	1.28804	7.91848	5.18314	7.61326e-06	2.51499e-05	3.30825	ENSG00000155926	SLA	protein_coding			ENSG00000109084
3854454	1.10731	7.2104	5.1751	7.80732e-06	2.56893e-05	3.2836	ENSG00000130303	BST2	protein_coding			ENSG00000167748
2912777	1.16626	7.37677	5.17004	7.93195e-06	2.60066e-05	3.26809	ENSG00000082269	FAM135A	protein_coding			ENSG00000108309
3574207	-1.14628	9.61963	-5.16744	7.99652e-06	2.61938e-05	3.26015	ENSG00000071537	SEL1L	protein_coding			ENSG00000104635
2769346	-1.14	6.47499	-5.15979	8.19032e-06	2.67536e-05	3.2367	ENSG00000072201	LNX1	protein_coding			ENSG00000176472
2819044	1.19753	8.46512	5.15693	8.26378e-06	2.69634e-05	3.22796	ENSG00000145715	RASA1	protein_coding			ENSG00000070081
3444476	1.29376	6.72108	5.1568	8.26721e-06	2.69646e-05	3.22755	ENSG00000255837	TAS2R20	GPCR(Gq)|protein_coding			ENSG00000124006
2363808	1.0957	7.73219	5.1568	8.26721e-06	2.69646e-05	3.22755	ENSG00000072694	FCGR2B	protein_coding			ENSG00000003989
3426215	1.24339	7.23126	5.15129	8.41092e-06	2.73581e-05	3.21068	ENSG00000198015	MRPL42	protein_coding			ENSG00000170175
2737596	1.60495	6.22261	5.14633	8.54216e-06	2.77272e-05	3.19552	ENSG00000153064	BANK1	protein_coding			ENSG00000255986
3401804	1.19077	4.93103	5.14424	8.59829e-06	2.78836e-05	3.18911	ENSG00000111247	RAD51AP1	protein_coding			ENSG00000077264
3765580	1.22687	5.45912	5.1433	8.62358e-06	2.79501e-05	3.18624	ENSG00000136492	BRIP1	protein_coding			ENSG00000166825
3127818	1.07699	8.21634	5.13397	8.87861e-06	2.86812e-05	3.15771	ENSG00000134013	LOXL2	protein_coding			ENSG00000165521
2407985	-1.03274	8.37336	-5.13211	8.93063e-06	2.88386e-05	3.15199	ENSG00000163909	HEYL	transcription regulator|protein_coding			ENSG00000168772
2417362	-1.26267	7.09211	-5.13072	8.96953e-06	2.89429e-05	3.14773	ENSG00000162595	DIRAS3	protein_coding			ENSG00000105655
2468351	1.4138	7.32498	5.13054	8.97443e-06	2.89481e-05	3.1472	ENSG00000134321	RSAD2	protein_coding			ENSG00000172680
2705748	1.09516	8.73749	5.13057	8.97361e-06	2.89481e-05	3.14729	ENSG00000144959	NCEH1	protein_coding			ENSG00000172232
2999755	1.0736	9.64956	5.12981	8.99489e-06	2.90087e-05	3.14497	ENSG00000106624	AEBP1	transcription regulator|protein_coding			ENSG00000106538
2723924	-1.27926	3.97773	-5.11913	9.3001e-06	2.98557e-05	3.11231	ENSG00000250254	PTTG2	protein_coding			ENSG00000205929
2889241	-1.01238	5.7392	-5.11854	9.31731e-06	2.98836e-05	3.1105	ENSG00000170074	FAM153A	protein_coding			ENSG00000178828
2463482	1.11718	7.81607	5.11816	9.32852e-06	2.99113e-05	3.10932	ENSG00000054277	OPN3	GPCR()|protein_coding			ENSG00000159388
2351854	1.05679	8.89323	5.11406	9.44862e-06	3.02384e-05	3.0968	ENSG00000143110	C1orf162	protein_coding			ENSG00000125144
3257338	1.20979	4.71789	5.09856	9.91719e-06	3.15708e-05	3.04944	ENSG00000138182	KIF20B	protein_coding			ENSG00000124089
2523855	1.30583	6.33968	5.09594	9.99884e-06	3.17902e-05	3.04142	ENSG00000163599	CTLA4	protein_coding			ENSG00000183166
3967689	1.22856	7.36217	5.0956	1.00094e-05	3.18123e-05	3.04038	ENSG00000101846	STS	protein_coding			ENSG00000163499
2341663	-1.42217	5.69971	-5.09554	1.00114e-05	3.18128e-05	3.04019	ENSG00000116761	CTH	protein_coding			ENSG00000143171
3394660	1.91325	7.75504	5.07456	1.06889e-05	3.37031e-05	2.97612	ENSG00000137699	TRIM29	protein_coding			ENSG00000176231
3605395	-1.3054	6.9512	-5.06987	1.08466e-05	3.41326e-05	2.9618	ENSG00000156218	ADAMTSL3	protein_coding			ENSG00000184811
2876897	1.2103	7.62466	5.06594	1.09803e-05	3.4473e-05	2.94981	ENSG00000152377	SPOCK1	protein_coding			ENSG00000170608
3374890	2.87553	8.40089	5.06556	1.09933e-05	3.44977e-05	2.94865	ENSG00000134827	TCN1	protein_coding			ENSG00000172568
3549092	-2.05405	7.52259	-5.0638	1.10539e-05	3.4642e-05	2.94327	ENSG00000100604	CHGA	protein_coding			ENSG00000169715
3039791	2.4666	9.24863	5.05646	1.131e-05	3.53751e-05	2.92087	ENSG00000106541	AGR2	protein_coding			ENSG00000141086
2701071	1.07086	5.86594	5.05633	1.13144e-05	3.53825e-05	2.92049	ENSG00000181631	P2RY13	GPCR(Gi)|protein_coding			ENSG00000163421
2608725	1.02273	9.86967	5.05603	1.1325e-05	3.54094e-05	2.91957	ENSG00000134107	BHLHE40	transcription regulator|protein_coding			ENSG00000164199
2899223	1.11318	6.78324	5.04783	1.16185e-05	3.61851e-05	2.89455	ENSG00000168274	HIST1H2AE	protein_coding			ENSG00000086619
3422144	1.90464	6.18409	5.04512	1.17172e-05	3.64278e-05	2.88627	ENSG00000139292	LGR5	GPCR(orphan)|protein_coding			ENSG00000158966
3150579	1.02858	8.44896	5.04043	1.18898e-05	3.68924e-05	2.87197	ENSG00000136960	ENPP2	protein_coding			ENSG00000121351
3031624	1.05297	9.41312	5.03371	1.21415e-05	3.76067e-05	2.85149	ENSG00000002933	TMEM176A	protein_coding			ENSG00000100867
4004575	1.01408	8.88504	5.03323	1.21599e-05	3.76569e-05	2.85001	ENSG00000147027	TMEM47	protein_coding			ENSG00000151650
3881503	-1.06833	5.57651	-5.03191	1.221e-05	3.77789e-05	2.84599	ENSG00000101306	MYLK2	kinase|protein_coding			ENSG00000116299
3057955	1.04038	9.00894	5.01986	1.26771e-05	3.89868e-05	2.80928	ENSG00000127951	FGL2	protein_coding			ENSG00000130957
2413907	1.06068	9.28281	5.01308	1.29477e-05	3.96692e-05	2.78863	ENSG00000116133	DHCR24	protein_coding			ENSG00000250424
2587961	1.02858	7.1403	5.01097	1.30332e-05	3.99103e-05	2.78219	ENSG00000128656	CHN1	protein_coding			ENSG00000179639
3258444	1.20173	5.62858	5.00993	1.30756e-05	4.00261e-05	2.77902	ENSG00000138180	CEP55	protein_coding			ENSG00000095981
3387259	1.26844	8.33637	5.00867	1.31271e-05	4.01417e-05	2.77518	ENSG00000149212	SESN3	protein_coding			ENSG00000157315
3824596	1.01988	8.30909	5.00715	1.31895e-05	4.02973e-05	2.77054	ENSG00000179913	B3GNT3	protein_coding			ENSG00000168952
3724545	1.28874	7.0318	4.99116	1.3863e-05	4.21129e-05	2.72186	ENSG00000259207	ITGB3	protein_coding			ENSG00000171759
2366798	1.39629	8.33856	4.99101	1.38693e-05	4.21245e-05	2.72142	ENSG00000116132	PRRX1	transcription regulator|protein_coding			ENSG00000058335
3407824	1.3149	7.51107	4.98243	1.42451e-05	4.3109e-05	2.69529	ENSG00000111711	GOLT1B	protein_coding			ENSG00000138640
3389976	1.07133	7.55346	4.98004	1.43511e-05	4.34075e-05	2.68804	ENSG00000110660	SLC35F2	protein_coding			ENSG00000171368
3305313	1.05289	7.26051	4.97786	1.44491e-05	4.36478e-05	2.68139	ENSG00000148841	ITPRIP	protein_coding			ENSG00000154080
2674919	1.11847	7.84435	4.97565	1.45487e-05	4.3914e-05	2.67468	ENSG00000164078	MST1R	kinase|protein_coding			ENSG00000167861
3442854	1.35997	8.9134	4.9621	1.51754e-05	4.55913e-05	2.63347	ENSG00000059804	SLC2A3	protein_coding			ENSG00000118702
3733238	-2.79569	6.57384	-4.96183	1.51879e-05	4.56081e-05	2.63266	ENSG00000153822	KCNJ16	protein_coding			ENSG00000080493
3175274	1.04016	7.99445	4.95816	1.53624e-05	4.60373e-05	2.6215	ENSG00000099139	PCSK5	protein_coding			ENSG00000187021
3568603	2.15735	9.38291	4.95573	1.54793e-05	4.634e-05	2.61409	ENSG00000176153	GPX2	protein_coding			ENSG00000048540
2702752	1.14822	7.87536	4.95185	1.56669e-05	4.68297e-05	2.60232	ENSG00000118849	RARRES1	protein_coding			ENSG00000255604
2427688	1.05119	6.31469	4.95048	1.57342e-05	4.69791e-05	2.59813	ENSG00000121931	LRIF1	transcription regulator|protein_coding			ENSG00000076864
4000456	-1.07686	5.77999	-4.94314	1.60972e-05	4.78962e-05	2.57585	ENSG00000102048	ASB9	protein_coding			ENSG00000169562
2425756	1.74695	7.9023	4.93585	1.64663e-05	4.88609e-05	2.55371	ENSG00000060718	COL11A1	protein_coding			ENSG00000197594
2837029	1.01607	6.55502	4.93283	1.66215e-05	4.92712e-05	2.54454	ENSG00000170624	SGCD	protein_coding			ENSG00000148053
3454821	1.13663	8.51718	4.92407	1.70807e-05	5.041e-05	2.51792	ENSG00000170545	SMAGP	protein_coding			ENSG00000130768
3393446	-2.15182	9.14006	-4.91614	1.75067e-05	5.14523e-05	2.49387	ENSG00000137731	FXYD2	protein_coding			ENSG00000164344
2591421	1.19089	7.4078	4.90535	1.81035e-05	5.31046e-05	2.46113	ENSG00000003436	TFPI	protein_coding			ENSG00000205441
3292590	-1.40104	6.95188	-4.89159	1.8894e-05	5.51682e-05	2.4194	ENSG00000108187	PBLD	protein_coding			ENSG00000124780
3098213	-1.23028	5.61277	-4.88949	1.90176e-05	5.54921e-05	2.41303	ENSG00000183729	NPBWR1	GPCR()|protein_coding			ENSG00000122375
3062082	-1.71005	9.17625	-4.88444	1.93181e-05	5.62728e-05	2.39772	ENSG00000004799	PDK4	protein_coding			ENSG00000172146
4007899	-1.11101	6.50402	-4.8805	1.95556e-05	5.68537e-05	2.3858	ENSG00000102003	SYP	protein_coding			ENSG00000146039
2853102	-1.10822	5.4826	-4.87077	2.01553e-05	5.83553e-05	2.35631	ENSG00000113494	PRLR	receptor|protein_coding			ENSG00000173452
3655621	-1.09119	5.14096	-4.86991	2.02089e-05	5.84621e-05	2.35372	ENSG00000174992	ZG16	protein_coding			ENSG00000163536
3549264	-1.40649	5.16041	-4.86629	2.0437e-05	5.90143e-05	2.34276	ENSG00000133958	UNC79	protein_coding			ENSG00000150054
2419432	1.38919	6.65738	4.85829	2.09506e-05	6.0319e-05	2.31854	ENSG00000162618	ELTD1	GPCR()|protein_coding			ENSG00000117707
2523874	1.30364	5.51058	4.8561	2.10936e-05	6.06909e-05	2.3119	ENSG00000163600	ICOS	protein_coding			ENSG00000186207
3046062	1.13211	8.26827	4.85444	2.12023e-05	6.09435e-05	2.30689	ENSG00000136250	AOAH	protein_coding			ENSG00000143412
2974592	2.05478	6.97679	4.84505	2.18284e-05	6.24241e-05	2.27849	ENSG00000112299	VNN1	protein_coding			ENSG00000197415
2362201	1.29124	6.82552	4.84359	2.1928e-05	6.268e-05	2.27405	ENSG00000158481	CD1C	protein_coding			ENSG00000011347
3852783	1.14508	9.52285	4.84206	2.20318e-05	6.2946e-05	2.26944	ENSG00000132002	DNAJB1	protein_coding			ENSG00000135069
2949488	1.83604	9.7255	4.83141	2.27716e-05	6.47955e-05	2.23721	ENSG00000204385	SLC44A4	protein_coding			ENSG00000176922
2321828	-4.17414	8.88837	-4.82846	2.29801e-05	6.53042e-05	2.22832	ENSG00000215704	CELA2B	protein_coding			ENSG00000071537
3549708	-1.80034	7.69352	-4.82428	2.32801e-05	6.60601e-05	2.21567	ENSG00000100665	SERPINA4	protein_coding			ENSG00000072201
3564919	1.07987	8.50636	4.81678	2.38274e-05	6.75148e-05	2.193	ENSG00000073712	FERMT2	protein_coding			ENSG00000163909
2347732	-1.11179	7.13477	-4.79614	2.53994e-05	7.15642e-05	2.13069	ENSG00000152078	TMEM56	protein_coding			ENSG00000162595
3046444	2.06185	9.65167	4.79568	2.54351e-05	7.16251e-05	2.12932	ENSG00000106483	SFRP4	protein_coding			ENSG00000250254
2976360	1.08458	9.48524	4.79332	2.56217e-05	7.20747e-05	2.12219	ENSG00000112378	PERP	protein_coding			ENSG00000170074
3432467	1.14427	7.85042	4.79306	2.56426e-05	7.2122e-05	2.12139	ENSG00000111331	OAS3	protein_coding			ENSG00000116761
2402883	-1.13646	5.82397	-4.78972	2.59088e-05	7.2788e-05	2.11132	ENSG00000131910	NR0B2	transcription regulator|receptor|protein_coding			ENSG00000156218
3755903	1.28854	7.47934	4.78576	2.62283e-05	7.35803e-05	2.09937	ENSG00000073605	GSDMB	protein_coding			ENSG00000100604
2732655	-1.43078	6.76813	-4.78157	2.65708e-05	7.43791e-05	2.08672	ENSG00000138759	FRAS1	protein_coding			ENSG00000101306
2321797	-4.62379	9.4697	-4.78005	2.66954e-05	7.46397e-05	2.08216	ENSG00000162438	CTRC	protein_coding			ENSG00000153822
3001479	1.01528	7.20865	4.77729	2.69245e-05	7.52121e-05	2.07383	ENSG00000185811	IKZF1	transcription regulator|protein_coding			ENSG00000102048
2449619	1.11123	7.7948	4.77658	2.69834e-05	7.53249e-05	2.0717	ENSG00000177888	ZBTB41	transcription regulator|protein_coding			ENSG00000137731
3265952	-5.02259	8.41904	-4.77189	2.73779e-05	7.63047e-05	2.05755	ENSG00000165862	PNLIPRP2	protein_coding			ENSG00000108187
3497195	-1.56241	7.03553	-4.76254	2.81811e-05	7.82075e-05	2.02936	ENSG00000134873	CLDN10	protein_coding			ENSG00000183729
3464747	1.28418	7.32007	4.76089	2.83251e-05	7.85448e-05	2.02439	ENSG00000049130	KITLG	protein_coding			ENSG00000004799
3225855	1.00027	7.79295	4.76009	2.83949e-05	7.87259e-05	2.02199	ENSG00000136859	ANGPTL2	protein_coding			ENSG00000102003
3504193	1.31007	6.13529	4.75254	2.90655e-05	8.03312e-05	1.99924	ENSG00000165474	GJB2	protein_coding			ENSG00000113494
2878437	1.27545	10.3181	4.7429	2.99437e-05	8.23816e-05	1.97023	ENSG00000170458	CD14	protein_coding			ENSG00000174992
3549740	-2.11841	7.60903	-4.73275	3.08971e-05	8.47918e-05	1.93968	ENSG00000188488	SERPINA5	protein_coding			ENSG00000133958
2863363	1.72255	6.95054	4.73071	3.10923e-05	8.5274e-05	1.93355	ENSG00000164220	F2RL2	GPCR(Gq)|protein_coding			ENSG00000215704
3852133	-1.13605	6.70197	-4.71693	3.24431e-05	8.85079e-05	1.89211	ENSG00000141837	CACNA1A	protein_coding			ENSG00000100665
2946268	1.38513	7.05904	4.70971	3.31738e-05	9.02905e-05	1.87041	ENSG00000180596	HIST1H2BC	protein_coding			ENSG00000152078
2955999	1.9628	7.13189	4.70549	3.36085e-05	9.12341e-05	1.85773	ENSG00000153292	GPR110	GPCR(orphan)|protein_coding			ENSG00000131910
2701018	1.40796	5.5614	4.69875	3.43144e-05	9.29043e-05	1.83749	ENSG00000174946	GPR171	GPCR(orphan)|protein_coding			ENSG00000138759
2772414	2.30877	6.18865	4.69569	3.464e-05	9.37134e-05	1.82829	ENSG00000173597	SULT1B1	protein_coding			ENSG00000162438
2357845	1.21383	6.59401	4.69094	3.51503e-05	9.4933e-05	1.81405	ENSG00000150337	FCGR1A	protein_coding			ENSG00000165862
3654699	-1.17966	9.36463	-4.68643	3.56425e-05	9.60403e-05	1.8005	ENSG00000176046	NUPR1	protein_coding			ENSG00000134873
2708066	1.00244	7.81345	4.68629	3.56581e-05	9.60527e-05	1.80008	ENSG00000172578	KLHL6	protein_coding			ENSG00000188488
2548402	1.00233	7.77677	4.67836	3.65407e-05	9.81436e-05	1.77627	ENSG00000055332	EIF2AK2	kinase|protein_coding			ENSG00000141837
2343334	-1.3347	7.82981	-4.67598	3.68096e-05	9.87901e-05	1.76913	ENSG00000137960	GIPC2	protein_coding			ENSG00000176046
3756262	2.28876	7.90634	4.67303	3.71449e-05	9.95834e-05	1.7603	ENSG00000131746	TNS4	protein_coding			ENSG00000137960

## Sheet: 1B
Supplementary Table S1B. KEGG enrichment test for upregulated, downregulated and all differentially expressed genes
917 upregulated genes
Category	Term	Count	%	PValue	Genes	List Total	Pop Hits	Pop Total	Fold Enrichment	Bonferroni	Benjamini	FDR
KEGG_PATHWAY	hsa04512:ECM-receptor interaction	22	2.43094	8.15115e-08	ENSG00000005884, ENSG00000150093, ENSG00000168542, ENSG00000138448, ENSG00000058085, ENSG00000204262, ENSG00000115221, ENSG00000053747, ENSG00000163359, ENSG00000115232, ENSG00000108821, ENSG00000115414, ENSG00000137801, ENSG00000112769, ENSG00000161638, ENSG00000164692, ENSG00000060718, ENSG00000186340, ENSG00000164171, ENSG00000196878, ENSG00000137809, ENSG00000041982	342	84	5085	3.89411	1.22267e-05	1.22267e-05	9.73383e-05
KEGG_PATHWAY	hsa04510:Focal adhesion	35	3.8674	3.15388e-07	ENSG00000138448, ENSG00000105976, ENSG00000116473, ENSG00000058085, ENSG00000204262, ENSG00000105851, ENSG00000115221, ENSG00000163359, ENSG00000168036, ENSG00000023445, ENSG00000115414, ENSG00000137801, ENSG00000161638, ENSG00000164692, ENSG00000101608, ENSG00000067900, ENSG00000060718, ENSG00000196878, ENSG00000137809, ENSG00000041982, ENSG00000005884, ENSG00000150093, ENSG00000168542, ENSG0000…	342	201	5085	2.58903	4.73071e-05	2.36538e-05	0.000376625
KEGG_PATHWAY	hsa05322:Systemic lupus erythematosus	20	2.20994	2.30281e-05	ENSG00000168274, ENSG00000072694, ENSG00000204287, ENSG00000173369, ENSG00000137259, ENSG00000164032, ENSG00000116747, ENSG00000173372, ENSG00000182326, ENSG00000143226, ENSG00000114013, ENSG00000196532, ENSG00000204257, ENSG00000159189, ENSG00000180596, ENSG00000196374, ENSG00000203747, ENSG00000072110, ENSG00000150337, ENSG00000132109, ENSG00000121594	342	99	5085	3.00372	0.0034483	0.00115076	0.0274959
KEGG_PATHWAY	hsa05130:Pathogenic Escherichia coli infection	14	1.54696	7.25251e-05	ENSG00000092820, ENSG00000130429, ENSG00000163466, ENSG00000150093, ENSG00000075624, ENSG00000158092, ENSG00000167553, ENSG00000167552, ENSG00000170458, ENSG00000168036, ENSG00000010810, ENSG00000196230, ENSG00000127824, ENSG00000067900	342	57	5085	3.65189	0.0108202	0.00271609	0.0865726
KEGG_PATHWAY	hsa04810:Regulation of actin cytoskeleton	30	3.31492	0.000195777	ENSG00000138448, ENSG00000105851, ENSG00000150867, ENSG00000115221, ENSG00000170458, ENSG00000129675, ENSG00000115414, ENSG00000181104, ENSG00000161638, ENSG00000101608, ENSG00000067900, ENSG00000120063, ENSG00000137809, ENSG00000005884, ENSG00000092820, ENSG00000130429, ENSG00000150093, ENSG00000163466, ENSG00000075624, ENSG00000133703, ENSG00000123338, ENSG00000147065, ENSG00000115232, ENSG0000…	342	215	5085	2.07466	0.0289424	0.00585668	0.233541
KEGG_PATHWAY	hsa05412:Arrhythmogenic right ventricular cardiomyopathy (ARVC)	15	1.65746	0.00043116	ENSG00000005884, ENSG00000150093, ENSG00000138795, ENSG00000138448, ENSG00000075624, ENSG00000183023, ENSG00000170624, ENSG00000115221, ENSG00000168036, ENSG00000153956, ENSG00000115232, ENSG00000161638, ENSG00000072110, ENSG00000164171, ENSG00000137809	342	76	5085	2.93456	0.06264	0.0107234	0.513663
KEGG_PATHWAY	hsa04115:p53 signaling pathway	14	1.54696	0.000473785	ENSG00000106366, ENSG00000112378, ENSG00000206075, ENSG00000149554, ENSG00000026103, ENSG00000146674, ENSG00000134057, ENSG00000175793, ENSG00000137801, ENSG00000064012, ENSG00000171848, ENSG00000149212, ENSG00000141682, ENSG00000157456	342	68	5085	3.06115	0.0686169	0.0101035	0.564313
KEGG_PATHWAY	hsa04640:Hematopoietic cell lineage	16	1.76796	0.000500517	ENSG00000005884, ENSG00000204287, ENSG00000134460, ENSG00000072274, ENSG00000160654, ENSG00000049130, ENSG00000170458, ENSG00000115232, ENSG00000168685, ENSG00000104432, ENSG00000115594, ENSG00000161638, ENSG00000150337, ENSG00000158481, ENSG00000196352, ENSG00000164171	342	86	5085	2.76622	0.0723458	0.00934311	0.596066
KEGG_PATHWAY	hsa04610:Complement and coagulation cascades	14	1.54696	0.000549163	ENSG00000104368, ENSG00000173369, ENSG00000106366, ENSG00000122861, ENSG00000173372, ENSG00000171860, ENSG00000182326, ENSG00000011422, ENSG00000159189, ENSG00000181104, ENSG00000184500, ENSG00000000971, ENSG00000003436, ENSG00000196352	342	69	5085	3.01678	0.0790938	0.00911345	0.653825
KEGG_PATHWAY	hsa04670:Leukocyte transendothelial migration	19	2.09945	0.000768486	ENSG00000092820, ENSG00000150093, ENSG00000075624, ENSG00000116473, ENSG00000105851, ENSG00000168036, ENSG00000147065, ENSG00000127314, ENSG00000115232, ENSG00000154096, ENSG00000087245, ENSG00000165168, ENSG00000116701, ENSG00000090339, ENSG00000121966, ENSG00000065135, ENSG00000067900, ENSG00000072110, ENSG00000101608	342	118	5085	2.39407	0.108917	0.0114655	0.913852
KEGG_PATHWAY	hsa04360:Axon guidance	18	1.98895	0.005246	ENSG00000169855, ENSG00000150093, ENSG00000105976, ENSG00000125266, ENSG00000133703, ENSG00000158092, ENSG00000116106, ENSG00000136040, ENSG00000138623, ENSG00000145715, ENSG00000075223, ENSG00000010810, ENSG00000075213, ENSG00000121966, ENSG00000065135, ENSG00000180370, ENSG00000213281, ENSG00000067900	342	129	5085	2.07466	0.545688	0.0692129	6.08789
KEGG_PATHWAY	hsa04514:Cell adhesion molecules (CAMs)	18	1.98895	0.00662144	ENSG00000204287, ENSG00000150093, ENSG00000138448, ENSG00000062038, ENSG00000110876, ENSG00000081237, ENSG00000163600, ENSG00000115232, ENSG00000116815, ENSG00000188404, ENSG00000114013, ENSG00000163599, ENSG00000090339, ENSG00000197646, ENSG00000204257, ENSG00000038427, ENSG00000121594, ENSG00000204642	342	132	5085	2.02751	0.630837	0.0796886	7.62685
KEGG_PATHWAY	hsa03050:Proteasome	9	0.994475	0.0118154	ENSG00000115233, ENSG00000041357, ENSG00000013275, ENSG00000129084, ENSG00000143106, ENSG00000108294, ENSG00000173692, ENSG00000100911, ENSG00000204264	342	47	5085	2.84714	0.831844	0.128155	13.2323
KEGG_PATHWAY	hsa05416:Viral myocarditis	11	1.21547	0.0190072	ENSG00000204287, ENSG00000010810, ENSG00000114013, ENSG00000090339, ENSG00000075624, ENSG00000204257, ENSG00000064012, ENSG00000170624, ENSG00000196352, ENSG00000204642, ENSG00000121594	342	71	5085	2.30356	0.943782	0.185848	20.48
KEGG_PATHWAY	hsa04612:Antigen processing and presentation	12	1.32597	0.0217465	ENSG00000204287, ENSG00000216490, ENSG00000164733, ENSG00000204257, ENSG00000100600, ENSG00000163131, ENSG00000019582, ENSG00000143390, ENSG00000100911, ENSG00000204642, ENSG00000168394, ENSG00000166710	342	83	5085	2.14965	0.963042	0.197372	23.0916
KEGG_PATHWAY	hsa05222:Small cell lung cancer	12	1.32597	0.0235797	ENSG00000005884, ENSG00000023445, ENSG00000150093, ENSG00000115414, ENSG00000138448, ENSG00000058085, ENSG00000105851, ENSG00000112769, ENSG00000053747, ENSG00000164171, ENSG00000112242, ENSG00000196878	342	84	5085	2.12406	0.972106	0.200451	24.7951
KEGG_PATHWAY	hsa04142:Lysosome	15	1.65746	0.0237681	ENSG00000164733, ENSG00000102393, ENSG00000163131, ENSG00000129226, ENSG00000135677, ENSG00000107798, ENSG00000143387, ENSG00000054983, ENSG00000162511, ENSG00000102575, ENSG00000003056, ENSG00000100600, ENSG00000198951, ENSG00000070718, ENSG00000064601	342	117	5085	1.90621	0.972901	0.191239	24.9682
KEGG_PATHWAY	hsa05410:Hypertrophic cardiomyopathy (HCM)	12	1.32597	0.0255234	ENSG00000005884, ENSG00000150093, ENSG00000138448, ENSG00000075624, ENSG00000183023, ENSG00000161638, ENSG00000170624, ENSG00000115221, ENSG00000153956, ENSG00000164171, ENSG00000115232, ENSG00000137809	342	85	5085	2.09907	0.979312	0.193827	26.5635
KEGG_PATHWAY	hsa05340:Primary immunodeficiency	7	0.773481	0.0269866	ENSG00000081237, ENSG00000143390, ENSG00000163600, ENSG00000147168, ENSG00000010671, ENSG00000168685, ENSG00000168394	342	35	5085	2.97368	0.983487	0.194248	27.8695
KEGG_PATHWAY	hsa05414:Dilated cardiomyopathy	12	1.32597	0.0424891	ENSG00000005884, ENSG00000150093, ENSG00000138448, ENSG00000075624, ENSG00000183023, ENSG00000161638, ENSG00000170624, ENSG00000115221, ENSG00000153956, ENSG00000164171, ENSG00000115232, ENSG00000137809	342	92	5085	1.93936	0.998516	0.277932	40.4578
KEGG_PATHWAY	hsa05211:Renal cell carcinoma	10	1.10497	0.0427406	ENSG00000105976, ENSG00000134954, ENSG00000116473, ENSG00000133703, ENSG00000180370, ENSG00000105851, ENSG00000213281, ENSG00000117394, ENSG00000127314, ENSG00000100644	342	70	5085	2.12406	0.998573	0.268023	40.6443
KEGG_PATHWAY	hsa05200:Pathways in cancer	31	3.42541	0.0477099	ENSG00000138795, ENSG00000138448, ENSG00000105976, ENSG00000139618, ENSG00000114423, ENSG00000058085, ENSG00000105851, ENSG00000026103, ENSG00000168036, ENSG00000106799, ENSG00000087245, ENSG00000115415, ENSG00000023445, ENSG00000115414, ENSG00000134954, ENSG00000064012, ENSG00000196878, ENSG00000112242, ENSG00000005884, ENSG00000150093, ENSG00000049130, ENSG00000144118, ENSG00000196611, ENSG0000…	342	328	5085	1.40525	0.999346	0.283452	44.2211
683 downregulated genes
Category	Term	Count	%	PValue	Genes	List Total	Pop Hits	Pop Total	Fold Enrichment	Bonferroni	Benjamini	FDR
KEGG_PATHWAY	hsa00260:Glycine, serine and threonine metabolism	10	1.51057	7.01304e-07	ENSG00000135069, ENSG00000160200, ENSG00000016391, ENSG00000100116, ENSG00000123453, ENSG00000145020, ENSG00000092621, ENSG00000116761, ENSG00000130005, ENSG00000124713	180	31	5085	9.1129	9.39703e-05	9.39703e-05	0.000821105
KEGG_PATHWAY	hsa04950:Maturity onset diabetes of the young	9	1.35952	1.30626e-06	ENSG00000170608, ENSG00000182759, ENSG00000130675, ENSG00000125798, ENSG00000163623, ENSG00000106633, ENSG00000121351, ENSG00000152804, ENSG00000139515	180	25	5085	10.17	0.000175023	8.75154e-05	0.00152939
KEGG_PATHWAY	hsa04080:Neuroactive ligand-receptor interaction	22	3.32326	0.000218156	ENSG00000163485, ENSG00000145888, ENSG00000110148, ENSG00000108405, ENSG00000106018, ENSG00000169006, ENSG00000184160, ENSG00000171517, ENSG00000124089, ENSG00000183473, ENSG00000080293, ENSG00000133019, ENSG00000106113, ENSG00000069696, ENSG00000105737, ENSG00000166206, ENSG00000136928, ENSG00000183729, ENSG00000113494, ENSG00000169860, ENSG00000112164, ENSG00000116329	180	256	5085	2.42773	0.0288129	0.00969804	0.255126
KEGG_PATHWAY	hsa00910:Nitrogen metabolism	5	0.755287	0.00778005	ENSG00000168748, ENSG00000167434, ENSG00000135423, ENSG00000145020, ENSG00000116761	180	23	5085	6.1413	0.648872	0.23022	8.73907
KEGG_PATHWAY	hsa04930:Type II diabetes mellitus	6	0.906344	0.0237154	ENSG00000171105, ENSG00000182759, ENSG00000187486, ENSG00000141837, ENSG00000106633, ENSG00000139515	180	47	5085	3.60638	0.959891	0.474408	24.4981
all_genes
Category	Term	Count	%	PValue	Genes	List Total	Pop Hits	Pop Total	Fold Enrichment	Bonferroni	Benjamini	FDR
KEGG_PATHWAY	hsa04512:ECM-receptor interaction	24	1.53159	6.78461e-06	ENSG00000005884, ENSG00000136457, ENSG00000150093, ENSG00000168542, ENSG00000138448, ENSG00000058085, ENSG00000204262, ENSG00000115221, ENSG00000053747, ENSG00000163359, ENSG00000115232, ENSG00000108821, ENSG00000115414, ENSG00000137801, ENSG00000112769, ENSG00000161638, ENSG00000164692, ENSG00000060718, ENSG00000185518, ENSG00000186340, ENSG00000164171, ENSG00000196878, ENSG00000137809, ENSG0000…	522	84	5085	2.78325	0.00117305	0.00117305	0.00830123
KEGG_PATHWAY	hsa04510:Focal adhesion	42	2.68028	9.18416e-06	ENSG00000138798, ENSG00000136457, ENSG00000138448, ENSG00000105976, ENSG00000116473, ENSG00000058085, ENSG00000204262, ENSG00000105851, ENSG00000115221, ENSG00000163359, ENSG00000168036, ENSG00000023445, ENSG00000115414, ENSG00000137801, ENSG00000077264, ENSG00000161638, ENSG00000164692, ENSG00000101608, ENSG00000067900, ENSG00000060718, ENSG00000101349, ENSG00000180209, ENSG00000196878, ENSG0000…	522	201	5085	2.03551	0.00158761	0.000794118	0.011237
KEGG_PATHWAY	hsa04810:Regulation of actin cytoskeleton	41	2.61646	0.000107887	ENSG00000138798, ENSG00000172680, ENSG00000138448, ENSG00000105851, ENSG00000136002, ENSG00000115221, ENSG00000150867, ENSG00000170458, ENSG00000129675, ENSG00000070388, ENSG00000115414, ENSG00000181104, ENSG00000077264, ENSG00000161638, ENSG00000101608, ENSG00000067900, ENSG00000120063, ENSG00000101349, ENSG00000180209, ENSG00000137809, ENSG00000005884, ENSG00000092820, ENSG00000130429, ENSG0000…	522	215	5085	1.85766	0.0184924	0.00620253	0.131929
KEGG_PATHWAY	hsa04610:Complement and coagulation cascades	18	1.14869	0.000433149	ENSG00000104368, ENSG00000173369, ENSG00000188488, ENSG00000106366, ENSG00000164344, ENSG00000088926, ENSG00000122861, ENSG00000173372, ENSG00000171860, ENSG00000182326, ENSG00000011422, ENSG00000181104, ENSG00000106804, ENSG00000159189, ENSG00000184500, ENSG00000000971, ENSG00000003436, ENSG00000196352	522	69	5085	2.54123	0.072211	0.0185633	0.528707
KEGG_PATHWAY	hsa05322:Systemic lupus erythematosus	22	1.40396	0.000848711	ENSG00000168274, ENSG00000072694, ENSG00000204287, ENSG00000173369, ENSG00000137259, ENSG00000164032, ENSG00000116747, ENSG00000173372, ENSG00000164508, ENSG00000182326, ENSG00000143226, ENSG00000114013, ENSG00000196532, ENSG00000204257, ENSG00000159189, ENSG00000106804, ENSG00000180596, ENSG00000196374, ENSG00000203747, ENSG00000072110, ENSG00000150337, ENSG00000132109, ENSG00000121594	522	99	5085	2.16475	0.13661	0.0289505	1.03353
KEGG_PATHWAY	hsa04950:Maturity onset diabetes of the young	9	0.574346	0.00256657	ENSG00000170608, ENSG00000182759, ENSG00000130675, ENSG00000125798, ENSG00000163623, ENSG00000106633, ENSG00000121351, ENSG00000152804, ENSG00000139515	522	25	5085	3.5069	0.358911	0.0714191	3.09553
KEGG_PATHWAY	hsa00260:Glycine, serine and threonine metabolism	10	0.638162	0.0029682	ENSG00000135069, ENSG00000160200, ENSG00000016391, ENSG00000100116, ENSG00000123453, ENSG00000145020, ENSG00000092621, ENSG00000116761, ENSG00000130005, ENSG00000124713	522	31	5085	3.14238	0.402058	0.0708323	3.57189
KEGG_PATHWAY	hsa04670:Leukocyte transendothelial migration	23	1.46777	0.00370451	ENSG00000092820, ENSG00000150093, ENSG00000075624, ENSG00000116473, ENSG00000105851, ENSG00000168036, ENSG00000147065, ENSG00000127314, ENSG00000115232, ENSG00000154096, ENSG00000134873, ENSG00000087245, ENSG00000165168, ENSG00000116701, ENSG00000090339, ENSG00000121966, ENSG00000065135, ENSG00000067900, ENSG00000072110, ENSG00000101608, ENSG00000066032, ENSG00000213937, ENSG00000180209	522	118	5085	1.89874	0.473798	0.0771225	4.43963
KEGG_PATHWAY	hsa05130:Pathogenic Escherichia coli infection	14	0.893427	0.00417679	ENSG00000092820, ENSG00000130429, ENSG00000163466, ENSG00000150093, ENSG00000075624, ENSG00000158092, ENSG00000167553, ENSG00000167552, ENSG00000170458, ENSG00000168036, ENSG00000010810, ENSG00000196230, ENSG00000127824, ENSG00000067900	522	57	5085	2.39262	0.515238	0.0773039	4.99243
KEGG_PATHWAY	hsa04640:Hematopoietic cell lineage	18	1.14869	0.00556164	ENSG00000005884, ENSG00000204287, ENSG00000134460, ENSG00000072274, ENSG00000160654, ENSG00000049130, ENSG00000170458, ENSG00000115232, ENSG00000168685, ENSG00000187266, ENSG00000104432, ENSG00000115594, ENSG00000161638, ENSG00000150337, ENSG00000158481, ENSG00000196352, ENSG00000166825, ENSG00000164171	522	86	5085	2.03889	0.618959	0.0919764	6.5965
KEGG_PATHWAY	hsa05412:Arrhythmogenic right ventricular cardiomyopathy (ARVC)	16	1.02106	0.00906441	ENSG00000005884, ENSG00000150093, ENSG00000138795, ENSG00000138448, ENSG00000075624, ENSG00000183023, ENSG00000170624, ENSG00000115221, ENSG00000168036, ENSG00000153956, ENSG00000115232, ENSG00000161638, ENSG00000072110, ENSG00000066032, ENSG00000164171, ENSG00000137809	522	76	5085	2.05082	0.793053	0.133427	10.5434
KEGG_PATHWAY	hsa04360:Axon guidance	23	1.46777	0.010882	ENSG00000169855, ENSG00000070886, ENSG00000150093, ENSG00000105976, ENSG00000125266, ENSG00000133703, ENSG00000158092, ENSG00000116106, ENSG00000136040, ENSG00000138623, ENSG00000145715, ENSG00000075223, ENSG00000010810, ENSG00000076356, ENSG00000188386, ENSG00000075213, ENSG00000121966, ENSG00000065135, ENSG00000077264, ENSG00000180370, ENSG00000213281, ENSG00000067900, ENSG00000101349	522	129	5085	1.73684	0.849367	0.14593	12.5306
KEGG_PATHWAY	hsa04115:p53 signaling pathway	14	0.893427	0.0188527	ENSG00000106366, ENSG00000112378, ENSG00000206075, ENSG00000149554, ENSG00000026103, ENSG00000146674, ENSG00000134057, ENSG00000175793, ENSG00000137801, ENSG00000064012, ENSG00000171848, ENSG00000149212, ENSG00000141682, ENSG00000157456	522	68	5085	2.00558	0.962845	0.223751	20.7753
KEGG_PATHWAY	hsa00010:Glycolysis / Gluconeogenesis	12	0.765795	0.0388806	ENSG00000134333, ENSG00000164708, ENSG00000169299, ENSG00000102144, ENSG00000074800, ENSG00000154930, ENSG00000163114, ENSG00000130957, ENSG00000067225, ENSG00000106633, ENSG00000159399, ENSG00000067057	522	60	5085	1.94828	0.998952	0.3874	38.4446
KEGG_PATHWAY	hsa04514:Cell adhesion molecules (CAMs)	21	1.34014	0.0466396	ENSG00000204287, ENSG00000091129, ENSG00000150093, ENSG00000138448, ENSG00000062038, ENSG00000110876, ENSG00000081237, ENSG00000163600, ENSG00000115232, ENSG00000134873, ENSG00000116815, ENSG00000188404, ENSG00000114013, ENSG00000163599, ENSG00000090339, ENSG00000197646, ENSG00000204257, ENSG00000038427, ENSG00000213937, ENSG00000121594, ENSG00000204642	522	132	5085	1.54976	0.999742	0.423545	44.2567

## Sheet: 1C
Supplementary Table S1C. IPA pathway analysis for the 1600 DE genes
Ingenuity Canonical Pathways	-log(p-value)	p-value	Ratio	Molecules
Cdc42 Signaling	5.7E00	1.99526e-06	1.96E-01	B2M,ARPC1B,HLA-DMB,IQGAP1,HLA-DPA1,ITGA3,ACTR3,HLA-DRA,EXOC5,HLA-F,RASA1,ITGB1,ACTR2,HLA-DMA,PAK2,MYLPF,ITGA2,HLA-B,ITGA5,CD3G,WIPF1,CDC42BPA,PRKCI,PAK3,MYL12B,ARPC2,ARHGEF6,FCER1G
Integrin Signaling	5.58E00	2.63027e-06	1.9E-01	RAP1B,FYN,RAP2A,ARHGAP26,ARPC1B,DIRAS3,MYLK2,ACTA2,KRAS,NCK1,ITGB3,ITGA3,ACTR3,ITGA11,ARF4,PIK3CG,ITGAV,ACTN1,ITGB1,ACTR2,TSPAN5,PAK2,NRAS,RHOC,ACTB,ITGA2,RALB,ITGA5,RAP1A,ROCK1,WIPF1,RND3,PAK3,LIMS1,TSPAN1,MYL12B,ARPC2,PAK7,ITGB6
Caveolar-mediated Endocytosis Signaling	5.12E00	7.58578e-06	2.35E-01	ITGB1,B2M,FYN,ACTB,ACTA2,ITGA2,HLA-B,CD48,EGF,ITGA5,ITGB3,CD55,ITGA3,ALB,FLNA,ITGA11,ITGAV,INSR,ITGB6
Ephrin Receptor Signaling	4.71E00	1.94984e-05	1.73E-01	RAP1B,FYN,ARPC1B,EGF,GNG13,KRAS,EPHA4,NCK1,EFNB2,GNB4,ITGA3,EPHA8,ACTR3,PIK3CG,GNA13,RASA1,GNG12,ITGB1,ACTR2,PAK2,NRAS,CXCR4,ITGA2,ITGA5,RAP1A,ROCK1,GNAI3,WIPF1,SDCBP,ABI1,PAK3,ARPC2,PAK7,MAP4K4
RhoGDI Signaling	4.65E00	2.23872e-05	1.79E-01	CDH18,ARPC1B,ARHGDIG,DIRAS3,ACTA2,GNG13,CDH11,GNB4,ITGA3,ACTR3,CDH3,EZR,PIP5KL1,GNA13,GNG12,ITGB1,ACTR2,PAK2,RHOC,ACTB,MYLPF,ITGA2,ITGA5,ARHGDIB,ROCK1,GNAI3,RND3,PAK3,MYL12B,ARPC2,ARHGEF6,PAK7,PIP4K2A,MSN
Actin Cytoskeleton Signaling	4.59E00	2.5704e-05	1.65E-01	FN1,F2R,ARPC1B,MYLK2,ACTA2,EGF,KRAS,IQGAP1,ITGA3,ACTR3,FLNA,PIK3CG,EZR,FGF12,DIAPH2,GNA13,TMSB10/TMSB4X,ACTN1,GNG12,ITGB1,ACTR2,NRAS,PAK2,ACTB,MYLPF,ITGA2,ITGA5,ROCK1,PAK3,MYL12B,ARPC2,ARHGEF6,CD14,PAK7,NCKAP1L,FGF22,PIP4K2A,MSN
Role of NFAT in Regulation of the Immune Response	4.58E00	2.63027e-05	1.72E-01	FCGR3B,FYN,CAMK4,FCER1A,CSNK1A1,GNG13,HLA-DMB,KRAS,FCGR2B,FCGR1A,PPP3R2,GNB4,PIK3CG,HLA-DRA,XPO1,GNA13,GNG12,HLA-DMA,NRAS,FCGR2A,CSNK1G3,BTK,GNAI3,CALM1 (includes others),CD3G,CD80,FCER1G,LYN,CD86,MEF2C,LCP2,GATA4
Antigen Presentation Pathway	4.56E00	2.75423e-05	3E-01	B2M,PSMB9,HLA-DMA,HLA-DRA,HLA-B,HLA-DMB,PSMB8,CD74,HLA-F,TAP1,HLA-DPA1,MR1
Actin Nucleation by ARP-WASP Complex	4.47E00	3.38844e-05	2.42E-01	ITGB1,ACTR2,NRAS,ARPC1B,RHOC,DIRAS3,ITGA2,ITGA5,KRAS,NCK1,ROCK1,WIPF1,ITGA3,ACTR3,RND3,ARPC2
Signaling by Rho Family GTPases	4.16E00	6.91831e-05	1.61E-01	ARPC1B,CDH18,DIRAS3,ACTA2,GNG13,IQGAP1,CDH11,GNB4,ITGA3,ACTR3,CDH3,PIK3CG,EZR,CYBB,PIP5KL1,GNA13,GNG12,ITGB1,ACTR2,PAK2,RHOC,ACTB,MYLPF,ITGA2,ITGA5,KIAA1804,ROCK1,GNAI3,WIPF1,PRKCI,RND3,PAK3,MYL12B,ARPC2,ARHGEF6,NCF2,PAK7,PIP4K2A,SEPT6,MSN
Interferon Signaling	3.53E00	0.000295121	2.94E-01	IFIT3,OAS1,MX1,IFITM1,IFNGR1,STAT2,PSMB8,IFNAR2,TAP1,IRF1
Allograft Rejection Signaling	3.45E00	0.000354813	1.86E-01	B2M,HLA-DMA,CD80,HLA-DRA,HLA-B,FCER1G,CD86,HLA-DMB,HLA-F,HLA-DPA1,FAS
Regulation of Actin-based Motility by Rho	3.37E00	0.00042658	2.09E-01	ACTR2,PAK2,ARPC1B,RHOC,ACTB,MYLPF,DIRAS3,ACTA2,ROCK1,WIPF1,ACTR3,PAK3,RND3,MYL12B,ARPC2,PIP5KL1,PAK7,PIP4K2A
Epithelial Adherens Junction Signaling	3.36E00	0.000436516	1.74E-01	EPN3,RAP1B,TCF4,SNAI2,TGFBR1,ARPC1B,ACTA2,EGF,BMPR2,KRAS,IQGAP1,TUBB,ACTR3,CTNNB1,ACTN1,ACTR2,NRAS,LMO7,ACTB,TUBA4A,TUBA1B,RAP1A,MET,ARPC2,LEF1
Leukocyte Extravasation Signaling	3.36E00	0.000436516	1.68E-01	RAP1B,ICAM1,MMP14,ACTA2,ITGB3,ITGA3,TIMP1,PIK3CG,EZR,CYBB,MMP11,CLDN9,CTNNB1,MMP1,ACTN1,ITGB1,CXCR4,ACTB,ITGA2,THY1,ITGA5,MMP2,RAP1A,SELPLG,BTK,ROCK1,GNAI3,WIPF1,EDIL3,PRKCI,RAP1GAP,NCF2,MSN
Virus Entry via Endocytic Pathways	3.29E00	0.000512861	2.07E-01	ITGB1,B2M,AP2B1,FYN,NRAS,ACTB,HLA-B,ACTA2,ITGA2,ITGA5,KRAS,ITGB3,CD55,ITGA3,PRKCI,FLNA,PIK3CG,TFRC,ITGB6
Phospholipase C Signaling	3.25E00	0.000562341	1.48E-01	RAP1B,FYN,CAMK4,DIRAS3,RPS6KA3,GNG13,KRAS,FCGR2B,TGM2,PPP3R2,GNB4,ITGA3,HDAC11,GNA13,GNG12,ITGB1,NRAS,RHOC,FCGR2A,MYLPF,RALB,ITGA2,ITGA5,RAP1A,BTK,CD3G,CALM1 (includes others),PRKCI,RND3,MYL12B,ARHGEF6,ADCY1,FCER1G,LYN,MEF2C,LCP2
Paxillin Signaling	3.22E00	0.00060256	1.82E-01	ITGB1,PAK2,NRAS,ACTB,ACTA2,ITGA2,ITGA5,KRAS,NCK1,PTPN12,ITGB3,ITGA3,PAK3,ITGA11,PIK3CG,ARHGEF6,ITGAV,PAK7,ITGB6,ACTN1
Glioma Invasiveness Signaling	3.15E00	0.000707946	2.37E-01	NRAS,F2R,RHOC,DIRAS3,VTN,PLAUR,KRAS,MMP2,ITGB3,RND3,TIMP1,PIK3CG,ITGAV,PLAU
Remodeling of Epithelial Adherens Junctions	3.07E00	0.000851138	2.12E-01	ACTR2,ARPC1B,ACTB,ACTA2,TUBA4A,RAB7A,TUBB,IQGAP1,TUBA1B,MET,ACTR3,ARPC2,CTNNB1,ACTN1
Semaphorin Signaling in Neurons	3.04E00	0.000912011	2.5E-01	ITGB1,FYN,PAK2,DPYSL3,RHOC,DIRAS3,ROCK1,MET,SEMA3A,RND3,PAK3,PAK7,SEMA7A
Cytotoxic T Lymphocyte-mediated Apoptosis of Target Cells	3.02E00	0.000954993	2.12E-01	B2M,CD3G,HLA-DMA,HLA-DRA,HLA-B,FCER1G,HLA-DMB,HLA-F,CASP8,HLA-DPA1,FAS
Rac Signaling	2.98E00	0.00104713	1.71E-01	ITGB1,ACTR2,NRAS,PAK2,ARPC1B,ITGA2,ITGA5,KRAS,IQGAP1,ITGA3,ACTR3,PRKCI,PAK3,PIK3CG,ARPC2,NCF2,CYBB,PIP5KL1,PAK7,PIP4K2A
Coagulation System	2.93E00	0.0011749	2.86E-01	F11,KLKB1,F2R,PROS1,SERPINA5,PLAUR,PLAU,TFPI,SERPINE1,PLAT
B Cell Development	2.92E00	0.00120226	2.76E-01	IL7R,PTPRC,HLA-DMA,CD80,HLA-DRA,CD86,HLA-DMB,IL7
Axonal Guidance Signaling	2.89E00	0.00128825	1.27E-01	GNG13,KRAS,WNT6,NCK1,TUBB,GNB4,ITGA3,ECE2,ADAM28,PIK3CG,GNA13,RASA1,GDF7,GNG12,ACTR2,ITGA5,MMP2,TUBA1B,RAP1A,SDCBP,ADAM12,MYL12B,ARPC2,ARHGEF6,PAK7,FZD5,RAP1B,FYN,ARPC1B,EGF,EPHA4,PLXNA2,ROBO1,EIF4E,PPP3R2,EFNB2,ACTR3,EPHA8,ADAM19,SHANK2,ITGB1,PAK2,PLXNC1,NRAS,NRP2,CXCR4,MYLPF,ITGA2,TUBA4A,ROCK1,SEMA3A,GNAI3,WIPF1,NTRK2,PRKCI,PAK3,SEMA3C,SEMA7A
Agrin Interactions at Neuromuscular Junction	2.88E00	0.00131826	2.24E-01	ITGB1,GABPB1,PAK2,NRAS,ACTB,ACTA2,ITGA2,ITGA5,NRG4,KRAS,ITGB3,ITGA3,PAK3,ARHGEF6,PAK7
Tec Kinase Signaling	2.81E00	0.00154882	1.49E-01	FYN,DIRAS3,ACTA2,FCER1A,GNG13,FAS,GNB4,ITGA3,PIK3CG,GNA13,GNG12,ITGB1,PAK2,RHOC,ACTB,ITGA2,ITGA5,BTK,GNAI3,PRKCI,RND3,PAK3,FCER1G,LYN,PAK7,STAT2
RhoA Signaling	2.73E00	0.00186209	1.83E-01	ACTR2,NRP2,ARPC1B,ANLN,ACTB,MYLPF,MYLK2,ACTA2,LPAR3,ROCK1,LPAR6,ACTR3,RND3,MYL12B,EZR,ARPC2,PIP5KL1,GNA13,PIP4K2A,SEPT6,MSN
Graft-versus-Host Disease Signaling	2.63E00	0.00234423	2.17E-01	HLA-DMA,CD80,IL1RN,HLA-DRA,HLA-B,FCER1G,CD86,HLA-DMB,HLA-F,FAS
Autoimmune Thyroid Disease Signaling	2.54E00	0.00288403	1.7E-01	HLA-DMA,CD80,HLA-DRA,HLA-B,FCER1G,CD86,HLA-DMB,HLA-F,FAS
Germ Cell-Sertoli Cell Junction Signaling	2.53E00	0.00295121	1.59E-01	EPN3,MAP3K15,TGFBR1,DIRAS3,ACTA2,KRAS,IQGAP1,TUBB,ITGA3,PIK3CG,MTMR2,CTNNB1,RAB8B,ACTN1,ITGB1,NRAS,PAK2,RHOC,ACTB,ITGA2,TUBA4A,TUBA1B,RND3,PAK3,PAK7
Dendritic Cell Maturation	2.52E00	0.00301995	1.35E-01	B2M,FCGR3B,ICAM1,HLA-DMB,FCGR2B,FCGR1A,COL1A2,PIK3CG,HLA-DRA,FSCN2,COL10A1,CD1C,HLA-DMA,MYD88,FCGR2A,TYROBP,HLA-B,CD58,COL1A1,CD80,IL1RN,FCER1G,CD86,STAT2,IRF8,COL3A1
IL-8 Signaling	2.52E00	0.00301995	1.51E-01	ANGPT2,ICAM1,DIRAS3,EGF,GNG13,KRAS,IQGAP1,ITGB3,EIF4EBP1,GNB4,PIK3CG,CYBB,ITGAV,GNA13,GNG12,NRAS,PAK2,RHOC,MMP2,IRAK3,CSTB,AZU1,ROCK1,GNAI3,PRKCI,RND3,MYL12B,NCF2,MAP4K4
Intrinsic Prothrombin Activation Pathway	2.44E00	0.00363078	2.5E-01	F11,COL1A2,COL1A1,KLKB1,KLK1,PROS1,COL10A1,COL3A1
Fcγ Receptor-mediated Phagocytosis in Macrophages and Monocytes	2.4E00	0.00398107	1.79E-01	ACTR2,FYN,ARPC1B,FCGR2A,ACTB,ACTA2,NCK1,FYB,FCGR1A,INPP5D,ACTR3,PRKCI,PIK3CG,EZR,ARPC2,LYN,LCP2
Granulocyte Adhesion and Diapedesis	2.37E00	0.0042658	1.57E-01	FPR3,SELL,ICAM1,MMP14,ITGB3,CXCL10,ITGA3,EZR,MMP11,CLDN9,MMP1,CCL19,ITGB1,CXCR4,ITGA2,CKLF,ITGA5,THY1,C5,MMP2,IL1R1,SELPLG,GNAI3,IL1RN,CCL18,MSN
Agranulocyte Adhesion and Diapedesis	2.26E00	0.00549541	1.48E-01	SELL,ICAM1,FN1,MMP14,ACTA2,CXCL10,ITGA3,EZR,MMP11,CLDN9,MMP1,CCL19,ITGB1,CXCR4,ACTB,ITGA2,CKLF,ITGA5,C5,MMP2,IL1R1,SELPLG,GNAI3,IL1RN,CCL18,MSN
CD28 Signaling in T Helper Cells	2.26E00	0.00549541	1.56E-01	HLA-DMA,ACTR2,FYN,CAMK4,ARPC1B,HLA-DMB,CTLA4,PPP3R2,PTPRC,CALM1 (includes others),CD3G,ACTR3,CD80,PIK3CG,ARPC2,HLA-DRA,FCER1G,CD86,LCP2
FAK Signaling	2.23E00	0.00588844	1.63E-01	ITGB1,FYN,ARHGAP26,PAK2,NRAS,ACTB,ACTA2,ITGA2,EGF,ITGA5,KRAS,ITGA3,PAK3,PIK3CG,ARHGEF6,PAK7
Complement System	2.15E00	0.00707946	2.42E-01	C1R,CD55,C1S,C1QC,C1QA,C5,C1QB,C3AR1
Nur77 Signaling in T Lymphocytes	2.07E00	0.00851138	1.75E-01	PPP3R2,CALM1 (includes others),CD3G,HLA-DMA,CAMK4,CD80,HLA-DRA,FCER1G,CD86,HLA-DMB
Cysteine Biosynthesis/Homocysteine Degradation	2.04E00	0.00912011	1E00	CBS/LOC102724560,CTH
Glutamine Degradation I	2.04E00	0.00912011	1E00	GLS,GLS2
Role of Pattern Recognition Receptors in Recognition of Bacteria and Viruses	2.03E00	0.00933254	1.68E-01	OAS1,OAS2,MYD88,C1QC,C1QA,C5,C1QB,OAS3,CLEC7A,PRKCI,PIK3CG,DDX58,CASP1,EIF2AK2,C3AR1,RIPK2
Hepatic Fibrosis / Hepatic Stellate Cell Activation	2.03E00	0.00933254	1.5E-01	TGFBR1,ICAM1,FN1,ACTA2,EGF,MMP2,IFNGR1,IGFBP5,IL1R1,IFNAR2,FAS,COL1A2,MET,COL1A1,TIMP1,IGFBP3,CD14,EDNRA,SERPINE1,MMP1,COL3A1
Macropinocytosis Signaling	2.02E00	0.00954993	1.71E-01	ITGB1,NRAS,USP6NL,ITGA5,EGF,KRAS,ITGB3,MET,PRKCI,ABI1,PIK3CG,CD14,ITGB6
fMLP Signaling in Neutrophils	2.01E00	0.00977237	1.51E-01	ACTR2,FPR3,CAMK4,NRAS,ARPC1B,GNG13,KRAS,PPP3R2,GNB4,CALM1 (includes others),GNAI3,ACTR3,PRKCI,PIK3CG,ARPC2,NCF2,CYBB,GNG12
iCOS-iCOSL Signaling in T Helper Cells	1.97E00	0.0107152	1.52E-01	HLA-DMA,IL2RG,CAMK4,HLA-DMB,INPP5D,PPP3R2,PTPRC,CALM1 (includes others),CD3G,CD80,PIK3CG,HLA-DRA,ICOS,FCER1G,IL2RA,LCP2,CAMK2B
T Helper Cell Differentiation	1.95E00	0.0112202	1.74E-01	HLA-DMA,IL2RG,TGFBR1,CD80,HLA-DRA,ICOS,FCER1G,CD86,IL2RA,IFNGR1,HLA-DMB,RORC
Polyamine Regulation in Colon Cancer	1.94E00	0.0114815	2.5E-01	TCF4,MXD1,SAT1,PSME2,KRAS,CTNNB1
Clathrin-mediated Endocytosis Signaling	1.94E00	0.0114815	1.41E-01	ARPC1B,F2R,ACTA2,EGF,SH3GL2,ITGB3,PPP3R2,OR1A1,LYZ,ACTR3,PIK3CG,FGF12,LDLRAP1,SH3KBP1,ITGB1,AP2B1,ACTR2,ACTB,RAB7A,ITGA5,APOL1,MET,ALB,ARPC2,TFRC,ITGB6,FGF22
Glycolysis I	1.84E00	0.0144544	2.73E-01	PGK1,ENO1,PKM,PGAM2,PFKP,FBP2
Role of Osteoblasts, Osteoclasts and Chondrocytes in Rheumatoid Arthritis	1.78E00	0.0165959	1.33E-01	TCF4,CAMK4,MMP14,CSNK1A1,BMPR2,ACP5,WNT6,ITGB3,PPP3R2,ITGA3,DKK3,RUNX2,PIK3CG,SFRP5,CTNNB1,BIRC3,MMP1,ITGB1,SFRP4,CTSK,ITGA2,ITGA5,DKKL1,IL1R1,IL7,CALM1 (includes others),COL1A1,IL1RN,FZD5,LEF1
Cholesterol Biosynthesis I	1.66E00	0.0218776	3.08E-01	SQLE,DHCR24,MSMO1,TM7SF2
Cholesterol Biosynthesis II (via 24,25-dihydrolanosterol)	1.66E00	0.0218776	3.08E-01	SQLE,DHCR24,MSMO1,TM7SF2
Cholesterol Biosynthesis III (via Desmosterol)	1.66E00	0.0218776	3.08E-01	SQLE,DHCR24,MSMO1,TM7SF2
Gα12/13 Signaling	1.66E00	0.0218776	1.46E-01	F2RL2,NRAS,F2R,CDH18,MYLPF,KRAS,LPAR3,CDH11,ROCK1,BTK,LPAR6,MYL12B,CDH3,PIK3CG,MEF2C,GNA13,CTNNB1,RASA1
Tumoricidal Function of Hepatic Natural Killer Cells	1.66E00	0.0218776	2.5E-01	M6PR,SERPINB9,ICAM1,SRGN,CASP8,FAS
Calcium-induced T Lymphocyte Apoptosis	1.64E00	0.0229087	1.64E-01	PPP3R2,CALM1 (includes others),CD3G,HLA-DMA,CAMK4,PRKCI,HLA-DRA,FCER1G,ATP2A3,HLA-DMB
OX40 Signaling Pathway	1.62E00	0.0239883	1.48E-01	B2M,CD3G,HLA-DMA,HLA-DRA,HLA-B,FCER1G,HLA-DMB,HLA-F,HLA-DPA1
Myo-inositol Biosynthesis	1.59E00	0.025704	5E-01	ISYNA1,IMPA2
Natural Killer Cell Signaling	1.54E00	0.0288403	1.44E-01	FCGR3B,FYN,PAK2,NRAS,LAIR1,TYROBP,FCGR2A,KRAS,NCK1,INPP5D,PRKCI,PAK3,PIK3CG,FCER1G,PAK7,LCP2
Gαi Signaling	1.52E00	0.0301995	1.41E-01	NRAS,SSTR3,RALB,GNG13,KRAS,RAP1A,GNB4,P2RY13,OPRD1,GNAI3,GABBR2,RAP1GAP,RGS10,ADCY1,ADRA2C,DRD4,ADORA1,GNG12
Thyroid Cancer Signaling	1.49E00	0.0323594	1.95E-01	CXCL10,RXRG,TCF4,NTRK2,NRAS,LEF1,KRAS,CTNNB1
Airway Pathology in Chronic Obstructive Pulmonary Disease	1.48E00	0.0331131	3.75E-01	CELA2A,MMP2,MMP1
Citrulline Biosynthesis	1.48E00	0.0331131	3.75E-01	GLS,OAT,GLS2
PAK Signaling	1.46E00	0.0346737	1.35E-01	ITGB1,PAK2,NRAS,MYLPF,ITGA2,ITGA5,KRAS,NCK1,ITGA3,PAK3,MYL12B,PIK3CG,ARHGEF6,PAK7
Maturity Onset Diabetes of Young (MODY) Signaling	1.45E00	0.0354813	2.27E-01	FOXA2,GCK,INSR,CACNA1A,PDX1
Superpathway of Citrulline Metabolism	1.43E00	0.0371535	2.86E-01	NOS1,GLS,OAT,GLS2
Leukotriene Biosynthesis	1.43E00	0.0371535	2.86E-01	DPEP1,LTC4S,GGT6,ALOX5
G Beta Gamma Signaling	1.42E00	0.0380189	1.4E-01	NRAS,GNG13,KRAS,BTK,GNAI3,GNB4,PRKCI,KCNJ5,PIK3CG,ARHGEF6,KCNJ9,ADCY1,GNA13,GNG12
ERK/MAPK Signaling	1.41E00	0.0389045	1.26E-01	RAP1B,FYN,DUSP6,KRAS,EIF4E,EIF4EBP1,ELF4,ITGA3,ETS2,MOS,PIK3CG,ETS1,ITGB1,PAK2,NRAS,YWHAB,ITGA2,ITGA5,MKNK2,RAP1A,PRKCI,DUSP9,PAK3,PAK7,ELK3
CXCR4 Signaling	1.36E00	0.0436516	1.31E-01	PAK2,NRAS,RHOC,CXCR4,MYLPF,DIRAS3,GNG13,KRAS,ROCK1,GNB4,GNAI3,PRKCI,RND3,PAK3,MYL12B,PIK3CG,ADCY1,LYN,PAK7,GNA13,GNG12
Type I Diabetes Mellitus Signaling	1.36E00	0.0436516	1.33E-01	HLA-DMA,MYD88,HLA-B,IFNGR1,HLA-DMB,IL1R1,IRF1,FAS,CD3G,CD80,HLA-DRA,FCER1G,CD86,CASP8,HLA-F
Crosstalk between Dendritic Cells and Natural Killer Cells	1.34E00	0.0457088	1.43E-01	IL2RG,TYROBP,CD69,ACTB,ACTA2,HLA-B,FAS,CD80,HLA-DRA,FSCN2,CD86,HLA-F,CAMK2B
Oleate Biosynthesis II (Animals)	1.33E00	0.0467735	3E-01	SCD,UFSP1,CYB5A
Serine Biosynthesis	1.32E00	0.047863	5E-01	PSAT1,PHGDH
Regulation of Cellular Mechanics by Calpain Protease	1.31E00	0.0489779	1.29E-01	ITGB1,ITGA3,NRAS,EZR,ITGA2,ITGA5,EGF,KRAS,ACTN1

## Sheet: 1D
Supplementary Table S1D. Expression profiles for differentially expressed genes between PDAC and normal pancreas, identified by exon array, based on published or public evidence
Upregulated genes										published or public evidence
ID	logFC	AveExpr	t	P.Value	adj.P.Val	B	Ensembl_gene	Symbol	Select.Protein.Classes	Regulation_public	FC_public	Source
2778980	1.19989	8.13916	6.02763	5.35277e-07	2.67837e-06	5.9169	ENSG00000151247	EIF4E	protein_coding	Down	-13.89	Crnogorac-Jurcevic et al PDAC vs NP
3258168	1.49306	5.42209	6.52434	1.12452e-07	7.7418e-07	7.45587	ENSG00000138160	KIF11	protein_coding	Down	-13.11	Crnogorac-Jurcevic et al PDAC vs NP
2446567	1.00699	8.30973	7.72069	2.78695e-09	4.44511e-08	11.1115	ENSG00000135823	STX6	protein_coding	Down	-5.67	Crnogorac-Jurcevic et al PDAC vs NP
2674919	1.11847	7.84435	4.97565	1.45487e-05	4.3914e-05	2.67468	ENSG00000164078	MST1R	kinase|protein_coding	Down	-2.67	Crnogorac-Jurcevic et al PDAC vs NP
2941784	1.1204	8.55837	5.1844	7.58339e-06	2.50837e-05	3.3121	ENSG00000111859	NEDD9	protein_coding	Down	0.27	Freiss et al. PDAC vs NP
2981912	1.16165	10.1035	5.73117	1.3614e-06	5.81164e-06	4.99794	ENSG00000092820	EZR	protein_coding	Down	0.38	Crnogorac-Jurcevic et al PDAC vs NP
3447863	1.24804	7.82687	6.94051	3.06927e-08	2.82553e-07	8.73869	ENSG00000133703	KRAS	protein_coding	Down	0.77	Grutzmann etal, PDAC vs NP
2951916	1.1016	8.57401	8.93074	7.63479e-11	2.94764e-09	14.6705	ENSG00000112079	STK38	kinase|protein_coding	Down	NC	Crnogorac-Jurcevic et al PDAC vs NP
2551924	1.09649	9.98842	6.9275	3.19589e-08	2.91303e-07	8.69873	ENSG00000143933	CALM2	protein_coding	Down	NC	Shen J et al PDAC vs NP
2899102	2.45653	8.32024	7.51196	5.26716e-09	7.1907e-08	10.4817	ENSG00000196532	HIST1H3C	protein_coding	up_additional_discovered	NA
3259253	2.4294	7.9935	14.2977	8.16781e-17	2.04522e-13	28.1624	ENSG00000173088	C10orf131	protein_coding	up_additional_discovered	NA
2772414	2.30877	6.18865	4.69569	3.464e-05	9.37134e-05	1.82829	ENSG00000173597	SULT1B1	protein_coding	up_additional_discovered	NA
3756262	2.28876	7.90634	4.67303	3.71449e-05	9.95834e-05	1.7603	ENSG00000131746	TNS4	protein_coding	up_additional_discovered	NA
3275729	2.14579	6.40259	8.16359	7.32747e-10	1.5759e-08	12.4334	ENSG00000134460	IL2RA	protein_coding	up_additional_discovered	NA
3059464	2.0597	7.18074	7.03127	2.31586e-08	2.26254e-07	9.01712	ENSG00000075213	SEMA3A	protein_coding	up_additional_discovered	NA
2955999	1.9628	7.13189	4.70549	3.36085e-05	9.12341e-05	1.85773	ENSG00000153292	GPR110	GPCR(orphan)|protein_coding	up_additional_discovered	NA
3422144	1.90464	6.18409	5.04512	1.17172e-05	3.64278e-05	2.88627	ENSG00000139292	LGR5	GPCR(orphan)|protein_coding	up_additional_discovered	NA
3389353	1.87401	7.30236	8.25895	5.51118e-10	1.26266e-08	12.7152	ENSG00000255221	CARD17	protein_coding	up_additional_discovered	NA
3315675	1.8194	8.88192	8.65687	1.69802e-10	5.38207e-09	13.88	ENSG00000185885	IFITM1	protein_coding	up_additional_discovered	NA
3247757	1.80574	7.56644	9.36173	2.21149e-11	1.19419e-09	15.8954	ENSG00000072401	UBE2D1	protein_coding	up_additional_discovered	NA
3487095	1.80199	7.63184	7.66458	3.30571e-09	5.07282e-08	10.9426	ENSG00000102780	DGKH	protein_coding	up_additional_discovered	NA
3076868	1.7776	6.8798	5.95554	6.7165e-07	3.22628e-06	5.69334	ENSG00000258227	CLEC5A	protein_coding	up_additional_discovered	NA
2421995	1.76345	7.61055	6.22529	2.8743e-07	1.62362e-06	6.52983	ENSG00000162654	GBP4	protein_coding	up_additional_discovered	NA
3720896	1.75386	6.15116	5.56906	2.26756e-06	8.98414e-06	4.4964	ENSG00000094804	CDC6	protein_coding	up_additional_discovered	NA
3161113	1.75151	6.5684	6.38493	1.74094e-07	1.08944e-06	7.02445	ENSG00000197646	PDCD1LG2	protein_coding	up_additional_discovered	NA
2440258	1.74534	6.26781	6.17452	3.37176e-07	1.84342e-06	6.37243	ENSG00000162739	SLAMF6	protein_coding	up_additional_discovered	NA
2860178	1.68045	6.44932	6.77209	5.18458e-08	4.27447e-07	8.2206	ENSG00000134061	CD180	receptor|protein_coding	up_additional_discovered	NA
3603408	1.65568	9.31627	8.9241	7.78331e-11	2.98688e-09	14.6515	ENSG00000041357	PSMA4	protein_coding	up_additional_discovered	NA
3374934	1.63225	8.27054	7.6846	3.11029e-09	4.84596e-08	11.0029	ENSG00000214787	MS4A4E	protein_coding	up_additional_discovered	NA
3425134	1.61935	7.94197	7.84097	1.93499e-09	3.33824e-08	11.4725	ENSG00000139324	TMTC3	protein_coding	up_additional_discovered	NA
2946219	1.61308	6.41455	6.34372	1.98133e-07	1.20774e-06	6.89683	ENSG00000137259	HIST1H2AB	protein_coding	up_additional_discovered	NA
2690900	1.60236	6.13621	7.25164	1.17171e-08	1.33188e-07	9.69082	ENSG00000121594	CD80	protein_coding	up_additional_discovered	NA
3421118	1.5967	8.71042	9.23728	3.15521e-11	1.5667e-09	15.5442	ENSG00000127314	RAP1B	protein_coding	up_additional_discovered	NA
2947073	1.59496	6.62742	6.19539	3.15761e-07	1.75203e-06	6.43714	ENSG00000184357	HIST1H1B	protein_coding	up_additional_discovered	NA
2638988	1.58562	5.54245	6.11955	4.00822e-07	2.12062e-06	6.20197	ENSG00000173200	PARP15	transcription regulator|protein_coding	up_additional_discovered	NA
3657367	1.58344	6.88936	8.43045	3.31043e-10	8.79169e-09	13.2195	ENSG00000185947	ZNF267	transcription regulator|protein_coding	up_additional_discovered	NA
3550328	1.56757	7.80941	7.28867	1.04535e-08	1.22234e-07	9.80368	ENSG00000100744	C14orf129	protein_coding	up_additional_discovered	NA
3945314	1.56445	7.23275	8.49886	2.70397e-10	7.63207e-09	13.4197	ENSG00000100196	KDELR3	protein_coding	up_additional_discovered	NA
3351300	1.55744	6.92874	5.79236	1.12281e-06	4.97742e-06	5.18749	ENSG00000160654	CD3G	protein_coding	up_additional_discovered	NA
3291435	1.53731	5.82217	7.25912	1.145e-08	1.31088e-07	9.71363	ENSG00000182010	RTKN2	protein_coding	up_additional_discovered	NA
3755862	1.52029	6.76608	5.4717	3.07974e-06	1.1609e-05	4.19573	ENSG00000161405	IKZF3	transcription regulator|protein_coding	up_additional_discovered	NA
2633691	1.51742	7.57933	5.25152	6.14606e-06	2.08735e-05	3.51797	ENSG00000181458	TMEM45A	protein_coding	up_additional_discovered	NA
2922715	1.51528	6.17624	7.54094	4.82043e-09	6.73784e-08	10.5694	ENSG00000178033	FAM26E	protein_coding	up_additional_discovered	NA
4017810	1.50896	7.75665	8.08286	9.33307e-10	1.88251e-08	12.194	ENSG00000068366	ACSL4	protein_coding	up_additional_discovered	NA
3175119	1.50694	8.80078	11.5563	5.83326e-14	1.57301e-11	21.747	ENSG00000134996	OSTF1	protein_coding	up_additional_discovered	NA
2373736	1.50683	8.76263	7.31147	9.74506e-09	1.1604e-07	9.87309	ENSG00000151414	NEK7	kinase|protein_coding	up_additional_discovered	NA
2527606	1.49773	10.5986	13.2175	9.78586e-16	9.52925e-13	25.7476	ENSG00000163466	ARPC2	protein_coding	up_additional_discovered	NA
3268669	1.49675	8.75195	9.49152	1.52979e-11	9.31049e-10	16.2595	ENSG00000154473	BUB3	protein_coding	up_additional_discovered	NA
2352228	1.47942	9.65077	10.4287	1.14035e-12	1.25181e-10	18.8218	ENSG00000116489	CAPZA1	protein_coding	up_additional_discovered	NA
3708858	1.45825	9.69665	7.82335	2.04107e-09	3.48354e-08	11.4197	ENSG00000129226	CD68	protein_coding	up_additional_discovered	NA
3742627	1.45712	7.53039	5.23808	6.4105e-06	2.16333e-05	3.47669	ENSG00000161929	C17orf87	protein_coding	up_additional_discovered	NA
3331903	1.4479	5.46964	6.38593	1.73548e-07	1.08641e-06	7.02755	ENSG00000189057	FAM111B	protein_coding	up_additional_discovered	NA
2900059	1.44438	8.58565	6.03405	5.24562e-07	2.63378e-06	5.93683	ENSG00000196374	HIST1H2BM	protein_coding	up_additional_discovered	NA
4024160	1.44235	7.02349	9.05163	5.38082e-11	2.34032e-09	15.0165	ENSG00000101974	ATP11C	protein_coding	up_additional_discovered	NA
4003895	1.42223	5.5394	7.56807	4.43699e-09	6.34395e-08	10.6514	ENSG00000120280	CXorf21	protein_coding	up_additional_discovered	NA
2581548	1.41773	8.07853	8.74647	1.30598e-10	4.46222e-09	14.1396	ENSG00000196504	PRPF40A	splicing regulator|protein_coding	up_additional_discovered	NA
3632907	1.41571	8.07392	5.5126	2.70819e-06	1.04149e-05	4.32197	ENSG00000138623	SEMA7A	protein_coding	up_additional_discovered	NA
2711034	1.41256	7.12805	5.96491	6.52128e-07	3.14543e-06	5.72239	ENSG00000180611	MB21D2	protein_coding	up_additional_discovered	NA
2352106	1.39977	8.64563	10.3995	1.23428e-12	1.31118e-10	18.7438	ENSG00000143079	CTTNBP2NL	protein_coding	up_additional_discovered	NA
2409310	1.39683	8.90984	8.35665	4.12065e-10	1.02741e-08	13.0029	ENSG00000066322	ELOVL1	protein_coding	up_additional_discovered	NA
3413787	1.39371	10.4993	12.1895	1.17973e-14	5.74396e-12	23.3145	ENSG00000167553	TUBA1C	protein_coding	up_additional_discovered	NA
2366156	1.3933	9.01743	8.77423	1.20421e-10	4.15976e-09	14.2199	ENSG00000213064	SFT2D2	protein_coding	up_additional_discovered	NA
3911814	1.39092	8.47489	8.3507	4.19404e-10	1.03979e-08	12.9854	ENSG00000101166	SLMO2	protein_coding	up_additional_discovered	NA
2946268	1.38513	7.05904	4.70971	3.31738e-05	9.02905e-05	1.87041	ENSG00000180596	HIST1H2BC	protein_coding	up_additional_discovered	NA
2364155	1.38406	9.05389	8.34363	4.28315e-10	1.05147e-08	12.9646	ENSG00000152332	UHMK1	kinase|protein_coding	up_additional_discovered	NA
3504691	1.38148	8.74303	8.73934	1.33348e-10	4.51973e-09	14.119	ENSG00000180776	ZDHHC20	protein_coding	up_additional_discovered	NA
2960872	1.38033	6.67247	7.78124	2.31893e-09	3.83496e-08	11.2934	ENSG00000164430	MB21D1	protein_coding	up_additional_discovered	NA
2635741	1.37716	6.62344	5.7737	1.19076e-06	5.22054e-06	5.12968	ENSG00000153283	CD96	protein_coding	up_additional_discovered	NA
2685908	1.37481	9.13147	10.0416	3.28656e-12	2.85182e-10	17.7779	ENSG00000080822	CLDND1	protein_coding	up_additional_discovered	NA
3800619	1.36509	7.74966	9.32398	2.46271e-11	1.29629e-09	15.7891	ENSG00000067900	ROCK1	kinase|protein_coding	up_additional_discovered	NA
3969713	1.36387	6.66622	6.34153	1.99495e-07	1.21331e-06	6.89006	ENSG00000130150	MOSPD2	protein_coding	up_additional_discovered	NA
2976113	1.36172	8.85526	8.52548	2.49964e-10	7.1591e-09	13.4975	ENSG00000027697	IFNGR1	receptor|protein_coding	up_additional_discovered	NA
2628682	1.34896	9.45072	7.26857	1.11214e-08	1.28331e-07	9.74243	ENSG00000144746	ARL6IP5	protein_coding	up_additional_discovered	NA
3200648	1.34782	8.49447	5.22975	6.57992e-06	2.21538e-05	3.45113	ENSG00000147872	PLIN2	protein_coding	up_additional_discovered	NA
2580955	1.34658	6.29176	7.08459	1.9632e-08	1.98911e-07	9.18046	ENSG00000123609	NMI	protein_coding	up_additional_discovered	NA
2531712	1.34583	8.65025	10.7736	4.5136e-13	6.20384e-11	19.7349	ENSG00000173692	PSMD1	protein_coding	up_additional_discovered	NA
2326448	1.33848	9.92374	9.3613	2.21423e-11	1.19419e-09	15.8942	ENSG00000142669	SH3BGRL3	protein_coding	up_additional_discovered	NA
3462949	1.33235	8.04192	8.2116	6.34767e-10	1.4066e-08	12.5754	ENSG00000091039	OSBPL8	protein_coding	up_additional_discovered	NA
3428131	1.315	8.05407	6.80918	4.61849e-08	3.91077e-07	8.33484	ENSG00000136021	SCYL2	kinase|protein_coding	up_additional_discovered	NA
3407824	1.3149	7.51107	4.98243	1.42451e-05	4.3109e-05	2.69529	ENSG00000111711	GOLT1B	protein_coding	up_additional_discovered	NA
2706297	1.30661	9.53529	8.93847	7.46561e-11	2.9141e-09	14.6927	ENSG00000177565	TBL1XR1	transcription regulator|protein_coding	up_additional_discovered	NA
2523855	1.30583	6.33968	5.09594	9.99884e-06	3.17902e-05	3.04142	ENSG00000163599	CTLA4	protein_coding	up_additional_discovered	NA
3404436	1.30551	7.97252	6.88006	3.7039e-08	3.27723e-07	8.55292	ENSG00000069493	CLEC2D	protein_coding	up_additional_discovered	NA
2523874	1.30364	5.51058	4.8561	2.10936e-05	6.06909e-05	2.3119	ENSG00000163600	ICOS	protein_coding	up_additional_discovered	NA
3975869	1.29954	7.20208	9.73876	7.62706e-12	5.66471e-10	16.947	ENSG00000102218	RP2	protein_coding	up_additional_discovered	NA
3728964	1.29729	5.767	5.23848	6.40244e-06	2.16144e-05	3.47792	ENSG00000068489	PRR11	protein_coding	up_additional_discovered	NA
3442706	1.29667	8.65696	5.34328	4.60949e-06	1.63157e-05	3.80001	ENSG00000177575	CD163	protein_coding	up_additional_discovered	NA
3566304	1.29636	8.04044	9.00395	6.17571e-11	2.59242e-09	14.8803	ENSG00000070367	EXOC5	protein_coding	up_additional_discovered	NA
3020192	1.29604	9.54102	7.47419	5.91284e-09	7.88139e-08	10.3673	ENSG00000135269	TES	protein_coding	up_additional_discovered	NA
3579546	1.2957	8.62636	6.01188	5.62492e-07	2.78828e-06	5.86805	ENSG00000140105	WARS	protein_coding	up_additional_discovered	NA
3444476	1.29376	6.72108	5.1568	8.26721e-06	2.69646e-05	3.22755	ENSG00000255837	TAS2R20	GPCR(Gq)|protein_coding	up_additional_discovered	NA
2654855	1.28924	8.2575	6.96032	2.88614e-08	2.69373e-07	8.7995	ENSG00000058063	ATP11B	protein_coding	up_additional_discovered	NA
3724545	1.28874	7.0318	4.99116	1.3863e-05	4.21129e-05	2.72186	ENSG00000259207	ITGB3	protein_coding	up_additional_discovered	NA
3074640	1.28825	9.56493	9.88238	5.10905e-12	4.10786e-10	17.3426	ENSG00000105887	MTPN	protein_coding	up_additional_discovered	NA
3746845	1.28794	7.96463	7.52606	5.04489e-09	6.98475e-08	10.5244	ENSG00000221926	TRIM16	protein_coding	up_additional_discovered	NA
2331822	1.28736	8.62836	7.42715	6.8299e-09	8.75746e-08	10.2247	ENSG00000084073	ZMPSTE24	protein_coding	up_additional_discovered	NA
2863885	1.28572	8.62771	7.40889	7.22344e-09	9.12851e-08	10.1693	ENSG00000145685	LHFPL2	protein_coding	up_additional_discovered	NA
2638962	1.28524	8.77991	7.32379	9.38243e-09	1.12932e-07	9.9106	ENSG00000163840	DTX3L	protein_coding	up_additional_discovered	NA
3452231	1.27807	9.23869	6.2661	2.5283e-07	1.46065e-06	6.65634	ENSG00000111371	SLC38A1	protein_coding	up_additional_discovered	NA
3791996	1.26621	6.92845	8.82761	1.03052e-10	3.73975e-09	14.3739	ENSG00000166401	SERPINB8	protein_coding	up_additional_discovered	NA
3623683	1.26516	7.0192	6.96344	2.85831e-08	2.67917e-07	8.80908	ENSG00000104064	GABPB1	transcription regulator|protein_coding	up_additional_discovered	NA
2642791	1.26323	8.50648	7.47293	5.93572e-09	7.89108e-08	10.3635	ENSG00000138246	DNAJC13	protein_coding	up_additional_discovered	NA
2531233	1.26211	6.67603	5.18857	7.48523e-06	2.48017e-05	3.32486	ENSG00000079263	SP140	protein_coding	up_additional_discovered	NA
2678090	1.26084	9.54402	7.78029	2.32562e-09	3.84199e-08	11.2906	ENSG00000168374	ARF4	protein_coding	up_additional_discovered	NA
3209384	1.25952	9.32803	10.6219	6.77182e-13	8.53931e-11	19.3354	ENSG00000135048	TMEM2	protein_coding	up_additional_discovered	NA
3886639	1.25177	9.69239	11.4131	8.43211e-14	1.91945e-11	21.3851	ENSG00000166913	YWHAB	protein_coding	up_additional_discovered	NA
3344990	1.25101	8.50857	8.00484	1.17995e-09	2.25542e-08	11.9619	ENSG00000110218	PANX1	protein_coding	up_additional_discovered	NA
2541944	1.24474	6.78052	8.1457	7.73035e-10	1.64101e-08	12.3804	ENSG00000163029	SMC6	protein_coding	up_additional_discovered	NA
2990342	1.24435	7.99431	5.20097	7.20016e-06	2.39841e-05	3.36289	ENSG00000106460	TMEM106B	protein_coding	up_additional_discovered	NA
3341024	1.24375	8.0876	7.46456	6.08992e-09	8.01382e-08	10.3381	ENSG00000182704	TSKU	protein_coding	up_additional_discovered	NA
3426215	1.24339	7.23126	5.15129	8.41092e-06	2.73581e-05	3.21068	ENSG00000198015	MRPL42	protein_coding	up_additional_discovered	NA
2687979	1.24023	5.37647	7.7384	2.64094e-09	4.26639e-08	11.1647	ENSG00000163507	KIAA1524	protein_coding	up_additional_discovered	NA
3887117	1.23492	10.2	9.18702	3.64422e-11	1.75483e-09	15.4017	ENSG00000064601	CTSA	protein_coding	up_additional_discovered	NA
3765580	1.22687	5.45912	5.1433	8.62358e-06	2.79501e-05	3.18624	ENSG00000136492	BRIP1	protein_coding	up_additional_discovered	NA
3435946	1.22649	7.19008	6.75975	5.38798e-08	4.39463e-07	8.18258	ENSG00000111358	GTF2H3	transcription regulator|protein_coding	up_additional_discovered	NA
2382419	1.22152	8.27947	6.58621	9.26543e-08	6.67782e-07	7.64708	ENSG00000143771	CNIH4	protein_coding	up_additional_discovered	NA
2399765	1.21618	10.4278	10.7871	4.35412e-13	6.2012e-11	19.7703	ENSG00000077549	CAPZB	protein_coding	up_additional_discovered	NA
2600068	1.21315	9.30643	7.36579	8.24565e-09	1.01567e-07	10.0383	ENSG00000127824	TUBA4A	protein_coding	up_additional_discovered	NA
3257338	1.20979	4.71789	5.09856	9.91719e-06	3.15708e-05	3.04944	ENSG00000138182	KIF20B	protein_coding	up_additional_discovered	NA
3984655	1.20241	5.05515	6.80883	4.62357e-08	3.91318e-07	8.33376	ENSG00000102384	CENPI	protein_coding	up_additional_discovered	NA
3908831	1.20144	8.62401	9.5222	1.40264e-11	8.7805e-10	16.3453	ENSG00000124201	ZNFX1	protein_coding	up_additional_discovered	NA
3513883	1.20132	7.54989	8.93697	7.49805e-11	2.9141e-09	14.6884	ENSG00000102753	KPNA3	protein_coding	up_additional_discovered	NA
3419849	1.19748	7.08875	8.94902	7.24062e-11	2.86487e-09	14.723	ENSG00000183735	TBK1	kinase|protein_coding	up_additional_discovered	NA
2366490	1.19742	7.72402	5.65351	1.73844e-06	7.15625e-06	4.75754	ENSG00000117475	BLZF1	protein_coding	up_additional_discovered	NA
3470793	1.19612	8.35646	8.57765	2.14333e-10	6.43292e-09	13.6496	ENSG00000110906	KCTD10	protein_coding	up_additional_discovered	NA
3222128	1.19555	6.48353	5.33951	4.66436e-06	1.64899e-05	3.78841	ENSG00000181634	TNFSF15	protein_coding	up_additional_discovered	NA
2530599	1.19383	9.42345	9.06819	5.12963e-11	2.24909e-09	15.0638	ENSG00000173744	AGFG1	protein_coding	up_additional_discovered	NA
2471316	1.19273	6.17304	8.43989	3.21921e-10	8.63418e-09	13.2472	ENSG00000178295	GEN1	protein_coding	up_additional_discovered	NA
3560711	1.18712	7.48636	9.15387	4.00817e-11	1.88352e-09	15.3076	ENSG00000258508	RP11-73E17.1	protein_coding	up_additional_discovered	NA
2428405	1.18475	10.2803	9.2698	2.87488e-11	1.46061e-09	15.6361	ENSG00000155366	RHOC	protein_coding	up_additional_discovered	NA
3488602	1.17791	7.53752	7.24265	1.20463e-08	1.35984e-07	9.66342	ENSG00000136141	LRCH1	protein_coding	up_additional_discovered	NA
3980560	1.17768	5.79247	5.59267	2.10528e-06	8.4423e-06	4.56936	ENSG00000090889	KIF4A	protein_coding	up_additional_discovered	NA
2823880	1.17516	6.69955	6.8677	3.84919e-08	3.37681e-07	8.5149	ENSG00000152495	CAMK4	kinase|protein_coding	up_additional_discovered	NA
2966636	1.17103	7.97871	6.95794	2.90751e-08	2.70647e-07	8.7922	ENSG00000112249	ASCC3	transcription regulator|protein_coding	up_additional_discovered	NA
2515707	1.17068	7.77615	5.59765	2.0725e-06	8.33375e-06	4.58478	ENSG00000152256	PDK1	protein_coding	up_additional_discovered	NA
3228007	1.16874	8.67946	9.9024	4.83247e-12	3.95989e-10	17.3975	ENSG00000107290	SETX	protein_coding	up_additional_discovered	NA
2912777	1.16626	7.37677	5.17004	7.93195e-06	2.60066e-05	3.26809	ENSG00000082269	FAM135A	protein_coding	up_additional_discovered	NA
3061997	1.16603	8.82823	5.56928	2.26604e-06	8.98016e-06	4.49706	ENSG00000105854	PON2	protein_coding	up_additional_discovered	NA
3349918	1.1608	7.47697	6.29367	2.31855e-07	1.36283e-06	6.74176	ENSG00000076053	RBM7	protein_coding	up_additional_discovered	NA
3562003	1.1579	8.02994	6.27603	2.45065e-07	1.42424e-06	6.6871	ENSG00000182400	TRAPPC6B	protein_coding	up_additional_discovered	NA
3390180	1.15601	7.92339	9.23303	3.19379e-11	1.58138e-09	15.5322	ENSG00000178202	KDELC2	protein_coding	up_additional_discovered	NA
3569200	1.15494	7.89051	6.67453	7.02983e-08	5.3737e-07	7.9198	ENSG00000100554	ATP6V1D	protein_coding	up_additional_discovered	NA
3460127	1.15417	9.27505	8.5643	2.22927e-10	6.62281e-09	13.6107	ENSG00000135677	GNS	protein_coding	up_additional_discovered	NA
2807862	1.15273	8.02591	6.62746	8.14387e-08	6.04342e-07	7.77451	ENSG00000205765	C5orf51	protein_coding	up_additional_discovered	NA
3345774	1.15229	6.81361	7.04087	2.24794e-08	2.20863e-07	9.04655	ENSG00000183340	JRKL	transcription regulator|protein_coding	up_additional_discovered	NA
2512330	1.14774	8.73433	7.2222	1.28304e-08	1.42879e-07	9.60105	ENSG00000136536	39142	protein_coding	up_additional_discovered	NA
3414846	1.1477	10.5362	7.54261	4.7959e-09	6.71426e-08	10.5744	ENSG00000183283	DAZAP2	protein_coding	up_additional_discovered	NA
3852783	1.14508	9.52285	4.84206	2.20318e-05	6.2946e-05	2.26944	ENSG00000132002	DNAJB1	protein_coding	up_additional_discovered	NA
3142485	1.1446	7.42208	5.85048	9.35012e-07	4.25796e-06	5.36762	ENSG00000133731	IMPA1	protein_coding	up_additional_discovered	NA
2810764	1.14216	5.74914	5.50015	2.81632e-06	1.07689e-05	4.28352	ENSG00000175857	GAPT	protein_coding	up_additional_discovered	NA
2602901	1.14033	9.4476	8.82597	1.03546e-10	3.74991e-09	14.3692	ENSG00000153827	TRIP12	protein_coding	up_additional_discovered	NA
3454006	1.1399	8.10607	8.01835	1.13295e-09	2.18704e-08	12.0022	ENSG00000161791	FMNL3	protein_coding	up_additional_discovered	NA
3427352	1.13888	7.03829	5.36064	4.36521e-06	1.56309e-05	3.85342	ENSG00000139350	NEDD1	protein_coding	up_additional_discovered	NA
3448975	1.13808	7.59061	5.54326	2.4593e-06	9.60786e-06	4.41666	ENSG00000087502	ERGIC2	protein_coding	up_additional_discovered	NA
3250373	1.13752	9.32693	6.13447	3.82446e-07	2.04002e-06	6.24823	ENSG00000099282	TSPAN15	protein_coding	up_additional_discovered	NA
3454821	1.13663	8.51718	4.92407	1.70807e-05	5.041e-05	2.51792	ENSG00000170545	SMAGP	protein_coding	up_additional_discovered	NA
3046062	1.13211	8.26827	4.85444	2.12023e-05	6.09435e-05	2.30689	ENSG00000136250	AOAH	protein_coding	up_additional_discovered	NA
2588319	1.13	8.00353	7.90937	1.57348e-09	2.82293e-08	11.6771	ENSG00000144320	KIAA1715	protein_coding	up_additional_discovered	NA
2805581	1.12512	9.07165	6.54899	1.041e-07	7.29571e-07	7.53207	ENSG00000113387	SUB1	transcription regulator|protein_coding	up_additional_discovered	NA
3166844	1.12323	8.41196	6.44434	1.44492e-07	9.3941e-07	7.20839	ENSG00000086065	CHMP5	protein_coding	up_additional_discovered	NA
2403446	1.12166	7.91413	6.87976	3.7074e-08	3.27867e-07	8.55199	ENSG00000169403	PTAFR	GPCR(Gq)|protein_coding	up_additional_discovered	NA
3530982	1.12115	6.09207	5.77936	1.16974e-06	5.14122e-06	5.1472	ENSG00000092140	G2E3	protein_coding	up_additional_discovered	NA
3565361	1.12101	6.89387	7.32102	9.46284e-09	1.13528e-07	9.90216	ENSG00000197045	GMFB	protein_coding	up_additional_discovered	NA
3689922	1.1161	9.11723	7.8105	2.12205e-09	3.58682e-08	11.3812	ENSG00000069329	VPS35	protein_coding	up_additional_discovered	NA
2835300	1.11606	7.20089	6.00182	5.8058e-07	2.86659e-06	5.83686	ENSG00000155850	SLC26A2	protein_coding	up_additional_discovered	NA
2363042	1.11341	9.63505	7.95008	1.3916e-09	2.56218e-08	11.7987	ENSG00000162734	PEA15	protein_coding	up_additional_discovered	NA
2899223	1.11318	6.78324	5.04783	1.16185e-05	3.61851e-05	2.89455	ENSG00000168274	HIST1H2AE	protein_coding	up_additional_discovered	NA
2449619	1.11123	7.7948	4.77658	2.69834e-05	7.53249e-05	2.0717	ENSG00000177888	ZBTB41	transcription regulator|protein_coding	up_additional_discovered	NA
3282016	1.11064	8.41746	8.355	4.1408e-10	1.03097e-08	12.9981	ENSG00000136754	ABI1	protein_coding	up_additional_discovered	NA
3387483	1.10894	8.49466	8.48143	2.84696e-10	7.89508e-09	13.3687	ENSG00000087053	MTMR2	receptor|protein_coding	up_additional_discovered	NA
2448073	1.10782	9.81756	7.92142	1.51727e-09	2.7474e-08	11.7131	ENSG00000116679	IVNS1ABP	protein_coding	up_additional_discovered	NA
3363979	1.10778	8.35789	7.28644	1.05256e-08	1.22832e-07	9.79688	ENSG00000129084	PSMA1	protein_coding	up_additional_discovered	NA
3277468	1.10754	7.54131	6.37375	1.80306e-07	1.1219e-06	6.98986	ENSG00000148429	USP6NL	protein_coding	up_additional_discovered	NA
3802129	1.10742	8.55472	6.72638	5.97904e-08	4.74425e-07	8.07974	ENSG00000141380	SS18	transcription regulator|protein_coding	up_additional_discovered	NA
2747893	1.1071	8.26744	6.72808	5.94746e-08	4.72562e-07	8.08497	ENSG00000164144	ARFIP1	protein_coding	up_additional_discovered	NA
2812435	1.10556	8.89627	6.54316	1.06017e-07	7.38457e-07	7.51405	ENSG00000112851	ERBB2IP	protein_coding	up_additional_discovered	NA
3044904	1.10136	8.14259	7.57247	4.37775e-09	6.27931e-08	10.6647	ENSG00000170852	KBTBD2	protein_coding	up_additional_discovered	NA
2500615	1.10061	8.06834	6.26428	2.54279e-07	1.46597e-06	6.6507	ENSG00000153214	TMEM87B	GPCR()|protein_coding	up_additional_discovered	NA
2372924	1.09941	8.08929	5.43149	3.49451e-06	1.2925e-05	4.0717	ENSG00000116747	TROVE2	protein_coding	up_additional_discovered	NA
3962219	1.09934	8.43193	8.71014	1.45245e-10	4.84926e-09	14.0345	ENSG00000198951	NAGA	protein_coding	up_additional_discovered	NA
2586845	1.09925	7.22544	7.131	1.70058e-08	1.77957e-07	9.32245	ENSG00000115840	SLC25A12	protein_coding	up_additional_discovered	NA
2644155	1.09482	8.02471	6.54592	1.05106e-07	7.35372e-07	7.52257	ENSG00000158092	NCK1	protein_coding	up_additional_discovered	NA
3443296	1.0925	10.0131	6.97896	2.72383e-08	2.57781e-07	8.85671	ENSG00000003056	M6PR	protein_coding	up_additional_discovered	NA
3718682	1.0913	9.26953	10.3633	1.36179e-12	1.39868e-10	18.6469	ENSG00000006125	AP2B1	protein_coding	up_additional_discovered	NA
2677653	1.08785	7.75257	5.28592	5.51797e-06	1.90317e-05	3.62363	ENSG00000163946	FAM208A	protein_coding	up_additional_discovered	NA
2439842	1.08784	9.38884	6.49492	1.2331e-07	8.30668e-07	7.36487	ENSG00000158710	TAGLN2	protein_coding	up_additional_discovered	NA
3767339	1.08782	8.74265	8.88396	8.74597e-11	3.30819e-09	14.5362	ENSG00000120063	GNA13	protein_coding	up_additional_discovered	NA
3595096	1.08632	8.71718	7.10958	1.81703e-08	1.87548e-07	9.25695	ENSG00000140262	TCF12	transcription regulator|protein_coding	up_additional_discovered	NA
3107828	1.08537	7.04587	5.36118	4.35775e-06	1.56106e-05	3.8551	ENSG00000175895	PLEKHF2	protein_coding	up_additional_discovered	NA
2976360	1.08458	9.48524	4.79332	2.56217e-05	7.20747e-05	2.12219	ENSG00000112378	PERP	protein_coding	up_additional_discovered	NA
3360142	1.08394	7.48824	6.71184	6.25675e-08	4.90686e-07	8.03489	ENSG00000132109	TRIM21	protein_coding	up_additional_discovered	NA
3322958	1.0824	7.63183	5.54008	2.48399e-06	9.68189e-06	4.40684	ENSG00000177054	ZDHHC13	protein_coding	up_additional_discovered	NA
3365487	1.07906	7.62039	6.75731	5.42899e-08	4.4178e-07	8.17508	ENSG00000151116	UEVLD	protein_coding	up_additional_discovered	NA
3429754	1.07873	8.27604	5.85945	9.08984e-07	4.15346e-06	5.3954	ENSG00000136051	KIAA1033	protein_coding	up_additional_discovered	NA
2351872	1.07627	7.81625	7.55752	4.58231e-09	6.48779e-08	10.6195	ENSG00000116473	RAP1A	protein_coding	up_additional_discovered	NA
3099750	1.07603	10.4036	7.92617	1.49569e-09	2.72368e-08	11.7273	ENSG00000137575	SDCBP	protein_coding	up_additional_discovered	NA
3434393	1.07551	10.6518	9.40681	1.94535e-11	1.1035e-09	16.0221	ENSG00000088986	DYNLL1	transcription regulator|protein_coding	up_additional_discovered	NA
3037385	1.07466	10.1582	5.51934	2.65138e-06	1.02252e-05	4.34279	ENSG00000136240	KDELR2	protein_coding	up_additional_discovered	NA
3974556	1.07379	9.30592	9.09948	4.68726e-11	2.14512e-09	15.1529	ENSG00000182220	ATP6AP2	protein_coding	up_additional_discovered	NA
3250168	1.07361	7.57141	6.19203	3.19109e-07	1.76669e-06	6.42674	ENSG00000122958	VPS26A	protein_coding	up_additional_discovered	NA
3224366	1.07251	7.93507	11.0381	2.24088e-13	3.88893e-11	20.4241	ENSG00000056586	RC3H2	protein_coding	up_additional_discovered	NA
2681195	1.07187	8.32475	5.74567	1.30063e-06	5.61098e-06	5.04286	ENSG00000144744	UBA3	protein_coding	up_additional_discovered	NA
3389976	1.07133	7.55346	4.98004	1.43511e-05	4.34075e-05	2.68804	ENSG00000110660	SLC35F2	protein_coding	up_additional_discovered	NA
2706985	1.07101	7.50594	5.953	6.77054e-07	3.24995e-06	5.68545	ENSG00000136522	MRPL47	protein_coding	up_additional_discovered	NA
2928392	1.06988	7.6102	6.25015	2.65827e-07	1.51764e-06	6.60689	ENSG00000009844	VTA1	protein_coding	up_additional_discovered	NA
2498977	1.06961	7.91878	5.81804	1.03558e-06	4.65071e-06	5.26707	ENSG00000135968	GCC2	protein_coding	up_additional_discovered	NA
2434971	1.06911	7.46777	7.7265	2.7382e-09	4.38712e-08	11.129	ENSG00000143390	RFX5	transcription regulator|protein_coding	up_additional_discovered	NA
4012868	1.0674	7.74203	9.46676	1.64097e-11	9.78328e-10	16.1902	ENSG00000131263	RLIM	transcription regulator|protein_coding	up_additional_discovered	NA
3862650	1.06708	7.09456	5.43642	3.44078e-06	1.27586e-05	4.08691	ENSG00000167565	SERTAD3	transcription regulator|protein_coding	up_additional_discovered	NA
3752002	1.06631	7.48719	8.15105	7.6076e-10	1.62221e-08	12.3962	ENSG00000176390	CRLF3	receptor|protein_coding	up_additional_discovered	NA
2821194	1.06493	9.16278	8.0758	9.53276e-10	1.91398e-08	12.173	ENSG00000153113	CAST	protein_coding	up_additional_discovered	NA
2413907	1.06068	9.28281	5.01308	1.29477e-05	3.96692e-05	2.78863	ENSG00000116133	DHCR24	protein_coding	up_additional_discovered	NA
3906821	1.05975	6.98416	6.10924	4.14036e-07	2.17673e-06	6.17	ENSG00000132823	C20orf111	protein_coding	up_additional_discovered	NA
3890870	1.058	8.71976	10.6251	6.71357e-13	8.52721e-11	19.3439	ENSG00000124209	RAB22A	protein_coding	up_additional_discovered	NA
2417272	1.05644	9.70077	7.88378	1.69998e-09	3.01592e-08	11.6006	ENSG00000172380	GNG12	protein_coding	up_additional_discovered	NA
3132333	1.05438	7.39441	6.46495	1.3545e-07	8.93218e-07	7.27217	ENSG00000169490	TM2D2	protein_coding	up_additional_discovered	NA
3031624	1.05297	9.41312	5.03371	1.21415e-05	3.76067e-05	2.85149	ENSG00000002933	TMEM176A	protein_coding	up_additional_discovered	NA
2459042	1.0527	8.70204	6.61597	8.44176e-08	6.21711e-07	7.73903	ENSG00000143776	CDC42BPA	kinase|protein_coding	up_additional_discovered	NA
4002173	1.05211	8.29861	8.24975	5.6644e-10	1.28442e-08	12.6881	ENSG00000177189	RPS6KA3	kinase|protein_coding	up_additional_discovered	NA
3798291	1.05148	9.0512	5.94341	6.97807e-07	3.33547e-06	5.65571	ENSG00000154845	PPP4R1	protein_coding	up_additional_discovered	NA
3833291	1.05071	8.78928	5.95119	6.80911e-07	3.26539e-06	5.67985	ENSG00000013275	PSMC4	protein_coding	up_additional_discovered	NA
3563922	1.04956	8.53197	7.94533	1.41168e-09	2.59642e-08	11.7845	ENSG00000012983	MAP4K5	kinase|protein_coding	up_additional_discovered	NA
3540091	1.04914	7.76988	8.0518	1.02454e-09	2.02916e-08	12.1017	ENSG00000126804	ZBTB1	transcription regulator|protein_coding	up_additional_discovered	NA
2365119	1.04451	9.20246	5.95679	6.69011e-07	3.21708e-06	5.69722	ENSG00000143198	MGST3	protein_coding	up_additional_discovered	NA
2436754	1.04151	9.91675	7.69713	2.99397e-09	4.70394e-08	11.0406	ENSG00000160710	ADAR	splicing regulator|protein_coding	up_additional_discovered	NA
3662650	1.04049	8.13896	8.40528	3.56679e-10	9.19392e-09	13.1457	ENSG00000102931	ARL2BP	protein_coding	up_additional_discovered	NA
3659858	1.03935	6.94161	6.59823	8.92333e-08	6.50345e-07	7.68424	ENSG00000205423	TMEM188	protein_coding	up_additional_discovered	NA
2487527	1.03868	7.56922	5.35539	4.43774e-06	1.58228e-05	3.83726	ENSG00000124380	SNRNP27	splicing regulator|protein_coding	up_additional_discovered	NA
4054117	1.03849	7.13467	6.2013	3.09943e-07	1.72521e-06	6.45547	ENSG00000197780	TAF13	transcription regulator|protein_coding	up_additional_discovered	NA
2566740	1.03778	5.90712	6.8725	3.79206e-08	3.33671e-07	8.52968	ENSG00000115514	TXNDC9	protein_coding	up_additional_discovered	NA
2668021	1.03737	7.72234	8.53763	2.41162e-10	6.96389e-09	13.5329	ENSG00000091317	CMTM6	protein_coding	up_additional_discovered	NA
3281621	1.03737	8.55084	8.11134	8.56877e-10	1.76283e-08	12.2785	ENSG00000107863	ARHGAP21	protein_coding	up_additional_discovered	NA
3538324	1.03671	8.27267	6.79071	4.89211e-08	4.08912e-07	8.27797	ENSG00000050130	JKAMP	protein_coding	up_additional_discovered	NA
3522398	1.03428	8.10728	6.31903	2.14102e-07	1.28125e-06	6.82035	ENSG00000088387	DOCK9	protein_coding	up_additional_discovered	NA
3307120	1.03426	8.17488	6.94638	3.01386e-08	2.78674e-07	8.75669	ENSG00000023041	ZDHHC6	protein_coding	up_additional_discovered	NA
2636185	1.03336	8.09073	5.23622	6.4478e-06	2.17466e-05	3.47101	ENSG00000138459	SLC35A5	protein_coding	up_additional_discovered	NA
3887635	1.03212	8.76069	6.87939	3.7116e-08	3.28073e-07	8.55087	ENSG00000124151	NCOA3	transcription regulator|receptor|protein_coding	up_additional_discovered	NA
3557811	1.02683	8.84117	5.25723	6.03719e-06	2.05715e-05	3.53549	ENSG00000100911	PSME2	protein_coding	up_additional_discovered	NA
2588827	1.02642	8.86497	8.5916	2.05709e-10	6.2274e-09	13.6902	ENSG00000116044	NFE2L2	transcription regulator|protein_coding	up_additional_discovered	NA
3135567	1.02553	7.38057	5.37471	4.17654e-06	1.50383e-05	3.89676	ENSG00000120992	LYPLA1	protein_coding	up_additional_discovered	NA
2429261	1.02509	9.07593	6.81734	4.50253e-08	3.83854e-07	8.35997	ENSG00000213281	NRAS	protein_coding	up_additional_discovered	NA
2368180	1.02352	7.69293	5.52327	2.61884e-06	1.01197e-05	4.35492	ENSG00000203737	GPR52	GPCR(orphan)|protein_coding	up_additional_discovered	NA
2826550	1.02318	7.65462	6.02486	5.39965e-07	2.69184e-06	5.90831	ENSG00000151292	CSNK1G3	kinase|protein_coding	up_additional_discovered	NA
3238491	1.02317	7.64927	5.4367	3.43779e-06	1.27553e-05	4.08777	ENSG00000168283	BMI1	transcription regulator|protein_coding	up_additional_discovered	NA
2827057	1.02213	7.72849	6.34886	1.94957e-07	1.19149e-06	6.91277	ENSG00000155324	GRAMD3	protein_coding	up_additional_discovered	NA
3217807	1.01886	7.22661	7.48469	5.72575e-09	7.68461e-08	10.3991	ENSG00000136891	TEX10	protein_coding	up_additional_discovered	NA
3760625	1.01755	8.39722	6.50006	1.2134e-07	8.2265e-07	7.38077	ENSG00000004897	CDC27	protein_coding	up_additional_discovered	NA
3728889	1.01673	10.2206	8.21509	6.2817e-10	1.39551e-08	12.5857	ENSG00000062716	VMP1	protein_coding	up_additional_discovered	NA
4004575	1.01408	8.88504	5.03323	1.21599e-05	3.76569e-05	2.85001	ENSG00000147027	TMEM47	protein_coding	up_additional_discovered	NA
3484641	1.0138	5.09734	6.66176	7.31604e-08	5.55614e-07	7.88038	ENSG00000139618	BRCA2	protein_coding	up_additional_discovered	NA
2559649	1.01192	8.43639	6.5202	1.13922e-07	7.81536e-07	7.44305	ENSG00000144048	DUSP11	receptor|protein_coding	up_additional_discovered	NA
2350840	1.0118	8.78457	6.41155	1.60141e-07	1.0196e-06	7.1069	ENSG00000065135	GNAI3	protein_coding	up_additional_discovered	NA
3452323	1.01078	10.101	5.91601	7.60669e-07	3.57202e-06	5.57077	ENSG00000134294	SLC38A2	protein_coding	up_additional_discovered	NA
2641263	1.00918	10.2093	8.71591	1.42811e-10	4.8046e-09	14.0512	ENSG00000075785	RAB7A	protein_coding	up_additional_discovered	NA
3390067	1.00558	7.62778	6.12792	3.90407e-07	2.07554e-06	6.22792	ENSG00000149308	NPAT	transcription regulator|protein_coding	up_additional_discovered	NA
3473802	1.00441	7.63517	7.98164	1.26531e-09	2.37711e-08	11.8928	ENSG00000135090	TAOK3	kinase|protein_coding	up_additional_discovered	NA
2779486	1.00215	8.44909	5.2726	5.75336e-06	1.97117e-05	3.58268	ENSG00000164032	H2AFZ	protein_coding	up_additional_discovered	NA
3544625	1.00176	6.73085	6.35777	1.89581e-07	1.16678e-06	6.94036	ENSG00000119686	FLVCR2	receptor|protein_coding	up_additional_discovered	NA
3462094	1.00125	7.89	5.93168	7.24053e-07	3.44215e-06	5.61935	ENSG00000133858	ZFC3H1	protein_coding	up_additional_discovered	NA
2426559	1.00022	7.79162	6.32802	2.08142e-07	1.25621e-06	6.8482	ENSG00000085491	SLC25A24	protein_coding	up_additional_discovered	NA
3997825	2.04417	9.38551	8.69549	1.51618e-10	4.95125e-09	13.992	ENSG00000101825	MXRA5	protein_coding	Up	0.5318
3284188	1.37638	10.5118	9.75508	7.2866e-12	5.50516e-10	16.9921	ENSG00000150093	ITGB1	protein_coding	Up	1.12
3778372	1.37389	7.98665	7.55694	4.59044e-09	6.49405e-08	10.6178	ENSG00000128791	TWSG1	protein_coding	Up	1.12
2519229	1.45325	10.029	10.0023	3.66387e-12	3.07747e-10	17.6707	ENSG00000138448	ITGAV	protein_coding	Up	1.13
2651916	1.23124	8.77145	6.27629	2.44863e-07	1.42354e-06	6.68792	ENSG00000163558	PRKCI	kinase|protein_coding	Up	1.14
2833286	1.23425	8.54413	6.95776	2.90914e-08	2.70655e-07	8.79165	ENSG00000145819	ARHGAP26	protein_coding	Up	1.15
2784687	1.4657	8.21833	8.01212	1.15436e-09	2.22104e-08	11.9836	ENSG00000151458	ANKRD50	protein_coding	Up	1.19
3934245	1.24388	10.4207	7.99725	1.20721e-09	2.2851e-08	11.9393	ENSG00000160213	CSTB	protein_coding	Up	1.21
3638204	1.13374	9.10416	6.52448	1.12405e-07	7.74158e-07	7.45629	ENSG00000140545	MFGE8	protein_coding	Up	1.21
3528864	1.54894	9.9341	8.29849	4.89864e-10	1.15098e-08	12.8318	ENSG00000157227	MMP14	protein_coding	Up	1.22
3631397	1.36919	8.92845	9.68572	8.84947e-12	6.38327e-10	16.8002	ENSG00000137831	UACA	protein_coding	Up	1.22
2369110	1.18568	8.42735	9.49867	1.49915e-11	9.22002e-10	16.2795	ENSG00000075391	RASAL2	protein_coding	Up	1.23
2534126	1.18816	7.59923	7.79097	2.25153e-09	3.76572e-08	11.3226	ENSG00000198612	COPS8	protein_coding	Up	1.27
2780099	1.58031	7.42664	5.83553	9.80092e-07	4.42987e-06	5.32127	ENSG00000164038	SLC9B2	protein_coding	Up	1.28
3775686	1.19623	7.88518	6.92914	3.17974e-08	2.90283e-07	8.70374	ENSG00000101557	USP14	protein_coding	Up	1.28
2887164	1.37582	8.02747	7.71297	2.85318e-09	4.52993e-08	11.0883	ENSG00000174705	SH3PXD2B	protein_coding	Up	1.29
3627248	1.31466	10.9206	9.8618	5.41001e-12	4.3103e-10	17.2861	ENSG00000182718	ANXA2	protein_coding	Up	1.31
2451693	1.32628	8.25212	6.36112	1.87596e-07	1.15659e-06	6.95075	ENSG00000122176	FMOD	protein_coding	Up	1.34
2503200	1.00285	8.24821	7.30052	1.00791e-08	1.19289e-07	9.83976	ENSG00000144118	RALB	protein_coding	Up	1.36
3181728	1.44629	9.20057	11.0307	2.28477e-13	3.92622e-11	20.405	ENSG00000106799	TGFBR1	kinase|receptor|protein_coding	Up	1.39
3661718	1.65568	7.97104	7.72068	2.78707e-09	4.44511e-08	11.1115	ENSG00000087253	LPCAT2	protein_coding	Up	1.41
3466369	1.53215	8.31434	6.28242	2.40192e-07	1.3987e-06	6.70692	ENSG00000180263	FGD6	protein_coding	Up	1.42
3790361	1.14169	8.11531	8.33158	4.43938e-10	1.07329e-08	12.9292	ENSG00000074657	ZNF532	transcription regulator|protein_coding	Up	1.42
2700365	1.31704	11.2809	7.37889	7.92039e-09	9.867e-08	10.0782	ENSG00000169908	TM4SF1	protein_coding	Up	1.43
3569814	1.26826	10.0016	8.33424	4.40433e-10	1.06924e-08	12.937	ENSG00000072110	ACTN1	protein_coding	Up	1.46
3505781	1.50888	9.01966	9.61723	1.07278e-11	7.31664e-10	16.6101	ENSG00000102699	PARP4	protein_coding	Up	1.48
2548402	1.00233	7.77677	4.67836	3.65407e-05	9.81436e-05	1.77627	ENSG00000055332	EIF2AK2	kinase|protein_coding	Up	1.48
3631964	1.60884	10.3843	10.9454	2.86087e-13	4.53893e-11	20.1838	ENSG00000067225	PKM2	protein_coding	Up	1.49
2901913	1.15835	11.5136	10.5384	8.47745e-13	1.01776e-10	19.1141	ENSG00000196230	TUBB	protein_coding	Up	1.5
2555490	1.15108	8.72141	7.45755	6.22203e-09	8.15705e-08	10.3169	ENSG00000082898	XPO1	protein_coding	Up	1.5
3320717	2.04471	8.91607	13.411	6.2107e-16	8.37393e-13	26.1907	ENSG00000133816	MICAL2	protein_coding	Up	1.52
2539607	1.78987	7.41773	6.29795	2.28758e-07	1.34919e-06	6.75503	ENSG00000143797	MBOAT2	protein_coding	Up	1.52
2592268	1.59736	10.0415	7.95859	1.35632e-09	2.50511e-08	11.8241	ENSG00000115415	STAT1	transcription regulator|protein_coding|housekeeping	Up	1.52
2427074	1.05982	8.51638	5.73436	1.34776e-06	5.7703e-06	5.00784	ENSG00000143106	PSMA5	protein_coding	Up	1.52
3114832	1.94001	8.24609	8.11408	8.49864e-10	1.75252e-08	12.2866	ENSG00000104549	SQLE	protein_coding	Up	1.53
3119339	1.27624	9.83014	6.06127	4.81503e-07	2.45343e-06	6.02122	ENSG00000160932	LY6E	protein_coding	Up	1.53
3421897	1.02776	8.20253	6.32902	2.07488e-07	1.25316e-06	6.85131	ENSG00000111596	CNOT2	transcription regulator|protein_coding	Up	1.53
3315658	1.16642	9.65702	10.1015	2.78659e-12	2.5408e-10	17.9408	ENSG00000185201	IFITM2	protein_coding	Up	1.56
3683037	1.06305	11.5389	8.87472	8.98416e-11	3.35766e-09	14.5096	ENSG00000170540	ARL6IP1	protein_coding	Up	1.56
2704267	1.10335	8.3678	7.97894	1.27563e-09	2.39392e-08	11.8848	ENSG00000173905	GOLIM4	protein_coding	Up	1.59
3701837	1.09112	7.00211	6.85688	3.98092e-08	3.46635e-07	8.48164	ENSG00000135698	MPHOSPH6	protein_coding	Up	1.6
2880932	1.08081	9.29489	6.74639	5.61716e-08	4.53096e-07	8.14142	ENSG00000113712	CSNK1A1	kinase|protein_coding	Up	1.61
2608725	1.02273	9.86967	5.05603	1.1325e-05	3.54094e-05	2.91957	ENSG00000134107	BHLHE40	transcription regulator|protein_coding	Up	1.61
3381925	1.55367	7.72112	6.70753	6.34147e-08	4.95777e-07	8.0216	ENSG00000165434	PGM2L1	protein_coding	Up	1.63
3719962	1.10381	9.87138	7.1477	1.61497e-08	1.71351e-07	9.37352	ENSG00000108294	PSMB3	protein_coding	Up	1.65
2922972	1.24464	8.28613	7.08458	1.96324e-08	1.98911e-07	9.18043	ENSG00000164465	DCBLD1	protein_coding	Up	1.66
3469597	1.13457	7.45162	5.55984	2.33434e-06	9.20295e-06	4.46789	ENSG00000074590	NUAK1	kinase|protein_coding	Up	1.67
3151607	1.89208	8.07676	8.07808	9.46782e-10	1.9053e-08	12.1798	ENSG00000156804	FBXO32	protein_coding	Up	1.69
3322775	1.70307	11.0816	13.5618	4.37078e-16	6.38425e-13	26.5328	ENSG00000134333	LDHA	protein_coding	Up	1.7
3243908	1.36213	8.40435	9.33034	2.41841e-11	1.28066e-09	15.807	ENSG00000169826	CSGALNACT2	protein_coding	Up	1.7
2809831	2.13078	7.76671	8.59931	2.01091e-10	6.14063e-09	13.7127	ENSG00000164294	GPX8	protein_coding	Up	1.71
3561952	1.68713	8.82682	12.2251	1.08006e-14	5.73674e-12	23.401	ENSG00000100934	SEC23A	protein_coding	Up	1.72
3453837	1.2521	10.407	9.15698	3.97248e-11	1.87176e-09	15.3165	ENSG00000167552	TUBA1A	protein_coding	Up	1.75
2645764	1.85372	9.05787	9.53968	1.33501e-11	8.62822e-10	16.3941	ENSG00000069849	ATP1B3	protein_coding	Up	1.79
3452478	1.71182	7.06682	5.74546	1.30149e-06	5.61195e-06	5.0422	ENSG00000139211	AMIGO2	protein_coding	Up	1.79
2476510	1.83411	9.07895	8.7737	1.20605e-10	4.15976e-09	14.2184	ENSG00000049323	LTBP1	protein_coding	Up	1.81
2746591	2.27938	8.33403	9.52841	1.37821e-11	8.70297e-10	16.3626	ENSG00000151617	EDNRA	GPCR(Gq)|protein_coding	Up	1.82
2468351	1.4138	7.32498	5.13054	8.97443e-06	2.89481e-05	3.1472	ENSG00000134321	RSAD2	protein_coding	Up	1.85
3363266	1.07131	9.04697	5.34539	4.57919e-06	1.62314e-05	3.80648	ENSG00000050165	DKK3	protein_coding	Up	1.85
2491271	1.46756	11.8776	8.48039	2.85571e-10	7.89508e-09	13.3657	ENSG00000034510	TMSB10	protein_coding	Up	1.88
2598828	2.04745	9.91254	7.3936	7.57053e-09	9.49186e-08	10.1228	ENSG00000115461	IGFBP5	protein_coding	Up	1.89
2618940	1.02689	10.4457	8.13221	8.04929e-10	1.68968e-08	12.3404	ENSG00000168036	CTNNB1	transcription regulator|protein_coding	Up	1.91
3394412	2.46099	9.8719	8.6899	1.5412e-10	4.97498e-09	13.9758	ENSG00000154096	THY1	protein_coding	Up	1.96
2702724	1.72116	6.92764	10.3961	1.2457e-12	1.31534e-10	18.7347	ENSG00000079257	LXN	protein_coding	Up	1.96
2659577	1.1739	8.53967	8.24272	5.78447e-10	1.30489e-08	12.6673	ENSG00000180370	PAK2	kinase|protein_coding	Up	1.96
4004819	1.52396	7.70202	7.45352	6.29946e-09	8.24007e-08	10.3047	ENSG00000165169	DYNLT3	protein_coding	Up	1.97
3998766	1.45339	6.66663	7.15856	1.56167e-08	1.6701e-07	9.40671	ENSG00000011201	KAL1	protein_coding	Up	1.97
3340589	1.51352	9.19367	8.95736	7.06766e-11	2.8301e-09	14.7469	ENSG00000149257	SERPINH1	protein_coding	Up	2
2512701	1.40332	8.41996	9.59447	1.14381e-11	7.59423e-10	16.5468	ENSG00000115233	PSMD14	protein_coding	Up	2
3608113	1.03155	9.96059	10.1754	2.27435e-12	2.1784e-10	18.1411	ENSG00000140575	IQGAP1	protein_coding	Up	2.02
2435410	1.95201	9.97219	10.9712	2.67276e-13	4.41964e-11	20.2507	ENSG00000163191	S100A11	protein_coding	Up	2.03
3106243	1.06857	7.47389	6.26575	2.53109e-07	1.46145e-06	6.65525	ENSG00000104312	RIPK2	kinase|protein_coding	Up	2.07
3939470	2.00681	8.82012	5.99451	5.94105e-07	2.92431e-06	5.81418	ENSG00000099953	MMP11	protein_coding	Up	2.1
2974413	1.51709	7.5958	5.91686	7.58649e-07	3.566e-06	5.57339	ENSG00000079931	MOXD1	protein_coding	Up	2.14
3905145	2.08564	9.41374	8.55424	2.29632e-10	6.74202e-09	13.5814	ENSG00000198959	TGM2	protein_coding	Up	2.16
3237788	1.85475	9.3596	8.70364	1.48039e-10	4.8959e-09	14.0156	ENSG00000120594	PLXDC2	protein_coding	Up	2.16
2331727	1.57121	10.808	11.9499	2.14715e-14	8.25907e-12	22.7277	ENSG00000131236	CAP1	protein_coding	Up	2.2
3214845	2.41604	9.01175	7.53007	4.98331e-09	6.94337e-08	10.5365	ENSG00000106819	ASPN	protein_coding	Up	2.21
2876897	1.2103	7.62466	5.06594	1.09803e-05	3.4473e-05	2.94981	ENSG00000152377	SPOCK1	protein_coding	Up	2.21
2750594	1.80162	7.71185	6.02029	5.47783e-07	2.72462e-06	5.89415	ENSG00000052802	MSMO1	protein_coding	Up	2.22
2816459	1.97377	9.01415	9.45474	1.69785e-11	9.98658e-10	16.1565	ENSG00000181104	F2R	GPCR(Gq)|protein_coding	Up	2.23
3039177	1.41569	7.43968	5.44149	3.38646e-06	1.25892e-05	4.10253	ENSG00000006468	ETV1	transcription regulator|protein_coding	Up	2.24
3930360	1.27127	8.81007	8.69219	1.53088e-10	4.95125e-09	13.9825	ENSG00000159216	RUNX1	transcription regulator|protein_coding	Up	2.24
2562271	1.93229	9.41541	9.23055	3.21657e-11	1.58817e-09	15.5251	ENSG00000042493	CAPG	protein_coding	Up	2.25
3300597	2.37191	9.60807	11.5753	5.55682e-14	1.55456e-11	21.7947	ENSG00000138119	MYOF	protein_coding	Up	2.27
3995633	1.82095	10.8688	7.42615	6.85083e-09	8.77147e-08	10.2217	ENSG00000182492	BGN	protein_coding	Up	2.29
3694657	2.70078	9.27707	11.8213	2.97037e-14	1.04129e-11	22.4094	ENSG00000140937	CDH11	protein_coding	Up	2.33
3824874	2.1368	10.1431	8.69341	1.52541e-10	4.95125e-09	13.986	ENSG00000216490	IFI30	protein_coding	Up	2.34
2913694	2.208	7.16391	7.33553	9.04954e-09	1.0962e-07	9.94633	ENSG00000156535	CD109	protein_coding	Up	2.35
3252036	2.28681	8.58473	8.43454	3.27059e-10	8.72557e-09	13.2315	ENSG00000122861	PLAU	protein_coding	Up	2.36
3468888	1.36309	7.59438	5.42309	3.58796e-06	1.32094e-05	4.0458	ENSG00000120820	GLT8D2	protein_coding	Up	2.39
3601511	2.11678	9.17878	8.60254	1.99191e-10	6.10182e-09	13.7221	ENSG00000129009	ISLR	protein_coding	Up	2.42
3049292	1.74684	9.56018	7.3869	7.72793e-09	9.6478e-08	10.1025	ENSG00000146674	IGFBP3	protein_coding	Up	2.42
3984468	2.24474	8.54153	9.25952	2.96064e-11	1.49983e-09	15.6071	ENSG00000102359	SRPX2	protein_coding	Up	2.44
3564790	1.7453	8.88172	7.52606	5.04479e-09	6.98475e-08	10.5244	ENSG00000197930	ERO1L	protein_coding	Up	2.44
3589458	1.33555	11.5357	6.03892	5.16583e-07	2.59967e-06	5.95193	ENSG00000137801	THBS1	protein_coding	Up	2.47
2829947	1.93828	9.85457	8.45256	3.10066e-10	8.40006e-09	13.2843	ENSG00000120708	TGFBI	protein_coding	Up	2.48
3661684	1.7288	10.488	6.78253	5.01849e-08	4.16497e-07	8.25277	ENSG00000087245	MMP2	protein_coding	Up	2.48
2434609	2.40751	9.32499	9.09655	4.72698e-11	2.15207e-09	15.1446	ENSG00000143387	CTSK	protein_coding	Up	2.54
2510464	1.82396	6.28395	5.56627	2.2876e-06	9.04717e-06	4.48776	ENSG00000123610	TNFAIP6	protein_coding	Up	2.56
2961177	2.77587	9.42702	10.7893	4.32851e-13	6.2012e-11	19.7762	ENSG00000111799	COL12A1	protein_coding	Up	2.57
3944882	1.5126	10.9984	6.57845	9.49302e-08	6.80269e-07	7.62312	ENSG00000100097	LGALS1	protein_coding	Up	2.57
2809245	3.35211	9.37957	12.1	1.47447e-14	6.80117e-12	23.0961	ENSG00000164171	ITGA2	protein_coding	Up	2.58
2949330	1.19424	9.36165	6.92825	3.18852e-08	2.90934e-07	8.70101	ENSG00000213719	CLIC1	protein_coding	Up	2.61
2583465	2.80723	9.06035	7.00803	2.48889e-08	2.40095e-07	8.94588	ENSG00000115221	ITGB6	protein_coding	Up	2.63
3738629	1.56515	8.78104	8.82376	1.04215e-10	3.75197e-09	14.3628	ENSG00000141526	SLC16A3	protein_coding	Up	2.63
2366798	1.39629	8.33856	4.99101	1.38693e-05	4.21245e-05	2.72142	ENSG00000116132	PRRX1	transcription regulator|protein_coding	Up	2.64
3445908	1.38274	8.74752	6.27384	2.4676e-07	1.43219e-06	6.6803	ENSG00000151491	EPS8	protein_coding	Up	2.64
3907190	2.58025	10.0599	7.3167	9.58931e-09	1.14557e-07	9.88903	ENSG00000124107	SLPI	protein_coding	Up	2.65
3465248	2.40928	10.3857	9.46487	1.64977e-11	9.80245e-10	16.1849	ENSG00000139329	LUM	protein_coding	Up	2.65
2999755	1.0736	9.64956	5.12981	8.99489e-06	2.90087e-05	3.14497	ENSG00000106624	AEBP1	transcription regulator|protein_coding	Up	2.68
2605321	1.83492	10.3552	9.08499	4.88704e-11	2.1852e-09	15.1117	ENSG00000163359	COL6A3	protein_coding	Up	2.69
2508520	2.31689	6.75287	8.67335	1.61783e-10	5.19366e-09	13.9278	ENSG00000115919	KYNU	protein_coding	Up	2.72
3778504	2.26834	9.28285	10.0603	3.12172e-12	2.74176e-10	17.8287	ENSG00000168461	RAB31	protein_coding	Up	2.73
3979659	1.36279	10.1652	9.89548	4.92627e-12	4.01617e-10	17.3785	ENSG00000147065	MSN	protein_coding	Up	2.73
2882098	2.162	11.6965	11.9559	2.11515e-14	8.25907e-12	22.7424	ENSG00000113140	SPARC	protein_coding	Up	2.94
2441043	1.94436	7.76323	8.30423	4.8156e-10	1.13451e-08	12.8487	ENSG00000162745	OLFML2B	protein_coding	Up	2.95
3349858	1.69844	8.93549	7.40903	7.22038e-09	9.12851e-08	10.1697	ENSG00000166741	NNMT	protein_coding	Up	2.96
3244622	1.07298	8.63806	5.86411	8.95737e-07	4.1053e-06	5.40986	ENSG00000012779	ALOX5	protein_coding	Up	2.96
3405587	3.81987	9.5358	14.6955	3.38209e-17	1.97604e-13	29.0164	ENSG00000013588	GPRC5A	GPCR()|protein_coding	Up	2.97
3726154	1.32635	9.25707	5.42139	3.6072e-06	1.32607e-05	4.04056	ENSG00000005884	ITGA3	protein_coding	Up	3
2702752	1.14822	7.87536	4.95185	1.56669e-05	4.68297e-05	2.60232	ENSG00000118849	RARRES1	protein_coding	Up	3
3250146	1.51518	9.52415	7.4108	7.18119e-09	9.0948e-08	10.1751	ENSG00000122862	SRGN	protein_coding	Up	3.02
3124537	1.42688	10.9353	10.5624	7.94682e-13	9.87885e-11	19.1778	ENSG00000164733	CTSB	protein_coding	Up	3.02
3508330	1.29681	8.55385	5.65752	1.71662e-06	7.07973e-06	4.76996	ENSG00000120694	HSPH1	protein_coding	Up	3.02
3444043	2.07864	7.4252	6.10197	4.23616e-07	2.21514e-06	6.14746	ENSG00000173391	OLR1	protein_coding	Up	3.03
2872848	2.37585	8.52549	6.73364	5.84521e-08	4.66045e-07	8.1021	ENSG00000113083	LOX	protein_coding	Up	3.04
3575103	1.03919	7.78413	6.74184	5.69744e-08	4.58095e-07	8.1274	ENSG00000054983	GALC	protein_coding	Up	3.04
3976341	2.10073	12.0198	11.7365	3.68249e-14	1.1324e-11	22.1985	ENSG00000102265	TIMP1	protein_coding	Up	3.06
3311832	2.42944	7.54413	7.45769	6.21946e-09	8.15705e-08	10.3173	ENSG00000148848	ADAM12	protein_coding	Up	3.07
3294159	1.75874	8.555	6.56992	9.74979e-08	6.93284e-07	7.59677	ENSG00000122884	P4HA1	protein_coding	Up	3.07
3442941	1.72012	8.21455	7.00352	2.52397e-08	2.42544e-07	8.93205	ENSG00000171860	C3AR1	GPCR()|protein_coding	Up	3.07
3190190	2.40841	9.97769	6.35664	1.90253e-07	1.16886e-06	6.93687	ENSG00000148346	LCN2	protein_coding	Up	3.17
2372781	2.16899	8.54786	6.70159	6.4601e-08	5.02363e-07	8.00329	ENSG00000090104	RGS1	protein_coding	Up	3.17
3752258	2.50221	7.94249	9.19132	3.59949e-11	1.73807e-09	15.4139	ENSG00000185862	EVI2B	protein_coding	Up	3.19
3299585	1.4645	9.47247	6.99635	2.58074e-08	2.47052e-07	8.91006	ENSG00000107798	LIPA	protein_coding	Up	3.2
2519577	2.40195	11.561	10.7726	4.52525e-13	6.20384e-11	19.7324	ENSG00000168542	COL3A1	protein_coding	Up	3.23
2903189	1.62877	10.3174	7.37395	8.04154e-09	9.96833e-08	10.0631	ENSG00000204287	HLA-DRA	protein_coding	Up	3.24
3452818	1.37373	7.49953	9.41541	1.89835e-11	1.08033e-09	16.0463	ENSG00000111424	VDR	transcription regulator|receptor|protein_coding	Up	3.26
3776427	1.27831	8.81009	10.499	9.42803e-13	1.1017e-10	19.0093	ENSG00000101608	MYL12A	protein_coding	Up	3.26
3901361	2.26201	8.11839	5.77305	1.19318e-06	5.22721e-06	5.12768	ENSG00000170373	CST1	protein_coding	Up	3.3
3088544	1.06384	9.85316	8.57772	2.14285e-10	6.43292e-09	13.6498	ENSG00000147416	ATP6V1B2	protein_coding	Up	3.3
2501204	1.52974	6.95173	5.39562	3.91124e-06	1.42074e-05	3.96115	ENSG00000136689	IL1RN	protein_coding	Up	3.31
2819044	1.19753	8.46512	5.15693	8.26378e-06	2.69634e-05	3.22796	ENSG00000145715	RASA1	protein_coding	Up	3.37
2591643	2.69722	9.7092	11.1918	1.49802e-13	2.98378e-11	20.8202	ENSG00000204262	COL5A2	protein_coding	Up	3.38
3046444	2.06185	9.65167	4.79568	2.54351e-05	7.16251e-05	2.12932	ENSG00000106483	SFRP4	protein_coding	Up	3.38
2950329	1.79007	11.3943	7.47351	5.92521e-09	7.89108e-08	10.3653	ENSG00000231389	HLA-DPA1	protein_coding	Up	3.39
3457752	1.14766	9.16184	8.42895	3.32523e-10	8.80433e-09	13.2151	ENSG00000170581	STAT2	transcription regulator|protein_coding	Up	3.39
2421925	1.08147	6.81594	7.83584	1.96531e-09	3.38057e-08	11.4571	ENSG00000162645	GBP2	protein_coding	Up	3.43
3971806	1.06263	10.0644	5.33181	4.77848e-06	1.67939e-05	3.7647	ENSG00000130066	SAT1	protein_coding	Up	3.49
3311157	1.26352	8.81931	6.23551	2.78347e-07	1.57841e-06	6.5615	ENSG00000065154	OAT	protein_coding	Up	3.54
3154263	1.28804	7.91848	5.18314	7.61326e-06	2.51499e-05	3.30825	ENSG00000155926	SLA	protein_coding	Up	3.55
2410241	1.21736	9.52821	10.557	8.06243e-13	9.8824e-11	19.1635	ENSG00000117450	PRDX1	protein_coding	Up	3.55
3014714	1.34625	10.0193	9.3696	2.16248e-11	1.18815e-09	15.9175	ENSG00000130429	ARPC1B	protein_coding	Up	3.57
2385873	1.31858	7.46062	5.30253	5.23808e-06	1.82061e-05	3.67466	ENSG00000135750	KCNK1	protein_coding	Up	3.63
3504193	1.31007	6.13529	4.75254	2.90655e-05	8.03312e-05	1.99924	ENSG00000165474	GJB2	protein_coding	Up	3.67
3896034	1.44499	7.41772	7.78671	2.28078e-09	3.79653e-08	11.3098	ENSG00000101265	RASSF2	protein_coding	Up	3.68
2598261	3.57487	10.9897	14.1397	1.16514e-16	2.26917e-13	27.8178	ENSG00000115414	FN1	protein_coding	Up	3.69
3757108	2.72678	10.3705	8.47159	2.93096e-10	8.02925e-09	13.34	ENSG00000171345	KRT19	protein_coding	Up	3.7
2500919	1.54357	9.27894	6.46563	1.35161e-07	8.92172e-07	7.27428	ENSG00000144136	SLC20A1	protein_coding	Up	3.76
2899022	1.01897	7.672	7.66196	3.33218e-09	5.10545e-08	10.9347	ENSG00000112343	TRIM38	protein_coding	Up	3.81
2699564	1.41601	8.63306	5.82647	1.00844e-06	4.54161e-06	5.29321	ENSG00000152952	PLOD2	protein_coding	Up	3.83
2818517	3.30622	10.1824	12.1988	1.15292e-14	5.74396e-12	23.3371	ENSG00000038427	VCAN	protein_coding	Up	3.87
3356539	1.48858	7.45901	6.15828	3.54851e-07	1.92029e-06	6.32206	ENSG00000182667	NTM	protein_coding	Up	3.9
2985781	2.44577	10.242	8.85155	9.61084e-11	3.53163e-09	14.4429	ENSG00000186340	THBS2	protein_coding	Up	3.97
3144934	2.02367	9.20573	7.32137	9.45247e-09	1.13519e-07	9.90324	ENSG00000164949	GEM	protein_coding	Up	4.01
3921068	1.15903	9.41066	7.04341	2.23032e-08	2.19747e-07	9.05433	ENSG00000157557	ETS2	transcription regulator|protein_coding	Up	4.03
3592023	1.12014	11.5408	8.48431	2.82277e-10	7.87858e-09	13.3772	ENSG00000166710	B2M	protein_coding	Up	4.03
3762198	2.34983	11.7584	9.09771	4.71117e-11	2.15045e-09	15.1479	ENSG00000108821	COL1A1	protein_coding	Up	4.12
3013054	2.06983	11.5953	9.75098	7.37055e-12	5.54468e-10	16.9807	ENSG00000164692	COL1A2	protein_coding	Up	4.17
3185063	1.42228	8.99502	8.81611	1.06565e-10	3.80423e-09	14.3408	ENSG00000148154	UGCG	protein_coding	Up	4.2
3036924	1.17018	12.3655	12.1268	1.37904e-14	6.53294e-12	23.1616	ENSG00000075624	ACTB	protein_coding|housekeeping	Up	4.24
2900974	1.26596	10.1094	8.83758	1.00099e-10	3.64013e-09	14.4027	ENSG00000204642	HLA-F	protein_coding	Up	4.34
3623031	2.09721	10.1224	9.12338	4.37554e-11	2.0236e-09	15.221	ENSG00000166147	FBN1	protein_coding	Up	4.35
2425756	1.74695	7.9023	4.93585	1.64663e-05	4.88609e-05	2.55371	ENSG00000060718	COL11A1	protein_coding	Up	4.4
2434178	2.04437	7.95276	8.55616	2.28341e-10	6.72667e-09	13.587	ENSG00000014914	MTMR11	receptor|protein_coding	Up	4.46
2362394	1.92125	8.7178	10.5274	8.7322e-13	1.04121e-10	19.0849	ENSG00000163565	IFI16	transcription regulator|protein_coding	Up	4.49
2687255	1.05003	8.59878	8.42733	3.34124e-10	8.80681e-09	13.2104	ENSG00000114423	CBLB	protein_coding	Up	4.52
3456732	1.18995	9.16512	5.44522	3.34698e-06	1.24662e-05	4.11404	ENSG00000161638	ITGA5	protein_coding	Up	4.59
3854454	1.10731	7.2104	5.1751	7.80732e-06	2.56893e-05	3.2836	ENSG00000130303	BST2	protein_coding	Up	4.59
2395490	1.47545	11.4027	9.19846	3.52649e-11	1.71225e-09	15.4342	ENSG00000074800	ENO1	transcription regulator|protein_coding	Up	4.6
2633390	1.38282	6.41856	5.75693	1.2553e-06	5.43821e-06	5.07775	ENSG00000144810	COL8A1	protein_coding	Up	4.6
3820443	1.45643	8.70645	5.32292	4.91363e-06	1.71977e-05	3.73735	ENSG00000090339	ICAM1	protein_coding	Up	4.74
3512874	2.02551	9.71618	8.75015	1.29197e-10	4.42298e-09	14.1503	ENSG00000136167	LCP1	protein_coding	Up	4.77
2404158	1.88514	10.3675	8.965	6.91287e-11	2.80483e-09	14.7688	ENSG00000162511	LAPTM5	protein_coding	Up	4.88
2548699	2.04921	8.49393	6.43276	1.49836e-07	9.66274e-07	7.17254	ENSG00000138061	CYP1B1	protein_coding	Up	4.89
3350830	1.24344	9.93072	5.68589	1.56997e-06	6.55359e-06	4.85776	ENSG00000149591	TAGLN	protein_coding	Up	4.9
3922100	1.58761	8.3704	5.35405	4.45635e-06	1.58762e-05	3.83315	ENSG00000157601	MX1	protein_coding	Up	4.91
3510066	4.86889	9.3627	10.8709	3.48507e-13	5.26605e-11	19.9895	ENSG00000133110	POSTN	protein_coding	Up	4.92
2991233	2.02363	9.02456	12.4201	6.67533e-15	3.77436e-12	23.8721	ENSG00000106546	AHR	transcription regulator|protein_coding	Up	4.92
3222170	2.11413	7.67401	6.12852	3.89672e-07	2.07415e-06	6.22978	ENSG00000041982	TNC	protein_coding	Up	4.96
2970942	2.38824	7.92586	6.9583	2.90428e-08	2.7049e-07	8.7933	ENSG00000123500	COL10A1	protein_coding	Up	5
2340315	1.74435	7.7984	7.28568	1.05503e-08	1.22956e-07	9.79457	ENSG00000162433	AK4	protein_coding	Up	5
2584134	2.54201	8.00432	7.4905	5.62475e-09	7.5692e-08	10.4167	ENSG00000078098	FAP	protein_coding	Up	5.08
3047581	2.54454	8.91464	10.0801	2.95554e-12	2.65665e-10	17.8827	ENSG00000122641	INHBA	protein_coding	Up	5.15
3299504	2.16628	11.6305	9.20127	3.49815e-11	1.70795e-09	15.4422	ENSG00000107796	ACTA2	protein_coding	Up	5.27
2950199	1.27091	8.10896	9.3648	2.19226e-11	1.19335e-09	15.904	ENSG00000204264	PSMB8	protein_coding	Up	5.36
3096007	1.2022	7.92629	7.97149	1.3046e-09	2.4275e-08	11.8626	ENSG00000070718	AP3M2	protein_coding	Up	5.37
3880767	1.25345	9.18681	6.19609	3.15067e-07	1.74928e-06	6.4393	ENSG00000100994	PYGB	protein_coding	Up	5.44
3497659	1.31138	8.46019	9.72065	8.02385e-12	5.91556e-10	16.8969	ENSG00000125249	RAP2A	protein_coding	Up	5.45
3016148	2.0359	10.1496	5.93106	7.25464e-07	3.44699e-06	5.61744	ENSG00000106366	SERPINE1	protein_coding	Up	5.46
2881370	1.13727	11.5841	6.55737	1.01404e-07	7.14678e-07	7.55798	ENSG00000019582	CD74	protein_coding	Up	5.67
2950214	1.66617	9.12078	8.27702	5.22207e-10	1.20915e-08	12.7685	ENSG00000168394	TAP1	protein_coding	Up	5.7
3666366	1.57628	7.89066	5.22449	6.68909e-06	2.24739e-05	3.43501	ENSG00000062038	CDH3	protein_coding	Up	5.93
3470523	1.40705	7.73601	7.73143	2.69751e-09	4.33382e-08	11.1438	ENSG00000110876	SELPLG	protein_coding	Up	6.01
3388807	3.64868	8.10344	6.6992	6.50847e-08	5.05004e-07	7.99592	ENSG00000196611	MMP1	protein_coding	Up	6.16
3763270	1.62851	8.54176	6.98805	2.64811e-08	2.52261e-07	8.88458	ENSG00000108960	MMD	protein_coding	Up	6.28
2878437	1.27545	10.3181	4.7429	2.99437e-05	8.23816e-05	1.97023	ENSG00000170458	CD14	protein_coding	Up	6.29
3746574	1.43465	9.95115	8.82366	1.04245e-10	3.75197e-09	14.3625	ENSG00000109099	PMP22	protein_coding	Up	6.3
3204285	2.79923	8.07204	6.18268	3.28637e-07	1.80745e-06	6.39772	ENSG00000172724	CCL19	protein_coding	Up	6.35
2373842	2.25249	8.12005	8.59423	2.04122e-10	6.20078e-09	13.6979	ENSG00000081237	PTPRC	protein_coding	Up	6.36
4027176	1.17961	10.3747	7.51627	5.19814e-09	7.14593e-08	10.4948	ENSG00000196924	FLNA	protein_coding	Up	6.38
3325503	1.53446	9.20781	8.2454	5.73835e-10	1.29783e-08	12.6753	ENSG00000049449	RCN1	protein_coding	Up	7.07
3577078	1.12006	10.2773	5.37986	4.10965e-06	1.48279e-05	3.9126	ENSG00000100600	LGMN	protein_coding	Up	7.11
3318443	1.97489	8.29108	8.87648	8.93844e-11	3.35488e-09	14.5146	ENSG00000132274	TRIM22	transcription regulator|protein_coding	Up	7.13
3374890	2.87553	8.40089	5.06556	1.09933e-05	3.44977e-05	2.94865	ENSG00000134827	TCN1	protein_coding	Up	7.23
3443226	2.25499	8.1774	5.28509	5.53245e-06	1.90704e-05	3.62106	ENSG00000197614	MFAP5	protein_coding	Up	7.38
3445786	2.00695	8.53744	9.60732	1.10315e-11	7.40844e-10	16.5825	ENSG00000111348	ARHGDIB	protein_coding	Up	7.42
2568687	1.20573	8.5786	6.66035	7.34838e-08	5.56974e-07	7.87603	ENSG00000115641	FHL2	transcription regulator|protein_coding	Up	7.61
2522728	1.08729	6.92499	8.91067	8.09289e-11	3.09046e-09	14.6129	ENSG00000064012	CASP8	protein_coding	Up	7.8
3174816	2.1856	10.3264	9.93292	4.43988e-12	3.68826e-10	17.4811	ENSG00000135046	ANXA1	protein_coding	Up	8.11
3058759	2.40925	8.54564	8.28728	5.06493e-10	1.18056e-08	12.7988	ENSG00000075223	SEMA3C	protein_coding	Up	8.33
3863669	2.19202	8.02838	7.09714	1.88837e-08	1.93338e-07	9.21888	ENSG00000079385	CEACAM1	protein_coding	Up	8.35
2377229	1.98069	9.28983	9.20751	3.43615e-11	1.68237e-09	15.4599	ENSG00000196352	CD55	receptor|protein_coding	Up	8.44
3232349	1.27037	8.61059	5.94225	7.00351e-07	3.34489e-06	5.65213	ENSG00000067057	PFKP	protein_coding	Up	8.46
2915828	2.17567	7.6757	7.42887	6.79404e-09	8.73504e-08	10.2299	ENSG00000135318	NT5E	protein_coding	Up	9
3150579	1.02858	8.44896	5.04043	1.18898e-05	3.68924e-05	2.87197	ENSG00000136960	ENPP2	protein_coding	Up	9.6
4015709	1.36229	6.44563	5.96662	6.48614e-07	3.13538e-06	5.72771	ENSG00000010671	BTK	transcription regulator|kinase|protein_coding	Up	9.61
3421511	2.14962	11.5531	7.67297	3.2223e-09	4.99856e-08	10.9679	ENSG00000090382	LYZ	protein_coding	Up	9.69
2578028	2.05573	9.02666	6.98025	2.71293e-08	2.57178e-07	8.86068	ENSG00000121966	CXCR4	GPCR(Gs|Gq)|protein_coding	Up	10.74
2570193	1.95489	9.01825	7.29352	1.02985e-08	1.20955e-07	9.81846	ENSG00000144063	MALL	protein_coding	Up	11.14
3346548	1.86738	7.57044	7.58395	4.2269e-09	6.12306e-08	10.6994	ENSG00000023445	BIRC3	protein_coding	Up	11.45
3781794	1.5291	7.57323	6.13591	3.80718e-07	2.0338e-06	6.25269	ENSG00000053747	LAMA3	protein_coding	Up	12.06
3133233	2.24903	9.9355	6.54581	1.05141e-07	7.35372e-07	7.52225	ENSG00000104368	PLAT	protein_coding	Up	12.47
2373336	1.86762	9.18178	8.11813	8.39614e-10	1.73909e-08	12.2987	ENSG00000000971	CFH	protein_coding	Up	12.53
3568603	2.15735	9.38291	4.95573	1.54793e-05	4.634e-05	2.61409	ENSG00000176153	GPX2	protein_coding	Up	12.8
3443891	1.06574	5.69771	6.57205	9.68496e-08	6.9088e-07	7.60335	ENSG00000110852	CLEC2B	protein_coding	Up	13.91
2326774	1.96791	8.4681	7.16657	1.52349e-08	1.64028e-07	9.43118	ENSG00000175793	SFN	protein_coding	Up	14.8
3025545	1.56855	8.93623	10.1001	2.79767e-12	2.5408e-10	17.9368	ENSG00000122786	CALD1	protein_coding	Up	15.07
2772566	3.23969	10.5784	7.92601	1.49641e-09	2.72368e-08	11.7268	ENSG00000132465	IGJ	protein_coding	Up	19.16
3772719	1.35242	9.86484	10.7588	4.69547e-13	6.27529e-11	19.696	ENSG00000108679	LGALS3BP	protein_coding	Up	22.81
2453793	2.228	8.96528	7.07756	2.00638e-08	2.01419e-07	9.15894	ENSG00000196878	LAMB3	protein_coding	Up	43.73
3834379	4.43907	10.6121	10.9246	3.02326e-13	4.68953e-11	20.1294	ENSG00000086548	CEACAM6	protein_coding	Up	50.19
3834341	4.07754	9.00567	6.2596	2.58052e-07	1.48299e-06	6.63617	ENSG00000105388	CEACAM5	protein_coding	Up	52.41
3539070	1.61966	10.0997	8.85493	9.51675e-11	3.51031e-09	14.4526	ENSG00000100644	HIF1A	transcription regulator|protein_coding	Up	NC
2334602	3.85096	9.5678	10.9831	2.59008e-13	4.36528e-11	20.2816	ENSG00000117472	TSPAN1	protein_coding	Up
3351200	3.77775	8.57643	8.48061	2.8538e-10	7.89508e-09	13.3664	ENSG00000137648	TMPRSS4	receptor|protein_coding	Up
3102372	3.67332	9.42578	13.2425	9.22348e-16	9.50995e-13	25.8053	ENSG00000137573	SULF1	protein_coding	Up
2371139	3.52413	9.30183	11.3105	1.09975e-13	2.32439e-11	21.124	ENSG00000058085	LAMC2	protein_coding	Up
2511603	3.43486	7.81763	9.65202	9.72772e-12	6.79313e-10	16.7067	ENSG00000136542	GALNT5	protein_coding	Up
3791782	2.46909	6.09649	5.98722	6.07888e-07	2.97544e-06	5.79159	ENSG00000206075	SERPINB5	protein_coding	Up
3039791	2.4666	9.24863	5.05646	1.131e-05	3.53751e-05	2.92087	ENSG00000106541	AGR2	protein_coding	Up
2409104	2.35053	9.62284	7.22419	1.2752e-08	1.42367e-07	9.60712	ENSG00000117394	SLC2A1	protein_coding	Up
3299469	2.00803	7.35688	5.90055	7.98628e-07	3.72693e-06	5.52283	ENSG00000152766	ANKRD22	protein_coding	Up
3020343	1.99639	8.61687	6.13521	3.81548e-07	2.03647e-06	6.25055	ENSG00000105976	MET	kinase|protein_coding	Up
3394660	1.91325	7.75504	5.07456	1.06889e-05	3.37031e-05	2.97612	ENSG00000137699	TRIM29	protein_coding	Up
2708855	1.78331	8.51323	5.48001	3.00039e-06	1.13634e-05	4.22136	ENSG00000163898	LIPH	protein_coding	Up
3910360	1.68668	7.46946	5.33161	4.7814e-06	1.67983e-05	3.7641	ENSG00000064787	BCAS1	protein_coding	Up
3393720	1.65657	8.71203	5.54279	2.4629e-06	9.61894e-06	4.41522	ENSG00000149573	MPZL2	protein_coding	Up
2731542	1.55066	7.94704	5.97423	6.33265e-07	3.0705e-06	5.7513	ENSG00000109321	AREG	protein_coding	Up
2989435	1.44124	6.45444	5.68759	1.56161e-06	6.52332e-06	4.86301	ENSG00000106392	C1GALT1	protein_coding	Up
2671728	1.35377	8.80013	5.73778	1.33333e-06	5.71771e-06	5.01843	ENSG00000163814	CDCP1	protein_coding	Up
3444216	1.27844	5.62657	6.25477	2.61991e-07	1.49924e-06	6.62123	ENSG00000060140	STYK1	kinase|protein_coding	Up
3753568	1.90321	7.63189	11.3402	1.01817e-13	2.23082e-11	21.1998	ENSG00000154760	SLFN13	protein_coding	Up_logFC>1	1.03423
4016572	1.19122	9.12136	8.00363	1.18424e-09	2.26096e-08	11.9584	ENSG00000123562	MORF4L2	transcription regulator|protein_coding	Up_logFC>1	1.07023
2720251	1.44443	5.94326	6.22458	2.88073e-07	1.62619e-06	6.52763	ENSG00000109805	NCAPG	protein_coding	Up_logFC>1	1.0752
2405312	1.38912	9.00852	8.75945	1.25733e-10	4.3128e-09	14.1772	ENSG00000116514	RNF19B	protein_coding	Up_logFC>1	1.10423
3925439	1.04032	8.00819	5.2468	6.23766e-06	2.11315e-05	3.50347	ENSG00000155304	HSPA13	protein_coding	Up_logFC>1	1.10681
2349043	1.03774	8.35551	7.04719	2.2043e-08	2.17551e-07	9.06593	ENSG00000162695	SLC30A7	protein_coding	Up_logFC>1	1.11336
3281068	1.11769	8.56637	8.11783	8.40375e-10	1.73909e-08	12.2978	ENSG00000150867	PIP4K2A	protein_coding	Up_logFC>1	1.12875
3082181	1.07481	6.33383	6.61032	8.59229e-08	6.29886e-07	7.72157	ENSG00000146918	NCAPG2	protein_coding	Up_logFC>1	1.15544
3983962	1.06967	7.26905	7.80591	2.15177e-09	3.63355e-08	11.3674	ENSG00000147202	DIAPH2	protein_coding	Up_logFC>1	1.15972
2666904	1.55258	7.45129	9.2498	3.04412e-11	1.52449e-09	15.5796	ENSG00000033867	SLC4A7	protein_coding	Up_logFC>1	1.16226
3589141	1.08617	8.54076	8.28997	5.02455e-10	1.17427e-08	12.8067	ENSG00000166068	SPRED1	protein_coding	Up_logFC>1	1.18881
3258910	1.39434	5.39493	7.14226	1.64239e-08	1.73237e-07	9.35688	ENSG00000119969	HELLS	transcription regulator|protein_coding	Up_logFC>1	1.21373
3536706	1.38756	8.96474	8.78713	1.15968e-10	4.0623e-09	14.2571	ENSG00000131981	LGALS3	splicing regulator|protein_coding	Up_logFC>1	1.22846
3442475	1.03104	10.2552	5.92635	7.36315e-07	3.47968e-06	5.60282	ENSG00000159403	C1R	protein_coding	Up_logFC>1	1.23322
3590014	1.28743	5.431	6.02902	5.32938e-07	2.66896e-06	5.92122	ENSG00000137812	CASC5	protein_coding	Up_logFC>1	1.23926
3594066	1.15737	8.32088	8.0033	1.18543e-09	2.26096e-08	11.9574	ENSG00000138594	TMOD3	protein_coding	Up_logFC>1	1.26165
3257031	1.5567	6.20154	9.04491	5.48622e-11	2.36853e-09	14.9973	ENSG00000138134	STAMBPL1	protein_coding	Up_logFC>1	1.26227
2830638	1.10982	5.73854	5.33666	4.70627e-06	1.66012e-05	3.77964	ENSG00000112984	KIF20A	protein_coding	Up_logFC>1	1.26518
3968664	1.09143	7.62312	6.92364	3.23446e-08	2.93748e-07	8.68687	ENSG00000004961	HCCS	protein_coding	Up_logFC>1	1.2732
3151534	1.25729	6.30546	7.83014	1.99951e-09	3.42594e-08	11.44	ENSG00000156802	ATAD2	transcription regulator|protein_coding	Up_logFC>1	1.27627
3599811	1.50345	6.14301	6.94743	3.004e-08	2.78005e-07	8.75993	ENSG00000137807	KIF23	protein_coding	Up_logFC>1	1.2808
3718555	1.46231	8.08904	8.15686	7.47635e-10	1.60007e-08	12.4135	ENSG00000166750	SLFN5	protein_coding	Up_logFC>1	1.29254
2485784	1.13055	10.2601	10.4176	1.17513e-12	1.25596e-10	18.7922	ENSG00000138071	ACTR2	protein_coding	Up_logFC>1	1.29309
2797393	1.2548	9.74664	7.47711	5.86015e-09	7.82306e-08	10.3762	ENSG00000083857	FAT1	protein_coding	Up_logFC>1	1.30028
2656837	1.58152	8.56002	7.33509	9.06187e-09	1.09694e-07	9.94499	ENSG00000073849	ST6GAL1	protein_coding	Up_logFC>1	1.30107
2875348	1.12553	8.68075	5.96896	6.43872e-07	3.1159e-06	5.73494	ENSG00000125347	IRF1	transcription regulator|protein_coding	Up_logFC>1	1.30432
4015763	1.18199	7.12521	7.26532	1.12333e-08	1.29114e-07	9.73252	ENSG00000102393	GLA	protein_coding	Up_logFC>1	1.31154
3429460	1.20498	8.15238	7.2087	1.33764e-08	1.47645e-07	9.55984	ENSG00000198431	TXNRD1	protein_coding	Up_logFC>1	1.3223
3291682	1.04571	8.74086	7.03176	2.31233e-08	2.26049e-07	9.01862	ENSG00000171988	JMJD1C	transcription regulator|protein_coding	Up_logFC>1	1.32848
3354799	1.61497	6.19248	6.1494	3.64897e-07	1.96495e-06	6.29454	ENSG00000149554	CHEK1	kinase|protein_coding	Up_logFC>1	1.3362
3982811	1.11582	9.56178	7.16122	1.54891e-08	1.65848e-07	9.41483	ENSG00000131171	SH3BGRL	protein_coding	Up_logFC>1	1.33984
3374746	1.14102	8.61029	8.97372	6.74036e-11	2.74756e-09	14.7938	ENSG00000166889	PATL1	protein_coding	Up_logFC>1	1.34131
2732273	1.192	10.0145	8.78843	1.15528e-10	4.0623e-09	14.2609	ENSG00000138758	40787	protein_coding	Up_logFC>1	1.36488
2324873	1.29488	9.2846	5.34932	4.52303e-06	1.6068e-05	3.81858	ENSG00000159189	C1QC	protein_coding	Up_logFC>1	1.36612
3494137	1.56406	8.41238	6.96927	2.80701e-08	2.63814e-07	8.82698	ENSG00000136153	LMO7	protein_coding	Up_logFC>1	1.36749
2645579	1.26628	7.37603	8.28625	5.08056e-10	1.18208e-08	12.7957	ENSG00000155903	RASA2	protein_coding	Up_logFC>1	1.39351
2807359	1.53118	9.25422	10.0276	3.41679e-12	2.93576e-10	17.7396	ENSG00000145623	OSMR	receptor|protein_coding	Up_logFC>1	1.41012
2587961	1.02858	7.1403	5.01097	1.30332e-05	3.99103e-05	2.78219	ENSG00000128656	CHN1	protein_coding	Up_logFC>1	1.41277
2524301	1.66375	7.81402	10.4406	1.10406e-12	1.22481e-10	18.8537	ENSG00000118257	NRP2	protein_coding	Up_logFC>1	1.41416
3598721	1.24468	5.9782	6.78638	4.95858e-08	4.12501e-07	8.26463	ENSG00000174442	ZWILCH	protein_coding	Up_logFC>1	1.42803
3305313	1.05289	7.26051	4.97786	1.44491e-05	4.36478e-05	2.68139	ENSG00000148841	ITPRIP	protein_coding	Up_logFC>1	1.43076
2815965	1.16245	8.19116	5.61014	1.99268e-06	8.05527e-06	4.62338	ENSG00000113161	HMGCR	protein_coding	Up_logFC>1	1.44679
2570616	1.44932	6.06985	6.42017	1.55868e-07	9.98011e-07	7.13359	ENSG00000169679	BUB1	kinase|protein_coding	Up_logFC>1	1.4479
3428268	1.17578	6.33884	9.74591	7.47584e-12	5.57602e-10	16.9667	ENSG00000139354	GAS2L3	protein_coding	Up_logFC>1	1.45926
4013460	1.31513	6.05803	5.56694	2.28278e-06	9.03423e-06	4.48983	ENSG00000173198	CYSLTR1	GPCR(Gq)|protein_coding	Up_logFC>1	1.4755
2617563	1.1361	8.54367	9.27242	2.85338e-11	1.4539e-09	15.6435	ENSG00000172936	MYD88	protein_coding	Up_logFC>1	1.47826
2496962	1.05608	9.00206	5.37542	4.16727e-06	1.50111e-05	3.89894	ENSG00000115594	IL1R1	receptor|protein_coding	Up_logFC>1	1.48457
2362201	1.29124	6.82552	4.84359	2.1928e-05	6.268e-05	2.27405	ENSG00000158481	CD1C	protein_coding	Up_logFC>1	1.4928
3257204	2.04474	8.1252	6.69825	6.52786e-08	5.06285e-07	7.99298	ENSG00000119917	IFIT3	protein_coding	Up_logFC>1	1.5032
3043936	1.21878	7.15492	5.46243	3.17083e-06	1.1896e-05	4.16711	ENSG00000106080	FKBP14	protein_coding	Up_logFC>1	1.52308
3630736	1.36749	7.44529	5.46014	3.19372e-06	1.19768e-05	4.16005	ENSG00000137809	ITGA11	protein_coding	Up_logFC>1	1.54312
3397589	1.25688	9.15124	8.69386	1.52342e-10	4.95125e-09	13.9873	ENSG00000134954	ETS1	transcription regulator|protein_coding	Up_logFC>1	1.54466
2737318	1.48082	6.3634	7.64434	3.51587e-09	5.30762e-08	10.8816	ENSG00000070190	DAPP1	protein_coding	Up_logFC>1	1.5469
2867836	2.10131	7.52214	9.31297	2.54133e-11	1.32969e-09	15.758	ENSG00000173221	GLRX	protein_coding	Up_logFC>1	1.55014
2948926	1.1711	11.7009	10.4179	1.17411e-12	1.25596e-10	18.7931	ENSG00000234745	HLA-B	protein_coding	Up_logFC>1	1.55602
3918447	1.29918	7.38411	8.55957	2.26056e-10	6.68473e-09	13.5969	ENSG00000159110	IFNAR2	receptor|protein_coding	Up_logFC>1	1.57132
2374345	1.24845	8.27536	7.70331	2.93822e-09	4.6314e-08	11.0592	ENSG00000118200	CAMSAP2	protein_coding	Up_logFC>1	1.58822
2840002	1.40059	6.25983	8.198	6.61083e-10	1.44662e-08	12.5352	ENSG00000040275	CCDC99	protein_coding	Up_logFC>1	1.58981
2440295	1.18371	7.4342	6.70771	6.33781e-08	4.95713e-07	8.02217	ENSG00000066294	CD84	protein_coding	Up_logFC>1	1.60129
2325593	1.26679	9.82842	8.54463	2.36236e-10	6.85553e-09	13.5533	ENSG00000169504	CLIC4	protein_coding	Up_logFC>1	1.60718
3910785	1.16799	6.51466	6.18189	3.29448e-07	1.81004e-06	6.39529	ENSG00000087586	AURKA	kinase|protein_coding	Up_logFC>1	1.61483
3982462	1.09204	9.28495	6.27778	2.43719e-07	1.41736e-06	6.69253	ENSG00000102144	PGK1	protein_coding	Up_logFC>1	1.61997
3753538	1.29885	6.12642	6.78112	5.04053e-08	4.18128e-07	8.24844	ENSG00000172123	SLFN12	protein_coding	Up_logFC>1	1.62306
3001479	1.01528	7.20865	4.77729	2.69245e-05	7.52121e-05	2.07383	ENSG00000185811	IKZF1	transcription regulator|protein_coding	Up_logFC>1	1.62559
3569257	1.49333	8.38487	5.85932	9.09347e-07	4.15403e-06	5.39501	ENSG00000100558	PLEK2	protein_coding	Up_logFC>1	1.63157
3664785	1.78268	8.51081	8.76156	1.24962e-10	4.29477e-09	14.1833	ENSG00000217555	CKLF	protein_coding	Up_logFC>1	1.64861
2499053	1.43642	9.76588	11.8602	2.69226e-14	9.6306e-12	22.5058	ENSG00000169756	LIMS1	protein_coding	Up_logFC>1	1.6553
2345929	1.22802	8.02875	8.14558	7.73322e-10	1.64101e-08	12.38	ENSG00000171488	LRRC8C	protein_coding	Up_logFC>1	1.67216
3680953	1.09691	7.40284	6.49543	1.23114e-07	8.30614e-07	7.36644	ENSG00000103381	CPPED1	protein_coding	Up_logFC>1	1.68686
3991109	1.03578	7.70525	6.291	2.33806e-07	1.37062e-06	6.7335	ENSG00000134602	MST4	kinase|protein_coding	Up_logFC>1	1.69682
2771718	1.49041	7.88269	8.03839	1.06668e-09	2.09445e-08	12.0618	ENSG00000033178	UBA6	protein_coding	Up_logFC>1	1.69823
2463482	1.11718	7.81607	5.11816	9.32852e-06	2.99113e-05	3.10932	ENSG00000054277	OPN3	GPCR()|protein_coding	Up_logFC>1	1.72814
3441215	1.18929	6.97828	7.92613	1.49587e-09	2.72368e-08	11.7272	ENSG00000047621	C12orf4	protein_coding	Up_logFC>1	1.73037
3312490	2.09461	6.68372	8.13745	7.92392e-10	1.67338e-08	12.3559	ENSG00000148773	MKI67	protein_coding	Up_logFC>1	1.73173
3839920	2.072	8.09812	7.6204	3.78202e-09	5.60366e-08	10.8094	ENSG00000187474	FPR3	GPCR(Gq)|protein_coding	Up_logFC>1	1.75379
3429566	1.22885	8.83278	8.27002	5.33221e-10	1.2314e-08	12.7479	ENSG00000171310	CHST11	protein_coding	Up_logFC>1	1.75385
2854327	1.81188	7.09424	7.2277	1.26146e-08	1.41194e-07	9.61783	ENSG00000082074	FYB	protein_coding	Up_logFC>1	1.75404
2701071	1.07086	5.86594	5.05633	1.13144e-05	3.53825e-05	2.92049	ENSG00000181631	P2RY13	GPCR(Gi)|protein_coding	Up_logFC>1	1.75714
2529546	1.10857	8.67705	7.29263	1.0327e-08	1.21115e-07	9.81573	ENSG00000123983	ACSL3	protein_coding	Up_logFC>1	1.78309
2638789	1.4824	6.9607	6.1201	4.00131e-07	2.11772e-06	6.20367	ENSG00000114013	CD86	protein_coding	Up_logFC>1	1.78311
2737596	1.60495	6.22261	5.14633	8.54216e-06	2.77272e-05	3.19552	ENSG00000153064	BANK1	protein_coding	Up_logFC>1	1.7935
2866225	1.17105	8.43599	6.12599	3.92781e-07	2.08563e-06	6.22195	ENSG00000081189	MEF2C	transcription regulator|protein_coding	Up_logFC>1	1.79482
3422855	2.13907	9.11583	8.55703	2.27754e-10	6.72067e-09	13.5895	ENSG00000139278	GLIPR1	protein_coding	Up_logFC>1	1.79545
2427688	1.05119	6.31469	4.95048	1.57342e-05	4.69791e-05	2.59813	ENSG00000121931	LRIF1	transcription regulator|protein_coding	Up_logFC>1	1.80372
2422035	2.00273	7.33042	5.27584	5.69522e-06	1.95443e-05	3.59264	ENSG00000154451	GBP5	protein_coding	Up_logFC>1	1.80492
2591367	1.65718	7.98669	5.69549	1.52322e-06	6.39498e-06	4.88748	ENSG00000064989	CALCRL	GPCR(Gs)|protein_coding	Up_logFC>1	1.80841
3808854	1.34639	8.5921	8.32091	4.5825e-10	1.09363e-08	12.8978	ENSG00000196628	TCF4	transcription regulator|protein_coding	Up_logFC>1	1.81766
3125571	1.71224	7.46884	5.45571	3.23847e-06	1.21264e-05	4.14639	ENSG00000038945	MSR1	protein_coding	Up_logFC>1	1.82431
3562746	1.02538	5.97803	6.52254	1.1309e-07	7.77349e-07	7.45029	ENSG00000129534	MIS18BP1	protein_coding	Up_logFC>1	1.83811
3527514	2.14868	9.37598	11.531	6.2242e-14	1.62832e-11	21.6833	ENSG00000198805	PNP	protein_coding	Up_logFC>1	1.84389
4045643	2.34706	9.41197	9.50397	1.47686e-11	9.1149e-10	16.2943	ENSG00000188643	S100A16	protein_coding	Up_logFC>1	1.84472
2806091	1.64527	7.93775	8.49033	2.77302e-10	7.76447e-09	13.3948	ENSG00000039560	RAI14	protein_coding	Up_logFC>1	1.85291
2884216	1.42424	8.17023	10.1159	2.67819e-12	2.48377e-10	17.9799	ENSG00000145860	RNF145	protein_coding	Up_logFC>1	1.8585
3343452	1.37882	7.91109	6.55846	1.01058e-07	7.12816e-07	7.56135	ENSG00000150687	PRSS23	protein_coding	Up_logFC>1	1.86028
2331857	1.08334	9.43881	5.43821	3.42149e-06	1.27059e-05	4.09243	ENSG00000084070	SMAP2	protein_coding	Up_logFC>1	1.86139
3182781	1.14827	6.17799	7.18914	1.42092e-08	1.54791e-07	9.50011	ENSG00000136824	SMC2	protein_coding	Up_logFC>1	1.86633
3824596	1.01988	8.30909	5.00715	1.31895e-05	4.02973e-05	2.77054	ENSG00000179913	B3GNT3	protein_coding	Up_logFC>1	1.86768
3482219	1.18059	7.87906	7.51902	5.15458e-09	7.11974e-08	10.5031	ENSG00000139496	NUPL1	protein_coding	Up_logFC>1	1.87156
2708066	1.00244	7.81345	4.68629	3.56581e-05	9.60527e-05	1.80008	ENSG00000172578	KLHL6	protein_coding	Up_logFC>1	1.87994
2866704	1.47319	9.3564	7.25303	1.16668e-08	1.32962e-07	9.69508	ENSG00000113369	ARRDC3	protein_coding	Up_logFC>1	1.89744
2837029	1.01607	6.55502	4.93283	1.66215e-05	4.92712e-05	2.54454	ENSG00000170624	SGCD	protein_coding	Up_logFC>1	1.90674
3753500	1.48618	7.91364	8.02278	1.11795e-09	2.16587e-08	12.0153	ENSG00000172716	SLFN11	protein_coding	Up_logFC>1	1.91155
3218528	1.15466	8.52305	6.50418	1.19784e-07	8.13928e-07	7.39351	ENSG00000165029	ABCA1	protein_coding	Up_logFC>1	1.93166
3353335	1.11687	6.80298	5.9745	6.32731e-07	3.06961e-06	5.75213	ENSG00000154127	UBASH3B	protein_coding	Up_logFC>1	1.93215
2706938	1.56116	7.79981	9.03299	5.67841e-11	2.42168e-09	14.9633	ENSG00000114450	GNB4	protein_coding	Up_logFC>1	1.93279
2351854	1.05679	8.89323	5.11406	9.44862e-06	3.02384e-05	3.0968	ENSG00000143110	C1orf162	protein_coding	Up_logFC>1	1.93467
3838665	1.06442	7.98004	5.4159	3.66987e-06	1.34488e-05	4.02365	ENSG00000142552	RCN3	protein_coding	Up_logFC>1	1.93548
2520225	1.07527	7.22351	5.90494	7.87667e-07	3.68264e-06	5.53643	ENSG00000138386	NAB1	transcription regulator|protein_coding	Up_logFC>1	1.93976
2722823	1.15901	6.97634	5.81983	1.02977e-06	4.63052e-06	5.27261	ENSG00000169851	PCDH7	protein_coding	Up_logFC>1	1.94381
2723710	1.31036	8.38745	9.01604	5.96337e-11	2.52478e-09	14.9149	ENSG00000169299	PGM2	protein_coding	Up_logFC>1	1.94429
2974469	1.16013	8.58724	8.2421	5.79515e-10	1.30562e-08	12.6655	ENSG00000079950	STX7	protein_coding	Up_logFC>1	1.94432
4023467	1.10529	7.36307	5.88302	8.43942e-07	3.89792e-06	5.46849	ENSG00000129675	ARHGEF6	protein_coding	Up_logFC>1	1.94844
3666732	1.08133	10.348	7.73522	2.66662e-09	4.29995e-08	11.1552	ENSG00000103018	CYB5B	protein_coding	Up_logFC>1	1.94899
2370317	1.19096	7.56501	7.53693	4.87995e-09	6.80665e-08	10.5573	ENSG00000153029	MR1	protein_coding	Up_logFC>1	1.95005
2639054	1.50001	8.90159	8.55168	2.31376e-10	6.75927e-09	13.5739	ENSG00000173193	PARP14	transcription regulator|protein_coding	Up_logFC>1	1.95196
2778856	1.1416	7.30234	5.44259	3.37478e-06	1.25591e-05	4.10592	ENSG00000168785	TSPAN5	protein_coding	Up_logFC>1	1.95562
3149528	1.11501	7.17771	6.42757	1.52293e-07	9.79246e-07	7.15649	ENSG00000104447	TRPS1	transcription regulator|protein_coding	Up_logFC>1	1.95785
2997376	2.82502	6.81654	8.90893	8.13384e-11	3.09935e-09	14.6079	ENSG00000011426	ANLN	protein_coding	Up_logFC>1	1.97689
3355021	1.5479	7.6042	11.8608	2.68799e-14	9.6306e-12	22.5074	ENSG00000197798	FAM118B	protein_coding	Up_logFC>1	1.98263
3098977	1.39078	8.76244	8.14206	7.81519e-10	1.6564e-08	12.3696	ENSG00000254087	LYN	kinase|protein_coding	Up_logFC>1	1.98314
2450345	1.16738	5.16168	5.3643	4.31534e-06	1.54872e-05	3.86469	ENSG00000118193	KIF14	protein_coding	Up_logFC>1	1.98728
2591421	1.19089	7.4078	4.90535	1.81035e-05	5.31046e-05	2.46113	ENSG00000003436	TFPI	protein_coding	Up_logFC>1	2.00293
3535780	1.40126	7.34624	7.10943	1.8179e-08	1.87548e-07	9.25648	ENSG00000125384	PTGER2	GPCR(Gs)|protein_coding	Up_logFC>1	2.00657
3426502	1.57882	8.14545	7.47918	5.82314e-09	7.78551e-08	10.3824	ENSG00000136040	PLXNC1	protein_coding	Up_logFC>1	2.01049
3116839	1.21172	7.94467	7.03853	2.26429e-08	2.2222e-07	9.03938	ENSG00000104415	WISP1	protein_coding	Up_logFC>1	2.01107
2685304	1.3674	8.65311	6.86672	3.86095e-08	3.38314e-07	8.51188	ENSG00000184500	PROS1	protein_coding	Up_logFC>1	2.01346
3409127	1.7135	6.81209	6.44195	1.4558e-07	9.45087e-07	7.20098	ENSG00000029153	ARNTL2	transcription regulator|protein_coding	Up_logFC>1	2.03173
3464912	1.29344	7.37611	7.97813	1.27875e-09	2.39721e-08	11.8824	ENSG00000139323	POC1B	protein_coding	Up_logFC>1	2.03196
3442854	1.35997	8.9134	4.9621	1.51754e-05	4.55913e-05	2.63347	ENSG00000059804	SLC2A3	protein_coding	Up_logFC>1	2.03363
3203086	1.19417	7.20827	5.70541	1.47641e-06	6.22081e-06	4.91818	ENSG00000107201	DDX58	protein_coding	Up_logFC>1	2.03789
3090512	1.21086	8.03425	6.79841	4.77616e-08	4.00749e-07	8.30167	ENSG00000147459	DOCK5	protein_coding	Up_logFC>1	2.04261
3409605	1.67462	6.25775	7.97543	1.28921e-09	2.40909e-08	11.8743	ENSG00000064763	FAR2	protein_coding	Up_logFC>1	2.04869
3972929	1.66835	7.46846	9.10085	4.66873e-11	2.14224e-09	15.1568	ENSG00000198814	GK	protein_coding	Up_logFC>1	2.04929
3627076	1.22226	8.17899	7.41824	7.0192e-09	8.93483e-08	10.1976	ENSG00000140299	BNIP2	protein_coding	Up_logFC>1	2.05058
3183111	1.34972	8.93747	9.25058	3.03735e-11	1.52449e-09	15.5818	ENSG00000070214	SLC44A1	protein_coding	Up_logFC>1	2.05485
2340695	1.45653	6.66605	8.93865	7.46154e-11	2.9141e-09	14.6932	ENSG00000118473	SGIP1	protein_coding	Up_logFC>1	2.05799
3258966	2.21069	7.48013	5.98936	6.038e-07	2.95878e-06	5.79823	ENSG00000108242	CYP2C18	protein_coding	Up_logFC>1	2.06646
2958670	1.62436	7.34392	7.00977	2.47549e-08	2.39197e-07	8.95122	ENSG00000112210	RAB23	protein_coding	Up_logFC>1	2.07001
3591006	1.1051	8.18575	8.71107	1.44851e-10	4.84531e-09	14.0372	ENSG00000092531	SNAP23	protein_coding	Up_logFC>1	2.07346
3864551	1.74233	8.8496	8.60499	1.97762e-10	6.08137e-09	13.7292	ENSG00000011422	PLAUR	protein_coding	Up_logFC>1	2.08144
4019486	1.19732	7.47057	6.61945	8.35038e-08	6.1629e-07	7.74977	ENSG00000125354	38961	protein_coding	Up_logFC>1	2.08363
3973839	2.23397	9.74743	8.02234	1.11944e-09	2.16587e-08	12.014	ENSG00000165168	CYBB	protein_coding	Up_logFC>1	2.08442
2321182	1.44149	7.6617	8.0571	1.00835e-09	2.00163e-08	12.1174	ENSG00000162493	PDPN	protein_coding	Up_logFC>1	2.08444
3908963	1.19623	9.35943	7.73307	2.68409e-09	4.31869e-08	11.1487	ENSG00000158470	B4GALT5	protein_coding	Up_logFC>1	2.08999
3258444	1.20173	5.62858	5.00993	1.30756e-05	4.00261e-05	2.77902	ENSG00000138180	CEP55	protein_coding	Up_logFC>1	2.09064
2950277	1.36789	9.22476	7.18135	1.4555e-08	1.57871e-07	9.47633	ENSG00000204257	HLA-DMA	protein_coding	Up_logFC>1	2.09961
3666146	1.2337	7.60243	8.84185	9.88643e-11	3.60269e-09	14.415	ENSG00000103064	SLC7A6	protein_coding	Up_logFC>1	2.1033
3151086	2.86229	6.82093	5.9691	6.43577e-07	3.11533e-06	5.73539	ENSG00000170961	HAS2	protein_coding	Up_logFC>1	2.10444
2969886	1.04866	8.57682	7.09836	1.88128e-08	1.92837e-07	9.2226	ENSG00000010810	FYN	kinase|protein_coding	Up_logFC>1	2.11121
2532699	1.08736	8.25112	5.72066	1.40719e-06	5.9858e-06	4.9654	ENSG00000168918	INPP5D	protein_coding	Up_logFC>1	2.1143
2928930	1.04955	7.66089	8.72099	1.40706e-10	4.74289e-09	14.0659	ENSG00000112419	PHACTR2	protein_coding	Up_logFC>1	2.11474
2694001	1.33958	8.18342	7.14081	1.64976e-08	1.73675e-07	9.35245	ENSG00000074416	MGLL	protein_coding	Up_logFC>1	2.11726
2428501	2.3972	8.17651	9.34823	2.29817e-11	1.22812e-09	15.8574	ENSG00000155380	SLC16A1	protein_coding	Up_logFC>1	2.12562
2813414	1.99594	7.21932	7.20037	1.37248e-08	1.50743e-07	9.53441	ENSG00000134057	CCNB1	protein_coding	Up_logFC>1	2.12982
2949488	1.83604	9.7255	4.83141	2.27716e-05	6.47955e-05	2.23721	ENSG00000204385	SLC44A4	protein_coding	Up_logFC>1	2.13039
3409081	1.39431	8.31341	6.56934	9.76757e-08	6.94266e-07	7.59497	ENSG00000211455	STK38L	kinase|protein_coding	Up_logFC>1	2.14161
2883440	1.23917	7.76653	8.16425	7.31291e-10	1.5747e-08	12.4353	ENSG00000135074	ADAM19	protein_coding	Up_logFC>1	2.14257
2411228	1.44939	5.7893	6.34371	1.98135e-07	1.20774e-06	6.89681	ENSG00000123473	STIL	protein_coding	Up_logFC>1	2.15061
3565663	1.78544	5.49869	6.46286	1.36344e-07	8.97237e-07	7.26568	ENSG00000126787	DLGAP5	protein_coding	Up_logFC>1	2.15516
3595979	1.78536	5.61456	6.14586	3.68977e-07	1.98387e-06	6.28358	ENSG00000157456	CCNB2	protein_coding	Up_logFC>1	2.166
3446796	1.57676	7.38666	7.92894	1.48322e-09	2.71094e-08	11.7356	ENSG00000004700	RECQL	protein_coding	Up_logFC>1	2.17628
2324884	1.34812	8.76705	6.25847	2.58967e-07	1.48679e-06	6.63268	ENSG00000173369	C1QB	protein_coding	Up_logFC>1	2.17887
2905069	1.15189	7.88721	10.4925	9.59449e-13	1.1064e-10	18.9921	ENSG00000112078	KCTD20	protein_coding	Up_logFC>1	2.17975
3240012	1.05486	6.32042	6.61363	8.50374e-08	6.25487e-07	7.7318	ENSG00000120539	MASTL	kinase|protein_coding	Up_logFC>1	2.1831
2379863	1.79521	6.11581	8.1267	8.18314e-10	1.71111e-08	12.3241	ENSG00000117724	CENPF	protein_coding	Up_logFC>1	2.19577
2378937	1.77296	6.25264	8.88945	8.60762e-11	3.27276e-09	14.5519	ENSG00000143476	DTL	protein_coding	Up_logFC>1	2.20128
3901387	1.55469	7.91455	5.84289	9.57645e-07	4.34973e-06	5.34407	ENSG00000170369	CST2	protein_coding	Up_logFC>1	2.20513
2364231	1.20714	9.03027	6.47091	1.32945e-07	8.84349e-07	7.2906	ENSG00000162733	DDR2	kinase|receptor|protein_coding	Up_logFC>1	2.2101
2523213	1.41278	8.73181	8.98133	6.59343e-11	2.70655e-09	14.8155	ENSG00000204217	BMPR2	kinase|receptor|protein_coding	Up_logFC>1	2.21713
3066818	1.18084	9.46062	5.21812	6.82386e-06	2.28653e-05	3.41547	ENSG00000105835	NAMPT	protein_coding	Up_logFC>1	2.23009
2818454	1.55409	6.62489	8.58613	2.09049e-10	6.30673e-09	13.6743	ENSG00000152422	XRCC4	protein_coding	Up_logFC>1	2.23854
2827185	1.17668	7.4639	6.57194	9.6884e-08	6.9088e-07	7.60301	ENSG00000113368	LMNB1	protein_coding	Up_logFC>1	2.24736
3595846	1.25906	6.83979	6.13767	3.78614e-07	2.02513e-06	6.25816	ENSG00000128923	FAM63B	protein_coding	Up_logFC>1	2.24852
2518272	1.92126	7.48121	10.422	1.16114e-12	1.25596e-10	18.804	ENSG00000115232	ITGA4	protein_coding	Up_logFC>1	2.25655
2451200	1.32771	5.94977	6.28254	2.40104e-07	1.39865e-06	6.70727	ENSG00000077152	UBE2T	protein_coding	Up_logFC>1	2.26911
3393670	1.48756	8.20133	5.86365	8.9702e-07	4.10843e-06	5.40845	ENSG00000160593	AMICA1	protein_coding	Up_logFC>1	2.27839
3141589	1.27405	5.56107	7.12293	1.74352e-08	1.81382e-07	9.29779	ENSG00000104432	IL7	protein_coding	Up_logFC>1	2.28323
2437736	1.05448	8.0644	6.78881	4.92112e-08	4.10554e-07	8.27213	ENSG00000143622	RIT1	protein_coding	Up_logFC>1	2.28472
3416577	1.81097	8.18826	8.05406	1.01761e-09	2.01773e-08	12.1084	ENSG00000123338	NCKAP1L	protein_coding	Up_logFC>1	2.28972
3240095	1.18445	8.23564	5.80754	1.0704e-06	4.77647e-06	5.23453	ENSG00000099246	RAB18	protein_coding	Up_logFC>1	2.29124
3513514	1.62578	7.15481	6.24222	2.72531e-07	1.54944e-06	6.58233	ENSG00000139679	LPAR6	GPCR(Gs)|protein_coding	Up_logFC>1	2.29192
2868131	1.05268	8.89098	6.95203	2.96145e-08	2.74792e-07	8.77403	ENSG00000164307	ERAP1	protein_coding	Up_logFC>1	2.29451
3341061	1.01082	6.28742	8.65115	1.72675e-10	5.42411e-09	13.8634	ENSG00000078124	ACER3	protein_coding	Up_logFC>1	2.29521
2590582	1.50486	6.64055	6.79509	4.8258e-08	4.04334e-07	8.29145	ENSG00000115252	PDE1A	protein_coding	Up_logFC>1	2.29822
3217167	1.69717	7.63312	8.85697	9.46063e-11	3.50583e-09	14.4585	ENSG00000106789	CORO2A	protein_coding	Up_logFC>1	2.30237
3988538	1.38424	8.58115	9.28039	2.78911e-11	1.43365e-09	15.6661	ENSG00000131724	IL13RA1	receptor|protein_coding	Up_logFC>1	2.30772
3766960	1.11444	8.50012	6.00991	5.65978e-07	2.80239e-06	5.86196	ENSG00000108854	SMURF2	protein_coding	Up_logFC>1	2.31191
3858285	1.35391	6.62489	5.60117	2.0497e-06	8.25913e-06	4.59565	ENSG00000121297	TSHZ3	transcription regulator|protein_coding	Up_logFC>1	2.32736
3403168	1.31181	10.8922	7.46514	6.07913e-09	8.01148e-08	10.3399	ENSG00000182326	C1S	protein_coding	Up_logFC>1	2.33155
3689880	1.27405	5.99803	6.78309	5.00979e-08	4.15972e-07	8.25448	ENSG00000171241	SHCBP1	protein_coding	Up_logFC>1	2.33278
3122489	1.08365	6.59287	5.35576	4.43258e-06	1.58076e-05	3.8384	ENSG00000091879	ANGPT2	protein_coding	Up_logFC>1	2.35007
3435362	1.45515	6.38124	7.62477	3.73204e-09	5.55059e-08	10.8226	ENSG00000184445	KNTC1	protein_coding	Up_logFC>1	2.35849
2604390	1.15137	8.76167	5.93015	7.27547e-07	3.45501e-06	5.61461	ENSG00000188042	ARL4C	protein_coding	Up_logFC>1	2.35923
3768412	1.20455	5.91408	5.71651	1.42569e-06	6.0522e-06	4.95256	ENSG00000108932	SLC16A6	protein_coding	Up_logFC>1	2.36522
3333899	1.60337	7.83006	8.81956	1.055e-10	3.78159e-09	14.3507	ENSG00000133321	RARRES3	protein_coding	Up_logFC>1	2.37073
3881443	2.62672	7.01716	9.66035	9.50269e-12	6.66253e-10	16.7298	ENSG00000088325	TPX2	protein_coding	Up_logFC>1	2.38737
3564919	1.07987	8.50636	4.81678	2.38274e-05	6.75148e-05	2.193	ENSG00000073712	FERMT2	protein_coding	Up_logFC>1	2.38812
2559807	1.54984	9.37726	11.0872	1.9697e-13	3.52295e-11	20.551	ENSG00000114978	MOB1A	protein_coding	Up_logFC>1	2.3898
3973692	1.61854	7.44457	7.81569	2.08897e-09	3.54457e-08	11.3967	ENSG00000130962	PRRG1	protein_coding	Up_logFC>1	2.39908
3154185	1.2432	6.35864	5.58063	2.1865e-06	8.7221e-06	4.53217	ENSG00000165071	TMEM71	protein_coding	Up_logFC>1	2.41737
3967689	1.22856	7.36217	5.0956	1.00094e-05	3.18123e-05	3.04038	ENSG00000101846	STS	protein_coding	Up_logFC>1	2.42132
3134511	1.90548	8.82853	6.38734	1.72781e-07	1.08238e-06	7.03193	ENSG00000019549	SNAI2	transcription regulator|protein_coding	Up_logFC>1	2.42548
4021433	1.30187	7.64454	9.42386	1.85337e-11	1.06163e-09	16.07	ENSG00000102034	ELF4	transcription regulator|protein_coding	Up_logFC>1	2.42614
2461999	1.08495	7.64959	7.91531	1.54553e-09	2.77846e-08	11.6949	ENSG00000143669	LYST	protein_coding	Up_logFC>1	2.42713
3009959	1.17143	8.16223	7.86044	1.82431e-09	3.18491e-08	11.5308	ENSG00000127947	PTPN12	receptor|protein_coding	Up_logFC>1	2.43841
3597476	1.44068	8.00439	8.7809	1.18095e-10	4.11523e-09	14.2392	ENSG00000166128	RAB8B	protein_coding	Up_logFC>1	2.44291
3896621	1.96501	7.2762	8.68017	1.58581e-10	5.10959e-09	13.9476	ENSG00000101311	FERMT1	protein_coding	Up_logFC>1	2.44567
3401804	1.19077	4.93103	5.14424	8.59829e-06	2.78836e-05	3.18911	ENSG00000111247	RAD51AP1	protein_coding	Up_logFC>1	2.44882
2419432	1.38919	6.65738	4.85829	2.09506e-05	6.0319e-05	2.31854	ENSG00000162618	ELTD1	GPCR()|protein_coding	Up_logFC>1	2.45779
2601414	1.42433	7.62794	5.70574	1.47485e-06	6.2187e-06	4.91922	ENSG00000135919	SERPINE2	protein_coding	Up_logFC>1	2.4834
2958325	1.018	9.03438	6.53526	1.08673e-07	7.5379e-07	7.48962	ENSG00000151914	DST	protein_coding	Up_logFC>1	2.4892
2593159	1.67598	9.1169	9.36682	2.17967e-11	1.1902e-09	15.9097	ENSG00000081320	STK17B	kinase|protein_coding	Up_logFC>1	2.4933
2778273	1.40926	6.71197	5.28665	5.5054e-06	1.89958e-05	3.62586	ENSG00000163106	HPGDS	protein_coding	Up_logFC>1	2.49488
3011861	1.31464	8.2791	6.34217	1.99098e-07	1.21173e-06	6.89203	ENSG00000157214	STEAP2	protein_coding	Up_logFC>1	2.49649
3374402	1.08258	7.69647	5.50088	2.80979e-06	1.07509e-05	4.2858	ENSG00000110031	LPXN	protein_coding	Up_logFC>1	2.49697
3944404	1.78357	8.17995	8.59454	2.03937e-10	6.20078e-09	13.6988	ENSG00000100342	APOL1	protein_coding	Up_logFC>1	2.50331
2596514	1.09135	8.27864	7.56065	4.53871e-09	6.44688e-08	10.629	ENSG00000118263	KLF7	transcription regulator|protein_coding	Up_logFC>1	2.50505
2501697	1.32538	10.7367	12.2045	1.13666e-14	5.74396e-12	23.351	ENSG00000115091	ACTR3	protein_coding	Up_logFC>1	2.50807
2865390	2.22007	8.83145	8.61864	1.89982e-10	5.88341e-09	13.7689	ENSG00000164176	EDIL3	protein_coding	Up_logFC>1	2.51567
3464860	1.51109	9.28801	7.2357	1.23074e-08	1.38285e-07	9.64221	ENSG00000139318	DUSP6	receptor|protein_coding	Up_logFC>1	2.5208
2600689	1.65165	7.63693	7.29583	1.02255e-08	1.20452e-07	9.82549	ENSG00000116106	EPHA4	kinase|receptor|protein_coding	Up_logFC>1	2.52469
2531310	1.34008	7.38278	7.50418	5.39405e-09	7.31873e-08	10.4582	ENSG00000185404	SP140L	protein_coding	Up_logFC>1	2.52805
2899413	1.20829	8.37327	8.74169	1.32433e-10	4.51612e-09	14.1258	ENSG00000111801	BTN3A3	protein_coding	Up_logFC>1	2.53432
2868904	1.56418	6.78066	8.96908	6.83157e-11	2.77828e-09	14.7805	ENSG00000113532	ST8SIA4	protein_coding	Up_logFC>1	2.53676
3861948	1.55497	9.11106	6.22292	2.89582e-07	1.63261e-06	6.52248	ENSG00000130755	GMFG	protein_coding	Up_logFC>1	2.54056
2701018	1.40796	5.5614	4.69875	3.43144e-05	9.29043e-05	1.83749	ENSG00000174946	GPR171	GPCR(orphan)|protein_coding	Up_logFC>1	2.54657
2903285	1.85394	9.03446	10.029	3.40333e-12	2.93576e-10	17.7435	ENSG00000240065	PSMB9	protein_coding	Up_logFC>1	2.54718
3464747	1.28418	7.32007	4.76089	2.83251e-05	7.85448e-05	2.02439	ENSG00000049130	KITLG	protein_coding	Up_logFC>1	2.55503
3496637	1.73903	7.96955	6.91496	3.32301e-08	3.00701e-07	8.66017	ENSG00000183098	GPC6	protein_coding	Up_logFC>1	2.5553
3556816	1.69232	7.39451	9.04673	5.45748e-11	2.36779e-09	15.0025	ENSG00000155465	SLC7A7	protein_coding	Up_logFC>1	2.55542
2774971	1.57803	8.77414	10.1934	2.16524e-12	2.08529e-10	18.1896	ENSG00000163297	ANTXR2	protein_coding	Up_logFC>1	2.55871
2712632	1.23806	9.17834	5.73082	1.36288e-06	5.81654e-06	4.99687	ENSG00000072274	TFRC	protein_coding|housekeeping	Up_logFC>1	2.56535
3896370	1.34466	8.07102	8.0397	1.06249e-09	2.0925e-08	12.0657	ENSG00000125772	GPCPD1	protein_coding	Up_logFC>1	2.56998
2583374	1.7311	7.53892	8.21972	6.19556e-10	1.37812e-08	12.5994	ENSG00000153246	PLA2R1	protein_coding	Up_logFC>1	2.57737
2489545	1.74389	8.47982	7.99824	1.20363e-09	2.28325e-08	11.9423	ENSG00000159399	HK2	protein_coding	Up_logFC>1	2.5949
3450655	1.24076	6.7403	7.19262	1.40571e-08	1.53701e-07	9.51075	ENSG00000139117	CPNE8	protein_coding	Up_logFC>1	2.60236
2738664	1.39462	8.57613	6.31215	2.18776e-07	1.30123e-06	6.79904	ENSG00000164023	SGMS2	protein_coding	Up_logFC>1	2.60593
2486811	1.61168	7.44391	6.48272	1.28116e-07	8.57758e-07	7.32713	ENSG00000115956	PLEK	protein_coding	Up_logFC>1	2.61077
3770606	1.91144	8.24436	7.83503	1.9701e-09	3.38548e-08	11.4547	ENSG00000189159	HN1	protein_coding	Up_logFC>1	2.62259
2496727	1.09909	8.29966	7.32209	9.43177e-09	1.13388e-07	9.90541	ENSG00000233404	AC005035.1	protein_coding	Up_logFC>1	2.62268
2897576	1.19902	6.62457	9.28476	2.75452e-11	1.42004e-09	15.6784	ENSG00000112242	E2F3	transcription regulator|protein_coding	Up_logFC>1	2.62928
2784113	1.2312	6.65765	6.17008	3.4192e-07	1.86498e-06	6.35866	ENSG00000145386	CCNA2	protein_coding	Up_logFC>1	2.63072
2428796	1.30631	6.09804	7.26615	1.12045e-08	1.28951e-07	9.73507	ENSG00000134242	PTPN22	receptor|protein_coding	Up_logFC>1	2.63682
3432467	1.14427	7.85042	4.79306	2.56426e-05	7.2122e-05	2.12139	ENSG00000111331	OAS3	protein_coding	Up_logFC>1	2.64302
3356038	1.83718	7.65567	5.54201	2.46893e-06	9.63172e-06	4.41282	ENSG00000151715	TMEM45B	protein_coding	Up_logFC>1	2.64491
3837731	1.16231	8.14598	5.55852	2.344e-06	9.2286e-06	4.46383	ENSG00000142227	EMP3	protein_coding	Up_logFC>1	2.65614
2556302	1.59965	8.96531	9.24054	3.12587e-11	1.55654e-09	15.5534	ENSG00000197329	PELI1	protein_coding	Up_logFC>1	2.66401
2692060	1.85291	9.40671	7.45017	6.36444e-09	8.31886e-08	10.2945	ENSG00000138496	PARP9	protein_coding	Up_logFC>1	2.69611
3061456	2.10757	7.81762	9.88436	5.08099e-12	4.10413e-10	17.348	ENSG00000177409	SAMD9L	protein_coding	Up_logFC>1	2.72691
2692883	3.26496	8.40549	5.71074	1.45185e-06	6.13945e-06	4.93468	ENSG00000173702	MUC13	protein_coding	Up_logFC>1	2.74149
2440354	1.67926	7.82017	5.91522	7.62568e-07	3.5777e-06	5.56832	ENSG00000117091	CD48	protein_coding	Up_logFC>1	2.74357
3801943	1.37914	6.96573	6.18799	3.23194e-07	1.78536e-06	6.41419	ENSG00000198795	ZNF521	transcription regulator|protein_coding	Up_logFC>1	2.75567
2781813	1.3544	6.54899	7.42999	6.7707e-09	8.71342e-08	10.2333	ENSG00000170522	ELOVL6	protein_coding	Up_logFC>1	2.76373
3524570	1.71106	8.11483	6.39021	1.71229e-07	1.07612e-06	7.04083	ENSG00000125266	EFNB2	receptor|protein_coding	Up_logFC>1	2.76795
2883349	1.07491	6.83932	6.42656	1.52777e-07	9.81281e-07	7.15335	ENSG00000135077	HAVCR2	protein_coding	Up_logFC>1	2.78342
3010082	1.13529	6.82146	7.65688	3.38412e-09	5.16697e-08	10.9194	ENSG00000006576	PHTF2	transcription regulator|protein_coding	Up_logFC>1	2.78391
2683763	1.01891	7.93745	6.54792	1.04449e-07	7.31725e-07	7.52877	ENSG00000169855	ROBO1	protein_coding	Up_logFC>1	2.78704
2508611	1.5392	6.74631	6.98286	2.6911e-08	2.55662e-07	8.86866	ENSG00000075884	ARHGAP15	protein_coding	Up_logFC>1	2.79213
2664640	1.0013	8.27202	7.64383	3.52134e-09	5.30762e-08	10.8801	ENSG00000131378	RFTN1	protein_coding	Up_logFC>1	2.79221
2512601	1.31463	6.32081	8.10268	8.7943e-10	1.79509e-08	12.2528	ENSG00000136560	TANK	protein_coding	Up_logFC>1	2.82914
3264326	2.6308	8.77524	11.3269	1.05401e-13	2.28083e-11	21.1658	ENSG00000197142	ACSL5	protein_coding	Up_logFC>1	2.83065
3830216	1.36917	8.83848	7.75662	2.4988e-09	4.0773e-08	11.2195	ENSG00000089327	FXYD5	protein_coding	Up_logFC>1	2.84219
2549565	1.1564	7.40559	8.02231	1.11951e-09	2.16587e-08	12.014	ENSG00000183023	SLC8A1	protein_coding	Up_logFC>1	2.84644
2837810	1.0642	7.70812	6.19138	3.19766e-07	1.76921e-06	6.42471	ENSG00000164332	UBLCP1	protein_coding	Up_logFC>1	2.84787
3401756	1.54255	6.11255	9.51011	1.45141e-11	8.98953e-10	16.3115	ENSG00000078237	C12orf5	protein_coding	Up_logFC>1	2.85648
2577896	1.35735	7.12602	11.7509	3.55035e-14	1.1324e-11	22.2344	ENSG00000076003	MCM6	protein_coding	Up_logFC>1	2.89129
2950263	1.75025	9.41626	7.33692	9.01114e-09	1.09306e-07	9.95054	ENSG00000242574	HLA-DMB	protein_coding	Up_logFC>1	2.89999
2651989	1.83666	8.6935	10.4792	9.94693e-13	1.13954e-10	18.9565	ENSG00000136603	SKIL	protein_coding	Up_logFC>1	2.9148
3538789	1.11802	6.57352	6.58104	9.41628e-08	6.76152e-07	7.63114	ENSG00000139974	SLC38A6	protein_coding	Up_logFC>1	2.9274
3490655	1.87743	6.85799	9.56182	1.25413e-11	8.1719e-10	16.4558	ENSG00000136108	CKAP2	protein_coding	Up_logFC>1	2.92809
3454223	1.4875	6.73362	6.84742	4.09989e-08	3.54703e-07	8.45254	ENSG00000161800	RACGAP1	protein_coding	Up_logFC>1	2.95166
2429842	1.63111	7.49308	9.53912	1.33713e-11	8.62822e-10	16.3925	ENSG00000116815	CD58	protein_coding	Up_logFC>1	2.95358
2791419	1.80206	8.46363	5.96066	6.60909e-07	3.18253e-06	5.70922	ENSG00000164125	FAM198B	protein_coding	Up_logFC>1	2.95506
2363202	1.59981	6.74253	5.33131	4.78596e-06	1.68079e-05	3.76317	ENSG00000026751	SLAMF7	protein_coding	Up_logFC>1	2.97023
2515240	1.3173	10.7442	6.50433	1.19727e-07	8.13928e-07	7.39398	ENSG00000071967	CYBRD1	protein_coding	Up_logFC>1	2.97561
3387259	1.26844	8.33637	5.00867	1.31271e-05	4.01417e-05	2.77518	ENSG00000149212	SESN3	protein_coding	Up_logFC>1	2.98776
3908358	2.07993	9.12478	9.72027	8.03231e-12	5.91556e-10	16.8958	ENSG00000196562	SULF2	protein_coding	Up_logFC>1	2.99218
2427469	1.98565	7.10713	6.85513	4.00269e-08	3.47839e-07	8.47625	ENSG00000168679	SLC16A4	protein_coding	Up_logFC>1	3.01701
2806468	2.41633	8.12737	7.38799	7.70216e-09	9.62248e-08	10.1058	ENSG00000168685	IL7R	receptor|protein_coding	Up_logFC>1	3.01955
3790704	1.3467	6.4236	5.42617	3.55339e-06	1.31008e-05	4.05531	ENSG00000141682	PMAIP1	protein_coding	Up_logFC>1	3.01972
2324856	1.44797	8.85203	5.71793	1.41934e-06	6.02962e-06	4.95695	ENSG00000173372	C1QA	protein_coding	Up_logFC>1	3.02572
3957160	2.06369	8.27442	6.12759	3.90804e-07	2.07702e-06	6.22692	ENSG00000128342	LIF	protein_coding	Up_logFC>1	3.04845
2443450	2.12215	7.1804	6.75155	5.52751e-08	4.48314e-07	8.15732	ENSG00000188404	SELL	protein_coding	Up_logFC>1	3.06386
2580802	1.68433	8.29346	6.72358	6.03152e-08	4.78373e-07	8.0711	ENSG00000115963	RND3	protein_coding	Up_logFC>1	3.06593
3332334	1.19024	6.65547	6.29301	2.32333e-07	1.36472e-06	6.73973	ENSG00000166927	MS4A7	protein_coding	Up_logFC>1	3.08261
3090209	1.83557	8.85526	7.99174	1.22741e-09	2.31832e-08	11.9229	ENSG00000042980	ADAM28	protein_coding	Up_logFC>1	3.11081
2520533	1.25537	8.46226	8.71337	1.43879e-10	4.83126e-09	14.0438	ENSG00000173559	OBFC2A	transcription regulator|protein_coding	Up_logFC>1	3.11116
3069082	1.50544	5.81255	6.98001	2.71497e-08	2.57232e-07	8.85993	ENSG00000105967	TFEC	transcription regulator|protein_coding	Up_logFC>1	3.11237
3590388	1.4533	6.21529	6.06176	4.80762e-07	2.45036e-06	6.02274	ENSG00000137804	NUSAP1	protein_coding	Up_logFC>1	3.12217
3348568	1.17004	6.89901	7.49208	5.59769e-09	7.5474e-08	10.4215	ENSG00000204381	LAYN	protein_coding	Up_logFC>1	3.13038
2400177	1.22795	9.75516	7.21152	1.32606e-08	1.46553e-07	9.56844	ENSG00000162545	CAMK2N1	protein_coding	Up_logFC>1	3.13408
2705748	1.09516	8.73749	5.13057	8.97361e-06	2.89481e-05	3.14729	ENSG00000144959	NCEH1	protein_coding	Up_logFC>1	3.14884
2343511	1.81547	7.15316	6.05505	4.91015e-07	2.49103e-06	6.00195	ENSG00000137965	IFI44	protein_coding	Up_logFC>1	3.15622
3755903	1.28854	7.47934	4.78576	2.62283e-05	7.35803e-05	2.09937	ENSG00000073605	GSDMB	protein_coding	Up_logFC>1	3.16147
3018309	1.68502	7.2876	8.33822	4.35251e-10	1.05812e-08	12.9488	ENSG00000105851	PIK3CG	protein_coding	Up_logFC>1	3.1627
2363562	1.5155	8.71972	6.31998	2.13466e-07	1.27875e-06	6.82328	ENSG00000158869	FCER1G	protein_coding	Up_logFC>1	3.17121
3860137	1.12499	9.16622	5.43276	3.48062e-06	1.289e-05	4.07561	ENSG00000011600	TYROBP	protein_coding	Up_logFC>1	3.17419
3061438	2.55132	7.85917	8.88313	8.76717e-11	3.30819e-09	14.5338	ENSG00000205413	SAMD9	protein_coding	Up_logFC>1	3.17734
3168508	1.635	5.4939	5.93039	7.26996e-07	3.45333e-06	5.61536	ENSG00000165304	MELK	kinase|protein_coding	Up_logFC>1	3.19174
3058991	1.28499	6.767	6.52102	1.13629e-07	7.80644e-07	7.44559	ENSG00000153956	CACNA2D1	protein_coding	Up_logFC>1	3.19412
2403261	1.88301	10.1943	7.22123	1.2869e-08	1.43218e-07	9.59808	ENSG00000126709	IFI6	protein_coding	Up_logFC>1	3.19523
3057955	1.04038	9.00894	5.01986	1.26771e-05	3.89868e-05	2.80928	ENSG00000127951	FGL2	protein_coding	Up_logFC>1	3.23896
3527662	1.67818	7.60704	6.03677	5.20092e-07	2.61508e-06	5.94526	ENSG00000169413	RNASE6	protein_coding	Up_logFC>1	3.24199
2326463	1.61967	8.19123	5.31917	4.97166e-06	1.73731e-05	3.72584	ENSG00000169442	CD52	protein_coding	Up_logFC>1	3.28975
2974592	2.05478	6.97679	4.84505	2.18284e-05	6.24241e-05	2.27849	ENSG00000112299	VNN1	protein_coding	Up_logFC>1	3.29185
2358117	1.01659	6.13187	6.2693	2.50304e-07	1.44844e-06	6.66624	ENSG00000118292	C1orf54	protein_coding	Up_logFC>1	3.3086
2672096	1.72105	7.18962	6.91395	3.3334e-08	3.01485e-07	8.65709	ENSG00000163823	CCR1	GPCR(Gq)|protein_coding	Up_logFC>1	3.37149
2840036	1.60104	7.84101	8.10769	8.66301e-10	1.77389e-08	12.2677	ENSG00000134516	DOCK2	protein_coding	Up_logFC>1	3.38265
2927967	1.85159	7.19084	8.69487	1.51891e-10	4.95125e-09	13.9902	ENSG00000146386	C6orf115	protein_coding	Up_logFC>1	3.3886
3776139	1.33656	4.78928	6.24863	2.671e-07	1.52251e-06	6.60218	ENSG00000080986	NDC80	protein_coding	Up_logFC>1	3.38895
2351572	2.22417	9.82142	9.79572	6.50424e-12	5.06694e-10	17.1042	ENSG00000143119	CD53	protein_coding	Up_logFC>1	3.40418
2362746	1.06992	7.40404	5.28487	5.53626e-06	1.90798e-05	3.62038	ENSG00000158714	SLAMF8	protein_coding	Up_logFC>1	3.41161
3159330	1.16003	7.89272	6.03567	5.21892e-07	2.62263e-06	5.94185	ENSG00000107099	DOCK8	protein_coding	Up_logFC>1	3.42271
3830166	1.91684	9.3916	8.11517	8.47098e-10	1.74887e-08	12.2899	ENSG00000089356	FXYD3	protein_coding	Up_logFC>1	3.45381
2993590	1.49927	6.72019	6.64397	7.73425e-08	5.78106e-07	7.82548	ENSG00000050344	NFE2L3	transcription regulator|protein_coding	Up_logFC>1	3.46335
2863363	1.72255	6.95054	4.73071	3.10923e-05	8.5274e-05	1.93355	ENSG00000164220	F2RL2	GPCR(Gq)|protein_coding	Up_logFC>1	3.46451
3925473	1.37415	5.822	6.54991	1.038e-07	7.28354e-07	7.53492	ENSG00000155307	SAMSN1	protein_coding	Up_logFC>1	3.47681
2587841	1.17371	8.49825	7.70347	2.93679e-09	4.6314e-08	11.0597	ENSG00000115935	WIPF1	protein_coding	Up_logFC>1	3.47956
3427098	1.34534	8.30591	8.69323	1.52622e-10	4.95125e-09	13.9855	ENSG00000111145	ELK3	transcription regulator|protein_coding	Up_logFC>1	3.48366
3870824	1.05309	8.37953	6.74602	5.62369e-08	4.53413e-07	8.14027	ENSG00000167613	LAIR1	protein_coding	Up_logFC>1	3.49056
3922037	1.50297	8.15679	6.65202	7.54207e-08	5.67371e-07	7.85033	ENSG00000183486	MX2	protein_coding	Up_logFC>1	3.4943
3792656	1.33015	6.71529	5.6263	1.89385e-06	7.70194e-06	4.67338	ENSG00000150636	CCDC102B	protein_coding	Up_logFC>1	3.52728
3257098	1.51168	7.85722	9.4506	1.7179e-11	1.00526e-09	16.1449	ENSG00000026103	FAS	protein_coding	Up_logFC>1	3.54852
2859667	1.47605	5.26564	6.63423	7.97325e-08	5.94703e-07	7.79542	ENSG00000123219	CENPK	protein_coding	Up_logFC>1	3.54907
3432514	2.4466	8.24383	8.95586	7.09845e-11	2.83225e-09	14.7426	ENSG00000111335	OAS2	protein_coding	Up_logFC>1	3.55795
3385042	1.80117	7.1223	8.34559	4.25822e-10	1.04829e-08	12.9704	ENSG00000137501	SYTL2	protein_coding	Up_logFC>1	3.56164
3684486	1.34507	6.9284	5.78333	1.15521e-06	5.0914e-06	5.1595	ENSG00000140749	IGSF6	protein_coding	Up_logFC>1	3.62174
3988435	1.95603	7.07923	9.85227	5.55542e-12	4.40613e-10	17.2599	ENSG00000147251	DOCK11	protein_coding	Up_logFC>1	3.64922
2469252	2.00287	7.42015	10.2958	1.63624e-12	1.62955e-10	18.4659	ENSG00000171848	RRM2	protein_coding	Up_logFC>1	3.65246
3523881	1.27869	6.37887	6.56782	9.81411e-08	6.96726e-07	7.59027	ENSG00000134901	KDELC1	protein_coding	Up_logFC>1	3.65458
2880292	2.10552	9.04976	11.286	1.17197e-13	2.41675e-11	21.0615	ENSG00000113657	DPYSL3	protein_coding	Up_logFC>1	3.65759
3851072	1.63645	8.00968	6.21074	3.0088e-07	1.68331e-06	6.48474	ENSG00000102575	ACP5	protein_coding	Up_logFC>1	3.66463
2792800	1.75837	7.15052	7.5273	5.0258e-09	6.96983e-08	10.5281	ENSG00000137628	DDX60	protein_coding	Up_logFC>1	3.66595
2421883	1.84132	8.72721	7.79476	2.22575e-09	3.73687e-08	11.334	ENSG00000117228	GBP1	protein_coding	Up_logFC>1	3.67036
2749011	1.76421	5.88522	6.91781	3.29366e-08	2.98507e-07	8.66894	ENSG00000151790	TDO2	protein_coding	Up_logFC>1	3.67247
3624145	1.11382	7.74948	6.66066	7.34126e-08	5.56805e-07	7.87699	ENSG00000104093	DMXL2	protein_coding	Up_logFC>1	3.6876
3175274	1.04016	7.99445	4.95816	1.53624e-05	4.60373e-05	2.6215	ENSG00000099139	PCSK5	protein_coding	Up_logFC>1	3.69065
2856044	1.43096	7.64382	8.65274	1.71869e-10	5.40847e-09	13.868	ENSG00000170571	EMB	protein_coding	Up_logFC>1	3.70395
3403595	1.28379	6.31338	5.96345	6.55133e-07	3.15906e-06	5.71786	ENSG00000111729	CLEC4A	protein_coding	Up_logFC>1	3.737
3042610	1.81974	8.06982	11.4134	8.42574e-14	1.91945e-11	21.3858	ENSG00000005020	SKAP2	protein_coding	Up_logFC>1	3.78084
3332298	1.56474	6.85346	6.09425	4.34025e-07	2.26035e-06	6.12353	ENSG00000110079	MS4A4A	protein_coding	Up_logFC>1	3.79237
2487549	1.91507	8.54521	7.60764	3.93217e-09	5.77189e-08	10.7709	ENSG00000059728	MXD1	transcription regulator|protein_coding	Up_logFC>1	3.79962
2357845	1.21383	6.59401	4.69094	3.51503e-05	9.4933e-05	1.81405	ENSG00000150337	FCGR1A	protein_coding	Up_logFC>1	3.83061
3309602	1.08421	8.58705	6.44695	1.43313e-07	9.34172e-07	7.21648	ENSG00000148908	RGS10	protein_coding	Up_logFC>1	3.84579
3127818	1.07699	8.21634	5.13397	8.87861e-06	2.86812e-05	3.15771	ENSG00000134013	LOXL2	protein_coding	Up_logFC>1	3.84884
2939034	1.69292	8.31278	7.73908	2.63548e-09	4.2615e-08	11.1668	ENSG00000170542	SERPINB9	protein_coding	Up_logFC>1	3.85258
2955827	2.75013	7.99998	9.5266	1.38529e-11	8.70297e-10	16.3576	ENSG00000146070	PLA2G7	protein_coding	Up_logFC>1	3.85875
3420442	2.0025	7.16297	11.4267	8.14119e-14	1.91945e-11	21.4196	ENSG00000090376	IRAK3	kinase|protein_coding	Up_logFC>1	3.86303
3346147	1.65494	6.15407	8.12011	8.34638e-10	1.73526e-08	12.3045	ENSG00000170647	TMEM133	protein_coding	Up_logFC>1	3.86797
2363689	1.64668	8.40734	8.03919	1.06412e-09	2.09337e-08	12.0642	ENSG00000143226	FCGR2A	protein_coding	Up_logFC>1	3.88968
3672489	1.69092	8.82057	7.70011	2.96687e-09	4.67236e-08	11.0496	ENSG00000140968	IRF8	transcription regulator|protein_coding	Up_logFC>1	3.90478
2773958	2.52925	6.9148	5.44927	3.30463e-06	1.23425e-05	4.12654	ENSG00000169245	CXCL10	protein_coding	Up_logFC>1	3.98632
3225855	1.00027	7.79295	4.76009	2.83949e-05	7.87259e-05	2.02199	ENSG00000136859	ANGPTL2	protein_coding	Up_logFC>1	4.00486
2463864	1.83702	8.1127	10.4939	9.5599e-13	1.1064e-10	18.9956	ENSG00000143702	CEP170	protein_coding	Up_logFC>1	4.00636
3260586	1.24664	9.24372	6.22279	2.89697e-07	1.63265e-06	6.52209	ENSG00000099194	SCD	protein_coding	Up_logFC>1	4.01818
2362333	1.34849	6.25247	6.27116	2.48845e-07	1.44143e-06	6.67201	ENSG00000163563	MNDA	transcription regulator|protein_coding	Up_logFC>1	4.0191
3650953	2.71419	8.63874	8.99678	6.30501e-11	2.6229e-09	14.8598	ENSG00000103534	TMC5	protein_coding	Up_logFC>1	4.03067
2601648	1.49472	8.12004	7.86528	1.79777e-09	3.14613e-08	11.5453	ENSG00000135905	DOCK10	protein_coding	Up_logFC>1	4.04232
3487600	1.09962	6.16234	6.41711	1.57372e-07	1.00562e-06	7.12411	ENSG00000179630	LACC1	protein_coding	Up_logFC>1	4.05837
3444009	1.5857	6.15624	7.84849	1.89148e-09	3.27284e-08	11.495	ENSG00000172243	CLEC7A	protein_coding	Up_logFC>1	4.06295
2363808	1.0957	7.73219	5.1568	8.26721e-06	2.69646e-05	3.22755	ENSG00000072694	FCGR2B	protein_coding	Up_logFC>1	4.09575
2434575	1.92792	8.7921	9.43568	1.79217e-11	1.02994e-09	16.1031	ENSG00000163131	CTSS	protein_coding	Up_logFC>1	4.13279
3031556	1.13264	6.23739	6.12011	4.00116e-07	2.11772e-06	6.20371	ENSG00000106560	GIMAP2	protein_coding	Up_logFC>1	4.15316
4011844	2.93465	8.23922	10.6467	6.33681e-13	8.10741e-11	19.4008	ENSG00000147168	IL2RG	receptor|protein_coding	Up_logFC>1	4.18836
4001850	1.51578	8.71041	12.4628	6.01047e-15	3.67077e-12	23.9747	ENSG00000147010	SH3KBP1	protein_coding	Up_logFC>1	4.19032
2667809	1.40858	8.36387	10.5402	8.43656e-13	1.01776e-10	19.1188	ENSG00000144645	OSBPL10	protein_coding	Up_logFC>1	4.19473
2945882	1.06452	6.89107	6.43323	1.49614e-07	9.65195e-07	7.17401	ENSG00000168405	CMAHP	protein_coding	Up_logFC>1	4.20836
2447414	1.76095	8.10818	7.37451	8.02785e-09	9.96545e-08	10.0648	ENSG00000116701	NCF2	protein_coding	Up_logFC>1	4.23936
3443868	1.53064	7.74476	5.20799	7.04371e-06	2.3539e-05	3.38441	ENSG00000110848	CD69	protein_coding	Up_logFC>1	4.25781
3432438	2.1004	8.63458	7.53833	4.859e-09	6.78633e-08	10.5615	ENSG00000089127	OAS1	protein_coding	Up_logFC>1	4.26718
2386747	1.64807	8.52729	9.08304	4.91466e-11	2.19124e-09	15.1061	ENSG00000077585	GPR137B	protein_coding	Up_logFC>1	4.27833
3604147	2.64163	7.42386	7.171	1.50278e-08	1.62497e-07	9.44472	ENSG00000103888	KIAA1199	protein_coding	Up_logFC>1	4.33362
3041875	2.09706	7.9118	13.3688	6.85575e-16	8.58339e-13	26.0944	ENSG00000070882	OSBPL3	protein_coding	Up_logFC>1	4.33418
2919669	1.60377	8.27953	7.70909	2.88696e-09	4.56703e-08	11.0766	ENSG00000057657	PRDM1	transcription regulator|protein_coding	Up_logFC>1	4.35459
3522662	1.60597	6.72627	5.97182	6.38096e-07	3.09307e-06	5.74382	ENSG00000169508	GPR183	GPCR(orphan|Gs|Gq|Gi)|protein_coding	Up_logFC>1	4.49883
2886595	1.47401	8.47704	8.55502	2.29107e-10	6.7379e-09	13.5837	ENSG00000043462	LCP2	protein_coding	Up_logFC>1	4.58759
3511698	2.27309	7.15401	9.76043	7.17841e-12	5.44689e-10	17.0068	ENSG00000133106	EPSTI1	protein_coding	Up_logFC>1	4.62112
3718902	3.09253	8.30108	6.69091	6.67918e-08	5.16194e-07	7.97035	ENSG00000006074	CCL18	protein_coding	Up_logFC>1	4.72164
2970086	1.83623	8.87935	10.7722	4.53041e-13	6.20384e-11	19.7313	ENSG00000112769	LAMA4	protein_coding	Up_logFC>1	4.75967
3596147	2.70163	9.55312	8.22914	6.0238e-10	1.35019e-08	12.6272	ENSG00000140297	GCNT3	protein_coding	Up_logFC>1	4.82269
2371873	1.78749	7.4955	7.65527	3.40077e-09	5.17886e-08	10.9145	ENSG00000143341	HMCN1	protein_coding	Up_logFC>1	4.85324
4041113	1.85639	8.40995	11.4714	7.25618e-14	1.79136e-11	21.5326	ENSG00000182481	KPNA2	protein_coding	Up_logFC>1	4.8755
2652675	2.55893	6.93403	9.90543	4.79199e-12	3.95989e-10	17.4058	ENSG00000114346	ECT2	protein_coding	Up_logFC>1	4.87886
2760869	1.18012	8.35761	5.2496	6.18324e-06	2.09632e-05	3.51206	ENSG00000002587	HS3ST1	protein_coding	Up_logFC>1	4.93173
2440943	2.28247	7.91555	8.1894	6.78299e-10	1.47692e-08	12.5098	ENSG00000203747	FCGR3A	protein_coding	Up_logFC>1	4.98742
2775909	3.37531	9.42789	9.74662	7.46117e-12	5.57602e-10	16.9687	ENSG00000145287	PLAC8	protein_coding	Up_logFC>1	5.08598
3988165	3.99338	7.44499	8.1718	7.14964e-10	1.54715e-08	12.4577	ENSG00000087916	SLC6A14	protein_coding	Up_logFC>1	5.15168
3979762	2.08678	7.59844	8.02333	1.11609e-09	2.16587e-08	12.017	ENSG00000089472	HEPH	protein_coding	Up_logFC>1	5.16252
3587553	2.7831	9.51585	8.04353	1.05032e-09	2.07554e-08	12.0771	ENSG00000166923	GREM1	protein_coding	Up_logFC>1	5.22244
3389450	2.20966	7.9868	9.24133	3.11879e-11	1.55654e-09	15.5556	ENSG00000204397	CARD16	protein_coding	Up_logFC>1	5.33686
2583254	2.22572	7.99135	11.3056	1.11393e-13	2.32439e-11	21.1114	ENSG00000054219	LY75	protein_coding	Up_logFC>1	5.37549
2343473	2.47364	8.22697	6.47027	1.33213e-07	8.85122e-07	7.28862	ENSG00000137959	IFI44L	protein_coding	Up_logFC>1	5.38195
2781138	2.40683	7.59222	12.5692	4.63403e-15	3.00834e-12	24.2291	ENSG00000138795	LEF1	transcription regulator|protein_coding	Up_logFC>1	5.41108
2908762	1.08775	7.86779	6.87429	3.771e-08	3.32485e-07	8.53518	ENSG00000124813	RUNX2	transcription regulator|protein_coding	Up_logFC>1	5.44536
downregulated genes
2354634	-1.68319	8.18273	-8.14769	7.68461e-10	1.63664e-08	12.3863	ENSG00000092621	PHGDH	protein_coding	Down	-2
3358401	-1.02888	7.84131	-8.80599	1.09756e-10	3.87863e-09	14.3116	ENSG00000177542	SLC25A22	protein_coding	Down	-1.68
3717901	-1.00153	5.56497	-6.35825	1.89294e-07	1.16542e-06	6.94186	ENSG00000141316	SPACA3	protein_coding	Down	-1.11
2383312	-1.05634	7.76108	-8.33061	4.45216e-10	1.0749e-08	12.9264	ENSG00000143801	PSEN2	protein_coding	Down	-1.11
3830065	-2.05336	7.04939	-11.4195	8.29471e-14	1.91945e-11	21.4012	ENSG00000105707	HPN	protein_coding	Down	0.05
3393446	-2.15182	9.14006	-4.91614	1.75067e-05	5.14523e-05	2.49387	ENSG00000137731	FXYD2	protein_coding	Down	0.09
3674249	-2.29514	8.22027	-9.47704	1.59384e-11	9.56741e-10	16.219	ENSG00000015413	DPEP1	protein_coding	Down	0.11
2995589	-1.21899	9.06216	-5.62304	1.91337e-06	7.7759e-06	4.6633	ENSG00000250424	RP5-877J2.1	protein_coding	Down	0.12
2321828	-4.17414	8.88837	-4.82846	2.29801e-05	6.53042e-05	2.22832	ENSG00000215704	CELA2B	protein_coding	Down	0.12
3226844	-1.2616	8.1319	-9.5898	1.15895e-11	7.66572e-10	16.5338	ENSG00000095321	CRAT	protein_coding	Down	0.14
3314040	-2.38656	8.19755	-8.30738	4.77076e-10	1.12698e-08	12.858	ENSG00000176171	BNIP3	protein_coding	Down	0.14
2739308	-3.41583	6.20505	-8.44666	3.15534e-10	8.49567e-09	13.267	ENSG00000138798	EGF	receptor|protein_coding	Down	0.14
3859832	-1.43086	6.08765	-11.1239	1.78914e-13	3.33618e-11	20.6456	ENSG00000105675	ATP4A	protein_coding	Down	0.15
3692999	-1.94809	9.33724	-5.83175	9.91809e-07	4.47706e-06	5.30957	ENSG00000125144	MT1G	protein_coding	Down	0.15
2382970	-1.9077	7.94655	-13.2852	8.3416e-16	9.50995e-13	25.9033	ENSG00000143819	EPHX1	protein_coding	Down	0.16
3263944	-1.31225	8.97757	-6.28864	2.35547e-07	1.37898e-06	6.72618	ENSG00000150593	PDCD4	protein_coding	Down	0.18
3980867	-1.12398	7.2777	-5.47187	3.07813e-06	1.16054e-05	4.19625	ENSG00000169562	GJB1	protein_coding	Down	0.19
3549740	-2.11841	7.60903	-4.73275	3.08971e-05	8.47918e-05	1.93968	ENSG00000188488	SERPINA5	protein_coding	Down	0.2
3813297	-1.05249	9.75613	-6.49934	1.21611e-07	8.23649e-07	7.37856	ENSG00000166347	CYB5A	protein_coding	Down	0.21
3971768	-1.05996	7.73425	-6.08536	4.46351e-07	2.3099e-06	6.09593	ENSG00000123131	PRDX4	protein_coding	Down	0.21
3497195	-1.56241	7.03553	-4.76254	2.81811e-05	7.82075e-05	2.02936	ENSG00000134873	CLDN10	protein_coding	Down	0.21
2697863	-1.70737	8.83747	-6.30234	2.25626e-07	1.33517e-06	6.76863	ENSG00000114115	RBP1	protein_coding	Down	0.21
3933923	-2.63568	7.30947	-11.7828	3.27464e-14	1.09505e-11	22.3137	ENSG00000160200	CBS	protein_coding	Down	0.22
2321797	-4.62379	9.4697	-4.78005	2.66954e-05	7.46397e-05	2.08216	ENSG00000162438	CTRC	protein_coding	Down	0.22
2407934	-1.30218	9.52746	-9.53606	1.34874e-11	8.63279e-10	16.384	ENSG00000090621	PABPC4	protein_coding	Down	0.23
2400655	-1.52166	7.63796	-5.47856	3.01407e-06	1.14007e-05	4.21689	ENSG00000076864	RAP1GAP	protein_coding	Down	0.23
3642747	-2.13916	6.68321	-14.4335	6.0338e-17	1.98644e-13	28.4559	ENSG00000242173	ARHGDIG	protein_coding	Down	0.24
3287789	-1.4225	6.23147	-9.81718	6.12619e-12	4.79374e-10	17.1633	ENSG00000107623	GDF10	protein_coding	Down	0.25
2596776	-1.14823	7.7274	-6.52379	1.12647e-07	7.75214e-07	7.45416	ENSG00000163251	FZD5	GPCR(Gq)|protein_coding	Down	0.26
3708938	-1.38451	6.87053	-11.425	8.17689e-14	1.91945e-11	21.4153	ENSG00000129244	ATP1B2	protein_coding	Down	0.26
2925953	-1.23897	7.3911	-5.43984	3.40401e-06	1.26464e-05	4.09746	ENSG00000197594	ENPP1	protein_coding	Down	0.27
2383356	-1.46903	8.00766	-10.3356	1.46813e-12	1.48747e-10	18.5728	ENSG00000163050	ADCK3	kinase|protein_coding	Down	0.27
2527253	-1.88652	8.98293	-7.17763	1.47232e-08	1.59399e-07	9.46497	ENSG00000115457	IGFBP2	protein_coding	Down	0.27
3089360	-1.01523	8.85875	-6.00638	5.72307e-07	2.82973e-06	5.851	ENSG00000104635	SLC39A14	protein_coding	Down	0.28
3446910	-1.09417	7.3852	-6.62026	8.32917e-08	6.15487e-07	7.75229	ENSG00000121361	KCNJ8	protein_coding	Down	0.28
2949772	-1.098	6.96724	-8.81065	1.08277e-10	3.84964e-09	14.325	ENSG00000204314	PRRT1	protein_coding	Down	0.28
4024310	-1.1299	7.60983	-8.10807	8.65305e-10	1.77389e-08	12.2688	ENSG00000134595	SOX3	transcription regulator|protein_coding	Down	0.29
3077072	-2.22818	7.05795	-7.56344	4.50018e-09	6.40773e-08	10.6374	ENSG00000165125	TRPV6	receptor|protein_coding	Down	0.29
3904858	-1.14286	5.8128	-5.52911	2.57119e-06	9.95976e-06	4.37295	ENSG00000118702	GHRH	protein_coding	Down	0.3
3867400	-1.62477	6.62975	-11.4992	6.75411e-14	1.71574e-11	21.603	ENSG00000174951	FUT1	protein_coding	Down	0.3
2957402	-1.8589	5.56962	-11.6914	4.13036e-14	1.24822e-11	22.0859	ENSG00000174156	GSTA3	protein_coding	Down	0.3
2848589	-2.27848	6.97201	-10.9437	2.87438e-13	4.53893e-11	20.1791	ENSG00000169862	CTNND2	transcription regulator|protein_coding	Down	0.3
2957314	-3.29099	7.42461	-6.90107	3.46963e-08	3.11859e-07	8.6175	ENSG00000244067	GSTA2	protein_coding	Down	0.3
2755154	-3.13869	6.57295	-7.18623	1.43371e-08	1.55893e-07	9.49125	ENSG00000088926	F11	protein_coding	Down	0.32
3695983	-3.93277	8.42637	-5.73578	1.34175e-06	5.74875e-06	5.01224	ENSG00000141086	CTRL	protein_coding	Down	0.32
2375596	-1.10755	7.56704	-7.98519	1.25186e-09	2.35689e-08	11.9034	ENSG00000163485	ADORA1	GPCR(Gi)|protein_coding	Down	0.33
2402883	-1.13646	5.82397	-4.78972	2.59088e-05	7.2788e-05	2.11132	ENSG00000131910	NR0B2	transcription regulator|receptor|protein_coding	Down	0.33
3079005	-1.28471	10.0089	-5.90002	7.99948e-07	3.72956e-06	5.5212	ENSG00000106538	RARRES2	protein_coding	Down	0.33
3950974	-1.29373	7.45274	-8.53963	2.39745e-10	6.93442e-09	13.5387	ENSG00000008735	MAPK8IP2	protein_coding	Down	0.33
3258221	-1.18506	8.15932	-8.23016	6.00541e-10	1.3478e-08	12.6302	ENSG00000152804	HHEX	transcription regulator|protein_coding	Down	0.46
2490351	-1.28801	5.19633	-10.0017	3.66951e-12	3.07747e-10	17.6692	ENSG00000066032	CTNNA2	protein_coding	Down	0.47
3032647	-1.22617	5.91893	-6.33761	2.01971e-07	1.22624e-06	6.8779	ENSG00000130226	DPP6	protein_coding	Down	0.52
3676763	-1.10728	6.67511	-6.6239	8.23507e-08	6.10077e-07	7.76351	ENSG00000167972	ABCA3	protein_coding	Down	0.54
2584712	-1.79663	6.57978	-7.25186	1.17091e-08	1.33188e-07	9.6915	ENSG00000115290	GRB14	protein_coding	Down	0.58
3177111	-1.53194	6.94587	-5.43544	3.45138e-06	1.27871e-05	4.08389	ENSG00000148053	NTRK2	kinase|receptor|protein_coding	Down	0.66
3369366	-2.22654	5.71417	-7.64185	3.54273e-09	5.32565e-08	10.8741	ENSG00000110436	SLC1A2	protein_coding	Down	NC
2522247	-2.52692	7.56067	-6.72124	6.07586e-08	4.80802e-07	8.06387	ENSG00000138356	AOX1	protein_coding	Down	NC
2487918	-1.05549	6.66305	-8.93788	7.47827e-11	2.9141e-09	14.691	ENSG00000116039	ATP6V1B1	protein_coding	Down
3574207	-1.14628	9.61963	-5.16744	7.99652e-06	2.61938e-05	3.26015	ENSG00000071537	SEL1L	protein_coding	Down
2375664	-1.21152	8.88732	-5.84309	9.57017e-07	4.348e-06	5.34472	ENSG00000159388	BTG2	transcription regulator|protein_coding	Down
3845175	-1.74269	7.57563	-12.7683	2.85891e-15	2.17874e-12	24.7012	ENSG00000130005	GAMT	protein_coding	Down
3955915	-1.90357	8.69322	-8.56801	2.20506e-10	6.562e-09	13.6215	ENSG00000128294	TPST2	protein_coding	Down
3715489	-2.11477	7.99073	-6.04222	5.11252e-07	2.57877e-06	5.96215	ENSG00000109084	TMEM97	protein_coding	Down
3393257	-2.23671	8.33245	-12.4263	6.5741e-15	3.77436e-12	23.887	ENSG00000186318	BACE1	protein_coding	Down
2573112	-2.24579	7.72002	-7.12415	1.73697e-08	1.80901e-07	9.30151	ENSG00000080293	SCTR	GPCR(Gs)|protein_coding	Down
3373893	-2.51573	7.90029	-10.7813	4.42235e-13	6.2012e-11	19.755	ENSG00000149150	SLC43A1	protein_coding	Down
3638607	-2.73592	9.43006	-5.93284	7.21407e-07	3.4305e-06	5.62296	ENSG00000166825	ANPEP	protein_coding	Down
2730746	-2.77538	8.86018	-5.50902	2.73887e-06	1.05163e-05	4.31091	ENSG00000080493	SLC4A4	protein_coding	Down
3868681	-3.36037	8.70302	-6.02498	5.39757e-07	2.69184e-06	5.90869	ENSG00000167748	KLK1	protein_coding	Down
3125993	-4.37845	5.68616	-6.51554	1.15596e-07	7.91471e-07	7.42865	ENSG00000104760	FGL1	protein_coding	Down
3265952	-5.02259	8.41904	-4.77189	2.73779e-05	7.63047e-05	2.05755	ENSG00000165862	PNLIPRP2	protein_coding	Down
2697652	-1.00021	7.08855	-6.82989	4.32997e-08	3.71128e-07	8.39858	ENSG00000183770	FOXL2	transcription regulator|protein_coding	down_additional_discovered	NA
3867326	-1.0005	6.61449	-7.99999	1.19728e-09	2.27825e-08	11.9475	ENSG00000176909	MAMSTR	transcription regulator|protein_coding	down_additional_discovered	NA
3928559	-1.00068	7.28026	-6.56875	9.78559e-08	6.94983e-07	7.59315	ENSG00000184724	KRTAP6-1	protein_coding	down_additional_discovered	NA
2361839	-1.00105	6.07205	-7.67208	3.23105e-09	5.00059e-08	10.9652	ENSG00000160838	LRRC71	protein_coding	down_additional_discovered	NA
2783099	-1.00107	5.20062	-8.02684	1.10438e-09	2.15083e-08	12.0274	ENSG00000174599	TRAM1L1	protein_coding	down_additional_discovered	NA
3671651	-1.00121	7.38886	-6.7127	6.23995e-08	4.89806e-07	8.03754	ENSG00000140955	ADAD2	protein_coding	down_additional_discovered	NA
2845450	-1.0017	7.2456	-5.5347	2.5264e-06	9.81445e-06	4.39022	ENSG00000171368	TPPP	protein_coding	down_additional_discovered	NA
3048468	-1.00175	6.32626	-7.43388	6.69033e-09	8.64172e-08	10.2451	ENSG00000106633	GCK	protein_coding	down_additional_discovered	NA
3373503	-1.00246	3.84312	-6.26403	2.54481e-07	1.46632e-06	6.64992	ENSG00000172464	OR5AP2	GPCR(oderant)|protein_coding	down_additional_discovered	NA
3194635	-1.00289	7.25639	-8.55103	2.31821e-10	6.76101e-09	13.572	ENSG00000213213	KIAA1984	protein_coding	down_additional_discovered	NA
3272686	-1.00416	6.70633	-7.5983	4.04587e-09	5.89983e-08	10.7427	ENSG00000171794	UTF1	transcription regulator|protein_coding	down_additional_discovered	NA
2918037	-1.00442	4.59613	-9.46222	1.66223e-11	9.80996e-10	16.1775	ENSG00000186231	KLHL32	protein_coding	down_additional_discovered	NA
3199500	-1.00499	4.68761	-7.39117	7.62727e-09	9.54252e-08	10.1155	ENSG00000147869	CER1	protein_coding	down_additional_discovered	NA
3815223	-1.00526	7.54422	-6.7781	5.08835e-08	4.21895e-07	8.23911	ENSG00000196415	PRTN3	protein_coding	down_additional_discovered	NA
2340078	-1.00628	6.88774	-5.68523	1.57322e-06	6.56399e-06	4.85573	ENSG00000158966	CACHD1	protein_coding	down_additional_discovered	NA
2540658	-1.0067	6.49533	-7.43298	6.70878e-09	8.65917e-08	10.2424	ENSG00000169006	NTSR2	GPCR(Gq)|protein_coding	down_additional_discovered	NA
3722872	-1.00679	6.50767	-6.01107	5.63927e-07	2.79382e-06	5.86553	ENSG00000108309	RUNDC3A	protein_coding	down_additional_discovered	NA
3399678	-1.00683	6.00888	-7.07838	2.00129e-08	2.01308e-07	9.16146	ENSG00000109956	B3GAT1	protein_coding	down_additional_discovered	NA
2396858	-1.00694	6.14669	-7.65101	3.44522e-09	5.23291e-08	10.9017	ENSG00000120937	NPPB	protein_coding	down_additional_discovered	NA
3879699	-1.0071	6.09228	-6.4165	1.57675e-07	1.00719e-06	7.12222	ENSG00000125813	PAX1	transcription regulator|protein_coding	down_additional_discovered	NA
2850676	-1.00832	4.46247	-8.25132	5.638e-10	1.28009e-08	12.6927	ENSG00000145526	CDH18	protein_coding	down_additional_discovered	NA
2472054	-1.00842	7.47978	-6.74819	5.5858e-08	4.50981e-07	8.14695	ENSG00000143869	GDF7	protein_coding	down_additional_discovered	NA
3738842	-1.009	7.27478	-10.122	2.63408e-12	2.46899e-10	17.9963	ENSG00000169660	HEXDC	protein_coding	down_additional_discovered	NA
4002378	-1.00926	6.88578	-7.00776	2.49095e-08	2.40162e-07	8.94506	ENSG00000185915	KLHL34	protein_coding	down_additional_discovered	NA
4027577	-1.00926	7.07337	-6.5379	1.07778e-07	7.48471e-07	7.49778	ENSG00000126890	CTAG2	protein_coding	down_additional_discovered	NA
3520934	-1.00954	4.36425	-8.33858	4.34798e-10	1.05812e-08	12.9498	ENSG00000080166	DCT	protein_coding	down_additional_discovered	NA
2675457	-1.0097	6.51665	-8.14633	7.71588e-10	1.64101e-08	12.3823	ENSG00000088543	C3orf18	protein_coding	down_additional_discovered	NA
2843855	-1.01012	5.51031	-8.20288	6.51507e-10	1.43282e-08	12.5496	ENSG00000198939	ZFP2	transcription regulator|protein_coding	down_additional_discovered	NA
3483046	-1.01085	7.01273	-7.71105	2.8698e-09	4.54398e-08	11.0825	ENSG00000169840	GSX1	transcription regulator|protein_coding	down_additional_discovered	NA
2799758	-1.01157	6.44686	-7.44235	6.51883e-09	8.48901e-08	10.2708	ENSG00000170549	IRX1	transcription regulator|protein_coding	down_additional_discovered	NA
3946944	-1.01158	7.058	-7.16133	1.54836e-08	1.65848e-07	9.41518	ENSG00000172346	CSDC2	splicing regulator|protein_coding	down_additional_discovered	NA
3835085	-1.01166	6.3239	-5.99774	5.88093e-07	2.89716e-06	5.8242	ENSG00000176472	ZNF575	transcription regulator|protein_coding	down_additional_discovered	NA
2756630	-1.01183	7.17348	-6.97847	2.728e-08	2.57875e-07	8.8552	ENSG00000168993	CPLX1	protein_coding	down_additional_discovered	NA
2655790	-1.01188	7.13066	-9.68311	8.91461e-12	6.4039e-10	16.7929	ENSG00000090539	CHRD	protein_coding	down_additional_discovered	NA
2710895	-1.01192	5.37556	-9.04561	5.47501e-11	2.36853e-09	14.9993	ENSG00000114279	FGF12	protein_coding	down_additional_discovered	NA
3664924	-1.01214	5.41632	-7.55586	4.60553e-09	6.51014e-08	10.6145	ENSG00000168748	CA7	protein_coding	down_additional_discovered	NA
3282601	-1.01219	6.99575	-5.33653	4.70826e-06	1.66016e-05	3.77922	ENSG00000150054	MPP7	protein_coding	down_additional_discovered	NA
2889241	-1.01238	5.7392	-5.11854	9.31731e-06	2.98836e-05	3.1105	ENSG00000170074	FAM153A	protein_coding	down_additional_discovered	NA
3742513	-1.01244	6.015	-7.08256	1.97554e-08	1.99696e-07	9.17426	ENSG00000196388	INCA1	protein_coding	down_additional_discovered	NA
3960042	-1.01284	7.10913	-6.53453	1.0892e-07	7.5401e-07	7.48738	ENSG00000183473	SSTR3	GPCR(Gi)|protein_coding	down_additional_discovered	NA
2322004	-1.01291	6.88694	-8.93739	7.48886e-11	2.9141e-09	14.6896	ENSG00000162461	SLC25A34	protein_coding	down_additional_discovered	NA
3911366	-1.01372	6.81495	-6.31073	2.19756e-07	1.30617e-06	6.79463	ENSG00000124227	ANKRD60	protein_coding	down_additional_discovered	NA
3456251	-1.01388	7.29301	-8.94557	7.31337e-11	2.88714e-09	14.7131	ENSG00000139574	NPFF	protein_coding	down_additional_discovered	NA
2351233	-1.0141	5.24801	-6.74128	5.70744e-08	4.586e-07	8.12567	ENSG00000186150	UBL4B	protein_coding	down_additional_discovered	NA
3064024	-1.01417	6.09879	-8.10868	8.63735e-10	1.77278e-08	12.2706	ENSG00000185955	C7orf61	protein_coding	down_additional_discovered	NA
3830864	-1.01548	6.8625	-8.48267	2.8365e-10	7.89508e-09	13.3724	ENSG00000004777	ARHGAP33	protein_coding	down_additional_discovered	NA
3501999	-1.0156	6.82746	-6.95609	2.92433e-08	2.7178e-07	8.7865	ENSG00000182968	SOX1	transcription regulator|protein_coding	down_additional_discovered	NA
2383999	-1.01668	6.7161	-9.34153	2.34253e-11	1.24802e-09	15.8385	ENSG00000154358	OBSCN	kinase|protein_coding	down_additional_discovered	NA
3855795	-1.0171	5.58866	-6.65786	7.40555e-08	5.60187e-07	7.86837	ENSG00000178093	TSSK6	kinase|protein_coding	down_additional_discovered	NA
3865618	-1.01726	7.18207	-8.92617	7.73688e-11	2.98048e-09	14.6574	ENSG00000177045	SIX5	transcription regulator|protein_coding	down_additional_discovered	NA
3794341	-1.01734	6.7492	-6.74353	5.6676e-08	4.56114e-07	8.13259	ENSG00000220032	RP11-17M16.1	protein_coding	down_additional_discovered	NA
3673369	-1.01744	7.48703	-6.9409	3.06558e-08	2.8251e-07	8.73988	ENSG00000179588	ZFPM1	transcription regulator|protein_coding	down_additional_discovered	NA
2846522	-1.01788	7.46273	-7.69857	2.98084e-09	4.69015e-08	11.045	ENSG00000170561	IRX2	transcription regulator|protein_coding	down_additional_discovered	NA
2528198	-1.01823	7.32577	-7.92171	1.51593e-09	2.7474e-08	11.714	ENSG00000171450	CDK5R2	protein_coding	down_additional_discovered	NA
3755198	-1.01844	6.62865	-7.95981	1.35136e-09	2.49859e-08	11.8277	ENSG00000017373	SRCIN1	protein_coding	down_additional_discovered	NA
3203996	-1.01852	5.88649	-7.04189	2.24081e-08	2.20409e-07	9.04969	ENSG00000164972	C9orf24	protein_coding	down_additional_discovered	NA
3702429	-1.01925	5.84689	-7.23751	1.22388e-08	1.37602e-07	9.64774	ENSG00000168418	KCNG4	protein_coding	down_additional_discovered	NA
3272106	-1.01961	7.56646	-7.59885	4.03908e-09	5.89759e-08	10.7444	ENSG00000171813	PWWP2B	protein_coding	down_additional_discovered	NA
3370869	-1.0199	7.11415	-6.41954	1.56179e-07	9.99454e-07	7.13162	ENSG00000052850	ALX4	transcription regulator|protein_coding	down_additional_discovered	NA
3360287	-1.02004	5.88043	-5.19442	7.34926e-06	2.44251e-05	3.34281	ENSG00000176922	OR51S1	GPCR(oderant)|protein_coding	down_additional_discovered	NA
2500875	-1.02104	7.13496	-8.67028	1.63247e-10	5.21201e-09	13.9189	ENSG00000125611	CHCHD5	protein_coding	down_additional_discovered	NA
3963135	-1.02124	5.71526	-6.88245	3.67649e-08	3.25844e-07	8.56026	ENSG00000100341	PNPLA5	protein_coding	down_additional_discovered	NA
3645549	-1.02127	6.34239	-6.56505	9.89961e-08	7.01093e-07	7.58171	ENSG00000213937	CLDN9	protein_coding	down_additional_discovered	NA
2889382	-1.02168	6.6977	-6.64635	7.67688e-08	5.75044e-07	7.83283	ENSG00000175325	PROP1	transcription regulator|protein_coding	down_additional_discovered	NA
3158740	-1.02386	6.19229	-6.19016	3.20991e-07	1.77543e-06	6.42094	ENSG00000160973	FOXH1	transcription regulator|protein_coding	down_additional_discovered	NA
3967018	-1.02395	4.61519	-7.6074	3.93508e-09	5.77189e-08	10.7702	ENSG00000062096	ARSF	protein_coding	down_additional_discovered	NA
3478333	-1.02399	6.22746	-6.16338	3.49203e-07	1.89852e-06	6.33788	ENSG00000060709	RIMBP2	protein_coding	down_additional_discovered	NA
3181374	-1.02435	6.06614	-6.3048	2.2389e-07	1.32803e-06	6.77625	ENSG00000178919	FOXE1	transcription regulator|protein_coding	down_additional_discovered	NA
2640449	-1.02489	6.94308	-7.66835	3.26794e-09	5.04674e-08	10.954	ENSG00000180767	CHST13	protein_coding	down_additional_discovered	NA
2681044	-1.02512	4.99926	-6.96661	2.83033e-08	2.65721e-07	8.8188	ENSG00000163377	FAM19A4	protein_coding	down_additional_discovered	NA
2835166	-1.02589	6.80244	-8.87291	9.03182e-11	3.36829e-09	14.5044	ENSG00000183111	ARHGEF37	protein_coding	down_additional_discovered	NA
2682271	-1.02607	6.3135	-5.7318	1.35871e-06	5.80722e-06	4.99989	ENSG00000163421	PROK2	protein_coding	down_additional_discovered	NA
3225058	-1.02618	5.8591	-6.55665	1.01632e-07	7.16002e-07	7.55576	ENSG00000136931	NR5A1	transcription regulator|receptor|protein_coding	down_additional_discovered	NA
3575371	-1.02679	4.71699	-5.92859	7.31137e-07	3.46218e-06	5.60977	ENSG00000165521	EML5	protein_coding	down_additional_discovered	NA
3634852	-1.02702	5.67788	-5.54932	2.41281e-06	9.45066e-06	4.43541	ENSG00000058335	RASGRF1	protein_coding	down_additional_discovered	NA
3384248	-1.02704	6.47221	-7.25913	1.14495e-08	1.31088e-07	9.71368	ENSG00000182103	FAM181B	protein_coding	down_additional_discovered	NA
3653786	-1.02737	6.36834	-7.18209	1.45219e-08	1.5761e-07	9.47859	ENSG00000182601	HS3ST4	protein_coding	down_additional_discovered	NA
2334740	-1.02741	7.30924	-8.29603	4.93464e-10	1.15536e-08	12.8246	ENSG00000117480	FAAH	protein_coding	down_additional_discovered	NA
3844781	-1.02757	7.13176	-7.30281	1.00082e-08	1.1853e-07	9.84674	ENSG00000129951	MIR3187	protein_coding	down_additional_discovered	NA
2361612	-1.0277	6.43948	-7.15252	1.5911e-08	1.6933e-07	9.38825	ENSG00000132702	HAPLN2	protein_coding	down_additional_discovered	NA
2572909	-1.0282	6.48179	-6.29394	2.31657e-07	1.36212e-06	6.7426	ENSG00000163064	EN1	transcription regulator|protein_coding	down_additional_discovered	NA
3064353	-1.02854	7.27039	-6.60731	8.67343e-08	6.34772e-07	7.71229	ENSG00000176125	UFSP1	protein_coding	down_additional_discovered	NA
2335172	-1.02858	6.99025	-7.06161	2.10798e-08	2.09817e-07	9.1101	ENSG00000186564	FOXD2	transcription regulator|protein_coding	down_additional_discovered	NA
2469627	-1.02884	6.73948	-6.13737	3.78966e-07	2.02639e-06	6.25724	ENSG00000162975	KCNF1	protein_coding	down_additional_discovered	NA
3217242	-1.02924	5.64839	-8.03827	1.06706e-09	2.09445e-08	12.0614	ENSG00000136928	GABBR2	GPCR(Gq|Gi)|protein_coding	down_additional_discovered	NA
3795010	-1.03005	6.4139	-6.70453	6.40112e-08	4.9955e-07	8.01235	ENSG00000256463	SALL3	transcription regulator|protein_coding	down_additional_discovered	NA
3895702	-1.03138	6.33052	-7.07846	2.00078e-08	2.01308e-07	9.16171	ENSG00000101222	SPEF1	protein_coding	down_additional_discovered	NA
4009811	-1.03169	4.61543	-6.928	3.19098e-08	2.91007e-07	8.70025	ENSG00000158571	PFKFB1	protein_coding	down_additional_discovered	NA
2513925	-1.03361	4.1271	-8.16784	7.23482e-10	1.56172e-08	12.446	ENSG00000172318	B3GALT1	protein_coding	down_additional_discovered	NA
3735505	-1.03401	5.80473	-7.50988	5.30078e-09	7.23051e-08	10.4754	ENSG00000129673	AANAT	protein_coding	down_additional_discovered	NA
3907987	-1.03499	6.40505	-8.99412	6.35389e-11	2.63288e-09	14.8521	ENSG00000158296	SLC13A3	protein_coding	down_additional_discovered	NA
3359432	-1.03582	8.07884	-8.34037	4.32484e-10	1.05579e-08	12.9551	ENSG00000129757	CDKN1C	protein_coding	down_additional_discovered	NA
3337835	-1.03591	7.28393	-7.68347	3.12094e-09	4.85824e-08	10.9995	ENSG00000132740	IGHMBP2	transcription regulator|protein_coding	down_additional_discovered	NA
3867693	-1.03611	6.12227	-7.30754	9.86353e-09	1.17053e-07	9.86114	ENSG00000221916	C19orf73	protein_coding	down_additional_discovered	NA
2795904	-1.03711	5.34835	-6.2134	2.98372e-07	1.67195e-06	6.49299	ENSG00000251359	C4orf38	protein_coding	down_additional_discovered	NA
3940452	-1.03745	7.16011	-6.86536	3.87727e-08	3.39295e-07	8.50772	ENSG00000100053	CRYBB3	protein_coding	down_additional_discovered	NA
3676557	-1.03808	6.78134	-7.80002	2.19058e-09	3.68842e-08	11.3497	ENSG00000167971	CASKIN1	protein_coding	down_additional_discovered	NA
3273667	-1.03815	6.30308	-7.4941	5.56316e-09	7.5182e-08	10.4276	ENSG00000185736	ADARB2	splicing regulator|protein_coding	down_additional_discovered	NA
3044283	-1.03831	5.52787	-7.88146	1.71195e-09	3.02499e-08	11.5937	ENSG00000106113	CRHR2	GPCR(Gs)|protein_coding	down_additional_discovered	NA
3165057	-1.03923	6.59796	-7.46971	5.99453e-09	7.94196e-08	10.3537	ENSG00000176399	DMRTA1	transcription regulator|protein_coding	down_additional_discovered	NA
3124159	-1.03982	7.08966	-6.24069	2.73848e-07	1.55592e-06	6.57757	ENSG00000171056	SOX7	transcription regulator|protein_coding	down_additional_discovered	NA
3663033	-1.04082	6.29945	-7.18568	1.43615e-08	1.56062e-07	9.48957	ENSG00000159648	TEPP	protein_coding	down_additional_discovered	NA
3138618	-1.04151	4.79691	-6.23899	2.75315e-07	1.56374e-06	6.57231	ENSG00000147571	CRH	protein_coding	down_additional_discovered	NA
3163818	-1.04162	6.21475	-6.72031	6.09344e-08	4.81758e-07	8.06101	ENSG00000107295	SH3GL2	protein_coding	down_additional_discovered	NA
3155901	-1.04184	6.07765	-6.69993	6.49378e-08	5.04311e-07	7.99815	ENSG00000169427	KCNK9	protein_coding	down_additional_discovered	NA
2708203	-1.04241	6.33843	-8.99941	6.25734e-11	2.6114e-09	14.8673	ENSG00000180834	MAP6D1	protein_coding	down_additional_discovered	NA
2359377	-1.04287	8.31408	-8.3323	4.4299e-10	1.07248e-08	12.9313	ENSG00000187173	LCE2A	protein_coding	down_additional_discovered	NA
3129304	-1.04412	8.08123	-8.78519	1.16624e-10	4.0721e-09	14.2516	ENSG00000186918	ZNF395	transcription regulator|protein_coding	down_additional_discovered	NA
3942124	-1.0448	6.61253	-7.56254	4.51255e-09	6.42013e-08	10.6347	ENSG00000100314	CABP7	protein_coding	down_additional_discovered	NA
2844461	-1.04553	7.32326	-6.46372	1.35975e-07	8.96005e-07	7.26835	ENSG00000213316	LTC4S	protein_coding	down_additional_discovered	NA
3734342	-1.04582	6.43014	-6.90498	3.42767e-08	3.08737e-07	8.62953	ENSG00000257008	GPR142	GPCR(orphan)|protein_coding	down_additional_discovered	NA
3642687	-1.04583	7.50847	-6.29535	2.30631e-07	1.35791e-06	6.74698	ENSG00000086506	HBQ1	protein_coding	down_additional_discovered	NA
3886532	-1.04589	8.91883	-6.59217	9.09422e-08	6.58439e-07	7.6655	ENSG00000168734	PKIG	protein_coding	down_additional_discovered	NA
3643679	-1.04658	8.12113	-6.2498	2.66122e-07	1.51842e-06	6.6058	ENSG00000095917	TPSD1	protein_coding	down_additional_discovered	NA
3077128	-1.04662	5.46684	-9.47874	1.5862e-11	9.56741e-10	16.2238	ENSG00000127412	TRPV5	receptor|protein_coding	down_additional_discovered	NA
3706593	-1.04791	4.2889	-5.3577	4.40558e-06	1.57368e-05	3.84439	ENSG00000172146	OR1A1	GPCR(oderant)|protein_coding	down_additional_discovered	NA
3194284	-1.04843	7.27161	-7.42719	6.82903e-09	8.75746e-08	10.2248	ENSG00000160360	GPSM1	protein_coding	down_additional_discovered	NA
3810413	-1.04866	6.83447	-6.67324	7.05819e-08	5.38598e-07	7.91583	ENSG00000134438	RAX	transcription regulator|protein_coding	down_additional_discovered	NA
3764289	-1.0487	6.53129	-9.09557	4.74032e-11	2.15255e-09	15.1418	ENSG00000005379	BZRAP1	protein_coding	down_additional_discovered	NA
3837464	-1.04872	9.83613	-9.22774	3.24263e-11	1.59654e-09	15.5172	ENSG00000105373	GLTSCR2	protein_coding	down_additional_discovered	NA
2952893	-1.049	6.59365	-5.36917	4.24984e-06	1.52709e-05	3.87969	ENSG00000124780	KCNK17	protein_coding	down_additional_discovered	NA
3736965	-1.04912	6.46717	-6.97688	2.74152e-08	2.58696e-07	8.85031	ENSG00000182156	ENPP7	protein_coding	down_additional_discovered	NA
3851840	-1.05042	6.70841	-7.12928	1.70961e-08	1.78621e-07	9.31721	ENSG00000105610	KLF1	transcription regulator|protein_coding	down_additional_discovered	NA
3132927	-1.05043	7.2838	-7.86622	1.79269e-09	3.14223e-08	11.5481	ENSG00000165066	NKX6-3	transcription regulator|protein_coding	down_additional_discovered	NA
2863451	-1.05057	7.8732	-8.16004	7.40572e-10	1.58883e-08	12.4229	ENSG00000132846	ZBED3	protein_coding	down_additional_discovered	NA
3288803	-1.05159	5.95483	-8.37419	3.91147e-10	9.90755e-09	13.0545	ENSG00000197444	OGDHL	protein_coding	down_additional_discovered	NA
3304385	-1.05252	7.368	-6.17432	3.37392e-07	1.84403e-06	6.3718	ENSG00000120055	C10orf95	protein_coding	down_additional_discovered	NA
3868876	-1.05311	5.71625	-7.14542	1.62641e-08	1.71941e-07	9.36654	ENSG00000167759	KLK13	protein_coding	down_additional_discovered	NA
3759493	-1.05375	7.87567	-6.86614	3.86781e-08	3.38636e-07	8.51013	ENSG00000131094	C1QL1	protein_coding	down_additional_discovered	NA
3837825	-1.05424	5.63317	-7.09694	1.88954e-08	1.93344e-07	9.21827	ENSG00000182324	KCNJ14	protein_coding	down_additional_discovered	NA
3192434	-1.05472	5.8503	-6.10742	4.16411e-07	2.18725e-06	6.16436	ENSG00000188523	C9orf171	protein_coding	down_additional_discovered	NA
3360308	-1.05475	4.06062	-6.17071	3.41246e-07	1.86219e-06	6.3606	ENSG00000176893	OR51G2	GPCR(oderant)|protein_coding	down_additional_discovered	NA
3040699	-1.05488	5.79515	-8.22779	6.048e-10	1.35145e-08	12.6232	ENSG00000164651	SP8	transcription regulator|protein_coding	down_additional_discovered	NA
3048517	-1.055	6.16886	-7.10312	1.85376e-08	1.90574e-07	9.23717	ENSG00000058404	CAMK2B	kinase|protein_coding	down_additional_discovered	NA
3381038	-1.05555	6.12286	-7.52907	4.99864e-09	6.95919e-08	10.5335	ENSG00000165462	PHOX2A	transcription regulator|protein_coding	down_additional_discovered	NA
2985497	-1.0556	6.73877	-7.25716	1.15193e-08	1.31367e-07	9.70766	ENSG00000164488	DACT2	protein_coding	down_additional_discovered	NA
2362860	-1.0564	5.99503	-7.13615	1.67367e-08	1.75876e-07	9.33822	ENSG00000162728	KCNJ9	protein_coding	down_additional_discovered	NA
3358854	-1.05741	7.92674	-8.07639	9.51608e-10	1.91282e-08	12.1748	ENSG00000184545	DUSP8	receptor|protein_coding	down_additional_discovered	NA
3055466	-1.05829	5.73814	-5.81462	1.04681e-06	4.6855e-06	5.25646	ENSG00000183166	CALN1	protein_coding	down_additional_discovered	NA
2487963	-1.05939	6.32463	-8.39523	3.67476e-10	9.44445e-09	13.1162	ENSG00000144031	ANKRD53	protein_coding	down_additional_discovered	NA
2341387	-1.05949	4.30746	-7.66513	3.3002e-09	5.07282e-08	10.9443	ENSG00000033122	LRRC7	protein_coding	down_additional_discovered	NA
3755790	-1.06044	6.33134	-7.66778	3.27362e-09	5.05105e-08	10.9523	ENSG00000171532	NEUROD2	transcription regulator|protein_coding	down_additional_discovered	NA
2461891	-1.06046	7.87089	-8.86846	9.14927e-11	3.39763e-09	14.4916	ENSG00000162885	B3GALNT2	protein_coding	down_additional_discovered	NA
3029521	-1.0606	4.90642	-7.33004	9.20375e-09	1.11104e-07	9.92962	ENSG00000221938	OR2A14	GPCR(oderant)|protein_coding	down_additional_discovered	NA
3078774	-1.06154	7.22707	-9.60739	1.10292e-11	7.40844e-10	16.5827	ENSG00000181444	ZNF467	transcription regulator|protein_coding	down_additional_discovered	NA
3358393	-1.06173	7.25767	-7.1297	1.70742e-08	1.78566e-07	9.31848	ENSG00000184524	CEND1	protein_coding	down_additional_discovered	NA
2430126	-1.06189	5.7601	-9.3823	2.08575e-11	1.16802e-09	15.9532	ENSG00000134253	TRIM45	protein_coding	down_additional_discovered	NA
2716655	-1.06216	7.54628	-6.86417	3.89165e-08	3.39875e-07	8.50406	ENSG00000163132	MSX1	transcription regulator|protein_coding	down_additional_discovered	NA
2918688	-1.0631	6.95811	-7.45441	6.28223e-09	8.22367e-08	10.3074	ENSG00000112238	PRDM13	transcription regulator|protein_coding	down_additional_discovered	NA
2934191	-1.06357	5.18109	-9.0187	5.91769e-11	2.51151e-09	14.9225	ENSG00000146453	PNLDC1	protein_coding	down_additional_discovered	NA
3815210	-1.06378	7.1384	-5.90034	7.99162e-07	3.72843e-06	5.52217	ENSG00000172232	AZU1	protein_coding	down_additional_discovered	NA
2677388	-1.06407	4.91335	-6.55046	1.03623e-07	7.27977e-07	7.5366	ENSG00000187672	ERC2	protein_coding	down_additional_discovered	NA
3329099	-1.06417	7.40577	-7.5518	4.66305e-09	6.57025e-08	10.6022	ENSG00000165905	GYLTL1B	protein_coding	down_additional_discovered	NA
2551189	-1.06449	7.56211	-7.91588	1.54286e-09	2.77669e-08	11.6966	ENSG00000170577	SIX2	transcription regulator|protein_coding	down_additional_discovered	NA
2560625	-1.06463	6.13514	-8.8073	1.09339e-10	3.87399e-09	14.3154	ENSG00000115363	FAM176A	protein_coding	down_additional_discovered	NA
2648305	-1.06519	7.03722	-7.81355	2.10256e-09	3.5573e-08	11.3903	ENSG00000169860	P2RY1	GPCR(Gq)|protein_coding	down_additional_discovered	NA
3638699	-1.06531	8.52523	-9.69982	8.50619e-12	6.21235e-10	16.8392	ENSG00000242498	C15orf38	protein_coding	down_additional_discovered	NA
3705748	-1.06545	6.08785	-5.79127	1.12666e-06	4.98816e-06	5.18412	ENSG00000184811	TUSC5	protein_coding	down_additional_discovered	NA
2716124	-1.06595	6.80378	-8.17819	7.01429e-10	1.52161e-08	12.4766	ENSG00000109758	HGFAC	protein_coding	down_additional_discovered	NA
3842558	-1.06715	7.4444	-8.20553	6.46382e-10	1.42693e-08	12.5575	ENSG00000167685	ZNF444	transcription regulator|protein_coding	down_additional_discovered	NA
2714465	-1.06769	7.91768	-9.67079	9.22824e-12	6.54869e-10	16.7588	ENSG00000127418	FGFRL1	protein_coding	down_additional_discovered	NA
2422398	-1.06803	6.21823	-7.71455	2.83944e-09	4.51221e-08	11.093	ENSG00000143032	BARHL2	transcription regulator|protein_coding	down_additional_discovered	NA
3881503	-1.06833	5.57651	-5.03191	1.221e-05	3.77789e-05	2.84599	ENSG00000101306	MYLK2	kinase|protein_coding	down_additional_discovered	NA
3089049	-1.06887	6.74157	-9.52767	1.38112e-11	8.70297e-10	16.3605	ENSG00000158806	NPM2	protein_coding	down_additional_discovered	NA
3890099	-1.06912	5.00355	-5.82594	1.01013e-06	4.54806e-06	5.29156	ENSG00000124089	MC3R	GPCR(Gs)|protein_coding	down_additional_discovered	NA
3556454	-1.071	6.05745	-8.95714	7.07202e-11	2.8301e-09	14.7463	ENSG00000165821	SALL2	transcription regulator|protein_coding	down_additional_discovered	NA
[truncated: 446 more rows]

## Sheet: 1E
Supplementary Table S1E. Additional discovered DE genes compared to PED
[truncated: 702 more rows]

## Sheet: 1F
Supplementary Table S1F. 255 transcript clusters that showed relatively higher level of expression in exocrine-like samples compared to other PDAC samples. These transcripts were shown by the orange box in Figure 1A
[truncated: 256 more rows]
