# Supplementary material for: Splice variants as novel targets in pancreatic ductal adenocarcinoma
Source: Sci Rep. 2017 Jun 7;7:2980. doi: 10.1038/s41598-017-03354-z (PMC5462735; doi:10.1038/s41598-017-03354-z)
Supplement: Supplementary file 3 — Supplementary Table S2 [file 41598_2017_3354_MOESM3_ESM.xls]

## Sheet: 2A
Supplementary Table S2A. 2816 alternatively spliced probesets in PDAC compared with normal samples
CNE: Constitutive exon; A5SS: Alternative 5' site; A3SS: Alternative 3' site; AFE: Alternative first exon; ALE: Alternative last exon; CE: Cassette exon; IR: intron retention; II: intron isoforms; MXE: Mutually exclusive exon
																				Ensembl alternative splicing event set
probeset_ID	seqname	strand1	start	stop	class	logFC..FIRMA.	calls	t	P.Value	adj.P.Val	B	transcript_cluster_ID	Ensembl_gene	Symbol	Definition	adj.pValue.probeset	adj.pValue.probe	ens_exon_ids	Ensembl_splicing_event_set	Chr	region_start	region_end	strand	gene	Event_type
3735924	chr17	+	75494885	75494951	core	-3.62697	skipped	-14.4277	4.53171e-17	3.41345e-13	28.5787	3735847	ENSG00000184640	SEPT9	septin 9 [Source:HGNC Symbol;Acc:7323]	3.85338e-30	2.44282e-10	ENSE00002260051	IR	chr17	75494605	75496675	1	ENSG00000184640	IR
2732285	chr4	+	77871009	77871033	core	-6.71179	skipped	-8.03506	9.6647e-10	7.45287e-08	12.2078	2732273	ENSG00000138758	SEPT11	septin 11 [Source:HGNC Symbol;Acc:25589]	1.14795e-28	1.00203e-17	ENSE00001276691|ENSE00002022269|ENSE00002035965|ENSE00002042477|ENSE00002052178|ENSE00002072378|ENSE00002079778	AFE	chr4	77870856	77909023	1	ENSG00000138758	AFE
3218656	chr9	-	107690333	107690359	core	-7.16439	skipped	-7.74991	2.30628e-09	1.45101e-07	11.3541	3218528	ENSG00000165029	ABCA1	ATP-binding cassette, sub-family A (ABC1), member 1 [Source:HGNC Symbol;Acc:29]	6.81666e-55	1.16172e-25	ENSE00001464476|ENSE00001810407	none	none	none	none	none	none	none
3218583	chr9	-	107581107	107581134	core	-5.29818	skipped	-10.2786	1.43895e-12	5.31879e-10	18.5797	3218528	ENSG00000165029	ABCA1	ATP-binding cassette, sub-family A (ABC1), member 1 [Source:HGNC Symbol;Acc:29]	6.81666e-55	1.16172e-25	ENSE00001089520	none	none	none	none	none	none	none
3218640	chr9	-	107665981	107666052	core	-3.62783	skipped	-7.75247	2.2882e-09	1.44449e-07	11.3618	3218528	ENSG00000165029	ABCA1	ATP-binding cassette, sub-family A (ABC1), member 1 [Source:HGNC Symbol;Acc:29]	6.81666e-55	1.16172e-25	ENSE00002201214	CE	chr9	107651477	107690215	-1	ENSG00000165029	CE
3676773	chr16	-	2331028	2331187	core	-2.08642	skipped	-7.09046	1.77528e-08	7.07641e-07	9.3505	3676763	ENSG00000167972	ABCA3	ATP-binding cassette, sub-family A (ABC1), member 3 [Source:HGNC Symbol;Acc:33]	4.47087e-17	6.03785e-07	ENSE00001610244|U66675-4	none	none	none	none	none	none	none
3726746	chr17	+	48755387	48755414	core	-3.97224	skipped	-7.74605	2.33368e-09	1.46538e-07	11.3425	3726691	ENSG00000108846	ABCC3	ATP-binding cassette, sub-family C (CFTR/MRP), member 3 [Source:HGNC Symbol;Acc:54]	1.12046e-14	4.42626e-07	ENSE00002460026|ENSE00002530976	IR	chr17	48755105	48755580	1	ENSG00000108846	IR
3521312	chr13	-	95953593	95953647	core	-3.76952	skipped	-9.29423	2.31732e-11	4.36898e-09	15.8646	3521174	ENSG00000125257	ABCC4	ATP-binding cassette, sub-family C (CFTR/MRP), member 4 [Source:HGNC Symbol;Acc:55]	6.81577e-28	1.67701e-10	ENSE00001472146|ENSE00001831314	none	none	none	none	none	none	none
3725610	chr17	+	47297531	47297555	core	-3.12384	skipped	-8.08006	8.43176e-10	6.70528e-08	12.3417	3725602	ENSG00000108798	ABI3	ABI family, member 3 [Source:HGNC Symbol;Acc:29859]	3.91748e-20	8.0417e-08	ENSE00000736259	CNE	chr17	47297531	47297688	1	ENSG00000108798	CNE
3725615	chr17	+	47300419	47300572	core	3.03591	included	8.62535	1.64242e-10	1.90067e-08	13.9463	3725602	ENSG00000108798	ABI3	ABI family, member 3 [Source:HGNC Symbol;Acc:29859]	3.91748e-20	8.0417e-08	ENSE00000819763	IR	chr17	47299432	47300587	1	ENSG00000108798	IR
2834919	chr5	+	148619337	148619412	core	-3.61183	skipped	-10.7757	3.7091e-13	2.02322e-10	19.9002	2834863	ENSG00000173210	ABLIM3	actin binding LIM protein family, member 3 [Source:HGNC Symbol;Acc:29132]	6.13715e-20	2.47053e-08	ENSE00002439527|ENSE00002502273	none	none	none	none	none	none	none
2834916	chr5	+	148612792	148612863	core	2.08457	included	7.81047	1.91592e-09	1.2601e-07	11.5362	2834863	ENSG00000173210	ABLIM3	actin binding LIM protein family, member 3 [Source:HGNC Symbol;Acc:29132]	6.13715e-20	2.47053e-08	ENSE00002084679|ENSE00002452249|ENSE00002457180	none	none	none	none	none	none	none
2834904	chr5	+	148590290	148590372	core	2.59973	included	7.00187	2.34168e-08	8.76009e-07	9.07868	2834863	ENSG00000173210	ABLIM3	actin binding LIM protein family, member 3 [Source:HGNC Symbol;Acc:29132]	6.13715e-20	2.47053e-08	ENSE00002473151|ENSE00002494049	none	none	none	none	none	none	none
3740045	chr17	-	1028596	1028701	core	-4.14642	skipped	-9.95807	3.50805e-12	1.03598e-09	17.7102	3739962	ENSG00000159842	ABR	active BCR-related gene [Source:HGNC Symbol;Acc:81]	1.46631e-29	3.37294e-09	ENSE00002360994|ENSE00002549274|ENSE00002551291	AFE	chr17	1012174	1029090	-1	ENSG00000159842	AFE
3368960	chr11	-	34180845	34180882	core	3.74877	included	8.69016	1.35535e-10	1.65451e-08	14.1346	3368940	ENSG00000166016	ABTB2	ankyrin repeat and BTB (POZ) domain containing 2 [Source:HGNC Symbol;Acc:23842]	6.73011e-19	9.63188e-09	ENSE00001298965	none	none	none	none	none	none	none
2496834	chr2	+	102481393	102481456	core	-3.08289	skipped	-10.0497	2.71571e-12	8.63767e-10	17.9601	2496727	ENSG00000233404	AC005035.1		1.86735e-30	2.2601e-16	ENSE00000487323|ENSE00001612240	none	none	none	none	none	none	none
2496833	chr2	+	102480403	102480511	core	-3.00503	skipped	-7.57209	3.98335e-09	2.21858e-07	10.8176	2496727	ENSG00000233404	AC005035.1		1.86735e-30	2.2601e-16	ENSE00000487322	CE	chr2	102476327	102481391	1	ENSG00000071054	CE
2989600	chr7	+	8009322	8009363	core	-4.02744	skipped	-8.6888	1.36079e-10	1.65845e-08	14.1307	2989537	ENSG00000219545	AC006465.3	HCG19535Hypothetical gene supported by AK027125Uncharacterized proteincDNA FLJ54628 [Source:UniProtKB/TrEMBL;Acc:A4D104]	1.41353e-21	2.55783e-12	ENSE00001595375|ENSE00001859794|ENSE00001901274	ALE	chr7	7916912	8043689	1	ENSG00000219545	ALE
2989601	chr7	+	8009390	8009435	core	-3.39359	skipped	-8.54337	2.0958e-10	2.30656e-08	13.7073	2989537	ENSG00000219545	AC006465.3	HCG19535Hypothetical gene supported by AK027125Uncharacterized proteincDNA FLJ54628 [Source:UniProtKB/TrEMBL;Acc:A4D104]	1.41353e-21	2.55783e-12	ENSE00001595375|ENSE00001812536|ENSE00001859794|ENSE00001901274	ALE	chr7	7916912	8043689	1	ENSG00000219545	ALE
3636554	chr15	-	83876113	83876150	core	-2.1955	skipped	-7.32454	8.56575e-09	4.01171e-07	10.0659	3636522	ENSG00000166503	AC024270.1	Hepatoma-derived growth factor-related protein 3 [Source:UniProtKB/Swiss-Prot;Acc:Q9Y3E1]	1.32956e-12	8.72118e-10	ENSE00001159095	AFE	chr15	83837974	83876770	-1	ENSG00000166503	AFE
3767094	chr17	-	62775551	62775576	core	3.81271	included	9.49861	1.28806e-11	2.80054e-09	16.4392	3767053	ENSG00000214176	AC103810.1	Uncharacterized proteincDNA FLJ60005, moderately similar to Homo sapiens pleckstrin homology domain containing, family M member 1, mRNA [Source:UniProtKB/TrEMBL;Acc:B4DVP9]	9.45609e-32	1.33012e-10	AK097700-1|BC032382-3	CE	chr17	62760667	62776460	-1	ENSG00000215769	CE
2712113	chr3	-	195163524	195163553	core	-4.92725	skipped	-7.72171	2.5145e-09	1.55778e-07	11.2693	2712040	ENSG00000114331	ACAP2	ArfGAP with coiled-coil, ankyrin repeat and PH domains 2 [Source:HGNC Symbol;Acc:16469]	3.611e-28	2.08997e-11	ENSE00001289119|ENSE00001617443|ENSE00001698898|ENSE00001927334|ENSE00001951407	AFE	chr3	195162879	195163807	-1	ENSG00000114331	AFE
2712114	chr3	-	195163628	195163702	core	-4.91449	skipped	-9.11225	3.92645e-11	6.45981e-09	15.3484	2712040	ENSG00000114331	ACAP2	ArfGAP with coiled-coil, ankyrin repeat and PH domains 2 [Source:HGNC Symbol;Acc:16469]	3.611e-28	2.08997e-11	NA	AFE	chr3	195162879	195163807	-1	ENSG00000114331	AFE
3341063	chr11	+	76571970	76572005	core	-2.98962	skipped	-9.29998	2.27916e-11	4.30066e-09	15.8809	3341061	ENSG00000078124	ACER3	alkaline ceramidase 3 [Source:HGNC Symbol;Acc:16066]	7.48205e-11	3.12975e-11	ENSE00001131918|ENSE00002144156|ENSE00002174314|ENSE00002178708|ENSE00002184039|ENSE00002186238|ENSE00002186570|ENSE00002186754|ENSE00002190298|ENSE00002200774|ENSE00002565163|ENSE00002568525	AFE	chr11	76571986	76637711	1	ENSG00000078124	AFE
3543698	chr14	+	74036101	74036130	core	2.39073	included	7.06384	1.92922e-08	7.54776e-07	9.26887	3543673	ENSG00000184227	ACOT1	acyl-CoA thioesterase 1 [Source:HGNC Symbol;Acc:33128]	5.5091e-12	3.70419e-11	ENSE00000911929	II	chr14	74036101	74040091	1	ENSG00000119673	II
2394645	chr1	-	6354940	6355026	core	2.08575	included	6.98127	2.49763e-08	9.20776e-07	9.01539	2394626	ENSG00000097021	ACOT7	acyl-CoA thioesterase 7 [Source:HGNC Symbol;Acc:24157]	2.20698e-21	1.7685e-07	ENSE00001150431|ENSE00001906022|ENSE00001934136	none	none	none	none	none	none	none
2394640	chr1	-	6341316	6341346	core	2.7724	included	10.6517	5.18581e-13	2.61308e-10	19.5741	2394626	ENSG00000097021	ACOT7	acyl-CoA thioesterase 7 [Source:HGNC Symbol;Acc:24157]	2.20698e-21	1.7685e-07	ENSE00001602257|ENSE00001627058|ENSE00001665143|ENSE00001877358|ENSE00001903141	none	none	none	none	none	none	none
3264344	chr10	+	114135961	114136061	core	-9.28129	skipped	-17.6286	5.62384e-20	4.21291e-15	34.8655	3264326	ENSG00000197142	ACSL5	acyl-CoA synthetase long-chain family member 5 [Source:HGNC Symbol;Acc:16526]	1.42086e-46	1.20344e-17	ENSE00001871514|ENSE00002539150|ENSE00002542904	AFE	chr10	114133776	114136206	1	ENSG00000197142	AFE
3264386	chr10	+	114188011	114188092	core	-6.78169	skipped	-8.51929	2.25167e-10	2.4305e-08	13.637	3264326	ENSG00000197142	ACSL5	acyl-CoA synthetase long-chain family member 5 [Source:HGNC Symbol;Acc:16526]	1.42086e-46	1.20344e-17	ENSE00001096571|ENSE00001835863|ENSE00001945305	none	none	none	none	none	none	none
3264342	chr10	+	114135171	114135262	core	-6.13065	skipped	-8.13117	7.22289e-10	5.93505e-08	12.4936	3264326	ENSG00000197142	ACSL5	acyl-CoA synthetase long-chain family member 5 [Source:HGNC Symbol;Acc:16526]	1.42086e-46	1.20344e-17	ENSE00001514133|ENSE00001820506	AFE	chr10	114133776	114136206	1	ENSG00000197142	AFE
3264341	chr10	+	114135025	114135135	core	-6.08978	skipped	-8.47019	2.60697e-10	2.70863e-08	13.4933	3264326	ENSG00000197142	ACSL5	acyl-CoA synthetase long-chain family member 5 [Source:HGNC Symbol;Acc:16526]	1.42086e-46	1.20344e-17	ENSE00001514133|ENSE00001820506	AFE	chr10	114133776	114136206	1	ENSG00000197142	AFE
3264345	chr10	+	114136068	114136197	core	-4.2182	skipped	-10.8341	3.16995e-13	1.78449e-10	20.053	3264326	ENSG00000197142	ACSL5	acyl-CoA synthetase long-chain family member 5 [Source:HGNC Symbol;Acc:16526]	1.42086e-46	1.20344e-17	ENSE00001871514|ENSE00002539150|ENSE00002542904	AFE	chr10	114133776	114136206	1	ENSG00000197142	AFE
2489014	chr2	+	74128449	74128560	core	-2.15297	skipped	-10.0106	3.02843e-12	9.33599e-10	17.8537	2489007	ENSG00000163017	ACTG2	actin, gamma 2, smooth muscle, enteric [Source:HGNC Symbol;Acc:145]	1.34076e-12	1.77601e-07	AK311011-2|ENSE00001604537|ENSE00001831069|ENSE00002544071|ENSE00002550514	A5SS	chr2	74128403	74128607	1	ENSG00000163017	A5SS
2489021	chr2	+	74141810	74141835	core	3.27235	included	6.97201	2.57112e-08	9.4169e-07	8.98693	2489007	ENSG00000163017	ACTG2	actin, gamma 2, smooth muscle, enteric [Source:HGNC Symbol;Acc:145]	1.34076e-12	1.77601e-07	ENSE00002430597|ENSE00002503615	none	none	none	none	none	none	none
2501702	chr2	+	114647700	114647805	core	-4.588	skipped	-9.01665	5.18847e-11	7.99199e-09	15.0755	2501697	ENSG00000115091	ACTR3	ARP3 actin-related protein 3 homolog (yeast) [Source:HGNC Symbol;Acc:170]	1.62134e-23	1.24342e-11	AK300224-1|AK316213-1|ENSE00001362124|ENSE00001596110|ENSE00001613853|ENSE00001682668|ENSE00002229880|ENSE00002298686	AFE	chr2	114647537	114648355	1	ENSG00000115091	AFE
3907034	chr20	-	43280223	43280248	core	-2.55586	skipped	-7.49196	5.10057e-09	2.66576e-07	10.5749	3907011	ENSG00000196839	ADA	adenosine deaminase [Source:HGNC Symbol;Acc:186]	9.32392e-30	3.13495e-09	ENSE00001458877|ENSE00002275709|ENSE00002302015|ENSE00002555160|ENSE00002570184	AFE	chr20	43280216	43280755	-1	ENSG00000196839	AFE
3907013	chr20	-	43248287	43248429	core	2.65336	included	7.54718	4.30124e-09	2.35364e-07	10.7423	3907011	ENSG00000196839	ADA	adenosine deaminase [Source:HGNC Symbol;Acc:186]	9.32392e-30	3.13495e-09	NA	none	none	none	none	none	none	none
3907018	chr20	-	43249681	43249788	core	3.04314	included	7.63077	3.32488e-09	1.93179e-07	10.995	3907011	ENSG00000196839	ADA	adenosine deaminase [Source:HGNC Symbol;Acc:186]	9.32392e-30	3.13495e-09	ENSE00001273283|ENSE00001830779|ENSE00002266768	IR	chr20	43248940	43249788	-1	ENSG00000196839	IR
3311854	chr10	-	127730710	127730784	core	-5.83782	skipped	-8.80962	9.52372e-11	1.25901e-08	14.4805	3311832	ENSG00000148848	ADAM12	ADAM metallopeptidase domain 12 [Source:HGNC Symbol;Acc:190]	1.17066e-43	1.81388e-31	AK127856-20|BC060804-19|ENSE00001447734	none	none	none	none	none	none	none
3311988	chr10	-	128076798	128077002	core	-4.78364	skipped	-8.84321	8.627e-11	1.16731e-08	14.5774	3311832	ENSG00000148848	ADAM12	ADAM metallopeptidase domain 12 [Source:HGNC Symbol;Acc:190]	1.17066e-43	1.81388e-31	NA	none	none	none	none	none	none	none
3311853	chr10	-	127729929	127730578	core	-3.89697	skipped	-7.58511	3.82664e-09	2.15138e-07	10.857	3311832	ENSG00000148848	ADAM12	ADAM metallopeptidase domain 12 [Source:HGNC Symbol;Acc:190]	1.17066e-43	1.81388e-31	AK127856-20|BC060804-19|ENSE00001447734	none	none	none	none	none	none	none
3311843	chr10	-	127724715	127724851	core	-2.67728	skipped	-7.94463	1.27227e-09	9.2174e-08	11.938	3311832	ENSG00000148848	ADAM12	ADAM metallopeptidase domain 12 [Source:HGNC Symbol;Acc:190]	1.17066e-43	1.81388e-31	ENSE00001016218	none	none	none	none	none	none	none
3311848	chr10	-	127726810	127726891	core	-2.27874	skipped	-7.69086	2.76422e-09	1.67579e-07	11.1763	3311832	ENSG00000148848	ADAM12	ADAM metallopeptidase domain 12 [Source:HGNC Symbol;Acc:190]	1.17066e-43	1.81388e-31	ENSE00001016207	none	none	none	none	none	none	none
3311955	chr10	-	127967513	127967547	core	2.14476	included	7.03323	2.12286e-08	8.12745e-07	9.17497	3311832	ENSG00000148848	ADAM12	ADAM metallopeptidase domain 12 [Source:HGNC Symbol;Acc:190]	1.17066e-43	1.81388e-31	ENSE00001016209	none	none	none	none	none	none	none
3311904	chr10	-	127789774	127789802	core	2.83094	included	7.53896	4.41166e-09	2.39829e-07	10.7174	3311832	ENSG00000148848	ADAM12	ADAM metallopeptidase domain 12 [Source:HGNC Symbol;Acc:190]	1.17066e-43	1.81388e-31	ENSE00001016215|ENSE00001787888|ENSE00001882282	A3SS	chr10	127789641	127789810	-1	ENSG00000148848	A3SS
3311861	chr10	-	127738131	127738220	core	3.27714	included	7.56988	4.01048e-09	2.22952e-07	10.811	3311832	ENSG00000148848	ADAM12	ADAM metallopeptidase domain 12 [Source:HGNC Symbol;Acc:190]	1.17066e-43	1.81388e-31	ENSE00001099930|ENSE00001862277	none	none	none	none	none	none	none
3311931	chr10	-	127824185	127824213	core	3.5267	included	8.53543	2.14594e-10	2.34137e-08	13.6841	3311832	ENSG00000148848	ADAM12	ADAM metallopeptidase domain 12 [Source:HGNC Symbol;Acc:190]	1.17066e-43	1.81388e-31	ENSE00001384099|ENSE00001940839	none	none	none	none	none	none	none
2360623	chr1	+	155034462	155034491	core	-4.11237	skipped	-8.72401	1.22616e-10	1.54117e-08	14.2328	2360576	ENSG00000143537	ADAM15	ADAM metallopeptidase domain 15 [Source:HGNC Symbol;Acc:193]	2.66057e-09	4.17146e-08	ENSE00001902216	CE	chr1	155033309	155034720	1	ENSG00000143537	CE
2360609	chr1	+	155031186	155031262	core	2.01525	included	8.15627	6.69508e-10	5.583e-08	12.568	2360576	ENSG00000143537	ADAM15	ADAM metallopeptidase domain 15 [Source:HGNC Symbol;Acc:193]	2.66057e-09	4.17146e-08	ENSE00001175479|ENSE00001862887|ENSE00001904018	none	none	none	none	none	none	none
2360596	chr1	+	155028870	155028917	core	2.22619	included	7.11869	1.62554e-08	6.59176e-07	9.437	2360576	ENSG00000143537	ADAM15	ADAM metallopeptidase domain 15 [Source:HGNC Symbol;Acc:193]	2.66057e-09	4.17146e-08	ENSE00000960731|ENSE00001920046|ENSE00002161406|ENSE00002195935	CE	chr1	155025970	155028932	1	ENSG00000143537	CE
2883515	chr5	-	157002705	157002732	core	-5.21547	skipped	-11.112	1.50979e-13	1.07715e-10	20.774	2883440	ENSG00000135074	ADAM19	ADAM metallopeptidase domain 19 [Source:HGNC Symbol;Acc:197]	4.84525e-59	4.02805e-28	NA	none	none	none	none	none	none	none
2883460	chr5	-	156908745	156908774	core	-4.45039	skipped	-12.4336	5.07546e-15	9.66638e-12	24.058	2883440	ENSG00000135074	ADAM19	ADAM metallopeptidase domain 19 [Source:HGNC Symbol;Acc:197]	4.84525e-59	4.02805e-28	ENSE00002102565	II	chr5	156904744	156908798	-1	ENSG00000135074	II
2883461	chr5	-	156908820	156908939	core	-4.16169	skipped	-11.6645	3.5583e-14	3.77933e-11	22.1759	2883440	ENSG00000135074	ADAM19	ADAM metallopeptidase domain 19 [Source:HGNC Symbol;Acc:197]	4.84525e-59	4.02805e-28	ENSE00001356773|ENSE00002102565	none	none	none	none	none	none	none
2883459	chr5	-	156908634	156908723	core	-3.7987	skipped	-10.3131	1.30816e-12	5.01687e-10	18.6726	2883440	ENSG00000135074	ADAM19	ADAM metallopeptidase domain 19 [Source:HGNC Symbol;Acc:197]	4.84525e-59	4.02805e-28	ENSE00002102565	II	chr5	156904744	156908798	-1	ENSG00000135074	II
2883458	chr5	-	156908365	156908601	core	-2.45827	skipped	-8.12723	7.3096e-10	5.98442e-08	12.4819	2883440	ENSG00000135074	ADAM19	ADAM metallopeptidase domain 19 [Source:HGNC Symbol;Acc:197]	4.84525e-59	4.02805e-28	ENSE00002102565	II	chr5	156904744	156908798	-1	ENSG00000135074	II
2883472	chr5	-	156918623	156918727	core	-2.42292	skipped	-9.62077	9.09088e-12	2.12374e-09	16.7799	2883440	ENSG00000135074	ADAM19	ADAM metallopeptidase domain 19 [Source:HGNC Symbol;Acc:197]	4.84525e-59	4.02805e-28	ENSE00002447219|ENSE00002511507	none	none	none	none	none	none	none
2883457	chr5	-	156908255	156908353	core	-2.19824	skipped	-7.39838	6.81284e-09	3.34906e-07	10.2907	2883440	ENSG00000135074	ADAM19	ADAM metallopeptidase domain 19 [Source:HGNC Symbol;Acc:197]	4.84525e-59	4.02805e-28	ENSE00002102565	II	chr5	156904744	156908798	-1	ENSG00000135074	II
2883480	chr5	-	156926593	156926658	core	-2.01968	skipped	-9.66748	7.96078e-12	1.90406e-09	16.9096	2883440	ENSG00000135074	ADAM19	ADAM metallopeptidase domain 19 [Source:HGNC Symbol;Acc:197]	4.84525e-59	4.02805e-28	ENSE00002467239|ENSE00002508792	none	none	none	none	none	none	none
2883448	chr5	-	156904523	156904642	core	2.02288	included	8.00149	1.0702e-09	8.07897e-08	12.1077	2883440	ENSG00000135074	ADAM19	ADAM metallopeptidase domain 19 [Source:HGNC Symbol;Acc:197]	4.84525e-59	4.02805e-28	AK093535-1|AL049415-1|AX748188-1|ENSE00001211136|ENSE00002091976	A5SS	chr5	156904312	156908010	-1	ENSG00000135074	A5SS
2883452	chr5	-	156906306	156907260	core	2.06352	included	9.32513	2.11974e-11	4.05774e-09	15.9518	2883440	ENSG00000135074	ADAM19	ADAM metallopeptidase domain 19 [Source:HGNC Symbol;Acc:197]	4.84525e-59	4.02805e-28	AK093535-1|AX748188-1|ENSE00001211136	A5SS	chr5	156904312	156908010	-1	ENSG00000135074	A5SS
2883467	chr5	-	156917318	156917429	core	2.90135	included	10.1948	1.81401e-12	6.4225e-10	18.3538	2883440	ENSG00000135074	ADAM19	ADAM metallopeptidase domain 19 [Source:HGNC Symbol;Acc:197]	4.84525e-59	4.02805e-28	ENSE00002436782|ENSE00002469550	none	none	none	none	none	none	none
2883456	chr5	-	156907957	156908008	core	3.69626	included	9.30355	2.25582e-11	4.26735e-09	15.891	2883440	ENSG00000135074	ADAM19	ADAM metallopeptidase domain 19 [Source:HGNC Symbol;Acc:197]	4.84525e-59	4.02805e-28	ENSE00001211136	A5SS	chr5	156904312	156908010	-1	ENSG00000135074	A5SS
3011497	chr7	+	87564376	87564471	core	-3.10737	skipped	-7.33625	8.26014e-09	3.89415e-07	10.1016	3011492	ENSG00000008277	ADAM22	ADAM metallopeptidase domain 22 [Source:HGNC Symbol;Acc:201]	2.27385e-27	2.96953e-07	BC062433-2|ENSE00001664560|ENSE00001745759	none	none	none	none	none	none	none
3090267	chr8	+	24211283	24211315	core	-4.91219	skipped	-7.75325	2.28273e-09	1.44225e-07	11.3642	3090209	ENSG00000042980	ADAM28	ADAM metallopeptidase domain 28 [Source:HGNC Symbol;Acc:206]	3.70079e-33	2.3399e-09	ENSE00001627620|ENSE00001694681	CE	chr8	24209566	24211896	1	ENSG00000042980	CE
3315054	chr10	-	135076707	135076736	core	2.21392	included	9.38929	1.76226e-11	3.52979e-09	16.1326	3315024	ENSG00000151651	ADAM8	ADAM metallopeptidase domain 8 [Source:HGNC Symbol;Acc:215]	4.61219e-30	2.40614e-16	NA	none	none	none	none	none	none	none
3315083	chr10	-	135086462	135086513	core	2.23315	included	8.35616	3.66751e-10	3.5238e-08	13.1585	3315024	ENSG00000151651	ADAM8	ADAM metallopeptidase domain 8 [Source:HGNC Symbol;Acc:215]	4.61219e-30	2.40614e-16	ENSE00002478120|ENSE00002512791	none	none	none	none	none	none	none
3315066	chr10	-	135083427	135083477	core	4.68503	included	11.7378	2.94636e-14	3.30278e-11	22.3586	3315024	ENSG00000151651	ADAM8	ADAM metallopeptidase domain 8 [Source:HGNC Symbol;Acc:215]	4.61219e-30	2.40614e-16	ENSE00002499610	CE	chr10	135083034	135083863	-1	ENSG00000151651	CE
2890012	chr5	-	178772208	178772233	core	-4.93846	skipped	-8.05679	9.04797e-10	7.09226e-08	12.2725	2889916	ENSG00000087116	ADAMTS2	ADAM metallopeptidase with thrombospondin type 1 motif, 2 [Source:HGNC Symbol;Acc:218]	1.20777e-29	6.058e-10	ENSE00001912324	none	none	none	none	none	none	none
2889955	chr5	-	178581135	178581183	core	-3.5268	skipped	-13.9801	1.25596e-16	7.42787e-13	27.6073	2889916	ENSG00000087116	ADAMTS2	ADAM metallopeptidase with thrombospondin type 1 motif, 2 [Source:HGNC Symbol;Acc:218]	1.20777e-29	6.058e-10	ENSE00000973031	none	none	none	none	none	none	none
2889936	chr5	-	178556967	178557056	core	-3.38971	skipped	-13.9115	1.47126e-16	8.26612e-13	27.4563	2889916	ENSG00000087116	ADAMTS2	ADAM metallopeptidase with thrombospondin type 1 motif, 2 [Source:HGNC Symbol;Acc:218]	1.20777e-29	6.058e-10	ENSE00000387859	none	none	none	none	none	none	none
2890009	chr5	-	178770781	178771073	core	-2.92309	skipped	-8.33858	3.86615e-10	3.68005e-08	13.1068	2889916	ENSG00000087116	ADAMTS2	ADAM metallopeptidase with thrombospondin type 1 motif, 2 [Source:HGNC Symbol;Acc:218]	1.20777e-29	6.058e-10	ENSE00001055567	none	none	none	none	none	none	none
2889953	chr5	-	178580571	178580607	core	-2.77611	skipped	-7.52214	4.64665e-09	2.48807e-07	10.6664	2889916	ENSG00000087116	ADAMTS2	ADAM metallopeptidase with thrombospondin type 1 motif, 2 [Source:HGNC Symbol;Acc:218]	1.20777e-29	6.058e-10	ENSE00000973032	none	none	none	none	none	none	none
2889946	chr5	-	178566916	178567015	core	-2.40215	skipped	-8.64362	1.55575e-10	1.82005e-08	13.9995	2889916	ENSG00000087116	ADAMTS2	ADAM metallopeptidase with thrombospondin type 1 motif, 2 [Source:HGNC Symbol;Acc:218]	1.20777e-29	6.058e-10	ENSE00000387854	none	none	none	none	none	none	none
2889951	chr5	-	178579143	178579175	core	2.46059	included	10.2857	1.41108e-12	5.25903e-10	18.5988	2889916	ENSG00000087116	ADAMTS2	ADAM metallopeptidase with thrombospondin type 1 motif, 2 [Source:HGNC Symbol;Acc:218]	1.20777e-29	6.058e-10	ENSE00002518076	none	none	none	none	none	none	none
2889952	chr5	-	178580493	178580544	core	2.50913	included	8.07144	8.65492e-10	6.82958e-08	12.3161	2889916	ENSG00000087116	ADAMTS2	ADAM metallopeptidase with thrombospondin type 1 motif, 2 [Source:HGNC Symbol;Acc:218]	1.20777e-29	6.058e-10	ENSE00000973032	none	none	none	none	none	none	none
2889935	chr5	-	178554992	178555100	core	2.7108	included	7.20453	1.24393e-08	5.36058e-07	9.69967	2889916	ENSG00000087116	ADAMTS2	ADAM metallopeptidase with thrombospondin type 1 motif, 2 [Source:HGNC Symbol;Acc:218]	1.20777e-29	6.058e-10	ENSE00000770318	none	none	none	none	none	none	none
2889967	chr5	-	178608075	178608151	core	2.94278	included	9.87322	4.45133e-12	1.24115e-09	17.4776	2889916	ENSG00000087116	ADAMTS2	ADAM metallopeptidase with thrombospondin type 1 motif, 2 [Source:HGNC Symbol;Acc:218]	1.20777e-29	6.058e-10	ENSE00002514040	none	none	none	none	none	none	none
2889917	chr5	-	178541152	178541318	core	4.87501	included	12.1965	9.17978e-15	1.42522e-11	23.4862	2889916	ENSG00000087116	ADAMTS2	ADAM metallopeptidase with thrombospondin type 1 motif, 2 [Source:HGNC Symbol;Acc:218]	1.20777e-29	6.058e-10	ENSE00001194320|ENSE00002095892|ENSE00002123448	none	none	none	none	none	none	none
2859648	chr5	-	64748557	64748648	core	2.16453	included	8.91106	7.0677e-11	1.00657e-08	14.7727	2859601	ENSG00000049192	ADAMTS6	ADAM metallopeptidase with thrombospondin type 1 motif, 6 [Source:HGNC Symbol;Acc:222]	3.75825e-22	8.4905e-08	ENSE00000971553|ENSE00002121412	none	none	none	none	none	none	none
2859657	chr5	-	64769463	64769488	core	2.18901	included	7.09252	1.76388e-08	7.04335e-07	9.35682	2859601	ENSG00000049192	ADAMTS6	ADAM metallopeptidase with thrombospondin type 1 motif, 6 [Source:HGNC Symbol;Acc:222]	3.75825e-22	8.4905e-08	ENSE00001487392|ENSE00001851997|ENSE00002027448|ENSE00002055489	none	none	none	none	none	none	none
2859633	chr5	-	64625211	64625246	core	2.41712	included	9.76402	6.05616e-12	1.56857e-09	17.1769	2859601	ENSG00000049192	ADAMTS6	ADAM metallopeptidase with thrombospondin type 1 motif, 6 [Source:HGNC Symbol;Acc:222]	3.75825e-22	8.4905e-08	ENSE00001012963|ENSE00001954829	none	none	none	none	none	none	none
3660037	chr16	+	50350406	50351381	core	2.23327	included	7.12699	1.58397e-08	6.46087e-07	9.46243	3659966	ENSG00000121281	ADCY7	adenylate cyclase 7 [Source:HGNC Symbol;Acc:238]	1.21779e-27	5.55897e-08	BC144120-26|ENSE00001126101|ENSE00001519264	none	none	none	none	none	none	none
3660035	chr16	+	50350092	50350282	core	3.71508	included	8.75844	1.10756e-10	1.42233e-08	14.3325	3659966	ENSG00000121281	ADCY7	adenylate cyclase 7 [Source:HGNC Symbol;Acc:238]	1.21779e-27	5.55897e-08	BC144120-25|ENSE00001126101|ENSE00001519264	none	none	none	none	none	none	none
2779119	chr4	-	100009855	100009929	core	-4.91917	skipped	-7.08974	1.77926e-08	7.08349e-07	9.34829	2779095	ENSG00000197894	ADH5	alcohol dehydrogenase 5 (class III), chi polypeptide [Source:HGNC Symbol;Acc:253]	2.83017e-15	3.44532e-17	ENSE00001662572|ENSE00002019192|ENSE00002039857|ENSE00002083069|ENSE00002558784|ENSE00002560326	AFE	chr4	100006565	100009952	-1	ENSG00000197894	AFE
2779120	chr4	-	100009945	100009977	core	-4.81311	skipped	-7.33727	8.23391e-09	3.88668e-07	10.1047	2779095	ENSG00000197894	ADH5	alcohol dehydrogenase 5 (class III), chi polypeptide [Source:HGNC Symbol;Acc:253]	2.83017e-15	3.44532e-17	ENSE00001662572	AFE	chr4	100006565	100009952	-1	ENSG00000197894	AFE
2427995	chr1	-	112032249	112032284	core	-2.40053	skipped	-6.97695	2.5316e-08	9.31008e-07	9.00213	2427981	ENSG00000121933	ADORA3	adenosine A3 receptor [Source:HGNC Symbol;Acc:268]	1.14972e-14	1.58735e-13	ENSE00001656153|ENSE00001813860	CE	chr1	112031490	112106467	-1	ENSG00000121933	CE
2427991	chr1	-	112029212	112029238	core	-2.0781	skipped	-7.10692	1.68633e-08	6.79679e-07	9.40095	2427981	ENSG00000121933	ADORA3	adenosine A3 receptor [Source:HGNC Symbol;Acc:268]	1.14972e-14	1.58735e-13	ENSE00001025153|ENSE00001937312	none	none	none	none	none	none	none
2875615	chr5	-	132299011	132299061	core	-3.79203	skipped	-7.37193	7.39476e-09	3.57177e-07	10.2103	2875555	ENSG00000072364	AFF4	AF4/FMR2 family, member 4 [Source:HGNC Symbol;Acc:17869]	1.43086e-21	3.02231e-07	ENSE00001843762|ENSE00001903185|ENSE00001908384|ENSE00001933287	AFE	chr5	132273341	132299326	-1	ENSG00000072364	AFE
2875614	chr5	-	132298953	132298978	core	-2.91191	skipped	-7.48821	5.1599e-09	2.68926e-07	10.5636	2875555	ENSG00000072364	AFF4	AF4/FMR2 family, member 4 [Source:HGNC Symbol;Acc:17869]	1.43086e-21	3.02231e-07	ENSE00001843762|ENSE00001903185|ENSE00001908384|ENSE00001933287	AFE	chr5	132273341	132299326	-1	ENSG00000072364	AFE
3039465	chr7	-	15584397	15584471	core	2.23699	included	7.6717	2.93181e-09	1.75421e-07	11.1185	3039399	ENSG00000187546	AGMO	alkylglycerol monooxygenase [Source:HGNC Symbol;Acc:33784]	2.02787e-13	6.00663e-08	ENSE00001769037	none	none	none	none	none	none	none
2949820	chr6	-	32143673	32143780	core	-3.79989	skipped	-7.89088	1.49872e-09	1.04116e-07	11.7772	2949801	ENSG00000204310	AGPAT1	1-acylglycerol-3-phosphate O-acyltransferase 1 (lysophosphatidic acid acyltransferase, alpha) [Source:HGNC Symbol;Acc:324]	5.39519e-27	1.19103e-07	ENSE00001788650|ENSE00001863809|ENSE00002247219	AFE	chr6	32143591	32145873	-1	ENSG00000204310	AFE
3095867	chr8	+	41479134	41479365	core	-2.14798	skipped	-7.10382	1.70275e-08	6.84923e-07	9.39145	3095815	ENSG00000158669	AGPAT6	1-acylglycerol-3-phosphate O-acyltransferase 6 (lysophosphatidic acid acyltransferase, zeta) [Source:HGNC Symbol;Acc:20880]	1.93855e-15	9.23465e-08	ENSE00001526959	none	none	none	none	none	none	none
2902460	chr6	+	31584741	31584777	core	2.01258	included	7.20257	1.25154e-08	5.38614e-07	9.69368	2902444	ENSG00000204472	AIF1	allograft inflammatory factor 1 [Source:HGNC Symbol;Acc:352]	1.74804e-14	2.04411e-08	ENSE00001602041|ENSE00001917600	none	none	none	none	none	none	none
2439566	chr1	-	159043040	159043068	core	2.40219	included	10.6051	5.88555e-13	2.84449e-10	19.4508	2439554	ENSG00000163568	AIM2	absent in melanoma 2 [Source:HGNC Symbol;Acc:357]	1.85868e-18	2.76416e-07	ENSE00001171870|ENSE00001939339	CE	chr1	159036120	159110220	-1	ENSG00000163568	CE
3221956	chr9	-	117130812	117130875	core	-6.13211	skipped	-11.5872	4.34575e-14	4.32142e-11	21.9822	3221916	ENSG00000106948	AKNA	AT-hook transcription factor [Source:HGNC Symbol;Acc:24108]	5.19527e-35	2.77277e-16	AB384655-4|ENSE00001614606|ENSE00001640934	none	none	none	none	none	none	none
3074028	chr7	-	134143835	134143866	core	-4.72487	skipped	-9.58944	9.93887e-12	2.28152e-09	16.6927	3073981	ENSG00000085662	AKR1B1	aldo-keto reductase family 1, member B1 (aldose reductase) [Source:HGNC Symbol;Acc:381]	8.92467e-09	2.28575e-07	ENSE00001616700|ENSE00001839884|ENSE00001844885|ENSE00001857309|ENSE00001930160|ENSE00002568834|ENSE00002575042	AFE	chr7	134143749	134144036	-1	ENSG00000085662	AFE
3581175	chr14	-	105258981	105259024	core	-3.46627	skipped	-7.59365	3.72726e-09	2.10888e-07	10.8829	3581132	ENSG00000142208	AKT1	v-akt murine thymoma viral oncogene homolog 1 [Source:HGNC Symbol;Acc:391]	1.55988e-35	4.55832e-09	ENSE00001394660	IR	chr14	105258935	105260461	-1	ENSG00000142208	IR
2708426	chr3	-	183966596	183966700	core	-5.44212	skipped	-7.16467	1.4084e-08	5.90188e-07	9.57775	2708407	ENSG00000214160	ALG3	asparagine-linked glycosylation 3, alpha-1,3- mannosyltransferase homolog (S. cerevisiae) [Source:HGNC Symbol;Acc:23056]	9.11691e-20	1.04123e-12	ENSE00001599989|ENSE00001688472|ENSE00001772252|ENSE00001781276|ENSE00001855291|ENSE00001855594|ENSE00001914828|ENSE00002548065|ENSE00002555105	A3SS	chr3	183966533	183966750	-1	ENSG00000214160	A3SS
2595116	chr2	-	202645621	202645672	core	-3.65706	skipped	-7.0508	2.00944e-08	7.78746e-07	9.22887	2595042	ENSG00000003393	ALS2	amyotrophic lateral sclerosis 2 (juvenile) [Source:HGNC Symbol;Acc:443]	2.67796e-29	9.20519e-11	ENSE00001578901|ENSE00001588588|ENSE00001831686|ENSE00001883051|ENSE00001932788	none	none	none	none	none	none	none
3692893	chr16	-	56459244	56459325	core	-3.79711	skipped	-8.0403	9.51218e-10	7.37577e-08	12.2234	3692856	ENSG00000159461	AMFR	autocrine motility factor receptor [Source:HGNC Symbol;Acc:463]	3.98514e-22	2.44677e-08	ENSE00001233636	AFE	chr16	56458743	56459450	-1	ENSG00000159461	AFE
3393703	chr11	-	118095670	118095694	core	-6.2148	skipped	-7.53053	4.52791e-09	2.44376e-07	10.6918	3393670	ENSG00000160593	AMICA1	adhesion molecule, interacts with CXADR antigen 1 [Source:HGNC Symbol;Acc:19084]	1.71036e-22	7.2082e-10	NA	AFE	chr11	118083620	118095736	-1	ENSG00000160593	AFE
3452489	chr12	-	47472797	47472834	core	-2.56566	skipped	-7.88004	1.54911e-09	1.06988e-07	11.7448	3452478	ENSG00000139211	AMIGO2	adhesion molecule with Ig-like domain 2 [Source:HGNC Symbol;Acc:24073]	3.31048e-28	1.07462e-20	AK091761-2|AX747169-2|ENSE00002203283	IR	chr12	47469490	47472848	-1	ENSG00000139211	IR
3320171	chr11	+	10472232	10472260	core	-4.74434	skipped	-10.2863	1.40879e-12	5.25903e-10	18.6004	3320169	ENSG00000133805	AMPD3	adenosine monophosphate deaminase 3 [Source:HGNC Symbol;Acc:470]	1.01886e-43	1.62899e-23	ENSE00002154318|ENSE00002169793	AFE	chr11	10472228	10476995	1	ENSG00000133805	AFE
3320172	chr11	+	10472350	10472538	core	-3.84333	skipped	-8.83458	8.84889e-11	1.19096e-08	14.5525	3320169	ENSG00000133805	AMPD3	adenosine monophosphate deaminase 3 [Source:HGNC Symbol;Acc:470]	1.01886e-43	1.62899e-23	ENSE00002169793|ENSE00002404737	AFE	chr11	10472228	10476995	1	ENSG00000133805	AFE
3320213	chr11	+	10516446	10516576	core	2.02577	included	7.65285	3.10663e-09	1.83343e-07	11.0617	3320169	ENSG00000133805	AMPD3	adenosine monophosphate deaminase 3 [Source:HGNC Symbol;Acc:470]	1.01886e-43	1.62899e-23	ENSE00000911003|ENSE00002199365	none	none	none	none	none	none	none
3320234	chr11	+	10527556	10528570	core	2.31777	included	7.54117	4.38167e-09	2.38603e-07	10.7241	3320169	ENSG00000133805	AMPD3	adenosine monophosphate deaminase 3 [Source:HGNC Symbol;Acc:470]	1.01886e-43	1.62899e-23	D12775-15|D12775-16|ENSE00001719939|ENSE00001721787|ENSE00002143723|ENSE00002173060|ENSE00002194742	none	none	none	none	none	none	none
3122524	chr8	-	6420488	6420624	core	-2.13601	skipped	-8.24823	5.07296e-10	4.51514e-08	12.8403	3122489	ENSG00000091879	ANGPT2	angiopoietin 2 [Source:HGNC Symbol;Acc:485]	2.83017e-17	7.1337e-08	ENSE00001371501|ENSE00001949798|ENSE00002109218|ENSE00002129617	none	none	none	none	none	none	none
3742033	chr17	-	4098233	4098269	core	-5.80913	skipped	-8.92305	6.82342e-11	9.79847e-09	14.8072	3741997	ENSG00000185722	ANKFY1	ankyrin repeat and FYVE domain containing 1 [Source:HGNC Symbol;Acc:20763]	3.90872e-31	5.31346e-10	ENSE00001621142	none	none	none	none	none	none	none
3704727	chr16	-	89346190	89346413	core	-2.28101	skipped	-8.19549	5.94724e-10	5.08778e-08	12.6843	3704717	ENSG00000167522	ANKRD11	ankyrin repeat domain 11 [Source:HGNC Symbol;Acc:21316]	5.23207e-20	4.2919e-08	ENSE00001424400	CE	chr16	89341600	89354935	-1	ENSG00000167522	CE
3704779	chr16	-	89484708	89484734	core	2.2713	included	7.2063	1.2371e-08	5.3373e-07	9.70507	3704717	ENSG00000167522	ANKRD11	ankyrin repeat domain 11 [Source:HGNC Symbol;Acc:21316]	5.23207e-20	4.2919e-08	ENSE00001229505	none	none	none	none	none	none	none
3704741	chr16	-	89351605	89351640	core	2.7334	included	7.41044	6.56321e-09	3.246e-07	10.3274	3704717	ENSG00000167522	ANKRD11	ankyrin repeat domain 11 [Source:HGNC Symbol;Acc:21316]	5.23207e-20	4.2919e-08	ENSE00001380810|ENSE00001424400	CE	chr16	89341600	89354935	-1	ENSG00000167522	CE
2417840	chr1	-	70820106	70820130	core	-5.04926	skipped	-7.67124	2.93591e-09	1.75534e-07	11.1172	2417791	ENSG00000118454	ANKRD13C	ankyrin repeat domain 13C [Source:HGNC Symbol;Acc:25374]	2.52752e-15	7.58706e-08	ENSE00001453968|ENSE00001931107	none	none	none	none	none	none	none
2417841	chr1	-	70820133	70820200	core	-2.40475	skipped	-7.6135	3.50635e-09	2.01483e-07	10.9428	2417791	ENSG00000118454	ANKRD13C	ankyrin repeat domain 13C [Source:HGNC Symbol;Acc:25374]	2.52752e-15	7.58706e-08	ENSE00001453968|ENSE00001931107	none	none	none	none	none	none	none
2997377	chr7	+	36429441	36429534	core	-5.65008	skipped	-9.68327	7.61193e-12	1.85137e-09	16.9534	2997376	ENSG00000011426	ANLN	anillin, actin binding protein [Source:HGNC Symbol;Acc:14082]	1.78481e-32	4.26223e-16	ENSE00001085357|ENSE00001862285	AFE	chr7	36429415	36429820	1	ENSG00000011426	AFE
2997381	chr7	+	36435876	36435920	core	-3.91091	skipped	-12.2236	8.57472e-15	1.36669e-11	23.552	2997376	ENSG00000011426	ANLN	anillin, actin binding protein [Source:HGNC Symbol;Acc:14082]	1.78481e-32	4.26223e-16	AK299803-2|ENSE00001736251|ENSE00001749308|ENSE00001762894	none	none	none	none	none	none	none
2997378	chr7	+	36429555	36429632	core	-2.75672	skipped	-9.74016	6.47894e-12	1.65648e-09	17.1109	2997376	ENSG00000011426	ANLN	anillin, actin binding protein [Source:HGNC Symbol;Acc:14082]	1.78481e-32	4.26223e-16	ENSE00001085357|ENSE00001862285	AFE	chr7	36429415	36429820	1	ENSG00000011426	AFE
2997393	chr7	+	36450679	36450750	core	2.15891	included	8.2684	4.774e-10	4.30906e-08	12.8999	2997376	ENSG00000011426	ANLN	anillin, actin binding protein [Source:HGNC Symbol;Acc:14082]	1.78481e-32	4.26223e-16	ENSE00001630512|ENSE00001700072	CE	chr7	36450265	36464153	1	ENSG00000011426	CE
2997399	chr7	+	36460231	36460289	core	3.02242	included	10.1008	2.35486e-12	7.82881e-10	18.0992	2997376	ENSG00000011426	ANLN	anillin, actin binding protein [Source:HGNC Symbol;Acc:14082]	1.78481e-32	4.26223e-16	ENSE00000677200|ENSE00001720234	CE	chr7	36450265	36464153	1	ENSG00000011426	CE
3627353	chr15	-	60690076	60690112	core	-8.70524	skipped	-13.1678	8.46405e-16	3.03916e-12	25.7811	3627248	ENSG00000182718	ANXA2	annexin A2 [Source:HGNC Symbol;Acc:537]	9.42279e-27	2.8706e-19	ENSE00001383920|ENSE00002539799	CE	chr15	60656723	60690141	-1	ENSG00000182718	CE
2881824	chr5	-	150537249	150537373	core	-4.74411	skipped	-7.03607	2.10411e-08	8.06946e-07	9.18369	2881747	ENSG00000197043	ANXA6	annexin A6 [Source:HGNC Symbol;Acc:544]	5.20014e-29	2.28203e-09	ENSE00001532918|ENSE00001706878|ENSE00002093216|ENSE00002101900|ENSE00002105044|ENSE00002113113|ENSE00002114093|ENSE00002119865|ENSE00002127483	AFE	chr5	150530474	150537443	-1	ENSG00000197043	AFE
4000706	chrX	-	15844009	15844061	core	2.72507	included	8.53909	2.12265e-10	2.32841e-08	13.6948	4000704	ENSG00000182287	AP1S2	adaptor-related protein complex 1, sigma 2 subunit [Source:HGNC Symbol;Acc:560]	2.89723e-20	2.54044e-12	AF251295-5|ENSE00001325090	ALE	chrX	15843929	15851130	-1	ENSG00000182287	ALE
4000708	chrX	-	15844466	15845443	core	3.00233	included	9.10927	3.96069e-11	6.50064e-09	15.3399	4000704	ENSG00000182287	AP1S2	adaptor-related protein complex 1, sigma 2 subunit [Source:HGNC Symbol;Acc:560]	2.89723e-20	2.54044e-12	AF251295-5|ENSE00001325090|ENSE00001629764	ALE	chrX	15843929	15851130	-1	ENSG00000182287	ALE
2601321	chr2	-	224702181	224702210	core	-3.3275	skipped	-9.97026	3.39028e-12	1.01519e-09	17.7435	2601287	ENSG00000152056	AP1S3	adaptor-related protein complex 1, sigma 3 subunit [Source:HGNC Symbol;Acc:18971]	1.20802e-16	2.08872e-09	ENSE00001226684|ENSE00001525837|ENSE00001525845|ENSE00001580228|ENSE00001620659|ENSE00002178269	AFE	chr2	224702165	224702744	-1	ENSG00000152056	AFE
2601310	chr2	-	224629944	224630020	core	2.09628	included	9.44832	1.48758e-11	3.10122e-09	16.2983	2601287	ENSG00000152056	AP1S3	adaptor-related protein complex 1, sigma 3 subunit [Source:HGNC Symbol;Acc:18971]	1.20802e-16	2.08872e-09	ENSE00001525836|ENSE00001686427|ENSE00001768477|ENSE00002463828|ENSE00002464330|ENSE00002495416	ALE	chr2	224629894	224638068	-1	ENSG00000152056	ALE
3295062	chr10	-	75910427	75910505	core	-4.73183	skipped	-8.76647	1.08163e-10	1.39449e-08	14.3558	3295032	ENSG00000185009	AP3M1	adaptor-related protein complex 3, mu 1 subunit [Source:HGNC Symbol;Acc:569]	2.71696e-31	3.69016e-13	ENSE00001814702	CE	chr10	75898141	75910512	-1	ENSG00000185009	CE
3239808	chr10	+	26855981	26856125	core	-2.94125	skipped	-8.04035	9.51064e-10	7.37577e-08	12.2236	3239760	ENSG00000077420	APBB1IP	amyloid beta (A4) precursor protein-binding, family B, member 1 interacting protein [Source:HGNC Symbol;Acc:17379]	7.18966e-15	2.15975e-09	AK303597-15|ENSE00001469852|ENSE00001693314|ENSE00001881587	none	none	none	none	none	none	none
3239809	chr10	+	26856174	26856212	core	-2.46725	skipped	-7.68637	2.80257e-09	1.69447e-07	11.1628	3239760	ENSG00000077420	APBB1IP	amyloid beta (A4) precursor protein-binding, family B, member 1 interacting protein [Source:HGNC Symbol;Acc:17379]	7.18966e-15	2.15975e-09	ENSE00001469852	none	none	none	none	none	none	none
3239807	chr10	+	26855905	26855938	core	-2.34576	skipped	-8.34561	3.78539e-10	3.6185e-08	13.1275	3239760	ENSG00000077420	APBB1IP	amyloid beta (A4) precursor protein-binding, family B, member 1 interacting protein [Source:HGNC Symbol;Acc:17379]	7.18966e-15	2.15975e-09	AK303597-15|ENSE00001469852|ENSE00001693314|ENSE00001881587	none	none	none	none	none	none	none
2434359	chr1	-	150241263	150241306	core	-6.36104	skipped	-7.25427	1.06555e-08	4.74756e-07	9.85162	2434341	ENSG00000117362	APH1A	anterior pharynx defective 1 homolog A (C. elegans) [Source:HGNC Symbol;Acc:29509]	5.78141e-26	7.30075e-16	ENSE00001345459|ENSE00001627612|ENSE00001850031|ENSE00001862223|ENSE00001887777|ENSE00001931224	AFE	chr1	150240357	150241423	-1	ENSG00000117362	AFE
3356118	chr11	+	129939846	129939872	core	-6.69541	skipped	-8.1496	6.83128e-10	5.67777e-08	12.5483	3356115	ENSG00000084234	APLP2	amyloid beta (A4) precursor-like protein 2 [Source:HGNC Symbol;Acc:598]	4.3685e-38	3.51536e-19	ENSE00002154144|ENSE00002172102|ENSE00002177647|ENSE00002177849|ENSE00002180897|ENSE00002184741|ENSE00002192673|ENSE00002199700|ENSE00002200698|ENSE00002542281|ENSE00002559951|ENSE00002563472|ENSE00002574429	A5SS	chr11	129939789	129939977	1	ENSG00000084234	A5SS
3945587	chr22	+	39418984	39419018	core	3.87622	included	10.9381	2.39867e-13	1.50158e-10	20.3241	3945585	ENSG00000243811	APOBEC3D	apolipoprotein B mRNA editing enzyme, catalytic polypeptide-like 3D [Source:HGNC Symbol;Acc:17354]	1.19848e-19	6.92257e-13	ENSE00001375682	CNE	chr22	39418827	39419019	1	ENSG00000243811	CNE
3945663	chr22	+	39477478	39477579	core	3.07258	included	10.6078	5.84216e-13	2.82961e-10	19.458	3945651	ENSG00000239713	APOBEC3G	apolipoprotein B mRNA editing enzyme, catalytic polypeptide-like 3G [Source:HGNC Symbol;Acc:17357]	7.34867e-11	2.21023e-09	ENSE00000654670|ENSE00001830055|ENSE00001851170|ENSE00001910089|ENSE00001915590	none	none	none	none	none	none	none
3959402	chr22	-	36597839	36597922	core	-2.02668	skipped	-7.54891	4.27833e-09	2.34624e-07	10.7475	3959388	ENSG00000100336	APOL4	apolipoprotein L, 4 [Source:HGNC Symbol;Acc:14867]	7.79946e-16	3.62501e-09	ENSE00001322230|ENSE00001603809|ENSE00001624730|ENSE00001737407|ENSE00001861291|ENSE00002192865|ENSE00002199273	CE	chr22	36595423	36598038	-1	ENSG00000100336	CE
3944259	chr22	+	36057454	36058441	core	2.28196	included	7.37151	7.40436e-09	3.57546e-07	10.209	3944243	ENSG00000221963	APOL6	apolipoprotein L, 6 [Source:HGNC Symbol;Acc:14870]	2.86349e-14	1.7499e-11	AY014879-4	none	none	none	none	none	none	none
3617816	chr15	-	35256454	35256491	core	-2.29106	skipped	-7.09262	1.76337e-08	7.04265e-07	9.35711	3617757	ENSG00000021776	AQR	aquarius homolog (mouse) [Source:HGNC Symbol;Acc:29513]	1.64603e-15	6.3473e-07	ENSE00000881220|ENSE00002542878|ENSE00002564714	none	none	none	none	none	none	none
2731543	chr4	+	75310881	75310906	core	-4.05154	skipped	-9.36839	1.87144e-11	3.69577e-09	16.0737	2731542	ENSG00000109321	AREG	amphiregulin [Source:HGNC Symbol;Acc:651]	1.95935e-20	9.13283e-09	ENSE00001826979|ENSE00002525794	none	none	none	none	none	none	none
2731554	chr4	+	75314935	75314965	core	2.40083	included	11.1922	1.22081e-13	9.14528e-11	20.9803	2731542	ENSG00000109321	AREG	amphiregulin [Source:HGNC Symbol;Acc:651]	1.95935e-20	9.13283e-09	ENSE00002443152|ENSE00002462266	none	none	none	none	none	none	none
2678112	chr3	-	57583007	57583058	core	-4.41637	skipped	-7.45059	5.79624e-09	2.94577e-07	10.4494	2678090	ENSG00000168374	ARF4	ADP-ribosylation factor 4 [Source:HGNC Symbol;Acc:655]	9.32907e-12	3.18297e-07	ENSE00001818007|ENSE00001843218|ENSE00001847884|ENSE00001874472|ENSE00001880214|ENSE00001882111	IR	chr3	57582801	57583135	-1	ENSG00000168374	IR
3535004	chr14	+	50359974	50360005	core	-4.77124	skipped	-9.67414	7.81164e-12	1.88162e-09	16.9281	3535000	ENSG00000165527	ARF6	ADP-ribosylation factor 6 [Source:HGNC Symbol;Acc:659]	4.62919e-23	2.59252e-11	ENSE00001093803	CNE	chr14	50359974	50361490	1	ENSG00000165527	CNE
3139138	chr8	-	68255822	68255890	core	-4.68936	skipped	-8.21108	5.67393e-10	4.91948e-08	12.7304	3139035	ENSG00000066777	ARFGEF1	ADP-ribosylation factor guanine nucleotide-exchange factor 1 (brefeldin A-inhibited) [Source:HGNC Symbol;Acc:15772]	6.23685e-36	7.68398e-13	ENSE00001361276|ENSE00002109789	IR	chr8	68255399	68255912	-1	ENSG00000066777	IR
3139136	chr8	-	68255539	68255571	core	-4.67508	skipped	-8.31351	4.16843e-10	3.91472e-08	13.0329	3139035	ENSG00000066777	ARFGEF1	ADP-ribosylation factor guanine nucleotide-exchange factor 1 (brefeldin A-inhibited) [Source:HGNC Symbol;Acc:15772]	6.23685e-36	7.68398e-13	ENSE00001361276|ENSE00002123879	IR	chr8	68255399	68255912	-1	ENSG00000066777	IR
2508615	chr2	+	143913096	143913224	core	-2.53024	skipped	-9.28645	2.36994e-11	4.4347e-09	15.8427	2508611	ENSG00000075884	ARHGAP15	Rho GTPase activating protein 15 [Source:HGNC Symbol;Acc:21030]	2.32487e-11	8.57663e-08	ENSE00002566604|ENSE00002574315	none	none	none	none	none	none	none
2440561	chr1	-	161018063	161018103	core	-2.31736	skipped	-7.98897	1.11171e-09	8.3252e-08	12.0704	2440549	ENSG00000186517	ARHGAP30	Rho GTPase activating protein 30 [Source:HGNC Symbol;Acc:27414]	6.61351e-19	6.90712e-09	BC053688-13|ENSE00001446132	IR	chr1	161016738	161019124	-1	ENSG00000186517	IR
3531485	chr14	+	32546282	32546496	core	-3.94284	skipped	-8.20338	5.80724e-10	5.0005e-08	12.7076	3531479	ENSG00000100852	ARHGAP5	Rho GTPase activating protein 5 [Source:HGNC Symbol;Acc:675]	2.35873e-16	7.86157e-12	ENSE00001411690|ENSE00002437424	AFE	chr14	32546191	32546641	1	ENSG00000100852	AFE
3458553	chr12	-	57866429	57866470	core	2.09805	included	7.44261	5.94119e-09	3.00651e-07	10.4251	3458551	ENSG00000123329	ARHGAP9	Rho GTPase activating protein 9 [Source:HGNC Symbol;Acc:14130]	7.70223e-13	7.15511e-07	AF161339-5|ENSE00001516514|ENSE00001787058|ENSE00002214722|ENSE00002237963|ENSE00002324974|ENSE00002325765|ENSE00002332802|ENSE00002363381|ENSE00002366835|ENSE00002374753|ENSE00002390212|ENSE00002393713	none	none	none	none	none	none	none
3458557	chr12	-	57867897	57867938	core	2.7281	included	8.87393	7.88194e-11	1.09073e-08	14.6659	3458551	ENSG00000123329	ARHGAP9	Rho GTPase activating protein 9 [Source:HGNC Symbol;Acc:14130]	7.70223e-13	7.15511e-07	ENSE00000937248|ENSE00002390184	CE	chr12	57867492	57868205	-1	ENSG00000123329	CE
3834533	chr19	+	42396121	42396177	core	-2.64035	skipped	-7.49815	5.00392e-09	2.63054e-07	10.5937	3834519	ENSG00000076928	ARHGEF1	Rho guanine nucleotide exchange factor (GEF) 1 [Source:HGNC Symbol;Acc:681]	9.46235e-20	5.66033e-10	BC064996-5|ENSE00002287830	CE	chr19	42392937	42396401	1	ENSG00000076928	CE
3834541	chr19	+	42399447	42399499	core	-2.17741	skipped	-8.04346	9.42144e-10	7.32386e-08	12.2328	3834519	ENSG00000076928	ARHGEF1	Rho guanine nucleotide exchange factor (GEF) 1 [Source:HGNC Symbol;Acc:681]	9.46235e-20	5.66033e-10	ENSE00002249278	none	none	none	none	none	none	none
3834557	chr19	+	42407863	42407935	core	2.02387	included	9.23611	2.74116e-11	4.93222e-09	15.7002	3834519	ENSG00000076928	ARHGEF1	Rho guanine nucleotide exchange factor (GEF) 1 [Source:HGNC Symbol;Acc:681]	9.46235e-20	5.66033e-10	BC035127-7|ENSE00000708609	A3SS	chr19	42407808	42407936	1	ENSG00000076928	A3SS
2632455	chr3	+	93699174	93699247	core	-3.3662	skipped	-7.53138	4.51605e-09	2.43852e-07	10.6944	2632453	ENSG00000169379	ARL13B	ADP-ribosylation factor-like 13B [Source:HGNC Symbol;Acc:25419]	1.32008e-14	5.3974e-07	ENSE00001766444|ENSE00001810975|ENSE00001829996|ENSE00001892813|ENSE00001932259|ENSE00001949993|ENSE00002230172|ENSE00002539118|ENSE00002556072|ENSE00002564441|ENSE00002570891	none	none	none	none	none	none	none
2632456	chr3	+	93699273	93699318	core	-2.13296	skipped	-8.74578	1.14977e-10	1.46316e-08	14.2959	2632453	ENSG00000169379	ARL13B	ADP-ribosylation factor-like 13B [Source:HGNC Symbol;Acc:25419]	1.32008e-14	5.3974e-07	ENSE00001766444|ENSE00001810975|ENSE00001829996|ENSE00001892813|ENSE00001932259|ENSE00001949993|ENSE00002230172|ENSE00002539118|ENSE00002556072|ENSE00002564441|ENSE00002570891	none	none	none	none	none	none	none
2990468	chr7	+	12726594	12726641	core	-2.71559	skipped	-9.47339	1.38449e-11	2.95655e-09	16.3686	2990464	ENSG00000122644	ARL4A	ADP-ribosylation factor-like 4A [Source:HGNC Symbol;Acc:695]	1.59863e-11	2.10976e-22	ENSE00001411063|ENSE00001912979	none	none	none	none	none	none	none
3409131	chr12	+	27486037	27486068	core	-4.03869	skipped	-9.85195	4.72589e-12	1.29521e-09	17.4192	3409127	ENSG00000029153	ARNTL2	aryl hydrocarbon receptor nuclear translocator-like 2 [Source:HGNC Symbol;Acc:18984]	1.01108e-15	1.77089e-08	ENSE00002282579	II	chr12	27486037	27521194	1	ENSG00000029153	II
3409128	chr12	+	27485839	27485924	core	-3.77305	skipped	-8.24838	5.07065e-10	4.51487e-08	12.8407	3409127	ENSG00000029153	ARNTL2	aryl hydrocarbon receptor nuclear translocator-like 2 [Source:HGNC Symbol;Acc:18984]	1.01108e-15	1.77089e-08	ENSE00002210666|ENSE00002282579	none	none	none	none	none	none	none
3409129	chr12	+	27485976	27486005	core	-3.54125	skipped	-9.10857	3.96873e-11	6.50556e-09	15.3379	3409127	ENSG00000029153	ARNTL2	aryl hydrocarbon receptor nuclear translocator-like 2 [Source:HGNC Symbol;Acc:18984]	1.01108e-15	1.77089e-08	ENSE00002210666|ENSE00002282579|ENSE00002283063	none	none	none	none	none	none	none
3409169	chr12	+	27573346	27573422	core	2.07479	included	7.67096	2.93844e-09	1.75537e-07	11.1163	3409127	ENSG00000029153	ARNTL2	aryl hydrocarbon receptor nuclear translocator-like 2 [Source:HGNC Symbol;Acc:18984]	1.01108e-15	1.77089e-08	ENSE00001366512|ENSE00002224670|ENSE00002224960|ENSE00002276817|ENSE00002302275|ENSE00002324457	none	none	none	none	none	none	none
2527609	chr2	+	219081940	219081972	core	-4.36789	skipped	-11.4337	6.47634e-14	5.82007e-11	21.5955	2527606	ENSG00000163466	ARPC2	actin related protein 2/3 complex, subunit 2, 34kDa [Source:HGNC Symbol;Acc:705]	1.271e-29	2.68821e-12	ENSE00001603838|ENSE00001618627|ENSE00001747318|ENSE00001810186|ENSE00001815327|ENSE00001831442|ENSE00001870478|ENSE00001873799|ENSE00001939632	IR	chr2	219081817	219082267	1	ENSG00000163466	IR
2527648	chr2	+	219118915	219119010	core	4.12855	included	7.04051	2.07513e-08	7.99757e-07	9.1973	2527606	ENSG00000163466	ARPC2	actin related protein 2/3 complex, subunit 2, 34kDa [Source:HGNC Symbol;Acc:705]	1.271e-29	2.68821e-12	ENSE00001859529|ENSE00001876852	none	none	none	none	none	none	none
2609978	chr3	+	9847932	9847972	core	2.49731	included	7.28862	9.57646e-09	4.36918e-07	9.95644	2609960	ENSG00000241553	ARPC4	actin related protein 2/3 complex, subunit 4, 20kDa [Source:HGNC Symbol;Acc:707]	1.15978e-22	3.03535e-11	NA	CE	chr3	9843441	9854626	1	ENSG00000250151	CE
2609968	chr3	+	9841871	9841979	core	2.90793	included	7.83339	1.78631e-09	1.19053e-07	11.6049	2609960	ENSG00000241553	ARPC4	actin related protein 2/3 complex, subunit 4, 20kDa [Source:HGNC Symbol;Acc:707]	1.15978e-22	3.03535e-11	NA	CE	chr3	9839462	9845526	1	ENSG00000250151	CE
2447476	chr1	-	183604537	183604611	core	-3.44506	skipped	-10.6034	5.91257e-13	2.84628e-10	19.4464	2447454	ENSG00000162704	ARPC5	actin related protein 2/3 complex, subunit 5, 16kDa [Source:HGNC Symbol;Acc:708]	8.92898e-25	2.29046e-14	BC071857-1	II	chr1	183602290	183604651	-1	ENSG00000162704	II
2447475	chr1	-	183604427	183604526	core	-2.84323	skipped	-8.26152	4.87397e-10	4.38141e-08	12.8795	2447454	ENSG00000162704	ARPC5	actin related protein 2/3 complex, subunit 5, 16kDa [Source:HGNC Symbol;Acc:708]	8.92898e-25	2.29046e-14	BC071857-1	II	chr1	183602290	183604651	-1	ENSG00000162704	II
2447467	chr1	-	183599604	183599771	core	2.56878	included	7.53171	4.51151e-09	2.43783e-07	10.6954	2447454	ENSG00000162704	ARPC5	actin related protein 2/3 complex, subunit 5, 16kDa [Source:HGNC Symbol;Acc:708]	8.92898e-25	2.29046e-14	ENSE00002364061|ENSE00002395508	IR	chr1	183599460	183602444	-1	ENSG00000162704	IR
2447462	chr1	-	183596586	183596666	core	2.79253	included	8.53821	2.12825e-10	2.32972e-08	13.6922	2447454	ENSG00000162704	ARPC5	actin related protein 2/3 complex, subunit 5, 16kDa [Source:HGNC Symbol;Acc:708]	8.92898e-25	2.29046e-14	ENSE00001822185|ENSE00001887082|ENSE00001888870	ALE	chr1	183592401	183596729	-1	ENSG00000162704	ALE
3707096	chr17	+	4613790	4613944	core	-5.39542	skipped	-8.80232	9.73095e-11	1.28038e-08	14.4594	3707095	ENSG00000141480	ARRB2	arrestin, beta 2 [Source:HGNC Symbol;Acc:712]	6.02774e-27	4.03461e-10	ENSE00001233695|ENSE00001923103	AFE	chr17	4613938	4619328	1	ENSG00000141480	AFE
3707097	chr17	+	4613967	4614003	core	-5.17068	skipped	-9.36912	1.86752e-11	3.69126e-09	16.0758	3707095	ENSG00000141480	ARRB2	arrestin, beta 2 [Source:HGNC Symbol;Acc:712]	6.02774e-27	4.03461e-10	ENSE00001233695|ENSE00001749621|ENSE00001923103	AFE	chr17	4613938	4619328	1	ENSG00000141480	AFE
3126145	chr8	-	17942379	17942481	core	-4.94792	skipped	-7.31412	8.8473e-09	4.1123e-07	10.0342	3126087	ENSG00000104763	ASAH1	N-acylsphingosine amidohydrolase (acid ceramidase) 1 [Source:HGNC Symbol;Acc:735]	3.46535e-33	4.75673e-12	NA	AFE	chr8	17941490	17942494	-1	ENSG00000104763	AFE
3126143	chr8	-	17942209	17942310	core	-3.38289	skipped	-7.01804	2.22617e-08	8.43104e-07	9.12833	3126087	ENSG00000104763	ASAH1	N-acylsphingosine amidohydrolase (acid ceramidase) 1 [Source:HGNC Symbol;Acc:735]	3.46535e-33	4.75673e-12	NA	AFE	chr8	17941490	17942494	-1	ENSG00000104763	AFE
2468901	chr2	+	9541482	9541512	core	-5.19744	skipped	-10.6809	4.79099e-13	2.48088e-10	19.6511	2468811	ENSG00000151693	ASAP2	ArfGAP with SH3 domain, ankyrin repeat and PH domain 2 [Source:HGNC Symbol;Acc:2721]	2.17074e-44	2.00685e-19	ENSE00001001209|ENSE00001810414	none	none	none	none	none	none	none
3275074	chr10	-	5694868	5694990	core	-2.44487	skipped	-8.27124	4.73349e-10	4.29463e-08	12.9082	3275042	ENSG00000196372	ASB13	ankyrin repeat and SOCS box containing 13 [Source:HGNC Symbol;Acc:19765]	2.03734e-16	8.87417e-08	AF403031-2|ENSE00001234512|ENSE00001870426	none	none	none	none	none	none	none
3821868	chr19	+	12858986	12859123	core	-5.41591	skipped	-7.96527	1.19478e-09	8.78052e-08	11.9997	3821847	ENSG00000198356	ASNA1	arsA arsenite transporter, ATP-binding, homolog 1 (bacterial) [Source:HGNC Symbol;Acc:752]	6.19099e-18	6.14309e-09	AK293588-8|ENSE00000836333	none	none	none	none	none	none	none
3151597	chr8	-	124408598	124408645	core	-3.16853	skipped	-8.22719	5.40501e-10	4.73381e-08	12.7781	3151534	ENSG00000156802	ATAD2	ATPase family, AAA domain containing 2 [Source:HGNC Symbol;Acc:30123]	2.19378e-26	5.79572e-10	ENSE00002092642|ENSE00002106437|ENSE00002136679|ENSE00002295382	none	none	none	none	none	none	none
3376578	chr11	-	63438808	63438833	core	-3.53267	skipped	-8.41633	3.06244e-10	3.07386e-08	13.3354	3376560	ENSG00000184743	ATL3	atlastin GTPase 3 [Source:HGNC Symbol;Acc:24526]	1.97378e-20	8.69904e-10	ENSE00001316281|ENSE00001535301|ENSE00002278144	CE	chr11	63426725	63439107	-1	ENSG00000184743	CE
3376580	chr11	-	63439117	63439187	core	-3.50562	skipped	-8.08496	8.30731e-10	6.62506e-08	12.3563	3376560	ENSG00000184743	ATL3	atlastin GTPase 3 [Source:HGNC Symbol;Acc:24526]	1.97378e-20	8.69904e-10	ENSE00001314725|ENSE00002271985|ENSE00002278144|ENSE00002321765	IR	chr11	63438762	63439218	-1	ENSG00000184743	IR
3614405	chr15	-	26108286	26108329	core	-3.46151	skipped	-8.55659	2.0149e-10	2.24167e-08	13.7459	3614305	ENSG00000206190	ATP10A	ATPase, class V, type 10A [Source:HGNC Symbol;Acc:13542]	1.01886e-24	6.64086e-15	ENSE00001494352|ENSE00002296235	none	none	none	none	none	none	none
3614404	chr15	-	26108244	26108268	core	-3.14942	skipped	-8.63035	1.61825e-10	1.87921e-08	13.9608	3614305	ENSG00000206190	ATP10A	ATPase, class V, type 10A [Source:HGNC Symbol;Acc:13542]	1.01886e-24	6.64086e-15	ENSE00001494352|ENSE00002296235	none	none	none	none	none	none	none
3614314	chr15	-	25924598	25924633	core	-3.07774	skipped	-9.15317	3.48618e-11	5.90404e-09	15.4649	3614305	ENSG00000206190	ATP10A	ATPase, class V, type 10A [Source:HGNC Symbol;Acc:13542]	1.01886e-24	6.64086e-15	ENSE00001494325|ENSE00002445432	none	none	none	none	none	none	none
3614323	chr15	-	25926171	25926213	core	-2.0849	skipped	-7.75936	2.24046e-09	1.42154e-07	11.3825	3614305	ENSG00000206190	ATP10A	ATPase, class V, type 10A [Source:HGNC Symbol;Acc:13542]	1.01886e-24	6.64086e-15	ENSE00001494328|ENSE00002463768	none	none	none	none	none	none	none
3614326	chr15	-	25928449	25928586	core	2.03593	included	8.51206	2.30077e-10	2.4669e-08	13.6158	3614305	ENSG00000206190	ATP10A	ATPase, class V, type 10A [Source:HGNC Symbol;Acc:13542]	1.01886e-24	6.64086e-15	ENSE00001494329|ENSE00002481112|ENSE00002493715	none	none	none	none	none	none	none
3614360	chr15	-	25972311	25972413	core	2.36554	included	9.01028	5.28581e-11	8.07954e-09	15.0573	3614305	ENSG00000206190	ATP10A	ATPase, class V, type 10A [Source:HGNC Symbol;Acc:13542]	1.01886e-24	6.64086e-15	ENSE00001494348	none	none	none	none	none	none	none
3614329	chr15	-	25932902	25932969	core	2.41463	included	7.58145	3.87006e-09	2.16893e-07	10.846	3614305	ENSG00000206190	ATP10A	ATPase, class V, type 10A [Source:HGNC Symbol;Acc:13542]	1.01886e-24	6.64086e-15	ENSE00001494330|ENSE00002514538|ENSE00002517470	A5SS	chr15	25932850	25933143	-1	ENSG00000206190	A5SS
3614320	chr15	-	25925281	25925454	core	2.47606	included	10.1922	1.82734e-12	6.4469e-10	18.3467	3614305	ENSG00000206190	ATP10A	ATPase, class V, type 10A [Source:HGNC Symbol;Acc:13542]	1.01886e-24	6.64086e-15	ENSE00001494326|ENSE00002503939	none	none	none	none	none	none	none
3614321	chr15	-	25925959	25926019	core	3.17181	included	12.151	1.02934e-14	1.54082e-11	23.3756	3614305	ENSG00000206190	ATP10A	ATPase, class V, type 10A [Source:HGNC Symbol;Acc:13542]	1.01886e-24	6.64086e-15	ENSE00001494327|ENSE00002536607	none	none	none	none	none	none	none
3614356	chr15	-	25966815	25966989	core	3.18165	included	9.20398	3.00844e-11	5.26186e-09	15.6092	3614305	ENSG00000206190	ATP10A	ATPase, class V, type 10A [Source:HGNC Symbol;Acc:13542]	1.01886e-24	6.64086e-15	ENSE00001494345	none	none	none	none	none	none	none
2645768	chr3	+	141595524	141595643	core	-5.8417	skipped	-12.5064	4.23739e-15	8.73659e-12	24.2319	2645764	ENSG00000069849	ATP1B3	ATPase, Na+/K+ transporting, beta 3 polypeptide [Source:HGNC Symbol;Acc:806]	2.28863e-13	3.0179e-11	ENSE00001879548|ENSE00001906827|ENSE00002268822	AFE	chr3	141594966	141595752	1	ENSG00000069849	AFE
3859847	chr19	-	36046074	36046183	core	-2.55993	skipped	-8.23475	5.28328e-10	4.65988e-08	12.8004	3859832	ENSG00000105675	ATP4A	ATPase, H+/K+ exchanging, alpha polypeptide [Source:HGNC Symbol;Acc:819]	8.97749e-23	1.58372e-08	AK308474-4|ENSE00002469081	CE	chr19	36045979	36046341	-1	ENSG00000105675	CE
3996383	chrX	+	153657051	153657082	core	-4.35181	skipped	-7.93773	1.29928e-09	9.37381e-08	11.9174	3996381	ENSG00000071553	ATP6AP1	ATPase, H+ transporting, lysosomal accessory protein 1 [Source:HGNC Symbol;Acc:868]	7.66969e-16	2.49461e-07	ENSE00001450844|ENSE00001660379|ENSE00001687270|ENSE00001723192|ENSE00001775516|ENSE00001806030|ENSE00002316889	IR	chrX	153656978	153657520	1	ENSG00000071553	IR
3974558	chrX	+	40440232	40440269	core	-5.37153	skipped	-9.96987	3.39406e-12	1.01519e-09	17.7424	3974556	ENSG00000182220	ATP6AP2	ATPase, H+ transporting, lysosomal accessory protein 2 [Source:HGNC Symbol;Acc:18305]	7.08656e-22	8.86086e-07	ENSE00001664302|ENSE00001682431|ENSE00001763356|ENSE00001828856|ENSE00002202964|ENSE00002252006|ENSE00002300420|ENSE00002561381|ENSE00002575011	none	none	none	none	none	none	none
3088545	chr8	+	20054707	20054879	core	-7.70958	skipped	-10.6181	5.68108e-13	2.78156e-10	19.4852	3088544	ENSG00000147416	ATP6V1B2	ATPase, H+ transporting, lysosomal 56/58kDa, V1 subunit B2 [Source:HGNC Symbol;Acc:854]	3.35444e-38	2.27794e-18	ENSE00001176898	none	none	none	none	none	none	none
3088546	chr8	+	20054940	20055036	core	-7.08618	skipped	-9.94868	3.60157e-12	1.05488e-09	17.6845	3088544	ENSG00000147416	ATP6V1B2	ATPase, H+ transporting, lysosomal 56/58kDa, V1 subunit B2 [Source:HGNC Symbol;Acc:854]	3.35444e-38	2.27794e-18	AK294163-1|AK294163-2|ENSE00001176898|ENSE00002092147|ENSE00002122186|ENSE00002131014|ENSE00002132897|ENSE00002240304|ENSE00002311484	none	none	none	none	none	none	none
3023212	chr7	+	128502899	128502928	core	-4.08599	skipped	-7.34185	8.11784e-09	3.84238e-07	10.1187	3023211	ENSG00000128524	ATP6V1F	ATPase, H+ transporting, lysosomal 14kDa, V1 subunit F [Source:HGNC Symbol;Acc:16832]	1.86995e-08	1.86547e-10	ENSE00001121849	none	none	none	none	none	none	none
2360207	chr1	+	154298125	154298153	core	-5.35833	skipped	-12.4763	4.56535e-15	8.92168e-12	24.1601	2360206	ENSG00000143515	ATP8B2	ATPase, class I, type 8B, member 2 [Source:HGNC Symbol;Acc:13534]	1.80999e-20	5.51426e-09	ENSE00001447260|ENSE00001512291	AFE	chr1	154298029	154300337	1	ENSG00000143515	AFE
2360251	chr1	+	154321426	154321562	core	-2.66032	skipped	-7.9055	1.43335e-09	1.00821e-07	11.821	2360206	ENSG00000143515	ATP8B2	ATPase, class I, type 8B, member 2 [Source:HGNC Symbol;Acc:13534]	1.80999e-20	5.51426e-09	ENSE00001839356|ENSE00002081745	none	none	none	none	none	none	none
2360216	chr1	+	154303291	154303318	core	2.05767	included	6.96749	2.60773e-08	9.52768e-07	8.97305	2360206	ENSG00000143515	ATP8B2	ATPase, class I, type 8B, member 2 [Source:HGNC Symbol;Acc:13534]	1.80999e-20	5.51426e-09	ENSE00001316232|ENSE00002067532	none	none	none	none	none	none	none
3471636	chr12	-	111948349	111948386	core	-4.26125	skipped	-7.51894	4.69288e-09	2.5081e-07	10.6567	3471588	ENSG00000204842	ATXN2	ataxin 2 [Source:HGNC Symbol;Acc:10555]	1.38834e-14	6.57238e-08	ENSE00002373896|ENSE00002401831	CE	chr12	111947803	111951160	-1	ENSG00000204842	CE
3471672	chr12	-	112036692	112037292	core	-3.87675	skipped	-7.34801	7.96414e-09	3.78451e-07	10.1374	3471588	ENSG00000204842	ATXN2	ataxin 2 [Source:HGNC Symbol;Acc:10555]	1.38834e-14	6.57238e-08	NA	CE	chr12	111992022	112037378	-1	ENSG00000204842	CE
2560279	chr2	-	74756148	74756249	core	-2.99363	skipped	-8.41302	3.09298e-10	3.0976e-08	13.3256	2560254	ENSG00000115307	AUP1	ancient ubiquitous protein 1 [Source:HGNC Symbol;Acc:891]	1.04609e-18	5.81234e-07	AK055566-2|ENSE00000763360|ENSE00000920840|ENSE00001906525	IR	chr2	74755878	74756409	-1	ENSG00000115307	IR
3910807	chr20	-	54967023	54967122	core	-2.68845	skipped	-7.73698	2.39946e-09	1.4975e-07	11.3152	3910785	ENSG00000087586	AURKA	aurora kinase A [Source:HGNC Symbol;Acc:11393]	9.40413e-13	7.63366e-11	ENSE00001022791|ENSE00001686807|ENSE00001793874|ENSE00002266079	CE	chr20	54963841	54967223	-1	ENSG00000087586	CE
3910806	chr20	-	54965655	54965701	core	-2.26965	skipped	-8.45607	2.7193e-10	2.80203e-08	13.4519	3910785	ENSG00000087586	AURKA	aurora kinase A [Source:HGNC Symbol;Acc:11393]	9.40413e-13	7.63366e-11	D84212-2|ENSE00001270100	CE	chr20	54963259	54966998	-1	ENSG00000087586	CE
3744290	chr17	-	8113495	8113522	core	-3.41381	skipped	-7.75763	2.25235e-09	1.42586e-07	11.3773	3744263	ENSG00000178999	AURKB	aurora kinase B [Source:HGNC Symbol;Acc:11390]	3.59696e-25	7.62299e-19	AF015254-2|ENSE00001235930|ENSE00002306798	CE	chr17	8111159	8113847	-1	ENSG00000178999	CE
3744282	chr17	-	8110642	8110685	core	3.12035	included	8.22393	5.4584e-10	4.76756e-08	12.7684	3744263	ENSG00000178999	AURKB	aurora kinase B [Source:HGNC Symbol;Acc:11390]	3.59696e-25	7.62299e-19	AB519678-4|ENSE00001235888|ENSE00002264214	IR	chr17	8110058	8110685	-1	ENSG00000178999	IR
3834048	chr19	+	41724995	41725210	core	-3.77158	skipped	-8.41319	3.09136e-10	3.09735e-08	13.3261	3834046	ENSG00000167601	AXL	AXL receptor tyrosine kinase [Source:HGNC Symbol;Acc:905]	1.41339e-29	9.20399e-14	ENSE00001361543	AFE	chr19	41725108	41726406	1	ENSG00000167601	AFE
3834058	chr19	+	41743931	41744058	core	-2.77418	skipped	-11.3115	8.91744e-14	7.34088e-11	21.2852	3834046	ENSG00000167601	AXL	AXL receptor tyrosine kinase [Source:HGNC Symbol;Acc:905]	1.41339e-29	9.20399e-14	ENSE00001114786	none	none	none	none	none	none	none
3834057	chr19	+	41743853	41743898	core	-2.68025	skipped	-8.64448	1.5518e-10	1.81638e-08	14.0019	3834046	ENSG00000167601	AXL	AXL receptor tyrosine kinase [Source:HGNC Symbol;Acc:905]	1.41339e-29	9.20399e-14	ENSE00001114786	none	none	none	none	none	none	none
3834056	chr19	+	41737156	41737193	core	-2.36858	skipped	-8.25131	5.02614e-10	4.48234e-08	12.8494	3834046	ENSG00000167601	AXL	AXL receptor tyrosine kinase [Source:HGNC Symbol;Acc:905]	1.41339e-29	9.20399e-14	ENSE00001114802	none	none	none	none	none	none	none
3834088	chr19	+	41767148	41767653	core	2.69849	included	7.79646	1.99988e-09	1.305e-07	11.4941	3834046	ENSG00000167601	AXL	AXL receptor tyrosine kinase [Source:HGNC Symbol;Acc:905]	1.41339e-29	9.20399e-14	ENSE00001361520	none	none	none	none	none	none	none
3834076	chr19	+	41759533	41759603	core	3.064	included	9.20318	3.0154e-11	5.26186e-09	15.6069	3834046	ENSG00000167601	AXL	AXL receptor tyrosine kinase [Source:HGNC Symbol;Acc:905]	1.41339e-29	9.20399e-14	ENSE00001114784	none	none	none	none	none	none	none
3592024	chr15	+	45003685	45003725	core	-6.85021	skipped	-13.0795	1.04619e-15	3.40748e-12	25.5777	3592023	ENSG00000166710	B2M	beta-2-microglobulin [Source:HGNC Symbol;Acc:914]	1.31929e-37	2.38048e-14	ENSE00001549961|ENSE00002229478|ENSE00002269792|ENSE00002542205|ENSE00002545470|ENSE00002546522|ENSE00002562227|ENSE00002571227	A5SS	chr15	45003715	45003811	1	ENSG00000166710	A5SS
3592044	chr15	+	45009918	45009947	core	3.27895	included	7.43217	6.13618e-09	3.07929e-07	10.3934	3592023	ENSG00000166710	B2M	beta-2-microglobulin [Source:HGNC Symbol;Acc:914]	1.31929e-37	2.38048e-14	ENSE00001397726|ENSE00002557417|ENSE00002562990|ENSE00002564949|V00567-4	IR	chr15	45008015	45010343	1	ENSG00000166710	IR
2703408	chr3	-	160823035	160823064	core	-2.9451	skipped	-7.18384	1.3267e-08	5.64369e-07	9.63642	2703377	ENSG00000169255	B3GALNT1	beta-1,3-N-acetylgalactosaminyltransferase 1 (globoside blood group) [Source:HGNC Symbol;Acc:918]	1.68787e-22	4.93367e-20	ENSE00001167718|ENSE00001816112|ENSE00001820175|ENSE00001829737|ENSE00001831969|ENSE00001835289|ENSE00001855466|ENSE00001884429|ENSE00001930463|ENSE00001936875|ENSE00001943617	AFE	chr3	160822295	160823172	-1	ENSG00000169255	AFE
3824601	chr19	+	17918894	17918922	core	-2.60485	skipped	-10.2497	1.55845e-12	5.66729e-10	18.5019	3824596	ENSG00000179913	B3GNT3	UDP-GlcNAc:betaGal beta-1,3-N-acetylglucosaminyltransferase 3 [Source:HGNC Symbol;Acc:13528]	7.74927e-32	4.87858e-16	BC066876-2|ENSE00001219609	A3SS	chr19	17918548	17919183	1	ENSG00000179913	A3SS
3824606	chr19	+	17923193	17923688	core	2.508	included	8.45779	2.70536e-10	2.7915e-08	13.457	3824596	ENSG00000179913	B3GNT3	UDP-GlcNAc:betaGal beta-1,3-N-acetylglucosaminyltransferase 3 [Source:HGNC Symbol;Acc:13528]	7.74927e-32	4.87858e-16	AK225478-4	none	none	none	none	none	none	none
3824604	chr19	+	17922509	17922863	core	2.6671	included	9.87167	4.4708e-12	1.24504e-09	17.4734	3824596	ENSG00000179913	B3GNT3	UDP-GlcNAc:betaGal beta-1,3-N-acetylglucosaminyltransferase 3 [Source:HGNC Symbol;Acc:13528]	7.74927e-32	4.87858e-16	AK225478-3	none	none	none	none	none	none	none
3824605	chr19	+	17922878	17922931	core	3.10518	included	10.4702	8.50039e-13	3.7022e-10	19.0928	3824596	ENSG00000179913	B3GNT3	UDP-GlcNAc:betaGal beta-1,3-N-acetylglucosaminyltransferase 3 [Source:HGNC Symbol;Acc:13528]	7.74927e-32	4.87858e-16	AK075434-3|ENSE00001323238	none	none	none	none	none	none	none
2333688	chr1	+	44446797	44446826	core	-3.6723	skipped	-7.39664	6.84968e-09	3.3662e-07	10.2854	2333678	ENSG00000117411	B4GALT2	UDP-Gal:betaGlcNAc beta 1,4- galactosyltransferase, polypeptide 2 [Source:HGNC Symbol;Acc:925]	9.66932e-17	1.15832e-09	AF038660-1|ENSE00001785921|ENSE00001860637|ENSE00002561943|ENSE00002565337|ENSE00002570194	none	none	none	none	none	none	none
3393298	chr11	-	117186884	117186932	core	4.16579	included	9.14488	3.57112e-11	6.00716e-09	15.4413	3393257	ENSG00000186318	BACE1	beta-site APP-cleaving enzyme 1 [Source:HGNC Symbol;Acc:933]	4.62919e-23	1.32856e-08	AK075049-1|ENSE00002180700|ENSE00002562327|ENSE00002572976	AFE	chr11	117170364	117186975	-1	ENSG00000186318	AFE
3737765	chr17	+	79090034	79090092	core	-2.89827	skipped	-8.70358	1.30255e-10	1.6084e-08	14.1736	3737697	ENSG00000175866	BAIAP2	BAI1-associated protein 2 [Source:HGNC Symbol;Acc:947]	1.53899e-12	4.88071e-08	ENSE00001262211|ENSE00002469142|ENSE00002502301	none	none	none	none	none	none	none
3960358	chr22	-	38481336	38481378	core	2.54437	included	7.64947	3.13906e-09	1.8482e-07	11.0515	3960356	ENSG00000128298	BAIAP2L2	BAI1-associated protein 2-like 2 [Source:HGNC Symbol;Acc:26203]	9.10713e-22	2.94783e-13	ENSE00001645920|ENSE00001671041|ENSE00001725358	none	none	none	none	none	none	none
2950766	chr6	-	33545383	33545412	core	-2.94734	skipped	-7.48721	5.17595e-09	2.69617e-07	10.5605	2950753	ENSG00000030110	BAK1	BCL2-antagonist/killer 1 [Source:HGNC Symbol;Acc:949]	3.9455e-19	9.11176e-10	AK293547-2|ENSE00000849371	CNE	chr6	33545312	33545412	-1	ENSG00000030110	CNE
2598129	chr2	-	215674266	215674293	core	-4.10747	skipped	-8.14656	6.89451e-10	5.71327e-08	12.5392	2598099	ENSG00000138376	BARD1	BRCA1 associated RING domain 1 [Source:HGNC Symbol;Acc:952]	3.54277e-27	2.94407e-12	ENSE00001705944|ENSE00001812747|ENSE00001913879|ENSE00002311538|ENSE00002545311|ENSE00002553007	none	none	none	none	none	none	none
2803373	chr5	+	17275488	17275793	core	-2.92192	skipped	-9.96005	3.48863e-12	1.0316e-09	17.7156	2803329	ENSG00000176788	BASP1	brain abundant, membrane attached signal protein 1 [Source:HGNC Symbol;Acc:957]	2.89449e-30	4.96749e-16	ENSE00001263954|ENSE00001622750|ENSE00001786454	CNE	chr5	17275317	17276943	1	ENSG00000176788	CNE
2803348	chr5	+	17217767	17217892	core	-2.74003	skipped	-7.37591	7.30416e-09	3.53887e-07	10.2224	2803329	ENSG00000176788	BASP1	brain abundant, membrane attached signal protein 1 [Source:HGNC Symbol;Acc:957]	2.89449e-30	4.96749e-16	ENSE00001263948|ENSE00002276421	CNE	chr5	17217669	17217919	1	ENSG00000176788	CNE
2803375	chr5	+	17275891	17275995	core	2.78166	included	9.81806	5.19931e-12	1.38505e-09	17.3259	2803329	ENSG00000176788	BASP1	brain abundant, membrane attached signal protein 1 [Source:HGNC Symbol;Acc:957]	2.89449e-30	4.96749e-16	ENSE00001263954|ENSE00001786454	CNE	chr5	17275317	17276943	1	ENSG00000176788	CNE
2803376	chr5	+	17276309	17276586	core	3.59879	included	12.8709	1.73285e-15	4.72886e-12	25.0928	2803329	ENSG00000176788	BASP1	brain abundant, membrane attached signal protein 1 [Source:HGNC Symbol;Acc:957]	2.89449e-30	4.96749e-16	NA	CNE	chr5	17275317	17276943	1	ENSG00000176788	CNE
3838073	chr19	+	49458820	49458844	core	2.03302	included	7.88945	1.50526e-09	1.04506e-07	11.7729	3838067	ENSG00000087088	BAX	BCL2-associated X protein [Source:HGNC Symbol;Acc:959]	4.04894e-24	1.94854e-16	ENSE00000853382|ENSE00002037330|ENSE00002078105	CE	chr19	49458220	49458943	1	ENSG00000087088	CE
3838077	chr19	+	49459485	49459537	core	2.21971	included	8.24464	5.1281e-10	4.5552e-08	12.8297	3838067	ENSG00000087088	BAX	BCL2-associated X protein [Source:HGNC Symbol;Acc:959]	4.04894e-24	1.94854e-16	ENSE00002055240|ENSE00002068746|ENSE00002075758|ENSE00002474267|ENSE00002518446	none	none	none	none	none	none	none
3838084	chr19	+	49464355	49464430	core	2.28604	included	8.55374	2.03205e-10	2.25629e-08	13.7376	3838067	ENSG00000087088	BAX	BCL2-associated X protein [Source:HGNC Symbol;Acc:959]	4.04894e-24	1.94854e-16	ENSE00001428662	IR	chr19	49464067	49465055	1	ENSG00000087088	IR
3838083	chr19	+	49464314	49464343	core	2.80701	included	8.55228	2.04095e-10	2.26393e-08	13.7333	3838067	ENSG00000087088	BAX	BCL2-associated X protein [Source:HGNC Symbol;Acc:959]	4.04894e-24	1.94854e-16	ENSE00001428662	IR	chr19	49464067	49465055	1	ENSG00000087088	IR
3692974	chr16	-	56553851	56554128	core	-4.36131	skipped	-8.68258	1.3861e-10	1.6829e-08	14.1127	3692928	ENSG00000125124	BBS2	Bardet-Biedl syndrome 2 [Source:HGNC Symbol;Acc:967]	7.92751e-20	1.49005e-09	ENSE00001204350	AFE	chr16	56553426	56554195	-1	ENSG00000125124	AFE
2423459	chr1	-	94057848	94057937	core	-2.56172	skipped	-7.19534	1.28004e-08	5.48466e-07	9.67157	2423422	ENSG00000137936	BCAR3	breast cancer anti-estrogen resistance 3 [Source:HGNC Symbol;Acc:973]	1.29118e-16	3.33702e-10	ENSE00001805711|ENSE00001856464	none	none	none	none	none	none	none
3910376	chr20	-	52591928	52591969	core	-4.8545	skipped	-11.554	4.73645e-14	4.60799e-11	21.8988	3910360	ENSG00000064787	BCAS1	breast carcinoma amplified sequence 1 [Source:HGNC Symbol;Acc:974]	9.37458e-27	1.1093e-10	ENSE00001022753	CE	chr20	52583613	52601825	-1	ENSG00000064787	CE
3910363	chr20	-	52561461	52561534	core	2.36721	included	9.43204	1.55867e-11	3.20189e-09	16.2527	3910360	ENSG00000064787	BCAS1	breast carcinoma amplified sequence 1 [Source:HGNC Symbol;Acc:974]	9.37458e-27	1.1093e-10	AK225656-11|ENSE00001455220|ENSE00001455229|ENSE00001523387|ENSE00001681353|ENSE00002249259	none	none	none	none	none	none	none
3910373	chr20	-	52583462	52583607	core	2.70684	included	8.85734	8.2758e-11	1.13337e-08	14.6181	3910360	ENSG00000064787	BCAS1	breast carcinoma amplified sequence 1 [Source:HGNC Symbol;Acc:974]	9.37458e-27	1.1093e-10	ENSE00000662839	CE	chr20	52570235	52591927	-1	ENSG00000064787	CE
2420825	chr1	-	85742225	85742464	core	-2.58567	skipped	-9.39133	1.75197e-11	3.51544e-09	16.1383	2420808	ENSG00000142867	BCL10	B-cell CLL/lymphoma 10 [Source:HGNC Symbol;Acc:989]	4.44311e-19	7.05576e-11	AF082283-2|AJ006288-2|ENSE00001371957|ENSE00001453072	CNE	chr1	85741979	85742773	-1	ENSG00000142867	CNE
2420810	chr1	-	85732473	85732825	core	2.18961	included	7.42617	6.25129e-09	3.12335e-07	10.3752	2420808	ENSG00000142867	BCL10	B-cell CLL/lymphoma 10 [Source:HGNC Symbol;Acc:989]	4.44311e-19	7.05576e-11	AF082283-4|AF082283-5|ENSE00001427973	CNE	chr1	85731931	85733665	-1	ENSG00000142867	CNE
3448102	chr12	-	26275118	26275154	core	-2.14766	skipped	-7.50758	4.86039e-09	2.57557e-07	10.6223	3448088	ENSG00000123095	BHLHE41	basic helix-loop-helix family, member e41 [Source:HGNC Symbol;Acc:16617]	3.80609e-16	1.79474e-09	NA	none	none	none	none	none	none	none
3448099	chr12	-	26273554	26274758	core	2.2839	included	7.04014	2.07749e-08	8.0042e-07	9.19618	3448088	ENSG00000123095	BHLHE41	basic helix-loop-helix family, member e41 [Source:HGNC Symbol;Acc:16617]	3.80609e-16	1.79474e-09	NA	none	none	none	none	none	none	none
3951954	chr22	-	18257184	18257250	core	-2.44382	skipped	-8.90999	7.08994e-11	1.00845e-08	14.7696	3951927	ENSG00000015475	BID	BH3 interacting domain death agonist [Source:HGNC Symbol;Acc:1050]	3.36813e-29	1.28468e-13	ENSE00001540096|ENSE00001540140|ENSE00001917930	AFE	chr22	18256376	18257258	-1	ENSG00000015475	AFE
3951932	chr22	-	18218212	18218325	core	2.36308	included	8.85428	8.35056e-11	1.13944e-08	14.6093	3951927	ENSG00000015475	BID	BH3 interacting domain death agonist [Source:HGNC Symbol;Acc:1050]	3.36813e-29	1.28468e-13	BC009197-6|ENSE00001428765|ENSE00001892438|ENSE00002370891|ENSE00002377845	none	none	none	none	none	none	none
3951939	chr22	-	18222192	18222244	core	2.57178	included	7.83897	1.75606e-09	1.17525e-07	11.6217	3951927	ENSG00000015475	BID	BH3 interacting domain death agonist [Source:HGNC Symbol;Acc:1050]	3.36813e-29	1.28468e-13	ENSE00001617809|ENSE00001643928|ENSE00002342528|ENSE00002558264|ENSE00002567162	IR	chr22	18222115	18223960	-1	ENSG00000015475	IR
3951945	chr22	-	18226732	18226759	core	3.17885	included	7.02617	2.17028e-08	8.27461e-07	9.15329	3951927	ENSG00000015475	BID	BH3 interacting domain death agonist [Source:HGNC Symbol;Acc:1050]	3.36813e-29	1.28468e-13	ENSE00001752867|ENSE00001806788	CE	chr22	18222255	18257146	-1	ENSG00000015475	CE
3736293	chr17	+	76210403	76210429	core	-2.64777	skipped	-7.884	1.53049e-09	1.06028e-07	11.7566	3736290	ENSG00000089685	BIRC5	baculoviral IAP repeat containing 5 [Source:HGNC Symbol;Acc:593]	1.21783e-15	1.04074e-07	ENSE00001305879|ENSE00001654200	none	none	none	none	none	none	none
3238492	chr10	+	22610149	22610266	core	-3.71528	skipped	-7.54636	4.31209e-09	2.35623e-07	10.7398	3238491	ENSG00000168283	BMI1	BMI1 polycomb ring finger oncogene [Source:HGNC Symbol;Acc:1066]	1.15831e-17	5.3061e-07	ENSE00001251863|ENSE00001804623	CE	chr10	22605486	22615359	1	ENSG00000269897	CE
2442873	chr1	-	167905080	167905112	core	-4.55068	skipped	-10.0507	2.70805e-12	8.63767e-10	17.9628	2442858	ENSG00000143158	BRP44	brain protein 44 [Source:HGNC Symbol;Acc:24515]	6.29883e-18	6.59053e-13	AK307189-2|ENSE00001445754|ENSE00001445758	none	none	none	none	none	none	none
3815016	chr19	+	571548	571579	core	-4.97099	skipped	-7.10316	1.70628e-08	6.861e-07	9.38941	3815014	ENSG00000172270	BSG	basigin (Ok blood group) [Source:HGNC Symbol;Acc:1116]	4.21731e-09	2.90856e-07	ENSE00002557062|ENSE00002566320	AFE	chr19	571297	579656	1	ENSG00000172270	AFE
3854465	chr19	-	17516385	17516409	core	-4.79853	skipped	-8.24496	5.12317e-10	4.55267e-08	12.8306	3854454	ENSG00000130303	BST2	bone marrow stromal cell antigen 2 [Source:HGNC Symbol;Acc:1119]	6.33104e-17	8.98086e-19	ENSE00001666041|ENSE00001728588	none	none	none	none	none	none	none
3854466	chr19	-	17516422	17516451	core	-3.36648	skipped	-7.29455	9.40168e-09	4.31254e-07	9.97452	3854454	ENSG00000130303	BST2	bone marrow stromal cell antigen 2 [Source:HGNC Symbol;Acc:1119]	6.33104e-17	8.98086e-19	ENSE00001666041|ENSE00001728588	none	none	none	none	none	none	none
3854462	chr19	-	17516100	17516232	core	-2.26979	skipped	-6.95514	2.71053e-08	9.82978e-07	8.9351	3854454	ENSG00000130303	BST2	bone marrow stromal cell antigen 2 [Source:HGNC Symbol;Acc:1119]	6.33104e-17	8.98086e-19	ENSE00001257477|ENSE00001666041|ENSE00001728588	AFE	chr19	17515180	17516339	-1	ENSG00000130303	AFE
3363681	chr11	-	13484642	13484813	core	-2.65523	skipped	-9.00062	5.43716e-11	8.24508e-09	15.0296	3363645	ENSG00000148925	BTBD10	BTB (POZ) domain containing 10 [Source:HGNC Symbol;Acc:21445]	1.33702e-15	2.49909e-07	ENSE00001101233|ENSE00002150665|ENSE00002159734|ENSE00002162473|ENSE00002162805|ENSE00002197376	AFE	chr11	13461646	13484844	-1	ENSG00000148925	AFE
3363646	chr11	-	13409767	13410107	core	2.13077	included	7.48403	5.22712e-09	2.71849e-07	10.5508	3363645	ENSG00000148925	BTBD10	BTB (POZ) domain containing 10 [Source:HGNC Symbol;Acc:21445]	1.33702e-15	2.49909e-07	ENSE00002193820|ENSE00002200612	none	none	none	none	none	none	none
2952518	chr6	-	38142874	38142907	core	-4.2343	skipped	-8.53856	2.12601e-10	2.32841e-08	13.6933	2952497	ENSG00000183826	BTBD9	BTB (POZ) domain containing 9 [Source:HGNC Symbol;Acc:21228]	7.09774e-25	7.36086e-12	AB067467-12|BX537534-11|ENSE00001576650|ENSE00001956531|ENSE00002461771|ENSE00002518795	none	none	none	none	none	none	none
3926110	chr21	-	18985031	18985131	core	-2.75833	skipped	-7.61037	3.54029e-09	2.02605e-07	10.9334	3926080	ENSG00000154640	BTG3	BTG family, member 3 [Source:HGNC Symbol;Acc:1132]	2.01484e-15	1.71008e-08	NA	none	none	none	none	none	none	none
2899384	chr6	+	26409778	26409860	core	-2.91374	skipped	-9.11836	3.85731e-11	6.39758e-09	15.3658	2899372	ENSG00000026950	BTN3A1	butyrophilin, subfamily 3, member A1 [Source:HGNC Symbol;Acc:1138]	2.5675e-08	5.58172e-10	ENSE00001978037|ENSE00001990458|ENSE00002025355|ENSE00002038698	none	none	none	none	none	none	none
2570676	chr2	-	111431685	111431766	core	-2.96732	skipped	-8.25336	4.99519e-10	4.46537e-08	12.8554	2570616	ENSG00000169679	BUB1	budding uninhibited by benzimidazoles 1 homolog (yeast) [Source:HGNC Symbol;Acc:1148]	4.71472e-28	1.75051e-19	ENSE00001597770|ENSE00002459270|ENSE00002515134	none	none	none	none	none	none	none
2570669	chr2	-	111425172	111425281	core	2.14343	included	8.33161	3.94794e-10	3.74837e-08	13.0862	2570616	ENSG00000169679	BUB1	budding uninhibited by benzimidazoles 1 homolog (yeast) [Source:HGNC Symbol;Acc:1148]	4.71472e-28	1.75051e-19	ENSE00002482848|ENSE00002525076	none	none	none	none	none	none	none
2570650	chr2	-	111413344	111413468	core	2.20374	included	10.3362	1.22772e-12	4.79013e-10	18.7345	2570616	ENSG00000169679	BUB1	budding uninhibited by benzimidazoles 1 homolog (yeast) [Source:HGNC Symbol;Acc:1148]	4.71472e-28	1.75051e-19	ENSE00002473259|ENSE00002512731	none	none	none	none	none	none	none
2570643	chr2	-	111406821	111406940	core	2.6141	included	8.41832	3.04424e-10	3.06792e-08	13.3412	2570616	ENSG00000169679	BUB1	budding uninhibited by benzimidazoles 1 homolog (yeast) [Source:HGNC Symbol;Acc:1148]	4.71472e-28	1.75051e-19	ENSE00001945590|ENSE00002446993|ENSE00002527759	none	none	none	none	none	none	none
2570653	chr2	-	111415172	111415203	core	3.83799	included	10.0217	2.93623e-12	9.12687e-10	17.8839	2570616	ENSG00000169679	BUB1	budding uninhibited by benzimidazoles 1 homolog (yeast) [Source:HGNC Symbol;Acc:1148]	4.71472e-28	1.75051e-19	ENSE00002482531|ENSE00002491045	none	none	none	none	none	none	none
3268684	chr10	+	124923409	124923434	core	-6.19099	skipped	-8.39808	3.23443e-10	3.20639e-08	13.2818	3268669	ENSG00000154473	BUB3	budding uninhibited by benzimidazoles 3 homolog (yeast) [Source:HGNC Symbol;Acc:1151]	3.24957e-22	1.661e-07	ENSE00001448135|ENSE00002206091	CE	chr10	124917397	124924562	1	ENSG00000154473	CE
3315230	chr10	-	135171437	135171482	core	-2.67512	skipped	-10.5722	6.43638e-13	3.03245e-10	19.3637	3315217	ENSG00000148803	C10orf125	chromosome 10 open reading frame 125 [Source:HGNC Symbol;Acc:24733]	2.74993e-15	4.48555e-07	NA	AFE	chr10	135171161	135171529	-1	ENSG00000148803	AFE
3336537	chr11	+	66610365	66610492	core	-3.62444	skipped	-8.39257	3.28826e-10	3.24117e-08	13.2656	3336486	ENSG00000173715	C11orf80	chromosome 11 open reading frame 80 [Source:HGNC Symbol;Acc:26197]	3.63482e-25	5.62389e-09	NA	IR	chr11	66610306	66611332	1	ENSG00000173653	IR
3336539	chr11	+	66610720	66610786	core	-3.19833	skipped	-9.14916	3.52696e-11	5.94194e-09	15.4535	3336486	ENSG00000173715	C11orf80	chromosome 11 open reading frame 80 [Source:HGNC Symbol;Acc:26197]	3.63482e-25	5.62389e-09	NA	IR	chr11	66610306	66611332	1	ENSG00000173653	IR
3336487	chr11	+	66512235	66512353	core	-2.75686	skipped	-9.07806	4.33748e-11	6.94774e-09	15.2509	3336486	ENSG00000173715	C11orf80	chromosome 11 open reading frame 80 [Source:HGNC Symbol;Acc:26197]	3.63482e-25	5.62389e-09	ENSE00002142581|ENSE00002171354|ENSE00002182595|ENSE00002185591|ENSE00002549921|ENSE00002565751	CE	chr11	66512171	66526513	1	ENSG00000173715	CE
3336527	chr11	+	66583540	66583598	core	2.14385	included	7.99798	1.08167e-09	8.15053e-08	12.0973	3336486	ENSG00000173715	C11orf80	chromosome 11 open reading frame 80 [Source:HGNC Symbol;Acc:26197]	3.63482e-25	5.62389e-09	ENSE00002154454|ENSE00002198703|ENSE00002440656|ENSE00002441376	none	none	none	none	none	none	none
3708370	chr17	+	7155745	7155805	core	-2.52308	skipped	-6.99815	2.3691e-08	8.83991e-07	9.06725	3708366	ENSG00000170291	C17orf81	chromosome 17 open reading frame 81 [Source:HGNC Symbol;Acc:30617]	5.80479e-13	5.70139e-07	ENSE00001422894|ENSE00001525751	IR	chr17	7155551	7155915	1	ENSG00000170291	IR
3708389	chr17	+	7162203	7162227	core	3.08694	included	7.95056	1.24948e-09	9.08453e-08	11.9557	3708366	ENSG00000170291	C17orf81	chromosome 17 open reading frame 81 [Source:HGNC Symbol;Acc:30617]	5.80479e-13	5.70139e-07	ENSE00001333802	CE	chr17	7162003	7162889	1	ENSG00000170291	CE
3780063	chr18	+	13620915	13620957	core	-2.34641	skipped	-9.26255	2.53933e-11	4.66238e-09	15.7751	3779950	ENSG00000168675	C18orf1	chromosome 18 open reading frame 1 [Source:HGNC Symbol;Acc:1224]	1.26609e-15	2.81905e-10	ENSE00001601503	AFE	chr18	13620867	13642756	1	ENSG00000168675	AFE
3780103	chr18	+	13643369	13643402	core	-2.05612	skipped	-7.90461	1.43726e-09	1.0097e-07	11.8183	3779950	ENSG00000168675	C18orf1	chromosome 18 open reading frame 1 [Source:HGNC Symbol;Acc:1224]	1.26609e-15	2.81905e-10	ENSE00001269488	CE	chr18	13621271	13645125	1	ENSG00000168675	CE
3780000	chr18	+	13387372	13387461	core	-2.03519	skipped	-8.72104	1.23698e-10	1.5513e-08	14.2242	3779950	ENSG00000168675	C18orf1	chromosome 18 open reading frame 1 [Source:HGNC Symbol;Acc:1224]	1.26609e-15	2.81905e-10	ENSE00001354297	none	none	none	none	none	none	none
3815145	chr19	+	756890	756920	core	-4.31924	skipped	-7.5768	3.9259e-09	2.19311e-07	10.8319	3815143	ENSG00000099812	C19orf21	chromosome 19 open reading frame 21 [Source:HGNC Symbol;Acc:27000]	2.42586e-38	3.16646e-29	ENSE00000655143	CNE	chr19	756890	758726	1	ENSG00000099812	CNE
3815156	chr19	+	763919	764210	core	3.08774	included	7.28125	9.79838e-09	4.44767e-07	9.93395	3815143	ENSG00000099812	C19orf21	chromosome 19 open reading frame 21 [Source:HGNC Symbol;Acc:27000]	2.42586e-38	3.16646e-29	ENSE00001311215	CNE	chr19	763501	764318	1	ENSG00000099812	CNE
3846264	chr19	-	3557505	3557563	core	-3.1827	skipped	-7.76758	2.18474e-09	1.39327e-07	11.4073	3846238	ENSG00000161091	C19orf28	chromosome 19 open reading frame 28 [Source:HGNC Symbol;Acc:28299]	4.24525e-20	1.84576e-16	BC036706-1|BC094804-1|ENSE00001402446	CE	chr19	3551193	3573553	-1	ENSG00000161091	CE
3851718	chr19	-	12845434	12845471	core	-4.09874	skipped	-8.54851	2.06396e-10	2.28157e-08	13.7223	3851703	ENSG00000123144	C19orf43	chromosome 19 open reading frame 43 [Source:HGNC Symbol;Acc:28424]	1.88487e-12	1.96554e-08	ENSE00001269640	none	none	none	none	none	none	none
2327292	chr1	+	28208520	28208582	core	-2.79765	skipped	-8.13202	7.20428e-10	5.92645e-08	12.4961	2327283	ENSG00000130775	C1orf38	chromosome 1 open reading frame 38 [Source:HGNC Symbol;Acc:16839]	4.52758e-17	1.66115e-10	ENSE00001312249|ENSE00001461916|ENSE00001752451|ENSE00002258445	CE	chr1	28206566	28211805	1	ENSG00000130775	CE
2327284	chr1	+	28199100	28199136	core	-2.31928	skipped	-7.14134	1.51467e-08	6.25274e-07	9.50635	2327283	ENSG00000130775	C1orf38	chromosome 1 open reading frame 38 [Source:HGNC Symbol;Acc:16839]	4.52758e-17	1.66115e-10	ENSE00001461931|ENSE00001596326|ENSE00001857617|ENSE00001904860|ENSE00001934395|ENSE00002551781|ENSE00002551994	none	none	none	none	none	none	none
2327299	chr1	+	28212892	28213120	core	2.73879	included	8.0731	8.61135e-10	6.80475e-08	12.321	2327283	ENSG00000130775	C1orf38	chromosome 1 open reading frame 38 [Source:HGNC Symbol;Acc:16839]	4.52758e-17	1.66115e-10	ENSE00001667914|ENSE00001667996|ENSE00001757570|ENSE00001822633|ENSE00001943744	none	none	none	none	none	none	none
2358142	chr1	+	150255748	150255792	core	-2.09796	skipped	-7.70455	2.65049e-09	1.61984e-07	11.2176	2358136	ENSG00000159208	C1orf51	chromosome 1 open reading frame 51 [Source:HGNC Symbol;Acc:25200]	9.08615e-14	1.0447e-10	ENSE00001448796|ENSE00001840879	IR	chr1	150255182	150256043	1	ENSG00000159208	IR
2316770	chr1	+	2521915	2522604	core	2.33947	included	6.98534	2.46597e-08	9.12097e-07	9.02791	2316746	ENSG00000157870	C1orf93	chromosome 1 open reading frame 93 [Source:HGNC Symbol;Acc:28390]	6.93818e-19	2.606e-10	ENSE00001623340|ENSE00001630147|ENSE00001718515|ENSE00001941703|ENSE00001943152|ENSE00001957070|ENSE00002266263	none	none	none	none	none	none	none
2324889	chr1	+	22986054	22986111	core	-3.90599	skipped	-10.7945	3.52603e-13	1.94221e-10	19.9495	2324884	ENSG00000173369	C1QB	complement component 1, q subcomponent, B chain [Source:HGNC Symbol;Acc:1242]	3.3398e-12	1.54348e-12	ENSE00001273267	CNE	chr1	22985933	22986136	1	ENSG00000173369	CNE
2324893	chr1	+	22987792	22987826	core	2.06492	included	7.62365	3.39853e-09	1.96432e-07	10.9735	2324884	ENSG00000173369	C1QB	complement component 1, q subcomponent, B chain [Source:HGNC Symbol;Acc:1242]	3.3398e-12	1.54348e-12	ENSE00001210122|ENSE00001613135|ENSE00002287813	none	none	none	none	none	none	none
2324876	chr1	+	22970537	22970562	core	-3.57753	skipped	-7.70448	2.65102e-09	1.61984e-07	11.2174	2324873	ENSG00000159189	C1QC	complement component 1, q subcomponent, C chain [Source:HGNC Symbol;Acc:1245]	7.83942e-16	7.33148e-16	ENSE00001464106	CNE	chr1	22970504	22970697	1	ENSG00000159189	CNE
2852790	chr5	-	34043194	34043218	core	3.19282	included	7.26037	1.04554e-08	4.67227e-07	9.87024	2852766	ENSG00000082196	C1QTNF3	C1q and tumor necrosis factor related protein 3 [Source:HGNC Symbol;Acc:14326]	1.45393e-17	1.15499e-09	AK094895-1|ENSE00001898423|ENSE00002032960|ENSE00002558335|ENSE00002573378	AFE	chr5	34043147	34124633	-1	ENSG00000082196	AFE
3394323	chr11	-	119211124	119211150	core	-2.97404	skipped	-8.4828	2.51063e-10	2.63589e-08	13.5302	3394315	ENSG00000223953	C1QTNF5	C1q and tumor necrosis factor related protein 5 [Source:HGNC Symbol;Acc:14344]	1.82957e-17	1.59831e-07	BC029485-2|ENSE00002555148	CE	chr11	119210559	119211404	-1	ENSG00000223953	CE
3394318	chr11	-	119210072	119210377	core	3.16737	included	8.56896	1.94206e-10	2.18119e-08	13.782	3394315	ENSG00000223953	C1QTNF5	C1q and tumor necrosis factor related protein 5 [Source:HGNC Symbol;Acc:14344]	1.82957e-17	1.59831e-07	BC029485-3|ENSE00002486041|ENSE00002562453	CNE	chr11	119209652	119210558	-1	ENSG00000223953	CNE
2902831	chr6	+	31911937	31912000	core	2.0255	included	7.01049	2.27934e-08	8.5719e-07	9.10516	2902804	ENSG00000166278	C2	complement component 2 [Source:HGNC Symbol;Acc:1248]	1.37291e-12	7.24078e-10	NA	CNE	chr6	31911912	31912003	1	ENSG00000244255	CNE
2902816	chr6	+	31901946	31902038	core	2.56331	included	8.20649	5.75303e-10	4.9689e-08	12.7168	2902804	ENSG00000166278	C2	complement component 2 [Source:HGNC Symbol;Acc:1248]	1.37291e-12	7.24078e-10	ENSE00001617783|ENSE00001703722|ENSE00001754738|ENSE00001788368|ENSE00001839031|ENSE00001883439|ENSE00001883626	CE	chr6	31896695	31905095	1	ENSG00000244255	CE
2902819	chr6	+	31903703	31903811	core	3.45413	included	9.89657	4.16866e-12	1.18288e-09	17.5417	2902804	ENSG00000166278	C2	complement component 2 [Source:HGNC Symbol;Acc:1248]	1.37291e-12	7.24078e-10	ENSE00001762324|ENSE00001950416|ENSE00002541567|ENSE00002549898	CE	chr6	31896695	31905095	1	ENSG00000244255	CE
3883973	chr20	+	35234293	35234321	core	-3.77749	skipped	-7.62559	3.3783e-09	1.95474e-07	10.9794	3883971	ENSG00000101084	C20orf24	chromosome 20 open reading frame 24 [Source:HGNC Symbol;Acc:15870]	5.1277e-16	1.22345e-08	ENSE00001829691|ENSE00001863081|ENSE00001867851|ENSE00001900925|ENSE00001913552|ENSE00001919839	none	none	none	none	none	none	none
3958283	chr22	-	32808192	32808223	core	-4.98831	skipped	-8.45351	2.74016e-10	2.81835e-08	13.4444	3958253	ENSG00000100220	C22orf28	chromosome 22 open reading frame 28 [Source:HGNC Symbol;Acc:26935]	6.28926e-23	7.25501e-08	ENSE00001690458|ENSE00001830068|ENSE00001927443|ENSE00002305787	none	none	none	none	none	none	none
2496631	chr2	+	101869840	101869940	core	-3.31088	skipped	-7.97333	1.16586e-09	8.63292e-08	12.0237	2496628	ENSG00000158435	C2orf29	chromosome 2 open reading frame 29 [Source:HGNC Symbol;Acc:25217]	1.4724e-16	3.1334e-08	ENSE00001164160	none	none	none	none	none	none	none
3442954	chr12	-	8218877	8218957	core	-3.75873	skipped	-7.45544	5.70996e-09	2.91246e-07	10.4641	3442941	ENSG00000171860	C3AR1	complement component 3a receptor 1 [Source:HGNC Symbol;Acc:1319]	5.98009e-17	3.85932e-07	ENSE00001252999|ENSE00002287446	none	none	none	none	none	none	none
3837258	chr19	+	47813109	47813137	core	-4.47168	skipped	-7.87629	1.56694e-09	1.07936e-07	11.7335	3837257	ENSG00000197405	C5AR1	complement component 5a receptor 1 [Source:HGNC Symbol;Acc:1338]	3.10989e-18	5.92733e-11	ENSE00001292786	none	none	none	none	none	none	none
2951248	chr6	-	34664399	34664547	core	-3.84583	skipped	-9.71002	7.05601e-12	1.75607e-09	17.0276	2951221	ENSG00000196821	C6orf106	chromosome 6 open reading frame 106 [Source:HGNC Symbol;Acc:21215]	4.28389e-23	1.78175e-07	ENSE00001462187|ENSE00001887352	AFE	chr6	34639613	34664636	-1	ENSG00000196821	AFE
3005959	chr7	+	66386379	66386404	core	-5.33972	skipped	-11.0663	1.70408e-13	1.18459e-10	20.6564	3005956	ENSG00000106609	C7orf42	chromosome 7 open reading frame 42 [Source:HGNC Symbol;Acc:25476]	2.39715e-25	2.18085e-08	ENSE00001486440|ENSE00001746429	AFE	chr7	66386212	66387233	1	ENSG00000106609	AFE
3066970	chr7	-	106300769	106300836	core	-2.10709	skipped	-8.87288	7.90627e-11	1.09208e-08	14.6629	3066956	ENSG00000253276	C7orf74	chromosome 7 open reading frame 74 [Source:HGNC Symbol;Acc:26685]	1.22982e-23	1.21697e-29	ENSE00002092942	CNE	chr7	106297211	106301442	-1	ENSG00000253276	CNE
3066964	chr7	-	106300227	106300317	core	2.12061	included	7.86311	1.63128e-09	1.10824e-07	11.694	3066956	ENSG00000253276	C7orf74	chromosome 7 open reading frame 74 [Source:HGNC Symbol;Acc:26685]	1.22982e-23	1.21697e-29	ENSE00002092942	CNE	chr7	106297211	106301442	-1	ENSG00000253276	CNE
3066974	chr7	-	106301196	106301228	core	2.14743	included	7.29451	9.40283e-09	4.31254e-07	9.97441	3066956	ENSG00000253276	C7orf74	chromosome 7 open reading frame 74 [Source:HGNC Symbol;Acc:26685]	1.22982e-23	1.21697e-29	ENSE00002092942	CNE	chr7	106297211	106301442	-1	ENSG00000253276	CNE
3066963	chr7	-	106299996	106300134	core	3.1444	included	8.19433	5.96802e-10	5.09777e-08	12.6808	3066956	ENSG00000253276	C7orf74	chromosome 7 open reading frame 74 [Source:HGNC Symbol;Acc:26685]	1.22982e-23	1.21697e-29	ENSE00002092942	CNE	chr7	106297211	106301442	-1	ENSG00000253276	CNE
3221157	chr9	-	115480281	115480312	core	-3.27069	skipped	-9.39022	1.75758e-11	3.52355e-09	16.1352	3221135	ENSG00000148153	C9orf80	chromosome 9 open reading frame 80 [Source:HGNC Symbol;Acc:24994]	7.20067e-09	5.94913e-07	NA	none	none	none	none	none	none	none
3168076	chr9	+	35677806	35677853	core	2.86318	included	7.93291	1.3185e-09	9.47897e-08	11.903	3168066	ENSG00000107159	CA9	carbonic anhydrase IX [Source:HGNC Symbol;Acc:1383]	8.48157e-08	6.17034e-07	ENSE00000928223|ENSE00001936370	none	none	none	none	none	none	none
2531525	chr2	+	231577817	231577912	core	-4.7667	skipped	-9.79054	5.6191e-12	1.47697e-09	17.2501	2531522	ENSG00000135932	CAB39	calcium binding protein 39 [Source:HGNC Symbol;Acc:20292]	2.24587e-27	2.8278e-17	ENSE00001154635	AFE	chr2	231577560	231578773	1	ENSG00000135932	AFE
2531524	chr2	+	231577749	231577775	core	-2.87668	skipped	-7.21882	1.18979e-08	5.17574e-07	9.74335	2531522	ENSG00000135932	CAB39	calcium binding protein 39 [Source:HGNC Symbol;Acc:20292]	2.24587e-27	2.8278e-17	ENSE00001154635	AFE	chr2	231577560	231578773	1	ENSG00000135932	AFE
3025553	chr7	+	134464175	134464346	core	-5.51528	skipped	-11.4434	6.31545e-14	5.70001e-11	21.6199	3025545	ENSG00000122786	CALD1	caldesmon 1 [Source:HGNC Symbol;Acc:1441]	7.76803e-18	4.69414e-12	ENSE00001380808|ENSE00002247041	AFE	chr7	134429003	134464500	1	ENSG00000122786	AFE
3025612	chr7	+	134576381	134576420	core	-3.15693	skipped	-9.13461	3.67934e-11	6.15236e-09	15.4121	3025545	ENSG00000122786	CALD1	caldesmon 1 [Source:HGNC Symbol;Acc:1441]	7.76803e-18	4.69414e-12	AK022222-1|ENSE00001514213|ENSE00001595986|ENSE00001600137	CE	chr7	134552556	134613504	1	ENSG00000122786	CE
3025626	chr7	+	134613558	134613594	core	-2.49481	skipped	-8.09487	8.06168e-10	6.47051e-08	12.3858	3025545	ENSG00000122786	CALD1	caldesmon 1 [Source:HGNC Symbol;Acc:1441]	7.76803e-18	4.69414e-12	ENSE00001710769|ENSE00002522753|ENSE00002541876|ENSE00002549701	A5SS	chr7	134613505	134613651	1	ENSG00000122786	A5SS
3836844	chr19	+	47104446	47104547	core	-5.66324	skipped	-8.19549	5.94727e-10	5.08778e-08	12.6843	3836841	ENSG00000160014	CALM3	calmodulin 3 (phosphorylase kinase, delta) [Source:HGNC Symbol;Acc:1449]	2.47199e-30	1.40141e-16		AFE	chr19	47104331	47104694	1	ENSG00000160014	AFE
3836845	chr19	+	47104595	47104689	core	-3.73083	skipped	-7.51234	4.78946e-09	2.54579e-07	10.6367	3836841	ENSG00000160014	CALM3	calmodulin 3 (phosphorylase kinase, delta) [Source:HGNC Symbol;Acc:1449]	2.47199e-30	1.40141e-16	ENSE00001048945|ENSE00001734148	AFE	chr19	47104331	47104694	1	ENSG00000160014	AFE
2782664	chr4	-	114682513	114682616	core	-3.48094	skipped	-8.26825	4.77624e-10	4.30906e-08	12.8994	2782545	ENSG00000145349	CAMK2D	calcium/calmodulin-dependent protein kinase II delta [Source:HGNC Symbol;Acc:1462]	1.32403e-18	1.32254e-10	ENSE00001822043|ENSE00002037416|ENSE00002062068|ENSE00002063428|ENSE00002320733	none	none	none	none	none	none	none
3294875	chr10	-	75579327	75579375	core	-3.6392	skipped	-8.54347	2.09519e-10	2.30656e-08	13.7076	3294854	ENSG00000148660	CAMK2G	calcium/calmodulin-dependent protein kinase II gamma [Source:HGNC Symbol;Acc:1463]	2.31788e-24	6.23509e-10	ENSE00001519509|ENSE00001935610|ENSE00002493224|ENSE00002529796	CE	chr10	75577313	75581439	-1	ENSG00000148660	CE
3294923	chr10	-	75609030	75609091	core	2.4358	included	7.60621	3.58593e-09	2.04487e-07	10.9208	3294854	ENSG00000148660	CAMK2G	calcium/calmodulin-dependent protein kinase II gamma [Source:HGNC Symbol;Acc:1463]	2.31788e-24	6.23509e-10	ENSE00002433261|ENSE00002525266	CE	chr10	75602300	75620587	-1	ENSG00000148660	CE
2400185	chr1	-	20811916	20811944	core	-5.95526	skipped	-11.5045	5.38605e-14	5.14801e-11	21.7742	2400177	ENSG00000162545	CAMK2N1	calcium/calmodulin-dependent protein kinase II inhibitor 1 [Source:HGNC Symbol;Acc:24190]	6.18036e-31	6.43863e-34	ENSE00001465686	none	none	none	none	none	none	none
2400184	chr1	-	20811708	20811865	core	-3.65167	skipped	-9.28699	2.36623e-11	4.43145e-09	15.8442	2400177	ENSG00000162545	CAMK2N1	calcium/calmodulin-dependent protein kinase II inhibitor 1 [Source:HGNC Symbol;Acc:24190]	6.18036e-31	6.43863e-34	ENSE00001465686	none	none	none	none	none	none	none
2823884	chr5	+	110560111	110560143	core	-3.9152	skipped	-9.03673	4.89296e-11	7.65752e-09	15.1329	2823880	ENSG00000152495	CAMK4	calcium/calmodulin-dependent protein kinase IV [Source:HGNC Symbol;Acc:1464]	2.952e-25	1.06365e-10	ENSE00002032738|ENSE00002033975|ENSE00002059430|ENSE00002072458|ENSE00002078220	none	none	none	none	none	none	none
3420717	chr12	+	67663209	67663236	core	-4.78151	skipped	-8.41928	3.03553e-10	3.06052e-08	13.344	3420713	ENSG00000111530	CAND1	cullin-associated and neddylation-dissociated 1 [Source:HGNC Symbol;Acc:30688]	8.02252e-25	5.85982e-12	ENSE00001244663|ENSE00002288899|ENSE00002317618	AFE	chr12	67663061	67664040	1	ENSG00000111530	AFE
3420719	chr12	+	67663283	67663381	core	-4.21075	skipped	-7.89465	1.48157e-09	1.03214e-07	11.7885	3420713	ENSG00000111530	CAND1	cullin-associated and neddylation-dissociated 1 [Source:HGNC Symbol;Acc:30688]	8.02252e-25	5.85982e-12	AK292456-2|ENSE00001244663|ENSE00002215634|ENSE00002288899|ENSE00002317618	AFE	chr12	67663061	67664040	1	ENSG00000111530	AFE
3420716	chr12	+	67663134	67663208	core	-3.72041	skipped	-8.57866	1.88687e-10	2.12982e-08	13.8103	3420713	ENSG00000111530	CAND1	cullin-associated and neddylation-dissociated 1 [Source:HGNC Symbol;Acc:30688]	8.02252e-25	5.85982e-12	ENSE00001244663|ENSE00002288899|ENSE00002317618	AFE	chr12	67663061	67664040	1	ENSG00000111530	AFE
2562288	chr2	-	85628779	85628806	core	-6.68129	skipped	-10.0668	2.58916e-12	8.34827e-10	18.0067	2562271	ENSG00000042493	CAPG	capping protein (actin filament), gelsolin-like [Source:HGNC Symbol;Acc:1474]	9.2689e-24	3.44633e-11	ENSE00001762229|ENSE00001848169|ENSE00001903828|ENSE00002453933|ENSE00002516624	IR	chr2	85628652	85628806	-1	ENSG00000042493	IR
2562278	chr2	-	85625144	85625262	core	2.65616	included	7.41488	6.47352e-09	3.21295e-07	10.3409	2562271	ENSG00000042493	CAPG	capping protein (actin filament), gelsolin-like [Source:HGNC Symbol;Acc:1474]	9.2689e-24	3.44633e-11	ENSE00001773066|ENSE00001832419|ENSE00002492613|ENSE00002494514	A5SS	chr2	85625143	85625275	-1	ENSG00000042493	A5SS
2562282	chr2	-	85626358	85626387	core	3.11652	included	7.17014	1.38459e-08	5.82597e-07	9.5945	2562271	ENSG00000042493	CAPG	capping protein (actin filament), gelsolin-like [Source:HGNC Symbol;Acc:1474]	9.2689e-24	3.44633e-11	ENSE00001579193|ENSE00001585118|ENSE00002491051|ENSE00002519957	A3SS	chr2	85626259	85626408	-1	ENSG00000042493	A3SS
3334958	chr11	+	64949445	64949475	core	-5.07285	skipped	-7.06977	1.8938e-08	7.43932e-07	9.28705	3334954	ENSG00000014216	CAPN1	calpain 1, (mu/I) large subunit [Source:HGNC Symbol;Acc:1476]	2.8173e-35	1.15654e-10	ENSE00001535113|ENSE00001632673|ENSE00002145658|ENSE00002170111|ENSE00002177205|ENSE00002181732|ENSE00002183411|ENSE00002518535	A5SS	chr11	64949402	64949779	1	ENSG00000014216	A5SS
3334957	chr11	+	64949254	64949298	core	-4.18597	skipped	-6.95528	2.70941e-08	9.8273e-07	8.93551	3334954	ENSG00000014216	CAPN1	calpain 1, (mu/I) large subunit [Source:HGNC Symbol;Acc:1476]	2.8173e-35	1.15654e-10	ENSE00002163440|ENSE00002174271|ENSE00002179461|ENSE00002195873	AFE	chr11	64949216	64949484	1	ENSG00000014216	AFE
3334971	chr11	+	64955451	64955497	core	-3.53347	skipped	-9.28407	2.38632e-11	4.46164e-09	15.8359	3334954	ENSG00000014216	CAPN1	calpain 1, (mu/I) large subunit [Source:HGNC Symbol;Acc:1476]	2.8173e-35	1.15654e-10	ENSE00001119924|ENSE00002142663|ENSE00002176903|ENSE00002193633	none	none	none	none	none	none	none
2535912	chr2	+	241556826	241557029	core	5.6206	included	7.02259	2.19474e-08	8.34011e-07	9.14229	2535859	ENSG00000142330	CAPN10	calpain 10 [Source:HGNC Symbol;Acc:1477]	5.37431e-35	1.0759e-16	ENSE00001625595	none	none	none	none	none	none	none
2535909	chr2	+	241555828	241555928	core	6.29552	included	9.07082	4.42995e-11	7.07078e-09	15.2303	2535859	ENSG00000142330	CAPN10	calpain 10 [Source:HGNC Symbol;Acc:1477]	5.37431e-35	1.0759e-16	NA	none	none	none	none	none	none	none
3341192	chr11	+	76837023	76837162	core	-3.64756	skipped	-9.8777	4.39569e-12	1.22869e-09	17.4899	3341155	ENSG00000149260	CAPN5	calpain 5 [Source:HGNC Symbol;Acc:1482]	6.04008e-42	5.33395e-17	ENSE00002274090	none	none	none	none	none	none	none
3341181	chr11	+	76829222	76829295	core	3.07884	included	10.8753	2.8378e-13	1.67566e-10	20.1607	3341155	ENSG00000149260	CAPN5	calpain 5 [Source:HGNC Symbol;Acc:1482]	6.04008e-42	5.33395e-17	ENSE00000989651	CE	chr11	76796082	76834775	1	ENSG00000149260	CE
3831170	chr19	+	36631093	36631153	core	-6.60207	skipped	-7.98681	1.11902e-09	8.36192e-08	12.064	3831168	ENSG00000126247	CAPNS1	calpain, small subunit 1 [Source:HGNC Symbol;Acc:1481]	1.33632e-26	6.29135e-08	BC064998-1	CE	chr19	36631060	36631898	1	ENSG00000126247	CE
3831191	chr19	+	36640548	36640686	core	-6.30287	skipped	-8.39592	3.25538e-10	3.21864e-08	13.2754	3831168	ENSG00000126247	CAPNS1	calpain, small subunit 1 [Source:HGNC Symbol;Acc:1481]	1.33632e-26	6.29135e-08		CE	chr19	36637193	36641215	1	ENSG00000126247	CE
3831169	chr19	+	36630939	36631059	core	-5.76299	skipped	-9.50962	1.24815e-11	2.73661e-09	16.47	3831168	ENSG00000126247	CAPNS1	calpain, small subunit 1 [Source:HGNC Symbol;Acc:1481]	1.33632e-26	6.29135e-08	BC064998-1|ENSE00001179629	AFE	chr19	36630477	36631815	1	ENSG00000126247	AFE
3326195	chr11	+	34073995	34074058	core	-7.27764	skipped	-9.4976	1.29179e-11	2.80223e-09	16.4363	3326183	ENSG00000135387	CAPRIN1	cell cycle associated protein 1 [Source:HGNC Symbol;Acc:6743]	6.4943e-30	1.16813e-10	ENSE00002142502|ENSE00002150290|ENSE00002152113|ENSE00002166958|ENSE00002549062|ENSE00002556347	CE	chr11	34073419	34093272	1	ENSG00000135387	CE
3326192	chr11	+	34073320	34073409	core	-4.94096	skipped	-7.71455	2.57037e-09	1.58348e-07	11.2477	3326183	ENSG00000135387	CAPRIN1	cell cycle associated protein 1 [Source:HGNC Symbol;Acc:6743]	6.4943e-30	1.16813e-10	ENSE00001186165|ENSE00002142649|ENSE00002158861|ENSE00002169317	AFE	chr11	34073230	34073709	1	ENSG00000135387	AFE
3326238	chr11	+	34119276	34119301	core	-3.30124	skipped	-7.31777	8.74766e-09	4.07695e-07	10.0453	3326183	ENSG00000135387	CAPRIN1	cell cycle associated protein 1 [Source:HGNC Symbol;Acc:6743]	6.4943e-30	1.16813e-10	ENSE00001280315|ENSE00002149624|ENSE00002165828|ENSE00002175038|ENSE00002176042	none	none	none	none	none	none	none
3449415	chr12	-	30907269	30907332	core	-2.48125	skipped	-7.3536	7.8273e-09	3.73538e-07	10.1545	3449368	ENSG00000110888	CAPRIN2	caprin family member 2 [Source:HGNC Symbol;Acc:21259]	7.54515e-16	2.55182e-08	ENSE00002537703|ENSE00002570634	CE	chr12	30904068	30907516	-1	ENSG00000110888	CE
3590015	chr15	+	40886220	40886341	core	-3.03257	skipped	-9.09787	4.09432e-11	6.62924e-09	15.3074	3590014	ENSG00000137812	CASC5	cancer susceptibility candidate 5 [Source:HGNC Symbol;Acc:24054]	1.28584e-26	3.16411e-14	ENSE00002143472|ENSE00002145622|ENSE00002155288	none	none	none	none	none	none	none
3590016	chr15	+	40886360	40886465	core	-2.54026	skipped	-7.54765	4.295e-09	2.35209e-07	10.7437	3590014	ENSG00000137812	CASC5	cancer susceptibility candidate 5 [Source:HGNC Symbol;Acc:24054]	1.28584e-26	3.16411e-14	ENSE00001387313|ENSE00002143472|ENSE00002145622|ENSE00002149874|ENSE00002155288	none	none	none	none	none	none	none
3590024	chr15	+	40897318	40897347	core	2.08413	included	8.26885	4.76763e-10	4.30822e-08	12.9012	3590014	ENSG00000137812	CASC5	cancer susceptibility candidate 5 [Source:HGNC Symbol;Acc:24054]	1.28584e-26	3.16411e-14	ENSE00001154698|ENSE00002187431	CE	chr15	40895165	40898590	1	ENSG00000137812	CE
3590072	chr15	+	40951622	40951652	core	3.68513	included	13.1313	9.2373e-16	3.05286e-12	25.6972	3590014	ENSG00000137812	CASC5	cancer susceptibility candidate 5 [Source:HGNC Symbol;Acc:24054]	1.28584e-26	3.16411e-14	ENSE00001539530	none	none	none	none	none	none	none
3264954	chr10	+	115439649	115439717	core	-2.76831	skipped	-9.46594	1.41432e-11	2.99856e-09	16.3477	3264948	ENSG00000165806	CASP7	caspase 7, apoptosis-related cysteine peptidase [Source:HGNC Symbol;Acc:1508]	1.8725e-21	1.11939e-14	ENSE00001187856|ENSE00001404319|ENSE00001449474|ENSE00001738102|ENSE00001746508|ENSE00001832746	AFE	chr10	115438963	115439737	1	ENSG00000165806	AFE
2821223	chr5	+	96038519	96038599	core	-3.80345	skipped	-8.18737	6.09473e-10	5.18237e-08	12.6602	2821194	ENSG00000153113	CAST	calpastatin [Source:HGNC Symbol;Acc:1515]	5.35215e-17	5.10661e-09	ENSE00001345595|ENSE00002029855|ENSE00002059164|ENSE00002061435|ENSE00002070424|ENSE00002076288|ENSE00002086671	AFE	chr5	96031489	96038619	1	ENSG00000153113	AFE
3665117	chr16	+	67063136	67063271	core	-4.07151	skipped	-10.1581	2.00833e-12	6.90125e-10	18.2545	3665116	ENSG00000067955	CBFB	core-binding factor, beta subunit [Source:HGNC Symbol;Acc:1539]	4.50961e-17	2.32836e-09	ENSE00001297396	AFE	chr16	67063019	67063388	1	ENSG00000067955	AFE
3665120	chr16	+	67063643	67063705	core	-2.53652	skipped	-9.48522	1.33838e-11	2.8838e-09	16.4017	3665116	ENSG00000067955	CBFB	core-binding factor, beta subunit [Source:HGNC Symbol;Acc:1539]	4.50961e-17	2.32836e-09	ENSE00000688453	none	none	none	none	none	none	none
2687337	chr3	-	105587756	105587859	core	-3.64128	skipped	-8.55099	2.04876e-10	2.26923e-08	13.7296	2687255	ENSG00000114423	CBLB	Cas-Br-M (murine) ecotropic retroviral transforming sequence b [Source:HGNC Symbol;Acc:1542]	5.71096e-26	4.6065e-08	ENSE00001340691|ENSE00001596031	A3SS	chr3	105587756	105588266	-1	ENSG00000114423	A3SS
2687281	chr3	-	105421055	105421084	core	-3.4974	skipped	-14.0017	1.19498e-16	7.25819e-13	27.6548	2687255	ENSG00000114423	CBLB	Cas-Br-M (murine) ecotropic retroviral transforming sequence b [Source:HGNC Symbol;Acc:1542]	5.71096e-26	4.6065e-08	BX649066-3|ENSE00001607504	none	none	none	none	none	none	none
3808778	chr18	-	52626568	52626632	core	-3.62883	skipped	-7.71143	2.59512e-09	1.59435e-07	11.2383	3808745	ENSG00000166510	CCDC68	coiled-coil domain containing 68 [Source:HGNC Symbol;Acc:24350]	3.32432e-23	7.68825e-17	ENSE00001382141	AFE	chr18	52625206	52626692	-1	ENSG00000166510	AFE
3204293	chr9	-	34691110	34691136	core	-5.04435	skipped	-9.72335	6.79457e-12	1.71249e-09	17.0644	3204285	ENSG00000172724	CCL19	chemokine (C-C motif) ligand 19 [Source:HGNC Symbol;Acc:10617]	3.91748e-20	5.89238e-12	ENSE00001189812|ENSE00001954863	none	none	none	none	none	none	none
3204292	chr9	-	34690246	34690337	core	2.22364	included	7.27002	1.01463e-08	4.56593e-07	9.8997	3204285	ENSG00000172724	CCL19	chemokine (C-C motif) ligand 19 [Source:HGNC Symbol;Acc:10617]	3.91748e-20	5.89238e-12	ENSE00001189806	none	none	none	none	none	none	none
2784129	chr4	-	122744784	122744815	core	-3.85546	skipped	-7.95289	1.24067e-09	9.04386e-08	11.9627	2784113	ENSG00000145386	CCNA2	cyclin A2 [Source:HGNC Symbol;Acc:1578]	3.31699e-24	8.41885e-14	ENSE00001176937	CNE	chr4	122744571	122745087	-1	ENSG00000145386	CNE
2784128	chr4	-	122744591	122744740	core	-2.15024	skipped	-7.62542	3.3801e-09	1.95528e-07	10.9788	2784113	ENSG00000145386	CCNA2	cyclin A2 [Source:HGNC Symbol;Acc:1578]	3.31699e-24	8.41885e-14	ENSE00001176937	CNE	chr4	122744571	122745087	-1	ENSG00000145386	CNE
2784120	chr4	-	122739958	122740044	core	2.3546	included	8.02961	9.826e-10	7.55214e-08	12.1916	2784113	ENSG00000145386	CCNA2	cyclin A2 [Source:HGNC Symbol;Acc:1578]	3.31699e-24	8.41885e-14	ENSE00001016934	CNE	chr4	122739955	122740068	-1	ENSG00000145386	CNE
2813418	chr5	+	68462969	68463010	core	-4.1263	skipped	-8.20906	5.70872e-10	4.94393e-08	12.7244	2813414	ENSG00000134057	CCNB1	cyclin B1 [Source:HGNC Symbol;Acc:1579]	4.24525e-15	3.0179e-11	ENSE00001821671|ENSE00002079274	none	none	none	none	none	none	none
2813417	chr5	+	68462939	68462963	core	-3.66487	skipped	-7.52154	4.65538e-09	2.49161e-07	10.6646	2813414	ENSG00000134057	CCNB1	cyclin B1 [Source:HGNC Symbol;Acc:1579]	4.24525e-15	3.0179e-11	ENSE00001821671|ENSE00002079274	none	none	none	none	none	none	none
2813419	chr5	+	68463016	68463059	core	-3.16804	skipped	-8.81463	9.38431e-11	1.24571e-08	14.4949	2813414	ENSG00000134057	CCNB1	cyclin B1 [Source:HGNC Symbol;Acc:1579]	4.24525e-15	3.0179e-11	ENSE00001821671|ENSE00002059039|ENSE00002079274	none	none	none	none	none	none	none
3595996	chr15	+	59417047	59417076	core	-3.04006	skipped	-7.79101	2.0335e-09	1.32119e-07	11.4777	3595979	ENSG00000157456	CCNB2	cyclin B2 [Source:HGNC Symbol;Acc:1580]	6.42803e-27	1.70906e-29	ENSE00001032724|ENSE00002559068	none	none	none	none	none	none	none
3595992	chr15	+	59409469	59409504	core	2.57498	included	8.75752	1.11059e-10	1.4254e-08	14.3299	3595979	ENSG00000157456	CCNB2	cyclin B2 [Source:HGNC Symbol;Acc:1580]	6.42803e-27	1.70906e-29	ENSE00001032713|ENSE00002554403	CE	chr15	59409126	59415715	1	ENSG00000157456	CE
3595994	chr15	+	59415725	59415753	core	2.63571	included	9.86225	4.59086e-12	1.2706e-09	17.4475	3595979	ENSG00000157456	CCNB2	cyclin B2 [Source:HGNC Symbol;Acc:1580]	6.42803e-27	1.70906e-29	ENSE00001032720|ENSE00002557269	none	none	none	none	none	none	none
2953878	chr6	-	41909256	41909287	core	-3.421	skipped	-7.23462	1.1327e-08	4.98126e-07	9.79162	2953866	ENSG00000112576	CCND3	cyclin D3 [Source:HGNC Symbol;Acc:1585]	7.34118e-10	5.43421e-07	ENSE00001459243|ENSE00001517831|ENSE00002029137|ENSE00002066735	CE	chr6	41905133	42016238	-1	ENSG00000112576	CE
2953880	chr6	-	41909411	41909552	core	-2.65634	skipped	-9.13081	3.72022e-11	6.21146e-09	15.4013	2953866	ENSG00000112576	CCND3	cyclin D3 [Source:HGNC Symbol;Acc:1585]	7.34118e-10	5.43421e-07	ENSE00001459243|ENSE00002029137|ENSE00002066735	CE	chr6	41905133	42016238	-1	ENSG00000112576	CE
3756333	chr17	-	38721662	38721721	core	-2.7358	skipped	-7.24587	1.09376e-08	4.84922e-07	9.82597	3756319	ENSG00000126353	CCR7	chemokine (C-C motif) receptor 7 [Source:HGNC Symbol;Acc:1608]	6.2106e-16	3.32353e-14	NA	AFE	chr17	38716931	38721724	-1	ENSG00000126353	AFE
3756321	chr17	-	38711306	38711987	core	3.03352	included	9.12887	3.74119e-11	6.24184e-09	15.3958	3756319	ENSG00000126353	CCR7	chemokine (C-C motif) receptor 7 [Source:HGNC Symbol;Acc:1608]	6.2106e-16	3.32353e-14	NA	none	none	none	none	none	none	none
2913696	chr6	+	74405972	74406005	core	-5.89092	skipped	-10.4608	8.723e-13	3.76993e-10	19.0676	2913694	ENSG00000156535	CD109	CD109 molecule [Source:HGNC Symbol;Acc:21685]	1.07684e-29	1.16423e-16	ENSE00001120803|ENSE00001918330	none	none	none	none	none	none	none
2913697	chr6	+	74407144	74407194	core	-2.89326	skipped	-10.0264	2.89794e-12	9.0454e-10	17.8967	2913694	ENSG00000156535	CD109	CD109 molecule [Source:HGNC Symbol;Acc:21685]	1.07684e-29	1.16423e-16	ENSE00001084367	none	none	none	none	none	none	none
2860192	chr5	-	66481694	66481816	core	3.1164	included	10.2818	1.42631e-12	5.29821e-10	18.5883	2860178	ENSG00000134061	CD180	CD180 molecule [Source:HGNC Symbol;Acc:6726]	1.26914e-19	2.13421e-12	ENSE00000750451|ENSE00002053985	none	none	none	none	none	none	none
2362208	chr1	+	158262427	158262492	core	-2.11503	skipped	-8.27595	4.66682e-10	4.24959e-08	12.9221	2362201	ENSG00000158481	CD1C	CD1c molecule [Source:HGNC Symbol;Acc:1636]	6.02597e-11	3.11504e-08	ENSE00002332786	CNE	chr1	158262386	158262664	1	ENSG00000158481	CNE
2353690	chr1	+	117311451	117311677	core	2.21589	included	7.11048	1.6677e-08	6.73861e-07	9.41186	2353669	ENSG00000116824	CD2	CD2 molecule [Source:HGNC Symbol;Acc:1639]	1.79381e-12	1.01512e-07	ENSE00001141790	none	none	none	none	none	none	none
2353672	chr1	+	117297258	117297509	core	3.52872	included	7.83558	1.77438e-09	1.18434e-07	11.6115	2353669	ENSG00000116824	CD2	CD2 molecule [Source:HGNC Symbol;Acc:1639]	1.79381e-12	1.01512e-07	AK310676-2|ENSE00000785006|ENSE00001450121	none	none	none	none	none	none	none
3402508	chr12	+	6554281	6554369	core	-3.14407	skipped	-8.04703	9.31976e-10	7.25988e-08	12.2435	3402506	ENSG00000139193	CD27	CD27 molecule [Source:HGNC Symbol;Acc:11922]	1.50742e-24	2.13523e-22	ENSE00000936997	none	none	none	none	none	none	none
3402519	chr12	+	6560832	6560863	core	2.72409	included	8.4759	2.56285e-10	2.67392e-08	13.51	3402506	ENSG00000139193	CD27	CD27 molecule [Source:HGNC Symbol;Acc:11922]	1.50742e-24	2.13523e-22	ENSE00000937002|ENSE00002302126	CNE	chr12	6560434	6560884	1	ENSG00000139193	CNE
2523815	chr2	+	204594441	204594483	core	2.14904	included	8.23239	5.32092e-10	4.68022e-08	12.7934	2523801	ENSG00000178562	CD28	CD28 molecule [Source:HGNC Symbol;Acc:1653]	7.9e-10	4.06672e-07	ENSE00001246021	CNE	chr2	204594371	204594495	1	ENSG00000178562	CNE
2719663	chr4	+	15780175	15780208	core	-2.81917	skipped	-7.09802	1.73387e-08	6.95203e-07	9.37366	2719656	ENSG00000004468	CD38	CD38 molecule [Source:HGNC Symbol;Acc:1667]	3.21879e-10	3.56344e-09	ENSE00001131145|ENSE00002025055|ENSE00002039023|ENSE00002042471|ENSE00002297885	none	none	none	none	none	none	none
2719661	chr4	+	15780038	15780085	core	-2.27058	skipped	-8.27718	4.64952e-10	4.24138e-08	12.9258	2719656	ENSG00000004468	CD38	CD38 molecule [Source:HGNC Symbol;Acc:1667]	3.21879e-10	3.56344e-09	ENSE00001131145|ENSE00002025055|ENSE00002039023|ENSE00002042471|ENSE00002297885	none	none	none	none	none	none	none
2719692	chr4	+	15841655	15841729	core	2.14028	included	9.33896	2.0369e-11	3.94636e-09	15.9909	2719656	ENSG00000004468	CD38	CD38 molecule [Source:HGNC Symbol;Acc:1667]	3.21879e-10	3.56344e-09	ENSE00000705347|ENSE00002050149	none	none	none	none	none	none	none
2719672	chr4	+	15818135	15818263	core	3.19705	included	9.82217	5.1395e-12	1.37667e-09	17.3372	2719656	ENSG00000004468	CD38	CD38 molecule [Source:HGNC Symbol;Acc:1667]	3.21879e-10	3.56344e-09	ENSE00000705354|ENSE00002023632|ENSE00002039501|ENSE00002056694	none	none	none	none	none	none	none
3351286	chr11	+	118175622	118175660	core	-2.86784	skipped	-7.68747	2.79314e-09	1.69103e-07	11.1661	3351280	ENSG00000198851	CD3E	CD3e molecule, epsilon (CD3-TCR complex) [Source:HGNC Symbol;Acc:1674]	1.87203e-07	8.39075e-09	ENSE00002190546|ENSE00002550165|ENSE00002574909	none	none	none	none	none	none	none
3351289	chr11	+	118183352	118183574	core	3.37613	included	8.79245	1.00181e-10	1.30821e-08	14.4309	3351280	ENSG00000198851	CD3E	CD3e molecule, epsilon (CD3-TCR complex) [Source:HGNC Symbol;Acc:1674]	1.87203e-07	8.39075e-09	ENSE00001434986|ENSE00002153453|ENSE00002158025|ENSE00002178947	IR	chr11	118182868	118184589	1	ENSG00000198851	IR
2687808	chr3	-	107809809	107809896	core	-3.90188	skipped	-7.60945	3.55036e-09	2.02922e-07	10.9306	2687739	ENSG00000196776	CD47	CD47 molecule [Source:HGNC Symbol;Acc:1682]	3.84693e-17	6.11143e-07	ENSE00001813207|ENSE00001932120	none	none	none	none	none	none	none
2440369	chr1	-	160654575	160654634	core	-6.52531	skipped	-10.5745	6.39564e-13	3.01959e-10	19.3699	2440354	ENSG00000117091	CD48	CD48 molecule [Source:HGNC Symbol;Acc:1683]	1.04094e-24	1.39244e-13	ENSE00001679419	none	none	none	none	none	none	none
2377230	chr1	+	207494873	207495045	core	-5.28878	skipped	-11.056	1.75143e-13	1.20002e-10	20.6298	2377229	ENSG00000196352	CD55	CD55 molecule, decay accelerating factor for complement (Cromer blood group) [Source:HGNC Symbol;Acc:2665]	3.72084e-34	2.496e-19	ENSE00001385350|ENSE00001840627|ENSE00001902596|ENSE00002292559|ENSE00002548395|ENSE00002565256	none	none	none	none	none	none	none
2377232	chr1	+	207495111	207495207	core	-4.38445	skipped	-11.6747	3.46564e-14	3.70881e-11	22.2014	2377229	ENSG00000196352	CD55	CD55 molecule, decay accelerating factor for complement (Cromer blood group) [Source:HGNC Symbol;Acc:2665]	3.72084e-34	2.496e-19	ENSE00001385350|ENSE00001693152|ENSE00001840627|ENSE00001902596|ENSE00002140960|ENSE00002144544|ENSE00002241057|ENSE00002292559|ENSE00002548395|ENSE00002565256	none	none	none	none	none	none	none
2377258	chr1	+	207513757	207513781	core	-3.01114	skipped	-7.10161	1.71456e-08	6.89058e-07	9.38466	2377229	ENSG00000196352	CD55	CD55 molecule, decay accelerating factor for complement (Cromer blood group) [Source:HGNC Symbol;Acc:2665]	3.72084e-34	2.496e-19	ENSE00001443397|ENSE00002384542	CE	chr1	207512763	207523482	1	ENSG00000196352	CE
2429882	chr1	-	117113534	117113564	core	-2.80442	skipped	-7.18185	1.33495e-08	5.66592e-07	9.63034	2429842	ENSG00000116815	CD58	CD58 molecule [Source:HGNC Symbol;Acc:1688]	8.04217e-11	7.53376e-08	NA	none	none	none	none	none	none	none
3332688	chr11	+	60778578	60778607	core	3.93629	included	9.73934	6.49396e-12	1.65843e-09	17.1087	3332663	ENSG00000013725	CD6	CD6 molecule [Source:HGNC Symbol;Acc:1691]	2.79179e-27	1.38637e-14	ENSE00002498817|ENSE00002506659	CE	chr11	60776318	60780894	1	ENSG00000013725	CE
3708860	chr17	+	7483004	7483030	core	-4.50828	skipped	-8.98692	5.65937e-11	8.48471e-09	14.9904	3708858	ENSG00000129226	CD68	CD68 molecule [Source:HGNC Symbol;Acc:1693]	1.1011e-15	5.84638e-08	ENSE00001304391|ENSE00001549375	CNE	chr17	7480887	7483645	1	ENSG00000264772	CNE
3708859	chr17	+	7482951	7482995	core	-4.41317	skipped	-7.24196	1.10715e-08	4.89602e-07	9.81402	3708858	ENSG00000129226	CD68	CD68 molecule [Source:HGNC Symbol;Acc:1693]	1.1011e-15	5.84638e-08	ENSE00001304391|ENSE00001549375	CNE	chr17	7480887	7483645	1	ENSG00000264772	CNE
3317311	chr11	+	2398592	2398701	core	-6.80963	skipped	-7.06221	1.93906e-08	7.5765e-07	9.26387	3317309	ENSG00000110651	CD81	CD81 molecule [Source:HGNC Symbol;Acc:1701]	4.74352e-28	2.93093e-09	ENSE00001227086	CE	chr11	2397588	2411641	1	ENSG00000110651	CE
2895872	chr6	+	14117737	14117988	core	-3.38639	skipped	-7.61262	3.51589e-09	2.01692e-07	10.9402	2895841	ENSG00000112149	CD83	CD83 molecule [Source:HGNC Symbol;Acc:1703]	1.78681e-18	3.75345e-15	ENSE00001479915	CNE	chr6	14117872	14118079	1	ENSG00000112149	CNE
2895893	chr6	+	14135781	14135818	core	-2.59398	skipped	-8.67701	1.40916e-10	1.6953e-08	14.0965	2895841	ENSG00000112149	CD83	CD83 molecule [Source:HGNC Symbol;Acc:1703]	1.78681e-18	3.75345e-15	AK223315-5|ENSE00001479901	CNE	chr6	14135339	14137149	1	ENSG00000112149	CNE
2895891	chr6	+	14135372	14135456	core	2.30863	included	8.87312	7.90059e-11	1.09208e-08	14.6636	2895841	ENSG00000112149	CD83	CD83 molecule [Source:HGNC Symbol;Acc:1703]	1.78681e-18	3.75345e-15	AK223315-5|ENSE00001479901	CNE	chr6	14135339	14137149	1	ENSG00000112149	CNE
2562951	chr2	-	87017955	87017995	core	-2.49537	skipped	-8.01182	1.03712e-09	7.8742e-08	12.1386	2562932	ENSG00000153563	CD8A	CD8a molecule [Source:HGNC Symbol;Acc:1706]	6.86271e-20	9.16023e-15	ENSE00001220203|ENSE00001587142|ENSE00001897263|ENSE00001952296	IR	chr2	87017900	87018803	-1	ENSG00000153563	IR
2562941	chr2	-	87016447	87016543	core	2.01096	included	6.96047	2.66569e-08	9.70473e-07	8.95147	2562932	ENSG00000153563	CD8A	CD8a molecule [Source:HGNC Symbol;Acc:1706]	6.86271e-20	9.16023e-15	ENSE00001011450	CE	chr2	87015684	87016762	-1	ENSG00000153563	CE
2562937	chr2	-	87013043	87013093	core	2.32381	included	7.21758	1.19439e-08	5.19092e-07	9.73956	2562932	ENSG00000153563	CD8A	CD8a molecule [Source:HGNC Symbol;Acc:1706]	6.86271e-20	9.16023e-15	ENSE00001185334|ENSE00001581290|ENSE00001587867|ENSE00001843887|ENSE00002214731	none	none	none	none	none	none	none
2562936	chr2	-	87013008	87013040	core	3.15998	included	7.17117	1.38015e-08	5.80949e-07	9.59765	2562932	ENSG00000153563	CD8A	CD8a molecule [Source:HGNC Symbol;Acc:1706]	6.86271e-20	9.16023e-15	ENSE00001185334|ENSE00001587867|ENSE00001843887|ENSE00002214731	none	none	none	none	none	none	none
2635747	chr3	+	111264136	111264221	core	2.01801	included	9.27842	2.42553e-11	4.52227e-09	15.82	2635741	ENSG00000153283	CD96	CD96 molecule [Source:HGNC Symbol;Acc:16892]	1.39996e-31	1.31562e-11	ENSE00001075762|ENSE00001882997	A5SS	chr3	111263893	111264249	1	ENSG00000153283	A5SS
2635753	chr3	+	111304198	111304225	core	2.47654	included	7.7254	2.48621e-09	1.54472e-07	11.2804	2635741	ENSG00000153283	CD96	CD96 molecule [Source:HGNC Symbol;Acc:16892]	1.39996e-31	1.31562e-11	ENSE00001009963	none	none	none	none	none	none	none
3822713	chr19	+	14519331	14519420	core	-3.77739	skipped	-8.52566	2.20932e-10	2.39398e-08	13.6556	3822657	ENSG00000123146	CD97	CD97 molecule [Source:HGNC Symbol;Acc:1711]	4.82177e-27	7.42552e-11	AX775807-15|AX775809-15|ENSE00001393580	none	none	none	none	none	none	none
3822698	chr19	+	14515235	14515319	core	-2.98315	skipped	-9.1745	3.27688e-11	5.58747e-09	15.5255	3822657	ENSG00000123146	CD97	CD97 molecule [Source:HGNC Symbol;Acc:1711]	4.82177e-27	7.42552e-11	AX775807-7|AX775809-7|ENSE00000836572	none	none	none	none	none	none	none
3822706	chr19	+	14517687	14517756	core	2.48309	included	7.79124	2.03203e-09	1.32062e-07	11.4784	3822657	ENSG00000123146	CD97	CD97 molecule [Source:HGNC Symbol;Acc:1711]	4.82177e-27	7.42552e-11	ENSE00000836579	none	none	none	none	none	none	none
3874448	chr20	+	3779074	3779110	core	-2.36259	skipped	-7.21406	1.20755e-08	5.23494e-07	9.7288	3874438	ENSG00000101224	CDC25B	cell division cycle 25 homolog B (S. pombe) [Source:HGNC Symbol;Acc:1726]	2.00251e-27	1.05417e-15	ENSE00000858844|ENSE00001900167	none	none	none	none	none	none	none
3874465	chr20	+	3783566	3783608	core	2.10395	included	6.96366	2.63919e-08	9.61918e-07	8.96128	3874438	ENSG00000101224	CDC25B	cell division cycle 25 homolog B (S. pombe) [Source:HGNC Symbol;Acc:1726]	2.00251e-27	1.05417e-15	ENSE00001658249|ENSE00001882452|ENSE00001948602	IR	chr20	3783377	3783619	1	ENSG00000101224	IR
3874472	chr20	+	3785815	3786442	core	2.19038	included	7.09753	1.7365e-08	6.95843e-07	9.37218	3874438	ENSG00000101224	CDC25B	cell division cycle 25 homolog B (S. pombe) [Source:HGNC Symbol;Acc:1726]	2.00251e-27	1.05417e-15	AK124284-1|ENSE00001620101|ENSE00001826116|ENSE00001869849|ENSE00001873914	none	none	none	none	none	none	none
2324637	chr1	+	22379189	22379221	core	-4.76156	skipped	-8.51858	2.25646e-10	2.43333e-08	13.6349	2324634	ENSG00000070831	CDC42	cell division cycle 42 (GTP binding protein, 25kDa) [Source:HGNC Symbol;Acc:1736]	4.00779e-11	1.67956e-08	ENSE00001132068|ENSE00001464168|ENSE00001797312|ENSE00001879845|ENSE00001889179	AFE	chr1	22379182	22379926	1	ENSG00000070831	AFE
3090728	chr8	+	25361026	25361060	core	2.01519	included	8.15492	6.72237e-10	5.6016e-08	12.5641	3090697	ENSG00000184661	CDCA2	cell division cycle associated 2 [Source:HGNC Symbol;Acc:14623]	5.07637e-19	9.4852e-14	AK299278-14|ENSE00001309759|ENSE00002281066	none	none	none	none	none	none	none
3090707	chr8	+	25317951	25318055	core	2.06229	included	7.54683	4.30584e-09	2.35501e-07	10.7412	3090697	ENSG00000184661	CDCA2	cell division cycle associated 2 [Source:HGNC Symbol;Acc:14623]	5.07637e-19	9.4852e-14	ENSE00001376448|ENSE00001607944|ENSE00001616256|ENSE00002115687	IR	chr8	25317756	25318070	1	ENSG00000184661	IR
3090706	chr8	+	25317900	25317926	core	2.64727	included	7.38214	7.16437e-09	3.48193e-07	10.2413	3090697	ENSG00000184661	CDCA2	cell division cycle associated 2 [Source:HGNC Symbol;Acc:14623]	5.07637e-19	9.4852e-14	ENSE00001376448|ENSE00001607944|ENSE00001616256|ENSE00002115687	IR	chr8	25317756	25318070	1	ENSG00000184661	IR
3377437	chr11	-	64851412	64851442	core	-2.47906	skipped	-7.61279	3.51407e-09	2.01692e-07	10.9407	3377423	ENSG00000146670	CDCA5	cell division cycle associated 5 [Source:HGNC Symbol;Acc:14626]	3.00325e-25	5.26683e-15	ENSE00001169834|ENSE00001555179|ENSE00001908700|ENSE00002161096	IR	chr11	64851101	64851511	-1	ENSG00000146670	IR
2516058	chr2	+	174233651	174233677	core	-4.01564	skipped	-8.38267	3.38724e-10	3.31403e-08	13.2365	2516023	ENSG00000144354	CDCA7	cell division cycle associated 7 [Source:HGNC Symbol;Acc:14628]	4.28389e-23	6.37532e-13	ENSE00001009726|ENSE00001547844	none	none	none	none	none	none	none
2516033	chr2	+	174219583	174219687	core	-3.3939	skipped	-7.17876	1.34788e-08	5.70676e-07	9.62088	2516023	ENSG00000144354	CDCA7	cell division cycle associated 7 [Source:HGNC Symbol;Acc:14628]	4.28389e-23	6.37532e-13	ENSE00001009721|ENSE00001556718|ENSE00001578634|ENSE00001816571|ENSE00001819485|ENSE00002538500|ENSE00002568157	AFE	chr2	174219600	174223565	1	ENSG00000144354	AFE
2671764	chr3	-	45187831	45187896	core	-7.00762	skipped	-8.1416	6.99866e-10	5.78677e-08	12.5245	2671728	ENSG00000163814	CDCP1	CUB domain containing protein 1 [Source:HGNC Symbol;Acc:24357]	2.96616e-36	1.4712e-17	ENSE00001280130	AFE	chr3	45180844	45187914	-1	ENSG00000163814	AFE
3694702	chr16	-	65038545	65038575	core	-7.70574	skipped	-12.4916	4.39498e-15	8.8188e-12	24.1967	3694657	ENSG00000140937	CDH11	cadherin 11, type 2, OB-cadherin (osteoblast) [Source:HGNC Symbol;Acc:1750]	5.10617e-37	1.01426e-12	AK308000-3|ENSE00001350257	CE	chr16	65032760	65087706	-1	ENSG00000140937	CE
3694703	chr16	-	65038602	65038712	core	-6.93948	skipped	-15.7398	2.58315e-18	4.46556e-14	31.2903	3694657	ENSG00000140937	CDH11	cadherin 11, type 2, OB-cadherin (osteoblast) [Source:HGNC Symbol;Acc:1750]	5.10617e-37	1.01426e-12	AK308000-3|ENSE00001350257	CE	chr16	65032760	65087706	-1	ENSG00000140937	CE
3694754	chr16	-	65155791	65155900	core	-5.50447	skipped	-13.3014	6.15116e-16	2.34302e-12	26.0874	3694657	ENSG00000140937	CDH11	cadherin 11, type 2, OB-cadherin (osteoblast) [Source:HGNC Symbol;Acc:1750]	5.10617e-37	1.01426e-12	AY380225-1|ENSE00001350268|ENSE00001822538|ENSE00002260852|ENSE00002279033|ENSE00002292448	CE	chr16	65087832	65158136	-1	ENSG00000140937	CE
3694704	chr16	-	65038737	65038762	core	-3.86072	skipped	-9.204	3.0082e-11	5.26186e-09	15.6092	3694657	ENSG00000140937	CDH11	cadherin 11, type 2, OB-cadherin (osteoblast) [Source:HGNC Symbol;Acc:1750]	5.10617e-37	1.01426e-12	AK308000-3|ENSE00001350257	CE	chr16	65032760	65087706	-1	ENSG00000140937	CE
3666369	chr16	+	68679543	68679612	core	-3.82753	skipped	-8.50057	2.38094e-10	2.52993e-08	13.5822	3666366	ENSG00000062038	CDH3	cadherin 3, type 1, P-cadherin (placental) [Source:HGNC Symbol;Acc:1762]	3.9979e-15	1.42654e-07	ENSE00001204134	CE	chr16	68679328	68710287	1	ENSG00000062038	CE
3666368	chr16	+	68679283	68679318	core	-2.18616	skipped	-7.86186	1.63748e-09	1.11144e-07	11.6903	3666366	ENSG00000062038	CDH3	cadherin 3, type 1, P-cadherin (placental) [Source:HGNC Symbol;Acc:1762]	3.9979e-15	1.42654e-07	ENSE00001317206|ENSE00001822923|ENSE00002252683	none	none	none	none	none	none	none
3666376	chr16	+	68710309	68710371	core	2.46296	included	9.05425	4.64912e-11	7.36307e-09	15.183	3666366	ENSG00000062038	CDH3	cadherin 3, type 1, P-cadherin (placental) [Source:HGNC Symbol;Acc:1762]	3.9979e-15	1.42654e-07	ENSE00001140456|ENSE00002232003	CE	chr16	68679654	68712036	1	ENSG00000062038	CE
3666402	chr16	+	68732440	68732824	core	2.55479	included	7.76532	2.19986e-09	1.40092e-07	11.4005	3666366	ENSG00000062038	CDH3	cadherin 3, type 1, P-cadherin (placental) [Source:HGNC Symbol;Acc:1762]	3.9979e-15	1.42654e-07	ENSE00001140450|ENSE00002253499	none	none	none	none	none	none	none
3666381	chr16	+	68712115	68712139	core	2.97809	included	7.74063	2.37281e-09	1.48621e-07	11.3262	3666366	ENSG00000062038	CDH3	cadherin 3, type 1, P-cadherin (placental) [Source:HGNC Symbol;Acc:1762]	3.9979e-15	1.42654e-07	ENSE00000691550	none	none	none	none	none	none	none
2805080	chr5	+	31193884	31193993	core	-3.74981	skipped	-6.95368	2.723e-08	9.86544e-07	8.93059	2805078	ENSG00000113361	CDH6	cadherin 6, type 2, K-cadherin (fetal kidney) [Source:HGNC Symbol;Acc:1765]	5.56933e-19	3.27041e-11	ENSE00001234867|ENSE00002054839	none	none	none	none	none	none	none
2842670	chr5	+	176017079	176017147	core	2.45327	included	6.98341	2.48098e-08	9.15838e-07	9.02196	2842624	ENSG00000074276	CDHR2	cadherin-related family member 2 [Source:HGNC Symbol;Acc:18231]	1.26728e-19	5.57115e-10	ENSE00002471224|ENSE00002530951	none	none	none	none	none	none	none
2998546	chr7	+	39990249	39990275	core	-3.61196	skipped	-8.467	2.63188e-10	2.72947e-08	13.484	2998536	ENSG00000065883	CDK13	cyclin-dependent kinase 13 [Source:HGNC Symbol;Acc:1733]	1.01045e-19	5.9011e-07	BC064414-1|ENSE00001886832|ENSE00001931770	none	none	none	none	none	none	none
2969538	chr6	-	111136479	111136515	core	-3.99261	skipped	-8.79629	9.90532e-11	1.298e-08	14.442	2969467	ENSG00000155111	CDK19	cyclin-dependent kinase 19 [Source:HGNC Symbol;Acc:19338]	2.91316e-24	1.95626e-11	ENSE00001816360	AFE	chr6	111136212	111136840	-1	ENSG00000155111	AFE
3476115	chr12	-	123756290	123756667	core	-7.56422	skipped	-7.96134	1.20918e-09	8.87185e-08	11.9879	3476097	ENSG00000111328	CDK2AP1	cyclin-dependent kinase 2 associated protein 1 [Source:HGNC Symbol;Acc:14002]	2.40743e-19	2.27794e-18	ENSE00001225302	AFE	chr12	123752716	123756687	-1	ENSG00000111328	AFE
3201490	chr9	-	22004616	22005660	core	3.47682	included	9.02183	5.11053e-11	7.92626e-09	15.0903	3201488	ENSG00000147883	CDKN2B	cyclin-dependent kinase inhibitor 2B (p15, inhibits CDK4) [Source:HGNC Symbol;Acc:1788]	1.81599e-14	3.86077e-18	ENSE00001941512	none	none	none	none	none	none	none
3536338	chr14	+	54863751	54863786	core	-3.05504	skipped	-9.41089	1.65626e-11	3.36545e-09	16.1932	3536336	ENSG00000100526	CDKN3	cyclin-dependent kinase inhibitor 3 [Source:HGNC Symbol;Acc:1791]	7.47525e-12	9.24392e-13	ENSE00001418528|ENSE00002220461|ENSE00002244599|ENSE00002469356|ENSE00002470763|ENSE00002491192|ENSE00002504276|ENSE00002509619	AFE	chr14	54863567	54866694	1	ENSG00000100526	AFE
2734294	chr4	+	85552999	85553028	core	2.23844	included	7.1219	1.60932e-08	6.54606e-07	9.44684	2734270	ENSG00000163624	CDS1	CDP-diacylglycerol synthase (phosphatidate cytidylyltransferase) 1 [Source:HGNC Symbol;Acc:1800]	4.99861e-11	5.3961e-08	ENSE00001592135	none	none	none	none	none	none	none
3834349	chr19	+	42213932	42213958	core	-5.35722	skipped	-11.9319	1.79285e-14	2.30238e-11	22.8393	3834341	ENSG00000105388	CEACAM5	carcinoembryonic antigen-related cell adhesion molecule 5 [Source:HGNC Symbol;Acc:1817]	3.67983e-18	1.03673e-21	ENSE00001835319|ENSE00002445284	CE	chr19	42212715	42260507	1	ENSG00000267881	CE
3834355	chr19	+	42219588	42219614	core	-5.19568	skipped	-8.7603	1.1015e-10	1.41535e-08	14.3379	3834341	ENSG00000105388	CEACAM5	carcinoembryonic antigen-related cell adhesion molecule 5 [Source:HGNC Symbol;Acc:1817]	3.67983e-18	1.03673e-21	ENSE00002508093	CE	chr19	42219169	42221373	1	ENSG00000105388	CE
3834360	chr19	+	42222196	42222289	core	3.11855	included	10.8123	3.36146e-13	1.86633e-10	19.996	3834341	ENSG00000105388	CEACAM5	carcinoembryonic antigen-related cell adhesion molecule 5 [Source:HGNC Symbol;Acc:1817]	3.67983e-18	1.03673e-21	ENSE00002519599	CE	chr19	42213959	42223848	1	ENSG00000105388	CE
3834361	chr19	+	42224038	42224068	core	3.30344	included	10.1758	1.91206e-12	6.67248e-10	18.3024	3834341	ENSG00000105388	CEACAM5	carcinoembryonic antigen-related cell adhesion molecule 5 [Source:HGNC Symbol;Acc:1817]	3.67983e-18	1.03673e-21	ENSE00002523265	CE	chr19	42212715	42260507	1	ENSG00000267881	CE
3834351	chr19	+	42219078	42219103	core	3.72244	included	7.83744	1.76429e-09	1.17935e-07	11.6171	3834341	ENSG00000105388	CEACAM5	carcinoembryonic antigen-related cell adhesion molecule 5 [Source:HGNC Symbol;Acc:1817]	3.67983e-18	1.03673e-21	ENSE00002458511	CE	chr19	42213959	42223848	1	ENSG00000105388	CE
3134022	chr8	-	48649608	48649857	core	2.44262	included	8.78066	1.03726e-10	1.34745e-08	14.3968	3134013	ENSG00000221869	CEBPD	CCAAT/enhancer binding protein (C/EBP), delta [Source:HGNC Symbol;Acc:1835]	1.63318e-11	5.47328e-07	ENSE00001567094|ENSE00002241668	CNE	chr8	48649471	48651648	-1	ENSG00000221869	CNE
3829315	chr19	+	33864413	33864541	core	-2.35154	skipped	-8.54095	2.11097e-10	2.31985e-08	13.7002	3829313	ENSG00000153879	CEBPG	CCAAT/enhancer binding protein (C/EBP), gamma [Source:HGNC Symbol;Acc:1837]	2.30838e-14	1.74422e-07		none	none	none	none	none	none	none
3372290	chr11	-	47574618	47574643	core	-7.01105	skipped	-9.59279	9.84454e-12	2.26914e-09	16.702	3372253	ENSG00000149187	CELF1	CUGBP, Elav-like family member 1 [Source:HGNC Symbol;Acc:2549]	4.44854e-43	5.75018e-15	ENSE00002161233	CE	chr11	47510577	47586825	-1	ENSG00000149187	CE
3234811	chr10	+	11059953	11060061	core	-2.99417	skipped	-8.66389	1.46503e-10	1.74202e-08	14.0584	3234760	ENSG00000048740	CELF2	CUGBP, Elav-like family member 2 [Source:HGNC Symbol;Acc:2550]	3.00954e-22	3.64659e-08	ENSE00001540479|ENSE00002268214	AFE	chr10	11047259	11207280	1	ENSG00000048740	AFE
3234850	chr10	+	11207200	11207245	core	-2.98807	skipped	-7.05706	1.9705e-08	7.67622e-07	9.24808	3234760	ENSG00000048740	CELF2	CUGBP, Elav-like family member 2 [Source:HGNC Symbol;Acc:2550]	3.00954e-22	3.64659e-08	AK293164-1|ENSE00001410229	AFE	chr10	11047259	11207280	1	ENSG00000048740	AFE
3964120	chr22	-	46932839	46932977	core	-2.74689	skipped	-7.58527	3.82474e-09	2.15103e-07	10.8575	3964049	ENSG00000075275	CELSR1	cadherin, EGF LAG seven-pass G-type receptor 1 (flamingo homolog, Drosophila) [Source:HGNC Symbol;Acc:1850]	4.77166e-39	4.93367e-20	NA	none	none	none	none	none	none	none
3964098	chr22	-	46832106	46832179	core	2.10291	included	7.59616	3.69863e-09	2.09548e-07	10.8904	3964049	ENSG00000075275	CELSR1	cadherin, EGF LAG seven-pass G-type receptor 1 (flamingo homolog, Drosophila) [Source:HGNC Symbol;Acc:1850]	4.77166e-39	4.93367e-20	ENSE00000657378	none	none	none	none	none	none	none
3964068	chr22	-	46772961	46773030	core	2.19508	included	7.86116	1.64101e-09	1.11317e-07	11.6882	3964049	ENSG00000075275	CELSR1	cadherin, EGF LAG seven-pass G-type receptor 1 (flamingo homolog, Drosophila) [Source:HGNC Symbol;Acc:1850]	4.77166e-39	4.93367e-20	ENSE00002443287|ENSE00002484329	none	none	none	none	none	none	none
3964092	chr22	-	46806305	46806414	core	2.22439	included	7.97536	1.15869e-09	8.58269e-08	12.0298	3964049	ENSG00000075275	CELSR1	cadherin, EGF LAG seven-pass G-type receptor 1 (flamingo homolog, Drosophila) [Source:HGNC Symbol;Acc:1850]	4.77166e-39	4.93367e-20	ENSE00000657375	none	none	none	none	none	none	none
3964051	chr22	-	46757449	46759049	core	2.78571	included	8.87614	7.83095e-11	1.08467e-08	14.6722	3964049	ENSG00000075275	CELSR1	cadherin, EGF LAG seven-pass G-type receptor 1 (flamingo homolog, Drosophila) [Source:HGNC Symbol;Acc:1850]	4.77166e-39	4.93367e-20	NA	IR	chr22	46757071	46760148	-1	ENSG00000075275	IR
3964062	chr22	-	46765109	46765138	core	3.32544	included	7.78089	2.09745e-09	1.35218e-07	11.4473	3964049	ENSG00000075275	CELSR1	cadherin, EGF LAG seven-pass G-type receptor 1 (flamingo homolog, Drosophila) [Source:HGNC Symbol;Acc:1850]	4.77166e-39	4.93367e-20	ENSE00000657335	none	none	none	none	none	none	none
2379864	chr1	+	214776567	214776598	core	-3.21671	skipped	-7.50835	4.84884e-09	2.57166e-07	10.6246	2379863	ENSG00000117724	CENPF	centromere protein F, 350/400kDa (mitosin) [Source:HGNC Symbol;Acc:1857]	4.20611e-17	2.77741e-07	ENSE00001443110	none	none	none	none	none	none	none
2379890	chr1	+	214805861	214805920	core	-2.0766	skipped	-7.16201	1.42011e-08	5.93984e-07	9.56963	2379863	ENSG00000117724	CENPF	centromere protein F, 350/400kDa (mitosin) [Source:HGNC Symbol;Acc:1857]	4.20611e-17	2.77741e-07	ENSE00000925535	none	none	none	none	none	none	none
2379907	chr1	+	214822110	214822138	core	2.19775	included	7.77208	2.15481e-09	1.37941e-07	11.4208	2379863	ENSG00000117724	CENPF	centromere protein F, 350/400kDa (mitosin) [Source:HGNC Symbol;Acc:1857]	4.20611e-17	2.77741e-07	ENSE00002328697|ENSE00002350219	none	none	none	none	none	none	none
2379899	chr1	+	214815557	214815691	core	2.92571	included	14.0508	1.06751e-16	6.83595e-13	27.7624	2379863	ENSG00000117724	CENPF	centromere protein F, 350/400kDa (mitosin) [Source:HGNC Symbol;Acc:1857]	4.20611e-17	2.77741e-07	ENSE00001166892	none	none	none	none	none	none	none
3962177	chr22	-	42341926	42341965	core	3.63404	included	7.68582	2.80737e-09	1.69646e-07	11.1611	3962165	ENSG00000100162	CENPM	centromere protein M [Source:HGNC Symbol;Acc:18352]	1.86772e-16	5.22492e-17	ENSE00000656330|ENSE00002102524	none	none	none	none	none	none	none
2873233	chr5	-	122758694	122758720	core	-3.27623	skipped	-7.71835	2.5406e-09	1.5717e-07	11.2591	2873168	ENSG00000168944	CEP120	centrosomal protein 120kDa [Source:HGNC Symbol;Acc:26690]	9.29395e-16	5.77861e-07	ENSE00001401128|ENSE00002025380|ENSE00002025913|ENSE00002122119	CE	chr5	122754210	122759202	-1	ENSG00000168944	CE
2873184	chr5	-	122708374	122708429	core	2.05784	included	7.03524	2.10956e-08	8.08481e-07	9.18114	2873168	ENSG00000168944	CEP120	centrosomal protein 120kDa [Source:HGNC Symbol;Acc:26690]	9.29395e-16	5.77861e-07	AK095646-17|ENSE00002472122|ENSE00002501046	none	none	none	none	none	none	none
2634033	chr3	+	101443526	101443559	core	-3.48028	skipped	-7.37347	7.35962e-09	3.56074e-07	10.2149	2634027	ENSG00000182504	CEP97	centrosomal protein 97kDa [Source:HGNC Symbol;Acc:26244]	8.25535e-17	1.15106e-08	ENSE00001595274|ENSE00001858785|ENSE00001896505|ENSE00001912508|ENSE00001952132	none	none	none	none	none	none	none
2434742	chr1	-	150947278	150947306	core	-4.61192	skipped	-7.20119	1.25693e-08	5.40832e-07	9.68946	2434716	ENSG00000143418	CERS2	ceramide synthase 2 [Source:HGNC Symbol;Acc:14076]	7.54711e-18	2.23541e-09	ENSE00001354317|ENSE00001448431|ENSE00001553112|ENSE00001950141	AFE	chr1	150946794	150947479	-1	ENSG00000143418	AFE
2358992	chr1	+	151509899	151510992	core	2.37047	included	8.04432	9.39669e-10	7.31221e-08	12.2354	2358949	ENSG00000143375	CGN	cingulin [Source:HGNC Symbol;Acc:17429]	4.99861e-11	1.4933e-07	ENSE00001868308|ENSE00001902372|ENSE00001918793	none	none	none	none	none	none	none
3479497	chr12	-	133463783	133463870	core	-2.88141	skipped	-7.1936	1.28699e-08	5.50814e-07	9.66625	3479438	ENSG00000072609	CHFR	checkpoint with forkhead and ring finger domains [Source:HGNC Symbol;Acc:20455]	2.21579e-22	1.60838e-08	ENSE00002280834|ENSE00002291833|ENSE00002552629|ENSE00002574698	CE	chr12	133454241	133485361	-1	ENSG00000072609	CE
3479485	chr12	-	133446317	133446343	core	-2.42458	skipped	-6.99976	2.35717e-08	8.80697e-07	9.0722	3479438	ENSG00000072609	CHFR	checkpoint with forkhead and ring finger domains [Source:HGNC Symbol;Acc:20455]	2.21579e-22	1.60838e-08	ENSE00000938259|ENSE00002221166|ENSE00002290836	CNE	chr12	133446310	133446384	-1	ENSG00000256429	CNE
2588029	chr2	-	175869657	175869714	core	-3.4902	skipped	-7.11818	1.62814e-08	6.59992e-07	9.43543	2587961	ENSG00000128656	CHN1	chimerin (chimaerin) 1 [Source:HGNC Symbol;Acc:1943]	1.34275e-25	4.42025e-21	ENSE00001586334|ENSE00001846250|ENSE00001880362	CE	chr2	175816931	175869933	-1	ENSG00000128656	CE
2588001	chr2	-	175711701	175711742	core	2.50746	included	8.63111	1.61458e-10	1.87812e-08	13.9631	2587961	ENSG00000128656	CHN1	chimerin (chimaerin) 1 [Source:HGNC Symbol;Acc:1943]	1.34275e-25	4.42025e-21	ENSE00001604140|ENSE00001739507	CE	chr2	175689247	175742567	-1	ENSG00000128656	CE
3429569	chr12	+	104851050	104851122	core	-4.07996	skipped	-8.66017	1.48124e-10	1.75388e-08	14.0476	3429566	ENSG00000171310	CHST11	carbohydrate (chondroitin 4) sulfotransferase 11 [Source:HGNC Symbol;Acc:17422]	4.86885e-18	5.36306e-09	BC013315-2|ENSE00002329362|ENSE00002345362|ENSE00002378684|ENSE00002378706	AFE	chr12	104850751	104982721	1	ENSG00000171310	AFE
3429570	chr12	+	104851214	104851281	core	2.90724	included	11.3507	8.04776e-14	6.90311e-11	21.3848	3429566	ENSG00000171310	CHST11	carbohydrate (chondroitin 4) sulfotransferase 11 [Source:HGNC Symbol;Acc:17422]	4.86885e-18	5.36306e-09	BC013315-2|ENSE00002329362|ENSE00002345362|ENSE00002378684|ENSE00002378706	AFE	chr12	104850751	104982721	1	ENSG00000171310	AFE
3589976	chr15	+	40764603	40765257	core	2.52524	included	8.67114	1.43388e-10	1.71772e-08	14.0794	3589972	ENSG00000169105	CHST14	carbohydrate (N-acetylgalactosamine 4-0) sulfotransferase 14 [Source:HGNC Symbol;Acc:24464]	7.53222e-19	8.92369e-15	ENSE00001154859|ENSE00002539341	IR	chr15	40763160	40765353	1	ENSG00000169105	IR
3642088	chr15	-	101716717	101717309	core	3.04679	included	12.8623	1.76928e-15	4.72886e-12	25.0728	3642060	ENSG00000131873	CHSY1	chondroitin sulfate synthase 1 [Source:HGNC Symbol;Acc:17198]	2.47458e-27	6.33027e-09	ENSE00001176339|ENSE00002246761	none	none	none	none	none	none	none
3474125	chr12	-	120148143	120148187	core	-3.52226	skipped	-12.3446	6.33443e-15	1.10354e-11	23.8442	3474104	ENSG00000122966	CIT	citron (rho-interacting, serine/threonine kinase 21) [Source:HGNC Symbol;Acc:1985]	2.39998e-36	3.52916e-14	ENSE00002267174|ENSE00002403332|ENSE00002412919	CE	chr12	120146124	120148344	-1	ENSG00000122966	CE
3474142	chr12	-	120156508	120156544	core	-2.96947	skipped	-11.268	9.99861e-14	7.94007e-11	21.1741	3474104	ENSG00000122966	CIT	citron (rho-interacting, serine/threonine kinase 21) [Source:HGNC Symbol;Acc:1985]	2.39998e-36	3.52916e-14	ENSE00000835227|ENSE00002217144|ENSE00002387664|ENSE00002422040	A5SS	chr12	120156504	120156666	-1	ENSG00000122966	A5SS
3474112	chr12	-	120128012	120128235	core	-2.67473	skipped	-7.85558	1.66919e-09	1.12887e-07	11.6715	3474104	ENSG00000122966	CIT	citron (rho-interacting, serine/threonine kinase 21) [Source:HGNC Symbol;Acc:1985]	2.39998e-36	3.52916e-14	AB023166-38|AB384550-35|ENSE00001875597|ENSE00002321373|ENSE00002413134|ENSE00002422214	none	none	none	none	none	none	none
3474156	chr12	-	120198748	120198799	core	-2.33798	skipped	-9.50295	1.27217e-11	2.77306e-09	16.4513	3474104	ENSG00000122966	CIT	citron (rho-interacting, serine/threonine kinase 21) [Source:HGNC Symbol;Acc:1985]	2.39998e-36	3.52916e-14	ENSE00002334573|ENSE00002341634	CE	chr12	120158391	120287977	-1	ENSG00000122966	CE
3474187	chr12	-	120260624	120260757	core	2.05709	included	7.09371	1.75735e-08	7.02237e-07	9.36046	3474104	ENSG00000122966	CIT	citron (rho-interacting, serine/threonine kinase 21) [Source:HGNC Symbol;Acc:1985]	2.39998e-36	3.52916e-14	ENSE00001034410	CE	chr12	120158391	120287977	-1	ENSG00000122966	CE
3474190	chr12	-	120271890	120271998	core	2.53663	included	7.45347	5.74486e-09	2.92561e-07	10.4581	3474104	ENSG00000122966	CIT	citron (rho-interacting, serine/threonine kinase 21) [Source:HGNC Symbol;Acc:1985]	2.39998e-36	3.52916e-14	ENSE00001034406	CE	chr12	120158391	120287977	-1	ENSG00000122966	CE
3474155	chr12	-	120196409	120196495	core	2.68399	included	9.35822	1.92703e-11	3.77239e-09	16.0451	3474104	ENSG00000122966	CIT	citron (rho-interacting, serine/threonine kinase 21) [Source:HGNC Symbol;Acc:1985]	2.39998e-36	3.52916e-14	ENSE00002331272|ENSE00002373851	CE	chr12	120158391	120287977	-1	ENSG00000122966	CE
3474144	chr12	-	120158324	120158371	core	2.8981	included	8.79401	9.97219e-11	1.30296e-08	14.4354	3474104	ENSG00000122966	CIT	citron (rho-interacting, serine/threonine kinase 21) [Source:HGNC Symbol;Acc:1985]	2.39998e-36	3.52916e-14	ENSE00002280887|ENSE00002348250|ENSE00002389982	none	none	none	none	none	none	none
3474189	chr12	-	120270580	120270661	core	3.92741	included	10.9602	2.26117e-13	1.43549e-10	20.3815	3474104	ENSG00000122966	CIT	citron (rho-interacting, serine/threonine kinase 21) [Source:HGNC Symbol;Acc:1985]	2.39998e-36	3.52916e-14	ENSE00001034414	CE	chr12	120158391	120287977	-1	ENSG00000122966	CE
3226411	chr9	-	130953722	130953797	core	-4.03457	skipped	-7.26913	1.01744e-08	4.57493e-07	9.89698	3226369	ENSG00000148337	CIZ1	CDKN1A interacting zinc finger protein 1 [Source:HGNC Symbol;Acc:16744]	5.46409e-13	2.59775e-07	ENSE00001403032|ENSE00001409046|ENSE00001459100|ENSE00001640668|ENSE00001816146|ENSE00001847380|ENSE00001869767|ENSE00001896878	AFE	chr9	130953711	130954056	-1	ENSG00000148337	AFE
3226419	chr9	-	130966571	130966640	core	-3.60043	skipped	-7.30732	9.03606e-09	4.18187e-07	10.0135	3226369	ENSG00000148337	CIZ1	CDKN1A interacting zinc finger protein 1 [Source:HGNC Symbol;Acc:16744]	5.46409e-13	2.59775e-07	ENSE00001459119	AFE	chr9	130954011	130966662	-1	ENSG00000148337	AFE
3490657	chr13	+	53029693	53029718	core	-5.5782	skipped	-10.647	5.253e-13	2.63512e-10	19.5615	3490655	ENSG00000136108	CKAP2	cytoskeleton associated protein 2 [Source:HGNC Symbol;Acc:1990]	8.47568e-26	3.67922e-19	ENSE00001476026|ENSE00001561753|ENSE00001835413|ENSE00001907353	AFE	chr13	53029574	53030314	1	ENSG00000136108	AFE
3490658	chr13	+	53029725	53029761	core	-4.83732	skipped	-10.1103	2.29345e-12	7.69281e-10	18.125	3490655	ENSG00000136108	CKAP2	cytoskeleton associated protein 2 [Source:HGNC Symbol;Acc:1990]	8.47568e-26	3.67922e-19	ENSE00001476026|ENSE00001561753|ENSE00001835413|ENSE00001907353	AFE	chr13	53029574	53030314	1	ENSG00000136108	AFE
3490681	chr13	+	53050583	53050732	core	-3.72769	skipped	-7.77248	2.15218e-09	1.37905e-07	11.422	3490655	ENSG00000136108	CKAP2	cytoskeleton associated protein 2 [Source:HGNC Symbol;Acc:1990]	8.47568e-26	3.67922e-19		none	none	none	none	none	none	none
2571467	chr2	-	113500288	113500346	core	2.147	included	7.32984	8.4259e-09	3.95736e-07	10.0821	2571457	ENSG00000169607	CKAP2L	cytoskeleton associated protein 2-like [Source:HGNC Symbol;Acc:26877]	5.37056e-22	6.33332e-09	ENSE00001840202|ENSE00002436559|ENSE00002486867	none	none	none	none	none	none	none
3469708	chr12	-	106641415	106641445	core	-3.49387	skipped	-9.00477	5.37168e-11	8.17889e-09	15.0415	3469687	ENSG00000136026	CKAP4	cytoskeleton-associated protein 4 [Source:HGNC Symbol;Acc:16991]	2.39713e-26	8.49958e-08	ENSE00001417942	CE	chr12	106634128	106670192	-1	ENSG00000136026	CE
3469709	chr12	-	106641517	106641603	core	-3.01872	skipped	-9.10476	4.01295e-11	6.54939e-09	15.3271	3469687	ENSG00000136026	CKAP4	cytoskeleton-associated protein 4 [Source:HGNC Symbol;Acc:16991]	2.39713e-26	8.49958e-08	ENSE00001417942	CE	chr12	106634128	106670192	-1	ENSG00000136026	CE
2652028	chr3	+	170136679	170136854	core	-3.23913	skipped	-7.35503	7.7926e-09	3.72315e-07	10.1588	2652027	ENSG00000013297	CLDN11	claudin 11 [Source:HGNC Symbol;Acc:8514]	7.58726e-19	7.8789e-14	ENSE00000826189|ENSE00001862466|ENSE00001888467	AFE	chr3	170136653	170139125	1	ENSG00000013297	AFE
3230605	chr9	-	139890111	139890150	core	2.15469	included	7.40794	6.61423e-09	3.26549e-07	10.3198	3230594	ENSG00000169583	CLIC3	chloride intracellular channel 3 [Source:HGNC Symbol;Acc:2064]	1.3339e-14	3.62131e-10	ENSE00000870809|ENSE00001605180|ENSE00001865928|ENSE00001936464	IR	chr9	139889894	139890209	-1	ENSG00000169583	IR
2883654	chr5	-	157286011	157286061	core	-5.07163	skipped	-7.95162	1.24546e-09	9.06992e-08	11.9589	2883609	ENSG00000113282	CLINT1	clathrin interactor 1 [Source:HGNC Symbol;Acc:23186]	7.4825e-28	2.86066e-10	ENSE00002094883|ENSE00002101605|ENSE00002102671|ENSE00002131784|ENSE00002164218	II	chr5	157244556	157286047	-1	ENSG00000113282	II
3395497	chr11	-	123065879	123065933	core	-3.73817	skipped	-9.44254	1.51246e-11	3.13564e-09	16.2821	3395464	ENSG00000166250	CLMP	CXADR-like membrane protein [Source:HGNC Symbol;Acc:24039]	2.86419e-13	2.49909e-07	NA	none	none	none	none	none	none	none
3395496	chr11	-	123065710	123065746	core	-2.5912	skipped	-7.8	1.97829e-09	1.29317e-07	11.5047	3395464	ENSG00000166250	CLMP	CXADR-like membrane protein [Source:HGNC Symbol;Acc:24039]	2.86419e-13	2.49909e-07	NA	none	none	none	none	none	none	none
2395954	chr1	-	9883825	9883854	core	-5.55794	skipped	-9.42716	1.58067e-11	3.24057e-09	16.2389	2395890	ENSG00000171603	CLSTN1	calsyntenin 1 [Source:HGNC Symbol;Acc:17447]	2.11629e-37	1.19909e-10	NA	none	none	none	none	none	none	none
2888320	chr5	-	175843382	175843523	core	-5.19565	skipped	-8.17012	6.42061e-10	5.39697e-08	12.6091	2888304	ENSG00000175416	CLTB	clathrin, light chain B [Source:HGNC Symbol;Acc:2091]	1.12766e-09	5.30121e-09	ENSE00001323510|ENSE00001929197|ENSE00002027899	none	none	none	none	none	none	none
2888318	chr5	-	175837260	175837287	core	2.60235	included	9.39349	1.74113e-11	3.50106e-09	16.1444	2888304	ENSG00000175416	CLTB	clathrin, light chain B [Source:HGNC Symbol;Acc:2091]	1.12766e-09	5.30121e-09	ENSE00001262536	none	none	none	none	none	none	none
2945939	chr6	-	25166521	25166567	core	-2.78229	skipped	-8.36812	3.53822e-10	3.41858e-08	13.1937	2945882	ENSG00000168405	CMAHP	cytidine monophospho-N-acetylneuraminic acid hydroxylase, pseudogene [Source:HGNC Symbol;Acc:2098]	8.32372e-20	3.66706e-11	ENSE00001475869|ENSE00001727165|ENSE00002224202	AFE	chr6	25138302	25166793	-1	ENSG00000168405	AFE
3664848	chr16	+	66638358	66638383	core	-5.98414	skipped	-8.39035	3.31015e-10	3.25561e-08	13.2591	3664843	ENSG00000140931	CMTM3	CKLF-like MARVEL transmembrane domain containing 3 [Source:HGNC Symbol;Acc:19174]	2.06506e-32	1.33422e-30	ENSE00001517542|ENSE00001638309	CE	chr16	66638353	66642211	1	ENSG00000140931	CE
3664851	chr16	+	66638644	66638677	core	-5.39955	skipped	-12.1439	1.04784e-14	1.54082e-11	23.3584	3664843	ENSG00000140931	CMTM3	CKLF-like MARVEL transmembrane domain containing 3 [Source:HGNC Symbol;Acc:19174]	2.06506e-32	1.33422e-30	ENSE00001517540|ENSE00001517544	CE	chr16	66638353	66642211	1	ENSG00000140931	CE
3664850	chr16	+	66638585	66638616	core	-4.26183	skipped	-9.47318	1.3853e-11	2.95655e-09	16.368	3664843	ENSG00000140931	CMTM3	CKLF-like MARVEL transmembrane domain containing 3 [Source:HGNC Symbol;Acc:19174]	2.06506e-32	1.33422e-30		CE	chr16	66638353	66642211	1	ENSG00000140931	CE
3664849	chr16	+	66638417	66638456	core	-3.21098	skipped	-8.81959	9.24829e-11	1.23129e-08	14.5092	3664843	ENSG00000140931	CMTM3	CKLF-like MARVEL transmembrane domain containing 3 [Source:HGNC Symbol;Acc:19174]	2.06506e-32	1.33422e-30	ENSE00001517542	CE	chr16	66638353	66642211	1	ENSG00000140931	CE
3664852	chr16	+	66638794	66638821	core	-2.20266	skipped	-9.37509	1.8357e-11	3.65086e-09	16.0926	3664843	ENSG00000140931	CMTM3	CKLF-like MARVEL transmembrane domain containing 3 [Source:HGNC Symbol;Acc:19174]	2.06506e-32	1.33422e-30	ENSE00001517540|ENSE00001517544	CE	chr16	66638353	66642211	1	ENSG00000140931	CE
2615939	chr3	+	32433166	32433353	core	-3.82497	skipped	-6.97037	2.5843e-08	9.45593e-07	8.98191	2615938	ENSG00000153551	CMTM7	CKLF-like MARVEL transmembrane domain containing 7 [Source:HGNC Symbol;Acc:19178]	1.02295e-17	4.55315e-14	ENSE00001358259|ENSE00001859919	none	none	none	none	none	none	none
2424130	chr1	-	95392529	95392564	core	-4.10283	skipped	-7.92591	1.34693e-09	9.61263e-08	11.882	2424102	ENSG00000117519	CNN3	calponin 3, acidic [Source:HGNC Symbol;Acc:2157]	1.17561e-35	1.16818e-21	ENSE00001452069|ENSE00001928046	IR	chr1	95392394	95392834	-1	ENSG00000117519	IR
2494714	chr2	+	97427719	97427970	core	2.81749	included	7.96284	1.20367e-09	8.84012e-08	11.9924	2494709	ENSG00000158158	CNNM4	cyclin M4 [Source:HGNC Symbol;Acc:105]	1.40055e-12	1.0873e-09	ENSE00001071928	AFE	chr2	97426639	97454631	1	ENSG00000158158	AFE
3721550	chr17	+	40118846	40118875	core	-3.03067	skipped	-8.29728	4.37677e-10	4.05517e-08	12.9851	3721548	ENSG00000173786	CNP	2',3'-cyclic nucleotide 3' phosphodiesterase [Source:HGNC Symbol;Acc:2158]	1.08789e-16	6.98095e-09	ENSE00001516823|ENSE00001915802|ENSE00002350808|ENSE00002426903	AFE	chr17	40118781	40123394	1	ENSG00000173786	AFE
2557784	chr2	-	68546688	68546787	core	-2.70423	skipped	-7.04888	2.02151e-08	7.82338e-07	9.223	2557759	ENSG00000119865	CNRIP1	cannabinoid receptor interacting protein 1 [Source:HGNC Symbol;Acc:24546]	4.3021e-16	6.85112e-12	ENSE00001006457	IR	chr2	68546354	68547138	-1	ENSG00000119865	IR
2425795	chr1	-	103427450	103427475	core	-3.58836	skipped	-10.871	2.87062e-13	1.67566e-10	20.1495	2425756	ENSG00000060718	COL11A1	collagen, type XI, alpha 1 [Source:HGNC Symbol;Acc:2186]	3.42046e-43	2.38159e-47	ENSE00001699188|ENSE00001900261	none	none	none	none	none	none	none
2425793	chr1	-	103412453	103412510	core	-2.6902	skipped	-7.84001	1.75052e-09	1.17394e-07	11.6248	2425756	ENSG00000060718	COL11A1	collagen, type XI, alpha 1 [Source:HGNC Symbol;Acc:2186]	3.42046e-43	2.38159e-47	ENSE00001698541	none	none	none	none	none	none	none
2425790	chr1	-	103400625	103400655	core	-2.46103	skipped	-10.5107	7.6099e-13	3.42727e-10	19.2006	2425756	ENSG00000060718	COL11A1	collagen, type XI, alpha 1 [Source:HGNC Symbol;Acc:2186]	3.42046e-43	2.38159e-47	ENSE00001610967	none	none	none	none	none	none	none
2425849	chr1	-	103573652	103573697	core	2.69778	included	9.09617	4.11454e-11	6.65239e-09	15.3026	2425756	ENSG00000060718	COL11A1	collagen, type XI, alpha 1 [Source:HGNC Symbol;Acc:2186]	3.42046e-43	2.38159e-47	NA	none	none	none	none	none	none	none
2425842	chr1	-	103540206	103540332	core	2.81106	included	7.05062	2.01059e-08	7.78918e-07	9.22831	2425756	ENSG00000060718	COL11A1	collagen, type XI, alpha 1 [Source:HGNC Symbol;Acc:2186]	3.42046e-43	2.38159e-47	ENSE00001656636|ENSE00001780277	none	none	none	none	none	none	none
2425832	chr1	-	103488392	103488480	core	2.83455	included	7.8117	1.90878e-09	1.2565e-07	11.5398	2425756	ENSG00000060718	COL11A1	collagen, type XI, alpha 1 [Source:HGNC Symbol;Acc:2186]	3.42046e-43	2.38159e-47	ENSE00001786725|ENSE00002263461	CE	chr1	103487326	103491771	-1	ENSG00000060718	CE
2425808	chr1	-	103455074	103455114	core	2.91808	included	9.67165	7.86705e-12	1.89091e-09	16.9212	2425756	ENSG00000060718	COL11A1	collagen, type XI, alpha 1 [Source:HGNC Symbol;Acc:2186]	3.42046e-43	2.38159e-47	ENSE00001686096	none	none	none	none	none	none	none
2425763	chr1	-	103345306	103345409	core	2.94295	included	8.73752	1.17818e-10	1.49003e-08	14.272	2425756	ENSG00000060718	COL11A1	collagen, type XI, alpha 1 [Source:HGNC Symbol;Acc:2186]	3.42046e-43	2.38159e-47	ENSE00000779592|ENSE00001943932	none	none	none	none	none	none	none
2425837	chr1	-	103491802	103491887	core	3.01863	included	7.63693	3.26249e-09	1.90621e-07	11.0136	2425756	ENSG00000060718	COL11A1	collagen, type XI, alpha 1 [Source:HGNC Symbol;Acc:2186]	3.42046e-43	2.38159e-47	ENSE00001676283|ENSE00001767640	CE	chr1	103491170	103496671	-1	ENSG00000060718	CE
2425833	chr1	-	103488490	103488527	core	3.06074	included	8.86375	8.12128e-11	1.11697e-08	14.6366	2425756	ENSG00000060718	COL11A1	collagen, type XI, alpha 1 [Source:HGNC Symbol;Acc:2186]	3.42046e-43	2.38159e-47	ENSE00001786725|ENSE00002263461	CE	chr1	103487326	103491771	-1	ENSG00000060718	CE
2425762	chr1	-	103343588	103343702	core	3.19652	included	8.04986	9.24014e-10	7.21788e-08	12.2519	2425756	ENSG00000060718	COL11A1	collagen, type XI, alpha 1 [Source:HGNC Symbol;Acc:2186]	3.42046e-43	2.38159e-47	NA	none	none	none	none	none	none	none
2425850	chr1	-	103573764	103573916	core	3.38162	included	10.4425	9.17024e-13	3.94803e-10	19.0189	2425756	ENSG00000060718	COL11A1	collagen, type XI, alpha 1 [Source:HGNC Symbol;Acc:2186]	3.42046e-43	2.38159e-47	NA	none	none	none	none	none	none	none
2425844	chr1	-	103544214	103544349	core	3.61065	included	11.4509	6.19184e-14	5.65659e-11	21.639	2425756	ENSG00000060718	COL11A1	collagen, type XI, alpha 1 [Source:HGNC Symbol;Acc:2186]	3.42046e-43	2.38159e-47	ENSE00001770734|ENSE00001793729	none	none	none	none	none	none	none
2425767	chr1	-	103352385	103352486	core	3.75635	included	11.478	5.77013e-14	5.42574e-11	21.7074	2425756	ENSG00000060718	COL11A1	collagen, type XI, alpha 1 [Source:HGNC Symbol;Acc:2186]	3.42046e-43	2.38159e-47	ENSE00001734035	none	none	none	none	none	none	none
2425809	chr1	-	103461420	103461450	core	3.76907	included	8.49441	2.4251e-10	2.56352e-08	13.5642	2425756	ENSG00000060718	COL11A1	collagen, type XI, alpha 1 [Source:HGNC Symbol;Acc:2186]	3.42046e-43	2.38159e-47	ENSE00001757520|ENSE00001788127	none	none	none	none	none	none	none
2425839	chr1	-	103496714	103496791	core	4.05966	included	8.99049	5.60063e-11	8.43009e-09	15.0006	2425756	ENSG00000060718	COL11A1	collagen, type XI, alpha 1 [Source:HGNC Symbol;Acc:2186]	3.42046e-43	2.38159e-47	ENSE00001595223|ENSE00001660582|ENSE00001733984	none	none	none	none	none	none	none
2425835	chr1	-	103491082	103491145	core	4.10696	included	13.4263	4.57378e-16	1.87008e-12	26.3714	2425756	ENSG00000060718	COL11A1	collagen, type XI, alpha 1 [Source:HGNC Symbol;Acc:2186]	3.42046e-43	2.38159e-47	ENSE00001633957|ENSE00002220798	CE	chr1	103487326	103491771	-1	ENSG00000060718	CE
2425760	chr1	-	103343078	103343157	core	4.30916	included	9.36549	1.88709e-11	3.7234e-09	16.0656	2425756	ENSG00000060718	COL11A1	collagen, type XI, alpha 1 [Source:HGNC Symbol;Acc:2186]	3.42046e-43	2.38159e-47	NA	none	none	none	none	none	none	none
2425845	chr1	-	103548383	103548495	core	4.96335	included	12.3487	6.27051e-15	1.10094e-11	23.854	2425756	ENSG00000060718	COL11A1	collagen, type XI, alpha 1 [Source:HGNC Symbol;Acc:2186]	3.42046e-43	2.38159e-47	ENSE00001613723|ENSE00001637810|ENSE00001744367	none	none	none	none	none	none	none
2961280	chr6	-	75912484	75912508	core	-6.56244	skipped	-12.2076	8.9263e-15	1.40283e-11	23.5132	2961177	ENSG00000111799	COL12A1	collagen, type XII, alpha 1 [Source:HGNC Symbol;Acc:2188]	3.86298e-28	4.60205e-08	ENSE00002055202|ENSE00002226165	none	none	none	none	none	none	none
2961220	chr6	-	75833046	75833111	core	-5.57111	skipped	-11.4698	5.89405e-14	5.49626e-11	21.6868	2961177	ENSG00000111799	COL12A1	collagen, type XII, alpha 1 [Source:HGNC Symbol;Acc:2188]	3.86298e-28	4.60205e-08	ENSE00002295676	none	none	none	none	none	none	none
2961182	chr6	-	75794961	75795011	core	-4.72249	skipped	-11.5243	5.11488e-14	4.93345e-11	21.8243	2961177	ENSG00000111799	COL12A1	collagen, type XII, alpha 1 [Source:HGNC Symbol;Acc:2188]	3.86298e-28	4.60205e-08	ENSE00001451910|ENSE00001663315	A5SS	chr6	75794042	75796273	-1	ENSG00000111799	A5SS
2961190	chr6	-	75799900	75799983	core	-3.84252	skipped	-9.88428	4.31503e-12	1.21369e-09	17.508	2961177	ENSG00000111799	COL12A1	collagen, type XII, alpha 1 [Source:HGNC Symbol;Acc:2188]	3.86298e-28	4.60205e-08	ENSE00002464866|ENSE00002472623	none	none	none	none	none	none	none
2961199	chr6	-	75812313	75812403	core	-2.05561	skipped	-8.30586	4.26535e-10	3.98575e-08	13.0104	2961177	ENSG00000111799	COL12A1	collagen, type XII, alpha 1 [Source:HGNC Symbol;Acc:2188]	3.86298e-28	4.60205e-08	ENSE00002020568	none	none	none	none	none	none	none
2961268	chr6	-	75898085	75898193	core	2.7697	included	8.53869	2.12523e-10	2.32841e-08	13.6936	2961177	ENSG00000111799	COL12A1	collagen, type XII, alpha 1 [Source:HGNC Symbol;Acc:2188]	3.86298e-28	4.60205e-08	ENSE00001813631|ENSE00002254569	CE	chr6	75862199	75912435	-1	ENSG00000111799	CE
2961273	chr6	-	75901937	75902036	core	4.25944	included	7.90082	1.45395e-09	1.01896e-07	11.807	2961177	ENSG00000111799	COL12A1	collagen, type XII, alpha 1 [Source:HGNC Symbol;Acc:2188]	3.86298e-28	4.60205e-08	ENSE00002243507	CE	chr6	75862199	75912435	-1	ENSG00000111799	CE
3113429	chr8	+	121353574	121353599	core	-5.5119	skipped	-11.9609	1.66523e-14	2.18851e-11	22.9107	3113352	ENSG00000187955	COL14A1	collagen, type XIV, alpha 1 [Source:HGNC Symbol;Acc:2191]	4.62635e-21	5.3551e-07	ENSE00001137208	none	none	none	none	none	none	none
3113401	chr8	+	121282274	121282299	core	-5.04106	skipped	-7.98205	1.13535e-09	8.44875e-08	12.0497	3113352	ENSG00000187955	COL14A1	collagen, type XIV, alpha 1 [Source:HGNC Symbol;Acc:2191]	4.62635e-21	5.3551e-07	ENSE00001205117|ENSE00002133831	none	none	none	none	none	none	none
3113426	chr8	+	121344935	121344974	core	-3.93085	skipped	-10.296	1.37141e-12	5.19635e-10	18.6266	3113352	ENSG00000187955	COL14A1	collagen, type XIV, alpha 1 [Source:HGNC Symbol;Acc:2191]	4.62635e-21	5.3551e-07	ENSE00000702919	none	none	none	none	none	none	none
3181700	chr9	+	101816903	101816928	core	-3.7599	skipped	-7.46556	5.53415e-09	2.83953e-07	10.4948	3181642	ENSG00000204291	COL15A1	collagen, type XV, alpha 1 [Source:HGNC Symbol;Acc:2192]	3.74417e-32	6.48768e-12	ENSE00001465372	none	none	none	none	none	none	none
3181695	chr9	+	101810244	101810282	core	2.01401	included	7.91365	1.3982e-09	9.90419e-08	11.8454	3181642	ENSG00000204291	COL15A1	collagen, type XV, alpha 1 [Source:HGNC Symbol;Acc:2192]	3.74417e-32	6.48768e-12	ENSE00001465380	none	none	none	none	none	none	none
3181713	chr9	+	101830864	101830952	core	2.974	included	8.3128	4.17732e-10	3.91652e-08	13.0308	3181642	ENSG00000204291	COL15A1	collagen, type XV, alpha 1 [Source:HGNC Symbol;Acc:2192]	3.74417e-32	6.48768e-12	ENSE00001465358	none	none	none	none	none	none	none
2404595	chr1	-	32133192	32133227	core	-2.35822	skipped	-8.20023	5.86286e-10	5.03858e-08	12.6983	2404546	ENSG00000084636	COL16A1	collagen, type XVI, alpha 1 [Source:HGNC Symbol;Acc:2193]	1.18325e-39	2.67554e-28	ENSE00001416222|ENSE00001847748|ENSE00001885221	none	none	none	none	none	none	none
2404653	chr1	-	32157621	32157658	core	-2.01445	skipped	-9.07551	4.36971e-11	6.98952e-09	15.2437	2404546	ENSG00000084636	COL16A1	collagen, type XVI, alpha 1 [Source:HGNC Symbol;Acc:2193]	1.18325e-39	2.67554e-28	ENSE00001049318|M92642-17	none	none	none	none	none	none	none
2404645	chr1	-	32155342	32155436	core	2.20384	included	7.4394	6.00036e-09	3.02488e-07	10.4154	2404546	ENSG00000084636	COL16A1	collagen, type XVI, alpha 1 [Source:HGNC Symbol;Acc:2193]	1.18325e-39	2.67554e-28	ENSE00001049317|ENSE00002193205	AFE	chr1	32155062	32155569	-1	ENSG00000084636	AFE
2404668	chr1	-	32165443	32165531	core	2.34229	included	8.6811	1.39218e-10	1.68678e-08	14.1084	2404546	ENSG00000084636	COL16A1	collagen, type XVI, alpha 1 [Source:HGNC Symbol;Acc:2193]	1.18325e-39	2.67554e-28	ENSE00001719986|ENSE00002145239	none	none	none	none	none	none	none
2404669	chr1	-	32165642	32165676	core	2.43407	included	10.9008	2.65039e-13	1.59402e-10	20.2271	2404546	ENSG00000084636	COL16A1	collagen, type XVI, alpha 1 [Source:HGNC Symbol;Acc:2193]	1.18325e-39	2.67554e-28	ENSE00001800645|ENSE00002184904	none	none	none	none	none	none	none
2404672	chr1	-	32167722	32167769	core	2.68941	included	8.04707	9.31862e-10	7.25988e-08	12.2436	2404546	ENSG00000084636	COL16A1	collagen, type XVI, alpha 1 [Source:HGNC Symbol;Acc:2193]	1.18325e-39	2.67554e-28	ENSE00001769021	CE	chr1	32165717	32169437	-1	ENSG00000084636	CE
2404551	chr1	-	32119225	32119257	core	2.76849	included	8.29306	4.43269e-10	4.08941e-08	12.9726	2404546	ENSG00000084636	COL16A1	collagen, type XVI, alpha 1 [Source:HGNC Symbol;Acc:2193]	1.18325e-39	2.67554e-28	ENSE00000763126|ENSE00001863309|ENSE00001911511	A5SS	chr1	32119200	32119277	-1	ENSG00000084636	A5SS
2404663	chr1	-	32161708	32161734	core	2.9891	included	9.2269	2.81518e-11	5.02917e-09	15.6742	2404546	ENSG00000084636	COL16A1	collagen, type XVI, alpha 1 [Source:HGNC Symbol;Acc:2193]	1.18325e-39	2.67554e-28	ENSE00001049300	none	none	none	none	none	none	none
2404614	chr1	-	32140608	32140640	core	3.14462	included	7.11745	1.63185e-08	6.61048e-07	9.4332	2404546	ENSG00000084636	COL16A1	collagen, type XVI, alpha 1 [Source:HGNC Symbol;Acc:2193]	1.18325e-39	2.67554e-28	ENSE00001461224	CE	chr1	32138538	32140858	-1	ENSG00000084636	CE
2404666	chr1	-	32163530	32163772	core	3.55687	included	9.74301	6.42683e-12	1.64878e-09	17.1188	2404546	ENSG00000084636	COL16A1	collagen, type XVI, alpha 1 [Source:HGNC Symbol;Acc:2193]	1.18325e-39	2.67554e-28	ENSE00001786800	none	none	none	none	none	none	none
2404555	chr1	-	32119609	32119644	core	3.99167	included	9.83756	4.92138e-12	1.33093e-09	17.3796	2404546	ENSG00000084636	COL16A1	collagen, type XVI, alpha 1 [Source:HGNC Symbol;Acc:2193]	1.18325e-39	2.67554e-28	ENSE00001351395|ENSE00001950171	CE	chr1	32119269	32120392	-1	ENSG00000084636	CE
2404558	chr1	-	32120402	32120437	core	4.03424	included	8.23774	5.2358e-10	4.62361e-08	12.8093	2404546	ENSG00000084636	COL16A1	collagen, type XVI, alpha 1 [Source:HGNC Symbol;Acc:2193]	1.18325e-39	2.67554e-28	ENSE00001049304|ENSE00001829618|ENSE00001907961	none	none	none	none	none	none	none
3305147	chr10	-	105812820	105812844	core	-4.2229	skipped	-8.35514	3.67873e-10	3.53006e-08	13.1555	3305081	ENSG00000065618	COL17A1	collagen, type XVII, alpha 1 [Source:HGNC Symbol;Acc:2194]	3.3247e-55	1.98112e-32	ENSE00002560391|ENSE00002572882	none	none	none	none	none	none	none
3305169	chr10	-	105831798	105831827	core	2.54244	included	7.01995	2.21294e-08	8.39367e-07	9.13418	3305081	ENSG00000065618	COL17A1	collagen, type XVII, alpha 1 [Source:HGNC Symbol;Acc:2194]	3.3247e-55	1.98112e-32	ENSE00002441888|ENSE00002509180	none	none	none	none	none	none	none
3305091	chr10	-	105793004	105793126	core	2.66583	included	9.62807	8.90401e-12	2.08225e-09	16.8002	3305081	ENSG00000065618	COL17A1	collagen, type XVII, alpha 1 [Source:HGNC Symbol;Acc:2194]	3.3247e-55	1.98112e-32	ENSE00002431374|ENSE00002432597	none	none	none	none	none	none	none
3305167	chr10	-	105830184	105830320	core	2.98362	included	8.52866	2.18966e-10	2.37759e-08	13.6643	3305081	ENSG00000065618	COL17A1	collagen, type XVII, alpha 1 [Source:HGNC Symbol;Acc:2194]	3.3247e-55	1.98112e-32	ENSE00000723566|ENSE00001851267	none	none	none	none	none	none	none
3305102	chr10	-	105796263	105796384	core	3.23794	included	7.48394	5.22847e-09	2.71849e-07	10.5506	3305081	ENSG00000065618	COL17A1	collagen, type XVII, alpha 1 [Source:HGNC Symbol;Acc:2194]	3.3247e-55	1.98112e-32	ENSE00002487314|ENSE00002522096	none	none	none	none	none	none	none
3305084	chr10	-	105791489	105791911	core	3.90159	included	9.47198	1.39006e-11	2.9611e-09	16.3646	3305081	ENSG00000065618	COL17A1	collagen, type XVII, alpha 1 [Source:HGNC Symbol;Acc:2194]	3.3247e-55	1.98112e-32	AF136185-1|ENSE00001375370|ENSE00002216367	IR	chr10	105791044	105792048	-1	ENSG00000065618	IR
3305163	chr10	-	105823518	105823576	core	3.94653	included	12.7713	2.20893e-15	5.39592e-12	24.8593	3305081	ENSG00000065618	COL17A1	collagen, type XVII, alpha 1 [Source:HGNC Symbol;Acc:2194]	3.3247e-55	1.98112e-32	ENSE00002524922|ENSE00002527450	none	none	none	none	none	none	none
3305177	chr10	-	105838300	105838343	core	4.09048	included	7.76841	2.1792e-09	1.39092e-07	11.4098	3305081	ENSG00000065618	COL17A1	collagen, type XVII, alpha 1 [Source:HGNC Symbol;Acc:2194]	3.3247e-55	1.98112e-32	ENSE00002445642|ENSE00002530486	none	none	none	none	none	none	none
3305170	chr10	-	105832968	105832992	core	4.117	included	7.46589	5.52838e-09	2.83795e-07	10.4958	3305081	ENSG00000065618	COL17A1	collagen, type XVII, alpha 1 [Source:HGNC Symbol;Acc:2194]	3.3247e-55	1.98112e-32	ENSE00002482675|ENSE00002496799	none	none	none	none	none	none	none
3305159	chr10	-	105819976	105820025	core	4.81727	included	8.95596	6.19608e-11	9.1071e-09	14.9017	3305081	ENSG00000065618	COL17A1	collagen, type XVII, alpha 1 [Source:HGNC Symbol;Acc:2194]	3.3247e-55	1.98112e-32	ENSE00002511596|ENSE00002534926	none	none	none	none	none	none	none
3305165	chr10	-	105824197	105824349	core	4.82686	included	9.73045	6.65938e-12	1.69107e-09	17.0841	3305081	ENSG00000065618	COL17A1	collagen, type XVII, alpha 1 [Source:HGNC Symbol;Acc:2194]	3.3247e-55	1.98112e-32	ENSE00000723564|ENSE00001830480	none	none	none	none	none	none	none
3762239	chr17	-	48271367	48271391	core	-6.61658	skipped	-7.75188	2.29238e-09	1.44591e-07	11.3601	3762198	ENSG00000108821	COL1A1	collagen, type I, alpha 1 [Source:HGNC Symbol;Acc:2197]	8.91503e-76	1.26508e-56	ENSE00000736786|ENSE00001814863|ENSE00001832962|ENSE00001864408	IR	chr17	48270911	48271544	-1	ENSG00000108821	IR
3762270	chr17	-	48278886	48278993	core	-5.48177	skipped	-10.32	1.28381e-12	4.94885e-10	18.6909	3762198	ENSG00000108821	COL1A1	collagen, type I, alpha 1 [Source:HGNC Symbol;Acc:2197]	8.91503e-76	1.26508e-56	NA	none	none	none	none	none	none	none
3762260	chr17	-	48275331	48275357	core	-5.0002	skipped	-7.10309	1.70666e-08	6.8613e-07	9.38919	3762198	ENSG00000108821	COL1A1	collagen, type I, alpha 1 [Source:HGNC Symbol;Acc:2197]	8.91503e-76	1.26508e-56	ENSE00002464798|ENSE00002474041	none	none	none	none	none	none	none
3762258	chr17	-	48274550	48274589	core	-3.94209	skipped	-9.88451	4.31233e-12	1.21369e-09	17.5086	3762198	ENSG00000108821	COL1A1	collagen, type I, alpha 1 [Source:HGNC Symbol;Acc:2197]	8.91503e-76	1.26508e-56	ENSE00002456350|ENSE00002534828	none	none	none	none	none	none	none
3762227	chr17	-	48268745	48268831	core	-2.00406	skipped	-7.22482	1.16778e-08	5.10684e-07	9.76168	3762198	ENSG00000108821	COL1A1	collagen, type I, alpha 1 [Source:HGNC Symbol;Acc:2197]	8.91503e-76	1.26508e-56	ENSE00002454063|ENSE00002482772	none	none	none	none	none	none	none
3762268	chr17	-	48277178	48277296	core	2.89453	included	7.46689	5.51141e-09	2.83175e-07	10.4989	3762198	ENSG00000108821	COL1A1	collagen, type I, alpha 1 [Source:HGNC Symbol;Acc:2197]	8.91503e-76	1.26508e-56	ENSE00002046241|ENSE00002463227|ENSE00002470830	none	none	none	none	none	none	none
3762206	chr17	-	48263149	48263335	core	4.15314	included	7.36086	7.65297e-09	3.66871e-07	10.1766	3762198	ENSG00000108821	COL1A1	collagen, type I, alpha 1 [Source:HGNC Symbol;Acc:2197]	8.91503e-76	1.26508e-56	ENSE00000736855|ENSE00002038267	IR	chr17	48263205	48263868	-1	ENSG00000108821	IR
3762201	chr17	-	48261622	48261814	core	5.61938	included	10.6371	5.39486e-13	2.67641e-10	19.5356	3762198	ENSG00000108821	COL1A1	collagen, type I, alpha 1 [Source:HGNC Symbol;Acc:2197]	8.91503e-76	1.26508e-56	NA	none	none	none	none	none	none	none
3762203	chr17	-	48262642	48262755	core	6.35241	included	8.30135	4.32357e-10	4.01678e-08	12.9971	3762198	ENSG00000108821	COL1A1	collagen, type I, alpha 1 [Source:HGNC Symbol;Acc:2197]	8.91503e-76	1.26508e-56	NA	none	none	none	none	none	none	none
3762202	chr17	-	48262038	48262582	core	6.87327	included	14.481	4.01967e-17	3.34578e-13	28.6927	3762198	ENSG00000108821	COL1A1	collagen, type I, alpha 1 [Source:HGNC Symbol;Acc:2197]	8.91503e-76	1.26508e-56	NA	none	none	none	none	none	none	none
3762200	chr17	-	48261474	48261504	core	13.6369	included	15.8875	1.89163e-18	3.86469e-14	31.5835	3762198	ENSG00000108821	COL1A1	collagen, type I, alpha 1 [Source:HGNC Symbol;Acc:2197]	8.91503e-76	1.26508e-56	NA	none	none	none	none	none	none	none
3013077	chr7	+	94023938	94024223	core	-8.52555	skipped	-8.84724	8.52526e-11	1.15696e-08	14.589	3013054	ENSG00000164692	COL1A2	collagen, type I, alpha 2 [Source:HGNC Symbol;Acc:2198]	1.4723e-120	1.88489e-68	ENSE00001086693	none	none	none	none	none	none	none
3013132	chr7	+	94050324	94050359	core	-3.87235	skipped	-10.4307	9.47192e-13	4.05462e-10	18.9873	3013054	ENSG00000164692	COL1A2	collagen, type I, alpha 2 [Source:HGNC Symbol;Acc:2198]	1.4723e-120	1.88489e-68	ENSE00001850682|ENSE00001931503|ENSE00002523075|ENSE00002526914	IR	chr7	94049853	94050374	1	ENSG00000164692	IR
3013083	chr7	+	94028361	94028390	core	2.56517	included	8.35355	3.69634e-10	3.54242e-08	13.1508	3013054	ENSG00000164692	COL1A2	collagen, type I, alpha 2 [Source:HGNC Symbol;Acc:2198]	1.4723e-120	1.88489e-68	ENSE00001483044	none	none	none	none	none	none	none
3013162	chr7	+	94059927	94059955	core	8.44096	included	11.3346	8.39292e-14	7.09091e-11	21.344	3013054	ENSG00000164692	COL1A2	collagen, type I, alpha 2 [Source:HGNC Symbol;Acc:2198]	1.4723e-120	1.88489e-68	ENSE00001348023	IR	chr7	94058500	94060544	1	ENSG00000164692	IR
3013163	chr7	+	94060097	94060439	core	9.49896	included	11.5677	4.57018e-14	4.50474e-11	21.9334	3013054	ENSG00000164692	COL1A2	collagen, type I, alpha 2 [Source:HGNC Symbol;Acc:2198]	1.4723e-120	1.88489e-68	ENSE00001348023	IR	chr7	94058500	94060544	1	ENSG00000164692	IR
3452919	chr12	-	48386671	48386698	core	-3.67217	skipped	-9.66733	7.96412e-12	1.90406e-09	16.9092	3452865	ENSG00000139219	COL2A1	collagen, type II, alpha 1 [Source:HGNC Symbol;Acc:2200]	1.46355e-16	3.02904e-09	ENSE00001729865	none	none	none	none	none	none	none
3452889	chr12	-	48374381	48374408	core	-2.67919	skipped	-7.08586	1.80096e-08	7.14876e-07	9.3364	3452865	ENSG00000139219	COL2A1	collagen, type II, alpha 1 [Source:HGNC Symbol;Acc:2200]	1.46355e-16	3.02904e-09	ENSE00001772729|ENSE00001867164	none	none	none	none	none	none	none
3452910	chr12	-	48380635	48380671	core	3.07864	included	10.5571	6.70551e-13	3.13935e-10	19.3238	3452865	ENSG00000139219	COL2A1	collagen, type II, alpha 1 [Source:HGNC Symbol;Acc:2200]	1.46355e-16	3.02904e-09	ENSE00001653444|ENSE00001692548	none	none	none	none	none	none	none
2519591	chr2	+	189853336	189853360	core	-4.66135	skipped	-8.56034	1.99253e-10	2.22229e-08	13.7569	2519577	ENSG00000168542	COL3A1	collagen, type III, alpha 1 [Source:HGNC Symbol;Acc:2201]	1.41141e-19	3.09521e-07	ENSE00001419814	none	none	none	none	none	none	none
2519607	chr2	+	189860879	189860903	core	-2.31314	skipped	-6.99675	2.37951e-08	8.86242e-07	9.06295	2519577	ENSG00000168542	COL3A1	collagen, type III, alpha 1 [Source:HGNC Symbol;Acc:2201]	1.41141e-19	3.09521e-07	ENSE00001130085	none	none	none	none	none	none	none
2519610	chr2	+	189861899	189861926	core	-2.27255	skipped	-7.58955	3.77468e-09	2.1282e-07	10.8705	2519577	ENSG00000168542	COL3A1	collagen, type III, alpha 1 [Source:HGNC Symbol;Acc:2201]	1.41141e-19	3.09521e-07	ENSE00001130075	none	none	none	none	none	none	none
2519594	chr2	+	189855038	189855063	core	3.79754	included	6.98723	2.45144e-08	9.07619e-07	9.03371	2519577	ENSG00000168542	COL3A1	collagen, type III, alpha 1 [Source:HGNC Symbol;Acc:2201]	1.41141e-19	3.09521e-07	ENSE00001130145	none	none	none	none	none	none	none
2519658	chr2	+	189876822	189877194	core	5.56948	included	8.10644	7.78419e-10	6.27918e-08	12.4201	2519577	ENSG00000168542	COL3A1	collagen, type III, alpha 1 [Source:HGNC Symbol;Acc:2201]	1.41141e-19	3.09521e-07	ENSE00001238012	none	none	none	none	none	none	none
3193546	chr9	+	137657538	137657563	core	-4.69476	skipped	-12.0437	1.34972e-14	1.84861e-11	23.1138	3193482	ENSG00000130635	COL5A1	collagen, type V, alpha 1 [Source:HGNC Symbol;Acc:2209]	1.81131e-53	7.58485e-50	ENSE00001782057	none	none	none	none	none	none	none
3193567	chr9	+	137686935	137686964	core	-4.68059	skipped	-12.0888	1.20421e-14	1.71284e-11	23.224	3193482	ENSG00000130635	COL5A1	collagen, type V, alpha 1 [Source:HGNC Symbol;Acc:2209]	1.81131e-53	7.58485e-50	ENSE00001610158	none	none	none	none	none	none	none
3193599	chr9	+	137707440	137707468	core	-4.38159	skipped	-10.3512	1.1781e-12	4.66949e-10	18.7747	3193482	ENSG00000130635	COL5A1	collagen, type V, alpha 1 [Source:HGNC Symbol;Acc:2209]	1.81131e-53	7.58485e-50	ENSE00002363855|ENSE00002427575	none	none	none	none	none	none	none
3193568	chr9	+	137687117	137687145	core	-4.20447	skipped	-11.5992	4.21274e-14	4.24552e-11	22.0123	3193482	ENSG00000130635	COL5A1	collagen, type V, alpha 1 [Source:HGNC Symbol;Acc:2209]	1.81131e-53	7.58485e-50	ENSE00001776421	none	none	none	none	none	none	none
3193533	chr9	+	137642413	137642449	core	-2.54659	skipped	-9.34929	1.9772e-11	3.84715e-09	16.02	3193482	ENSG00000130635	COL5A1	collagen, type V, alpha 1 [Source:HGNC Symbol;Acc:2209]	1.81131e-53	7.58485e-50	ENSE00001801127	none	none	none	none	none	none	none
3193610	chr9	+	137713952	137713982	core	-2.53707	skipped	-9.49763	1.29167e-11	2.80223e-09	16.4364	3193482	ENSG00000130635	COL5A1	collagen, type V, alpha 1 [Source:HGNC Symbol;Acc:2209]	1.81131e-53	7.58485e-50	ENSE00001610977	none	none	none	none	none	none	none
3193527	chr9	+	137630320	137630346	core	-2.47204	skipped	-11.0305	1.87431e-13	1.25784e-10	20.5639	3193482	ENSG00000130635	COL5A1	collagen, type V, alpha 1 [Source:HGNC Symbol;Acc:2209]	1.81131e-53	7.58485e-50	ENSE00001610762	none	none	none	none	none	none	none
3193605	chr9	+	137710508	137710600	core	-2.43233	skipped	-7.81361	1.89762e-09	1.25172e-07	11.5456	3193482	ENSG00000130635	COL5A1	collagen, type V, alpha 1 [Source:HGNC Symbol;Acc:2209]	1.81131e-53	7.58485e-50	ENSE00002363306|ENSE00002417506	none	none	none	none	none	none	none
3193569	chr9	+	137688223	137688253	core	-2.40314	skipped	-8.17472	6.33201e-10	5.33768e-08	12.6227	3193482	ENSG00000130635	COL5A1	collagen, type V, alpha 1 [Source:HGNC Symbol;Acc:2209]	1.81131e-53	7.58485e-50	ENSE00001643672	none	none	none	none	none	none	none
3193601	chr9	+	137708894	137708921	core	-2.3903	skipped	-8.68328	1.38324e-10	1.68034e-08	14.1147	3193482	ENSG00000130635	COL5A1	collagen, type V, alpha 1 [Source:HGNC Symbol;Acc:2209]	1.81131e-53	7.58485e-50	ENSE00002369401|ENSE00002402033	none	none	none	none	none	none	none
3193582	chr9	+	137694744	137694832	core	-2.33362	skipped	-7.97092	1.17444e-09	8.67931e-08	12.0165	3193482	ENSG00000130635	COL5A1	collagen, type V, alpha 1 [Source:HGNC Symbol;Acc:2209]	1.81131e-53	7.58485e-50	ENSE00001609987	none	none	none	none	none	none	none
3193624	chr9	+	137726842	137727007	core	2.39537	included	7.5156	4.7414e-09	2.52562e-07	10.6466	3193482	ENSG00000130635	COL5A1	collagen, type V, alpha 1 [Source:HGNC Symbol;Acc:2209]	1.81131e-53	7.58485e-50	ENSE00002555109|ENSE00002571480	none	none	none	none	none	none	none
3193520	chr9	+	137620516	137620553	core	2.41364	included	9.9412	3.67789e-12	1.07484e-09	17.664	3193482	ENSG00000130635	COL5A1	collagen, type V, alpha 1 [Source:HGNC Symbol;Acc:2209]	1.81131e-53	7.58485e-50	ENSE00001691616	none	none	none	none	none	none	none
3193626	chr9	+	137734123	137734149	core	2.5318	included	10.0757	2.52589e-12	8.20311e-10	18.0308	3193482	ENSG00000130635	COL5A1	collagen, type V, alpha 1 [Source:HGNC Symbol;Acc:2209]	1.81131e-53	7.58485e-50	ENSE00001456153|ENSE00001676665	none	none	none	none	none	none	none
3193525	chr9	+	137623946	137623973	core	3.0876	included	8.10682	7.77525e-10	6.27422e-08	12.4213	3193482	ENSG00000130635	COL5A1	collagen, type V, alpha 1 [Source:HGNC Symbol;Acc:2209]	1.81131e-53	7.58485e-50	ENSE00001709465|ENSE00001870718	none	none	none	none	none	none	none
3193559	chr9	+	137674527	137674551	core	3.59771	included	9.6641	8.03746e-12	1.91548e-09	16.9003	3193482	ENSG00000130635	COL5A1	collagen, type V, alpha 1 [Source:HGNC Symbol;Acc:2209]	1.81131e-53	7.58485e-50	ENSE00001676930	none	none	none	none	none	none	none
3193615	chr9	+	137716483	137716595	core	3.78726	included	10.4947	7.95048e-13	3.52036e-10	19.1579	3193482	ENSG00000130635	COL5A1	collagen, type V, alpha 1 [Source:HGNC Symbol;Acc:2209]	1.81131e-53	7.58485e-50	ENSE00001778670|ENSE00001829398|ENSE00002391589|ENSE00002429260	none	none	none	none	none	none	none
3193519	chr9	+	137619126	137619206	core	3.96283	included	14.4287	4.52183e-17	3.41345e-13	28.5807	3193482	ENSG00000130635	COL5A1	collagen, type V, alpha 1 [Source:HGNC Symbol;Acc:2209]	1.81131e-53	7.58485e-50	ENSE00001626599	none	none	none	none	none	none	none
3193627	chr9	+	137734173	137734525	core	4.08085	included	15.132	9.52292e-18	1.18896e-13	30.0588	3193482	ENSG00000130635	COL5A1	collagen, type V, alpha 1 [Source:HGNC Symbol;Acc:2209]	1.81131e-53	7.58485e-50	ENSE00001456153|ENSE00001676665	none	none	none	none	none	none	none
3193498	chr9	+	137582818	137582900	core	4.08552	included	12.6957	2.65801e-15	6.0954e-12	24.6812	3193482	ENSG00000130635	COL5A1	collagen, type V, alpha 1 [Source:HGNC Symbol;Acc:2209]	1.81131e-53	7.58485e-50	ENSE00002358931|ENSE00002398612	none	none	none	none	none	none	none
3193524	chr9	+	137623385	137623509	core	4.17095	included	10.0536	2.68618e-12	8.61167e-10	17.9708	3193482	ENSG00000130635	COL5A1	collagen, type V, alpha 1 [Source:HGNC Symbol;Acc:2209]	1.81131e-53	7.58485e-50	ENSE00001668386|ENSE00001879935	none	none	none	none	none	none	none
3193607	chr9	+	137710860	137710886	core	4.27348	included	9.3923	1.74707e-11	3.50874e-09	16.141	3193482	ENSG00000130635	COL5A1	collagen, type V, alpha 1 [Source:HGNC Symbol;Acc:2209]	1.81131e-53	7.58485e-50	ENSE00001744103	none	none	none	none	none	none	none
3193506	chr9	+	137593051	137593159	core	4.42282	included	15.3266	6.24626e-18	8.77346e-14	30.4575	3193482	ENSG00000130635	COL5A1	collagen, type V, alpha 1 [Source:HGNC Symbol;Acc:2209]	1.81131e-53	7.58485e-50	ENSE00002361000|ENSE00002369196	none	none	none	none	none	none	none
3193505	chr9	+	137591772	137591917	core	4.623	included	11.9025	1.93225e-14	2.41378e-11	22.7669	3193482	ENSG00000130635	COL5A1	collagen, type V, alpha 1 [Source:HGNC Symbol;Acc:2209]	1.81131e-53	7.58485e-50	ENSE00002386267|ENSE00002416687	none	none	none	none	none	none	none
3193523	chr9	+	137622155	137622233	core	4.87642	included	9.16603	3.35841e-11	5.71348e-09	15.5014	3193482	ENSG00000130635	COL5A1	collagen, type V, alpha 1 [Source:HGNC Symbol;Acc:2209]	1.81131e-53	7.58485e-50	ENSE00001730929	none	none	none	none	none	none	none
3193619	chr9	+	137721858	137721886	core	4.89133	included	12.7935	2.09246e-15	5.28824e-12	24.9114	3193482	ENSG00000130635	COL5A1	collagen, type V, alpha 1 [Source:HGNC Symbol;Acc:2209]	1.81131e-53	7.58485e-50	ENSE00001096530|ENSE00001821810|ENSE00001877726	CE	chr9	137717751	137721953	1	ENSG00000130635	CE
3193616	chr9	+	137717655	137717750	core	5.48832	included	9.769	5.97143e-12	1.55289e-09	17.1906	3193482	ENSG00000130635	COL5A1	collagen, type V, alpha 1 [Source:HGNC Symbol;Acc:2209]	1.81131e-53	7.58485e-50	ENSE00002397106|ENSE00002411047	MXE	chr9	137717750	137726817	1	ENSG00000130635	MXE
3193625	chr9	+	137734015	137734110	core	5.81446	included	12.4561	4.79924e-15	9.29792e-12	24.1119	3193482	ENSG00000130635	COL5A1	collagen, type V, alpha 1 [Source:HGNC Symbol;Acc:2209]	1.81131e-53	7.58485e-50	ENSE00001456153|ENSE00001676665	none	none	none	none	none	none	none
2591665	chr2	-	189915295	189915327	core	-8.85139	skipped	-12.4863	4.45306e-15	8.84815e-12	24.1841	2591643	ENSG00000204262	COL5A2	collagen, type V, alpha 2 [Source:HGNC Symbol;Acc:2210]	4.22706e-53	1.21293e-31	ENSE00001464924	none	none	none	none	none	none	none
2591702	chr2	-	189933515	189933607	core	-6.41103	skipped	-15.8948	1.86313e-18	3.86469e-14	31.5978	2591643	ENSG00000204262	COL5A2	collagen, type V, alpha 2 [Source:HGNC Symbol;Acc:2210]	4.22706e-53	1.21293e-31	ENSE00001464882|ENSE00002206412	none	none	none	none	none	none	none
2591722	chr2	-	189962003	189962030	core	-5.1315	skipped	-7.71226	2.58847e-09	1.59157e-07	11.2408	2591643	ENSG00000204262	COL5A2	collagen, type V, alpha 2 [Source:HGNC Symbol;Acc:2210]	4.22706e-53	1.21293e-31	ENSE00002274959	none	none	none	none	none	none	none
2591675	chr2	-	189918886	189918920	core	-4.57337	skipped	-11.8958	1.96552e-14	2.41378e-11	22.7503	2591643	ENSG00000204262	COL5A2	collagen, type V, alpha 2 [Source:HGNC Symbol;Acc:2210]	4.22706e-53	1.21293e-31	ENSE00001464940	none	none	none	none	none	none	none
2591698	chr2	-	189931178	189931223	core	-4.03977	skipped	-8.76477	1.08707e-10	1.40002e-08	14.3508	2591643	ENSG00000204262	COL5A2	collagen, type V, alpha 2 [Source:HGNC Symbol;Acc:2210]	4.22706e-53	1.21293e-31	ENSE00001464877	none	none	none	none	none	none	none
2591667	chr2	-	189916103	189916158	core	-3.51515	skipped	-11.7524	2.83761e-14	3.20458e-11	22.395	2591643	ENSG00000204262	COL5A2	collagen, type V, alpha 2 [Source:HGNC Symbol;Acc:2210]	4.22706e-53	1.21293e-31	ENSE00001464926	none	none	none	none	none	none	none
2591674	chr2	-	189918638	189918662	core	-2.90131	skipped	-7.46135	5.60669e-09	2.86759e-07	10.482	2591643	ENSG00000204262	COL5A2	collagen, type V, alpha 2 [Source:HGNC Symbol;Acc:2210]	4.22706e-53	1.21293e-31	ENSE00001464939	none	none	none	none	none	none	none
2591708	chr2	-	189943789	189943825	core	-2.85021	skipped	-9.26834	2.49719e-11	4.62066e-09	15.7915	2591643	ENSG00000204262	COL5A2	collagen, type V, alpha 2 [Source:HGNC Symbol;Acc:2210]	4.22706e-53	1.21293e-31	BC086874-8|ENSE00002296303	none	none	none	none	none	none	none
2591713	chr2	-	189949909	189949939	core	-2.59976	skipped	-7.2388	1.11809e-08	4.93649e-07	9.80437	2591643	ENSG00000204262	COL5A2	collagen, type V, alpha 2 [Source:HGNC Symbol;Acc:2210]	4.22706e-53	1.21293e-31	ENSE00002207962	none	none	none	none	none	none	none
2591682	chr2	-	189923575	189923606	core	-2.57921	skipped	-9.06984	4.44263e-11	7.08597e-09	15.2275	2591643	ENSG00000204262	COL5A2	collagen, type V, alpha 2 [Source:HGNC Symbol;Acc:2210]	4.22706e-53	1.21293e-31	ENSE00002472586|ENSE00002514776	CNE	chr2	189923575	189923619	-1	ENSG00000204262	CNE
2591707	chr2	-	189943270	189943295	core	-2.41197	skipped	-7.46039	5.62329e-09	2.87347e-07	10.4791	2591643	ENSG00000204262	COL5A2	collagen, type V, alpha 2 [Source:HGNC Symbol;Acc:2210]	4.22706e-53	1.21293e-31	ENSE00002302801	none	none	none	none	none	none	none
2591701	chr2	-	189932965	189932996	core	2.43022	included	8.7771	1.04823e-10	1.35778e-08	14.3865	2591643	ENSG00000204262	COL5A2	collagen, type V, alpha 2 [Source:HGNC Symbol;Acc:2210]	4.22706e-53	1.21293e-31	ENSE00001464881	none	none	none	none	none	none	none
2591650	chr2	-	189898515	189898795	core	2.80735	included	7.87107	1.59209e-09	1.08852e-07	11.7179	2591643	ENSG00000204262	COL5A2	collagen, type V, alpha 2 [Source:HGNC Symbol;Acc:2210]	4.22706e-53	1.21293e-31	AK297936-27|ENSE00001464904|ENSE00001950594	none	none	none	none	none	none	none
2591652	chr2	-	189899649	189899880	core	2.85903	included	8.38565	3.3571e-10	3.29026e-08	13.2453	2591643	ENSG00000204262	COL5A2	collagen, type V, alpha 2 [Source:HGNC Symbol;Acc:2210]	4.22706e-53	1.21293e-31	ENSE00001464906	none	none	none	none	none	none	none
2591649	chr2	-	189898319	189898443	core	3.1874	included	7.97175	1.17147e-09	8.66603e-08	12.019	2591643	ENSG00000204262	COL5A2	collagen, type V, alpha 2 [Source:HGNC Symbol;Acc:2210]	4.22706e-53	1.21293e-31	AK297936-27|ENSE00001464904|ENSE00001950594	none	none	none	none	none	none	none
2591653	chr2	-	189901359	189901511	core	4.01589	included	8.0169	1.02125e-09	7.76951e-08	12.1537	2591643	ENSG00000204262	COL5A2	collagen, type V, alpha 2 [Source:HGNC Symbol;Acc:2210]	4.22706e-53	1.21293e-31	ENSE00001464909	none	none	none	none	none	none	none
2591647	chr2	-	189897407	189897506	core	4.23557	included	9.85035	4.74728e-12	1.29949e-09	17.4148	2591643	ENSG00000204262	COL5A2	collagen, type V, alpha 2 [Source:HGNC Symbol;Acc:2210]	4.22706e-53	1.21293e-31	ENSE00001464904|ENSE00001950594	none	none	none	none	none	none	none
3850006	chr19	-	10112208	10112238	core	4.31116	included	8.47682	2.55589e-10	2.66913e-08	13.5127	3849923	ENSG00000080573	COL5A3	collagen, type V, alpha 3 [Source:HGNC Symbol;Acc:14864]	5.04262e-33	4.16016e-14	AB209175-6|AF177941-8|ENSE00001261182	none	none	none	none	none	none	none
3849990	chr19	-	10102696	10102721	core	4.75984	included	9.66494	8.01843e-12	1.91377e-09	16.9026	3849923	ENSG00000080573	COL5A3	collagen, type V, alpha 3 [Source:HGNC Symbol;Acc:14864]	5.04262e-33	4.16016e-14	ENSE00000675493	none	none	none	none	none	none	none
3924383	chr21	+	47408998	47409026	core	-2.28882	skipped	-8.27638	4.66083e-10	4.24712e-08	12.9234	3924372	ENSG00000142156	COL6A1	collagen, type VI, alpha 1 [Source:HGNC Symbol;Acc:2211]	1.28345e-47	7.7134e-26	ENSE00002441058|ENSE00002473380	none	none	none	none	none	none	none
3924392	chr21	+	47412691	47412721	core	-2.25263	skipped	-9.08956	4.19457e-11	6.74779e-09	15.2838	3924372	ENSG00000142156	COL6A1	collagen, type VI, alpha 1 [Source:HGNC Symbol;Acc:2211]	1.28345e-47	7.7134e-26	ENSE00002449732|ENSE00002486439	none	none	none	none	none	none	none
3924398	chr21	+	47418314	47418346	core	-2.03716	skipped	-9.11781	3.86351e-11	6.39842e-09	15.3643	3924372	ENSG00000142156	COL6A1	collagen, type VI, alpha 1 [Source:HGNC Symbol;Acc:2211]	1.28345e-47	7.7134e-26	ENSE00002441555|ENSE00002505064	none	none	none	none	none	none	none
3924376	chr21	+	47404184	47404368	core	2.36546	included	10.1058	2.32271e-12	7.76867e-10	18.1126	3924372	ENSG00000142156	COL6A1	collagen, type VI, alpha 1 [Source:HGNC Symbol;Acc:2211]	1.28345e-47	7.7134e-26	ENSE00002539374|ENSE00002573613	none	none	none	none	none	none	none
3924402	chr21	+	47420245	47420272	core	2.84153	included	9.01349	5.23657e-11	8.03213e-09	15.0665	3924372	ENSG00000142156	COL6A1	collagen, type VI, alpha 1 [Source:HGNC Symbol;Acc:2211]	1.28345e-47	7.7134e-26	ENSE00002458765|ENSE00002492818	none	none	none	none	none	none	none
3924416	chr21	+	47424504	47424811	core	4.96875	included	10.6442	5.29315e-13	2.64212e-10	19.5541	3924372	ENSG00000142156	COL6A1	collagen, type VI, alpha 1 [Source:HGNC Symbol;Acc:2211]	1.28345e-47	7.7134e-26	AK299396-27|BC022236-7|ENSE00002269572|ENSE00002448409|ENSE00002533534|X15880-9	none	none	none	none	none	none	none
3924477	chr21	+	47549049	47549073	core	-5.38806	skipped	-8.48902	2.46441e-10	2.59764e-08	13.5484	3924424	ENSG00000142173	COL6A2	collagen, type VI, alpha 2 [Source:HGNC Symbol;Acc:2212]	6.45451e-23	6.84023e-09	AK128695-1|ENSE00001314213|ENSE00001582755|M34572-1	A3SS	chr21	47548817	47549719	1	ENSG00000142173	A3SS
3924479	chr21	+	47549375	47549405	core	-4.02316	skipped	-10.5863	6.19393e-13	2.96169e-10	19.4011	3924424	ENSG00000142173	COL6A2	collagen, type VI, alpha 2 [Source:HGNC Symbol;Acc:2212]	6.45451e-23	6.84023e-09	AK128695-1|ENSE00001314213|ENSE00001483214|ENSE00001530047|ENSE00001582755|M34572-1|X15977-1	A3SS	chr21	47548817	47549719	1	ENSG00000142173	A3SS
3924435	chr21	+	47518045	47518086	core	-3.96691	skipped	-9.00498	5.36842e-11	8.17889e-09	15.0421	3924424	ENSG00000142173	COL6A2	collagen, type VI, alpha 2 [Source:HGNC Symbol;Acc:2212]	6.45451e-23	6.84023e-09	ENSE00001110410|ENSE00001902209	AFE	chr21	47518011	47519061	1	ENSG00000142173	AFE
3924487	chr21	+	47551869	47551904	core	-2.28195	skipped	-8.22759	5.39845e-10	4.7299e-08	12.7793	3924424	ENSG00000142173	COL6A2	collagen, type VI, alpha 2 [Source:HGNC Symbol;Acc:2212]	6.45451e-23	6.84023e-09	AK093995-1|AK128695-1|ENSE00000952691	ALE	chr21	47548817	47552763	1	ENSG00000142173	ALE
3924468	chr21	+	47545397	47545427	core	2.14095	included	8.07923	8.45304e-10	6.70796e-08	12.3393	3924424	ENSG00000142173	COL6A2	collagen, type VI, alpha 2 [Source:HGNC Symbol;Acc:2212]	6.45451e-23	6.84023e-09	ENSE00001219302|ENSE00001718972|M34571-1	A3SS	chr21	47545331	47545531	1	ENSG00000142173	A3SS
3924441	chr21	+	47531934	47532094	core	3.28207	included	9.22382	2.84042e-11	5.05817e-09	15.6654	3924424	ENSG00000142173	COL6A2	collagen, type VI, alpha 2 [Source:HGNC Symbol;Acc:2212]	6.45451e-23	6.84023e-09	ENSE00001134048|ENSE00001719735	none	none	none	none	none	none	none
2605374	chr2	-	238270382	238270474	core	-3.45099	skipped	-10.6209	5.63803e-13	2.76651e-10	19.4927	2605321	ENSG00000163359	COL6A3	collagen, type VI, alpha 3 [Source:HGNC Symbol;Acc:2213]	1.87408e-12	1.20668e-07	ENSE00002276843	none	none	none	none	none	none	none
2605356	chr2	-	238259776	238259835	core	-2.0872	skipped	-8.07725	8.50382e-10	6.74349e-08	12.3334	2605321	ENSG00000163359	COL6A3	collagen, type VI, alpha 3 [Source:HGNC Symbol;Acc:2213]	1.87408e-12	1.20668e-07	ENSE00002475959|ENSE00002527234	none	none	none	none	none	none	none
2605386	chr2	-	238287386	238287814	core	3.25694	included	8.6956	1.33367e-10	1.63872e-08	14.1504	2605321	ENSG00000163359	COL6A3	collagen, type VI, alpha 3 [Source:HGNC Symbol;Acc:2213]	1.87408e-12	1.20668e-07	ENSE00001073761	CE	chr2	238285988	238289557	-1	ENSG00000163359	CE
2605391	chr2	-	238296721	238296827	core	3.72349	included	7.43212	6.13707e-09	3.07929e-07	10.3933	2605321	ENSG00000163359	COL6A3	collagen, type VI, alpha 3 [Source:HGNC Symbol;Acc:2213]	1.87408e-12	1.20668e-07	ENSE00001073778	CE	chr2	238290143	238303229	-1	ENSG00000163359	CE
2673354	chr3	-	48602845	48602875	core	-2.46871	skipped	-8.18723	6.09731e-10	5.1826e-08	12.6598	2673345	ENSG00000114270	COL7A1	collagen, type VII, alpha 1 [Source:HGNC Symbol;Acc:2214]	2.31894e-25	9.14362e-18	ENSE00000767594|ENSE00001846928	none	none	none	none	none	none	none
3855243	chr19	-	18901839	18901996	core	-3.38702	skipped	-7.31126	8.9262e-09	4.14212e-07	10.0255	3855218	ENSG00000105664	COMP	cartilage oligomeric matrix protein [Source:HGNC Symbol;Acc:2227]	9.99403e-35	5.94335e-31	ENSE00002419605	IR	chr19	18901659	18902114	-1	ENSG00000105664	IR
3855237	chr19	-	18899979	18900054	core	-2.97634	skipped	-7.26519	1.02999e-08	4.62052e-07	9.88494	3855218	ENSG00000105664	COMP	cartilage oligomeric matrix protein [Source:HGNC Symbol;Acc:2227]	9.99403e-35	5.94335e-31	AK074508-5|ENSE00000690350|ENSE00002346926	CE	chr19	18899702	18900750	-1	ENSG00000105664	CE
3855244	chr19	-	18902006	18902078	core	-2.81374	skipped	-7.4937	5.07318e-09	2.65391e-07	10.5802	3855218	ENSG00000105664	COMP	cartilage oligomeric matrix protein [Source:HGNC Symbol;Acc:2227]	9.99403e-35	5.94335e-31	ENSE00002359815|ENSE00002410667|ENSE00002419605	IR	chr19	18901659	18902114	-1	ENSG00000105664	IR
3855240	chr19	-	18900880	18900922	core	-2.02703	skipped	-7.02922	2.14971e-08	8.20925e-07	9.16264	3855218	ENSG00000105664	COMP	cartilage oligomeric matrix protein [Source:HGNC Symbol;Acc:2227]	9.99403e-35	5.94335e-31	AK074508-4|AK297798-4|AK297814-4|ENSE00000690351|ENSE00001659946|ENSE00002322039	none	none	none	none	none	none	none
3855241	chr19	-	18901372	18901422	core	3.1851	included	7.30329	9.14992e-09	4.22326e-07	10.0012	3855218	ENSG00000105664	COMP	cartilage oligomeric matrix protein [Source:HGNC Symbol;Acc:2227]	9.99403e-35	5.94335e-31	ENSE00000690352	none	none	none	none	none	none	none
3855222	chr19	-	18895026	18895091	core	3.1986	included	7.37318	7.36632e-09	3.56321e-07	10.214	3855218	ENSG00000105664	COMP	cartilage oligomeric matrix protein [Source:HGNC Symbol;Acc:2227]	9.99403e-35	5.94335e-31	ENSE00001651089|ENSE00002331938	none	none	none	none	none	none	none
3855220	chr19	-	18893737	18893762	core	3.57693	included	7.27045	1.01327e-08	4.56347e-07	9.90101	3855218	ENSG00000105664	COMP	cartilage oligomeric matrix protein [Source:HGNC Symbol;Acc:2227]	9.99403e-35	5.94335e-31	ENSE00001719322|ENSE00001794214|ENSE00002371048|ENSE00002411420	none	none	none	none	none	none	none
2440233	chr1	-	160313254	160313436	core	-7.35995	skipped	-7.13703	1.53512e-08	6.31758e-07	9.49318	2440143	ENSG00000122218	COPA	coatomer protein complex, subunit alpha [Source:HGNC Symbol;Acc:2230]	3.7663e-49	1.98112e-18	NA	none	none	none	none	none	none	none
3855343	chr19	-	19017780	19017818	core	-3.02591	skipped	-8.47116	2.59944e-10	2.70331e-08	13.4961	3855324	ENSG00000105669	COPE	coatomer protein complex, subunit epsilon [Source:HGNC Symbol;Acc:2234]	1.57178e-16	7.40468e-10	AK023303-2|BC052619-2|ENSE00001113522	CE	chr19	19016439	19021779	-1	ENSG00000105669	CE
3761093	chr17	-	46115038	46115068	core	-4.64402	skipped	-8.97029	5.94163e-11	8.80635e-09	14.9427	3761054	ENSG00000005243	COPZ2	coatomer protein complex, subunit zeta 2 [Source:HGNC Symbol;Acc:19356]	5.29198e-13	2.4542e-08	ENSE00000812604	IR	chr17	46115033	46115135	-1	ENSG00000005243	IR
3656008	chr16	+	30199696	30199862	core	-3.64101	skipped	-7.62854	3.34774e-09	1.94177e-07	10.9883	3655986	ENSG00000102879	CORO1A	coronin, actin binding protein, 1A [Source:HGNC Symbol;Acc:2252]	2.04465e-34	1.80329e-07	ENSE00000868517	CE	chr16	30199571	30200180	1	ENSG00000102879	CE
3656004	chr16	+	30199263	30199335	core	2.28382	included	8.30316	4.30016e-10	4.0008e-08	13.0024	3655986	ENSG00000102879	CORO1A	coronin, actin binding protein, 1A [Source:HGNC Symbol;Acc:2252]	2.04465e-34	1.80329e-07	ENSE00000678734	IR	chr16	30199263	30199570	1	ENSG00000102879	IR
3217187	chr9	-	100934916	100935153	core	-5.22248	skipped	-9.64486	8.48906e-12	2.00265e-09	16.8468	3217167	ENSG00000106789	CORO2A	coronin, actin binding protein, 2A [Source:HGNC Symbol;Acc:2255]	1.40818e-24	9.47968e-07	ENSE00001386683	AFE	chr9	100934909	100954922	-1	ENSG00000106789	AFE
3217180	chr9	-	100894475	100894582	core	-2.76107	skipped	-7.56124	4.11876e-09	2.27595e-07	10.7848	3217167	ENSG00000106789	CORO2A	coronin, actin binding protein, 2A [Source:HGNC Symbol;Acc:2255]	1.40818e-24	9.47968e-07	ENSE00000715204	CNE	chr9	100894467	100894583	-1	ENSG00000106789	CNE
3217172	chr9	-	100888846	100888878	core	-2.51665	skipped	-9.20385	3.00957e-11	5.26186e-09	15.6088	3217167	ENSG00000106789	CORO2A	coronin, actin binding protein, 2A [Source:HGNC Symbol;Acc:2255]	1.40818e-24	9.47968e-07	ENSE00000715194	CNE	chr9	100888831	100889105	-1	ENSG00000106789	CNE
3217179	chr9	-	100893256	100893302	core	2.26506	included	12.1056	1.15409e-14	1.652e-11	23.2651	3217167	ENSG00000106789	CORO2A	coronin, actin binding protein, 2A [Source:HGNC Symbol;Acc:2255]	1.40818e-24	9.47968e-07	ENSE00000715202	CNE	chr9	100893237	100893341	-1	ENSG00000106789	CNE
3217177	chr9	-	100890915	100890993	core	3.37907	included	13.6512	2.69486e-16	1.31659e-12	26.8778	3217167	ENSG00000106789	CORO2A	coronin, actin binding protein, 2A [Source:HGNC Symbol;Acc:2255]	1.40818e-24	9.47968e-07	ENSE00000715198	CNE	chr9	100890889	100891001	-1	ENSG00000106789	CNE
2719374	chr4	+	15005864	15005894	core	-3.52815	skipped	-8.43142	2.92725e-10	2.96866e-08	13.3796	2719361	ENSG00000137449	CPEB2	cytoplasmic polyadenylation element binding protein 2 [Source:HGNC Symbol;Acc:21745]	4.69314e-22	1.00278e-11	ENSE00001338042|ENSE00001491955|ENSE00002025851|ENSE00002322861	none	none	none	none	none	none	none
3450657	chr12	-	39046062	39046159	core	-2.53639	skipped	-7.65528	3.08348e-09	1.82168e-07	11.069	3450655	ENSG00000139117	CPNE8	copine VIII [Source:HGNC Symbol;Acc:23498]	5.83052e-17	6.17034e-07	ENSE00002394433	ALE	chr12	39040624	39047872	-1	ENSG00000139117	ALE
3681026	chr16	-	12897566	12897590	core	-4.39168	skipped	-7.82658	1.82386e-09	1.21196e-07	11.5845	3680953	ENSG00000103381	CPPED1	calcineurin-like phosphoesterase domain containing 1 [Source:HGNC Symbol;Acc:25632]	1.38209e-14	3.56551e-08	ENSE00001289928|ENSE00001554127|ENSE00002272524	none	none	none	none	none	none	none
3681027	chr16	-	12897634	12897726	core	-2.52165	skipped	-7.91018	1.41303e-09	9.98092e-08	11.835	3680953	ENSG00000103381	CPPED1	calcineurin-like phosphoesterase domain containing 1 [Source:HGNC Symbol;Acc:25632]	1.38209e-14	3.56551e-08	ENSE00001289928|ENSE00001554127|ENSE00002272524	none	none	none	none	none	none	none
3548792	chr14	+	92588432	92588472	core	-4.43342	skipped	-7.95078	1.24866e-09	9.08431e-08	11.9564	3548788	ENSG00000165934	CPSF2	cleavage and polyadenylation specific factor 2, 100kDa [Source:HGNC Symbol;Acc:2325]	7.3562e-19	5.40912e-08	ENSE00001332502|ENSE00002522801|ENSE00002533626	none	none	none	none	none	none	none
2391422	chr1	-	1260012	1260044	core	-3.36706	skipped	-8.94446	6.40841e-11	9.37017e-09	14.8686	2391360	ENSG00000127054	CPSF3L	cleavage and polyadenylation specific factor 3-like [Source:HGNC Symbol;Acc:26052]	1.73867e-19	2.71325e-08	NA	AFE	chr1	1251537	1260017	-1	ENSG00000127054	AFE
3895128	chr20	-	2776715	2776785	core	2.37627	included	7.48448	5.2198e-09	2.71545e-07	10.5522	3895118	ENSG00000088882	CPXM1	carboxypeptidase X (M14 family), member 1 [Source:HGNC Symbol;Acc:15771]	6.48487e-38	2.09847e-21	AK075527-10|ENSE00000656580	CNE	chr20	2776628	2776807	-1	ENSG00000088882	CNE
2717891	chr4	+	8621152	8621248	core	-2.55244	skipped	-9.86098	4.60734e-12	1.27359e-09	17.444	2717857	ENSG00000109625	CPZ	carboxypeptidase Z [Source:HGNC Symbol;Acc:2333]	1.29677e-17	6.73437e-10	NA	none	none	none	none	none	none	none
2717887	chr4	+	8620165	8620249	core	2.28041	included	8.71987	1.24127e-10	1.55494e-08	14.2208	2717857	ENSG00000109625	CPZ	carboxypeptidase Z [Source:HGNC Symbol;Acc:2333]	1.29677e-17	6.73437e-10	NA	none	none	none	none	none	none	none
2377336	chr1	+	207669628	207669659	core	-5.08957	skipped	-8.15277	6.76615e-10	5.63423e-08	12.5577	2377332	ENSG00000203710	CR1	complement component (3b/4b) receptor 1 (Knops blood group) [Source:HGNC Symbol;Acc:2334]	8.09721e-15	2.10623e-07	ENSE00001443316|ENSE00001443318|ENSE00002154573|ENSE00002154590|ENSE00002162578|ENSE00002195927	none	none	none	none	none	none	none
2438468	chr1	-	156675255	156675281	core	-2.11915	skipped	-8.227	5.40809e-10	4.73466e-08	12.7775	2438458	ENSG00000143320	CRABP2	cellular retinoic acid binding protein 2 [Source:HGNC Symbol;Acc:2339]	1.54373e-15	5.64361e-12	ENSE00001446607|ENSE00001446611|ENSE00001446616	A5SS	chr1	156675169	156675338	-1	ENSG00000143320	A5SS
3554834	chr14	+	105945506	105945556	core	-4.04568	skipped	-10.3928	1.05088e-12	4.31756e-10	18.8861	3554818	ENSG00000182809	CRIP2	cysteine-rich protein 2 [Source:HGNC Symbol;Acc:2361]	1.12827e-27	6.23123e-14	AK057837-5|ENSE00001326756|ENSE00002354981|ENSE00002401192|ENSE00002401874|ENSE00002421348	IR	chr14	105945462	105945830	1	ENSG00000182809	IR
3554831	chr14	+	105945083	105945176	core	-2.61421	skipped	-8.90752	7.14152e-11	1.01391e-08	14.7625	3554818	ENSG00000182809	CRIP2	cysteine-rich protein 2 [Source:HGNC Symbol;Acc:2361]	1.12827e-27	6.23123e-14	ENSE00001320233|ENSE00002336834|ENSE00002342676|ENSE00002351299|ENSE00002410278	CE	chr14	105941243	105945461	1	ENSG00000182809	CE
3937789	chr22	+	21271845	21271874	core	-3.2887	skipped	-8.681	1.39258e-10	1.68678e-08	14.1081	3937787	ENSG00000099942	CRKL	v-crk sarcoma virus CT10 oncogene homolog (avian)-like [Source:HGNC Symbol;Acc:2363]	3.27078e-18	2.06725e-07	AK292909-1|ENSE00001426302|ENSE00001733180	none	none	none	none	none	none	none
2881238	chr5	-	149492825	149492924	core	-5.24262	skipped	-7.31442	8.83903e-09	4.10931e-07	10.0351	2881187	ENSG00000182578	CSF1R	colony stimulating factor 1 receptor [Source:HGNC Symbol;Acc:2433]	9.33553e-34	4.58054e-11	ENSE00000841168	AFE	chr5	149465942	149492935	-1	ENSG00000182578	AFE
2881198	chr5	-	149435875	149435904	core	-2.51127	skipped	-8.29489	4.40836e-10	4.07366e-08	12.978	2881187	ENSG00000182578	CSF1R	colony stimulating factor 1 receptor [Source:HGNC Symbol;Acc:2433]	9.33553e-34	4.58054e-11	ENSE00002448623|ENSE00002500210	none	none	none	none	none	none	none
3944578	chr22	+	37326444	37326479	core	-2.24136	skipped	-9.71457	6.96559e-12	1.73549e-09	17.0402	3944564	ENSG00000100368	CSF2RB	colony stimulating factor 2 receptor, beta, low-affinity (granulocyte-macrophage) [Source:HGNC Symbol;Acc:2436]	7.88564e-29	2.29161e-18	ENSE00000653701	CNE	chr22	37326417	37326552	1	ENSG00000100368	CNE
3944585	chr22	+	37329958	37330021	core	-2.16884	skipped	-9.40088	1.70453e-11	3.44265e-09	16.1651	3944564	ENSG00000100368	CSF2RB	colony stimulating factor 2 receptor, beta, low-affinity (granulocyte-macrophage) [Source:HGNC Symbol;Acc:2436]	7.88564e-29	2.29161e-18	ENSE00000653704	none	none	none	none	none	none	none
3944605	chr22	+	37335279	37336063	core	3.24816	included	7.05944	1.95589e-08	7.62986e-07	9.25539	3944564	ENSG00000100368	CSF2RB	colony stimulating factor 2 receptor, beta, low-affinity (granulocyte-macrophage) [Source:HGNC Symbol;Acc:2436]	7.88564e-29	2.29161e-18	ENSE00002322392	none	none	none	none	none	none	none
3944600	chr22	+	37334381	37334430	core	3.4178	included	7.77946	2.10667e-09	1.35618e-07	11.443	3944564	ENSG00000100368	CSF2RB	colony stimulating factor 2 receptor, beta, low-affinity (granulocyte-macrophage) [Source:HGNC Symbol;Acc:2436]	7.88564e-29	2.29161e-18	ENSE00001556872|ENSE00002212848|ENSE00002301564	none	none	none	none	none	none	none
3944583	chr22	+	37328869	37328906	core	3.59658	included	8.93652	6.55933e-11	9.54117e-09	14.8458	3944564	ENSG00000100368	CSF2RB	colony stimulating factor 2 receptor, beta, low-affinity (granulocyte-macrophage) [Source:HGNC Symbol;Acc:2436]	7.88564e-29	2.29161e-18	ENSE00000653703	none	none	none	none	none	none	none
3243910	chr10	+	43633936	43633983	core	-6.9546	skipped	-10.3178	1.29166e-12	4.96207e-10	18.685	3243908	ENSG00000169826	CSGALNACT2	chondroitin sulfate N-acetylgalactosaminyltransferase 2 [Source:HGNC Symbol;Acc:24292]	3.94957e-30	4.3541e-24	ENSE00001194788	CNE	chr10	43633934	43634015	1	ENSG00000169826	CNE
3601854	chr15	+	75074731	75074819	core	-3.59066	skipped	-10.7562	3.90931e-13	2.12212e-10	19.8491	3601840	ENSG00000103653	CSK	c-src tyrosine kinase [Source:HGNC Symbol;Acc:2444]	7.05837e-27	5.08546e-07	ENSE00001357268	IR	chr15	75074398	75075061	1	ENSG00000103653	IR
3601873	chr15	+	75093054	75093078	core	-3.1052	skipped	-9.03578	4.90657e-11	7.66813e-09	15.1302	3601840	ENSG00000103653	CSK	c-src tyrosine kinase [Source:HGNC Symbol;Acc:2444]	7.05837e-27	5.08546e-07	AK309344-2|ENSE00001245968	IR	chr15	75093022	75093263	1	ENSG00000103653	IR
2405682	chr1	-	34189805	34189831	core	3.74998	included	7.36801	7.48531e-09	3.60139e-07	10.1983	2405576	ENSG00000121904	CSMD2	CUB and Sushi multiple domains 2 [Source:HGNC Symbol;Acc:19290]	1.43429e-18	1.28683e-07	ENSE00001399888	none	none	none	none	none	none	none
3901398	chr20	-	23805895	23805960	core	3.56735	included	9.66479	8.02178e-12	1.91377e-09	16.9022	3901387	ENSG00000170369	CST2	cystatin SA [Source:HGNC Symbol;Acc:2474]	3.8453e-09	2.75117e-08	ENSE00001625618	CNE	chr20	23805847	23805960	-1	ENSG00000170369	CNE
3934258	chr21	-	45196152	45196257	core	-6.5123	skipped	-12.0652	1.27801e-14	1.77292e-11	23.1665	3934245	ENSG00000160213	CSTB	cystatin B (stefin B) [Source:HGNC Symbol;Acc:2482]	5.51883e-32	1.31954e-10	ENSE00001137740|ENSE00001947020	none	none	none	none	none	none	none
3934257	chr21	-	45196085	45196143	core	-2.14842	skipped	-8.10101	7.91332e-10	6.36507e-08	12.404	3934245	ENSG00000160213	CSTB	cystatin B (stefin B) [Source:HGNC Symbol;Acc:2482]	5.51883e-32	1.31954e-10	ENSE00001137740|ENSE00001947020	none	none	none	none	none	none	none
2617280	chr3	+	37903627	37903659	core	-5.74131	skipped	-10.3833	1.07857e-12	4.41515e-10	18.8607	2617276	ENSG00000144677	CTDSPL	CTD (carboxy-terminal domain, RNA polymerase II, polypeptide A) small phosphatase-like [Source:HGNC Symbol;Acc:16890]	8.24499e-36	1.76761e-15	D88153-3|ENSE00001642612	AFE	chr3	37903451	37986295	1	ENSG00000144677	AFE
3110320	chr8	+	104383953	104383985	core	-3.11033	skipped	-11.5597	4.66688e-14	4.56005e-11	21.9131	3110317	ENSG00000164932	CTHRC1	collagen triple helix repeat containing 1 [Source:HGNC Symbol;Acc:18831]	7.41424e-26	1.18867e-25	ENSE00001162157|ENSE00002101290	AFE	chr8	104383743	104384887	1	ENSG00000164932	AFE
3110326	chr8	+	104384696	104384721	core	-2.66026	skipped	-8.44856	2.78099e-10	2.84602e-08	13.4299	3110317	ENSG00000164932	CTHRC1	collagen triple helix repeat containing 1 [Source:HGNC Symbol;Acc:18831]	7.41424e-26	1.18867e-25	ENSE00001294618	AFE	chr8	104383743	104384887	1	ENSG00000164932	AFE
3110336	chr8	+	104394866	104395167	core	3.97597	included	7.48333	5.2383e-09	2.72255e-07	10.5488	3110317	ENSG00000164932	CTHRC1	collagen triple helix repeat containing 1 [Source:HGNC Symbol;Acc:18831]	7.41424e-26	1.18867e-25	ENSE00002118765|ENSE00002119476	none	none	none	none	none	none	none
3110329	chr8	+	104388025	104388154	core	4.08527	included	11.0319	1.86733e-13	1.25784e-10	20.5675	3110317	ENSG00000164932	CTHRC1	collagen triple helix repeat containing 1 [Source:HGNC Symbol;Acc:18831]	7.41424e-26	1.18867e-25	ENSE00001088746|ENSE00001752765	none	none	none	none	none	none	none
3110335	chr8	+	104394711	104394808	core	4.36741	included	9.8224	5.1361e-12	1.37667e-09	17.3379	3110317	ENSG00000164932	CTHRC1	collagen triple helix repeat containing 1 [Source:HGNC Symbol;Acc:18831]	7.41424e-26	1.18867e-25	ENSE00001323691|ENSE00002118765|ENSE00002119476|ENSE00002122261	none	none	none	none	none	none	none
3110331	chr8	+	104390271	104390402	core	4.59995	included	12.5982	3.37736e-15	7.29819e-12	24.4505	3110317	ENSG00000164932	CTHRC1	collagen triple helix repeat containing 1 [Source:HGNC Symbol;Acc:18831]	7.41424e-26	1.18867e-25	ENSE00001088748|ENSE00002090030	none	none	none	none	none	none	none
3219676	chr9	-	111775723	111775751	core	-2.89573	skipped	-7.16931	1.38815e-08	5.8377e-07	9.59197	3219621	ENSG00000119326	CTNNAL1	catenin (cadherin-associated protein), alpha-like 1 [Source:HGNC Symbol;Acc:2512]	4.08298e-17	5.3974e-07	NA	none	none	none	none	none	none	none
3331544	chr11	+	57558924	57558950	core	-4.67121	skipped	-7.35991	7.67566e-09	3.67801e-07	10.1737	3331487	ENSG00000198561	CTNND1	catenin (cadherin-associated protein), delta 1 [Source:HGNC Symbol;Acc:2515]	9.7597e-29	5.80205e-12	NA	CNE	chr11	57558857	57559058	1	ENSG00000254462	CNE
3124582	chr8	-	11718870	11718898	core	-5.46064	skipped	-6.98494	2.46911e-08	9.12357e-07	9.02666	3124537	ENSG00000164733	CTSB	cathepsin B [Source:HGNC Symbol;Acc:2527]	3.79106e-17	5.10092e-07	ENSE00001282828	CE	chr8	11710989	11725509	-1	ENSG00000164733	CE
3124593	chr8	-	11725514	11725589	core	-4.04469	skipped	-7.21424	1.20687e-08	5.23494e-07	9.72936	3124537	ENSG00000164733	CTSB	cathepsin B [Source:HGNC Symbol;Acc:2527]	3.79106e-17	5.10092e-07	ENSE00001087014|ENSE00001724322|ENSE00001799908|ENSE00001831074|ENSE00002142969|ENSE00002155519|ENSE00002160742|ENSE00002162547|ENSE00002164989|ENSE00002178102|ENSE00002181588|ENSE00002192905|ENSE00002193014	CE	chr8	11710989	11726155	-1	ENSG00000164733	CE
3358983	chr11	-	1785115	1785204	core	-7.45696	skipped	-9.51943	1.21365e-11	2.67401e-09	16.4974	3358950	ENSG00000117984	CTSD	cathepsin D [Source:HGNC Symbol;Acc:2529]	3.10186e-47	3.4861e-19	NA	AFE	chr11	1783363	1785222	-1	ENSG00000117984	AFE
2791086	chr4	-	156875015	156875048	core	-4.24996	skipped	-7.14281	1.50771e-08	6.23203e-07	9.51087	2791063	ENSG00000256043	CTSO	cathepsin O [Source:HGNC Symbol;Acc:2542]	1.93113e-23	8.06501e-11	ENSE00002080357	CNE	chr4	156874865	156875069	-1	ENSG00000256043	CNE
2791085	chr4	-	156874869	156874939	core	-4.03164	skipped	-7.50935	4.83389e-09	2.56576e-07	10.6276	2791063	ENSG00000256043	CTSO	cathepsin O [Source:HGNC Symbol;Acc:2542]	1.93113e-23	8.06501e-11	ENSE00002080357	CNE	chr4	156874865	156875069	-1	ENSG00000256043	CNE
2434576	chr1	-	150702580	150702657	core	-7.44202	skipped	-10.3623	1.1428e-12	4.57804e-10	18.8043	2434575	ENSG00000163131	CTSS	cathepsin S [Source:HGNC Symbol;Acc:2545]	4.62919e-23	6.41777e-10		IR	chr1	150702551	150705621	-1	ENSG00000163131	IR
2352124	chr1	+	112938869	112938894	core	-6.15505	skipped	-9.61595	9.21619e-12	2.14855e-09	16.7665	2352106	ENSG00000143079	CTTNBP2NL	CTTNBP2 N-terminal like [Source:HGNC Symbol;Acc:25330]	1.471e-24	6.71167e-08	AK092791-1|AX747733-1|ENSE00001450661|ENSE00001862597	AFE	chr1	112938803	112939207	1	ENSG00000143079	AFE
3764063	chr17	-	56032594	56032619	core	-3.5053	skipped	-7.68888	2.7811e-09	1.68557e-07	11.1703	3764022	ENSG00000180891	CUEDC1	CUE domain containing 1 [Source:HGNC Symbol;Acc:31350]	2.32661e-20	5.14514e-11	ENSE00001558939	AFE	chr17	55980347	56032684	-1	ENSG00000180891	AFE
3502503	chr13	+	113863942	113863971	core	-4.35802	skipped	-7.36673	7.51488e-09	3.60944e-07	10.1944	3502497	ENSG00000139842	CUL4A	cullin 4A [Source:HGNC Symbol;Acc:2554]	1.7388e-27	4.23385e-16	ENSE00001848677|ENSE00001942236|ENSE00001945629|ENSE00001953061	AFE	chr13	113862552	113864089	1	ENSG00000139842	AFE
3742296	chr17	-	4642635	4642671	core	-4.90249	skipped	-9.21184	2.94067e-11	5.19552e-09	15.6315	3742285	ENSG00000161921	CXCL16	chemokine (C-X-C motif) ligand 16 [Source:HGNC Symbol;Acc:16642]	4.55066e-26	5.22672e-18	ENSE00001389375	none	none	none	none	none	none	none
2773371	chr4	-	74862366	74863344	core	3.0014	included	8.26856	4.77176e-10	4.30906e-08	12.9003	2773369	ENSG00000163735	CXCL5	chemokine (C-X-C motif) ligand 5 [Source:HGNC Symbol;Acc:10642]	1.57716e-10	5.94568e-10	ENSE00001077815	CNE	chr4	74861359	74863372	-1	ENSG00000163735	CNE
2773373	chr4	-	74863940	74864033	core	3.59269	included	9.50637	1.25979e-11	2.75407e-09	16.4609	2773369	ENSG00000163735	CXCL5	chemokine (C-X-C motif) ligand 5 [Source:HGNC Symbol;Acc:10642]	1.57716e-10	5.94568e-10	ENSE00002497929	CNE	chr4	74863923	74864055	-1	ENSG00000163735	CNE
3361392	chr11	-	7689716	7689792	core	2.0113	included	8.98021	5.77159e-11	8.62418e-09	14.9712	3361381	ENSG00000166394	CYB5R2	cytochrome b5 reductase 2 [Source:HGNC Symbol;Acc:24376]	1.2911e-15	2.50454e-08	AF169802-6|ENSE00001102596|ENSE00002150768|ENSE00002170523	IR	chr11	7689709	7693754	-1	ENSG00000166394	IR
2915493	chr6	+	84569449	84569473	core	-3.51221	skipped	-8.1949	5.95789e-10	5.09456e-08	12.6825	2915491	ENSG00000065615	CYB5R4	cytochrome b5 reductase 4 [Source:HGNC Symbol;Acc:20147]	1.04654e-20	1.49005e-09	ENSE00001513529|ENSE00001513536	none	none	none	none	none	none	none
2915495	chr6	+	84569540	84569576	core	-3.46113	skipped	-9.72083	6.8432e-12	1.71833e-09	17.0575	2915491	ENSG00000065615	CYB5R4	cytochrome b5 reductase 4 [Source:HGNC Symbol;Acc:20147]	1.04654e-20	1.49005e-09	ENSE00001513529|ENSE00001513536	none	none	none	none	none	none	none
3834024	chr19	+	41711923	41711999	core	2.50008	included	7.04905	2.02046e-08	7.82202e-07	9.2235	3833992	ENSG00000167600	CYP2S1	cytochrome P450, family 2, subfamily S, polypeptide 1 [Source:HGNC Symbol;Acc:15654]	8.69002e-29	3.20882e-16	ENSE00001114764	none	none	none	none	none	none	none
3834033	chr19	+	41712869	41712931	core	2.94668	included	9.09029	4.18565e-11	6.73936e-09	15.2858	3833992	ENSG00000167600	CYP2S1	cytochrome P450, family 2, subfamily S, polypeptide 1 [Source:HGNC Symbol;Acc:15654]	8.69002e-29	3.20882e-16	NA	none	none	none	none	none	none	none
3834031	chr19	+	41712458	41712643	core	4.62003	included	10.8783	2.81483e-13	1.67566e-10	20.1686	3833992	ENSG00000167600	CYP2S1	cytochrome P450, family 2, subfamily S, polypeptide 1 [Source:HGNC Symbol;Acc:15654]	8.69002e-29	3.20882e-16	ENSE00001371068|ENSE00001410924|ENSE00002271525	none	none	none	none	none	none	none
3834034	chr19	+	41713108	41713223	core	5.0504	included	10.9944	2.0636e-13	1.34815e-10	20.4704	3833992	ENSG00000167600	CYP2S1	cytochrome P450, family 2, subfamily S, polypeptide 1 [Source:HGNC Symbol;Acc:15654]	8.69002e-29	3.20882e-16	NA	none	none	none	none	none	none	none
3538095	chr14	+	59104921	59105057	core	-3.30067	skipped	-10.0812	2.48708e-12	8.12901e-10	18.0459	3538087	ENSG00000165617	DACT1	dapper, antagonist of beta-catenin, homolog 1 (Xenopus laevis) [Source:HGNC Symbol;Acc:17748]	6.8334e-27	1.89882e-14	ENSE00001520745|ENSE00001845675	AFE	chr14	59100802	59105265	1	ENSG00000165617	AFE
3538094	chr14	+	59104881	59104918	core	-3.15699	skipped	-7.8481	1.70775e-09	1.15045e-07	11.6491	3538087	ENSG00000165617	DACT1	dapper, antagonist of beta-catenin, homolog 1 (Xenopus laevis) [Source:HGNC Symbol;Acc:17748]	6.8334e-27	1.89882e-14	ENSE00001520745|ENSE00001845675	AFE	chr14	59100802	59105265	1	ENSG00000165617	AFE
3538106	chr14	+	59113119	59113146	core	-3.10308	skipped	-8.50936	2.31935e-10	2.47972e-08	13.6079	3538087	ENSG00000165617	DACT1	dapper, antagonist of beta-catenin, homolog 1 (Xenopus laevis) [Source:HGNC Symbol;Acc:17748]	6.8334e-27	1.89882e-14	ENSE00001352768|ENSE00001520721|ENSE00001520729|ENSE00002431995|ENSE00002482511	none	none	none	none	none	none	none
3866118	chr19	-	47150992	47151652	core	3.465	included	8.31846	4.1069e-10	3.86201e-08	13.0475	3866117	ENSG00000197380	DACT3	dapper, antagonist of beta-catenin, homolog 3 (Xenopus laevis) [Source:HGNC Symbol;Acc:30745]	1.00407e-23	6.44786e-12	ENSE00002467121|ENSE00002483208	none	none	none	none	none	none	none
3866119	chr19	-	47151745	47151826	core	3.80386	included	8.92319	6.82063e-11	9.79847e-09	14.8076	3866117	ENSG00000197380	DACT3	dapper, antagonist of beta-catenin, homolog 3 (Xenopus laevis) [Source:HGNC Symbol;Acc:30745]	1.00407e-23	6.44786e-12	ENSE00002467121|ENSE00002483208	none	none	none	none	none	none	none
3037373	chr7	-	6472545	6472577	core	-3.50921	skipped	-8.06944	8.70748e-10	6.85901e-08	12.3102	3037344	ENSG00000164535	DAGLB	diacylglycerol lipase, beta [Source:HGNC Symbol;Acc:28923]	1.46713e-26	1.00181e-11	ENSE00001618550|ENSE00001635834|ENSE00001641004|ENSE00002314440	CE	chr7	6465746	6475992	-1	ENSG00000164535	CE
2737344	chr4	+	100787742	100787775	core	-4.06314	skipped	-11.4552	6.1242e-14	5.62974e-11	21.6497	2737318	ENSG00000070190	DAPP1	dual adaptor of phosphotyrosine and 3-phosphoinositides [Source:HGNC Symbol;Acc:16500]	1.44209e-23	2.88133e-13	ENSE00002020332	CE	chr4	100787279	100789273	1	ENSG00000070190	CE
2737342	chr4	+	100787223	100787278	core	2.325	included	8.32112	4.07429e-10	3.83753e-08	13.0553	2737318	ENSG00000070190	DAPP1	dual adaptor of phosphotyrosine and 3-phosphoinositides [Source:HGNC Symbol;Acc:16500]	1.44209e-23	2.88133e-13	ENSE00001331177|ENSE00002070488	none	none	none	none	none	none	none
2888832	chr5	-	176899795	176900067	core	-3.00013	skipped	-9.42286	1.60029e-11	3.26353e-09	16.2269	2888800	ENSG00000113758	DBN1	drebrin 1 [Source:HGNC Symbol;Acc:2695]	1.49609e-15	1.88217e-07	ENSE00001636088|ENSE00002071764	AFE	chr5	176899777	176900742	-1	ENSG00000113758	AFE
2888825	chr5	-	176895856	176895900	core	2.31797	included	7.80397	1.95444e-09	1.27981e-07	11.5166	2888800	ENSG00000113758	DBN1	drebrin 1 [Source:HGNC Symbol;Acc:2695]	1.49609e-15	1.88217e-07	ENSE00002084792|ENSE00002449444|ENSE00002476374	none	none	none	none	none	none	none
3759556	chr17	-	43112377	43112481	core	-3.6018	skipped	-6.99366	2.40259e-08	8.92915e-07	9.05347	3759540	ENSG00000172992	DCAKD	dephospho-CoA kinase domain containing [Source:HGNC Symbol;Acc:26238]	6.97794e-17	3.84518e-07		II	chr17	43112368	43128920	-1	ENSG00000172992	II
3361107	chr11	-	6676915	6677035	core	-3.07285	skipped	-8.8766	7.82037e-11	1.08421e-08	14.6736	3361072	ENSG00000166341	DCHS1	dachsous 1 (Drosophila) [Source:HGNC Symbol;Acc:13681]	1.83794e-25	4.58237e-09	ENSE00001222257	CNE	chr11	6676794	6677085	-1	ENSG00000166341	CNE
3361106	chr11	-	6676821	6676906	core	-2.57558	skipped	-7.37587	7.30497e-09	3.53887e-07	10.2223	3361072	ENSG00000166341	DCHS1	dachsous 1 (Drosophila) [Source:HGNC Symbol;Acc:13681]	1.83794e-25	4.58237e-09	ENSE00001222257	CNE	chr11	6676794	6677085	-1	ENSG00000166341	CNE
2730716	chr4	+	71859450	71859504	core	-3.01433	skipped	-7.38836	7.02773e-09	3.42896e-07	10.2602	2730714	ENSG00000156136	DCK	deoxycytidine kinase [Source:HGNC Symbol;Acc:2704]	5.59193e-17	4.2415e-07	ENSE00002033706|ENSE00002035624|ENSE00002041408|ENSE00002079137	none	none	none	none	none	none	none
3687801	chr16	-	30441266	30441299	core	-3.04064	skipped	-7.86749	1.60959e-09	1.09708e-07	11.7072	3687789	ENSG00000179958	DCTPP1	dCTP pyrophosphatase 1 [Source:HGNC Symbol;Acc:28777]	1.09294e-18	4.32943e-10	ENSE00001220335	CE	chr16	30435745	30441276	-1	ENSG00000179958	CE
3687800	chr16	-	30441201	30441226	core	-2.71396	skipped	-7.89213	1.49301e-09	1.03751e-07	11.781	3687789	ENSG00000179958	DCTPP1	dCTP pyrophosphatase 1 [Source:HGNC Symbol;Acc:28777]	1.09294e-18	4.32943e-10	ENSE00001220335	CE	chr16	30435745	30441276	-1	ENSG00000179958	CE
3687793	chr16	-	30435187	30435374	core	2.15268	included	7.62947	3.33822e-09	1.93854e-07	10.9911	3687789	ENSG00000179958	DCTPP1	dCTP pyrophosphatase 1 [Source:HGNC Symbol;Acc:28777]	1.09294e-18	4.32943e-10	ENSE00001220331	none	none	none	none	none	none	none
3683860	chr16	-	20911586	20911629	core	-3.41786	skipped	-8.16779	6.46603e-10	5.42784e-08	12.6022	3683845	ENSG00000188215	DCUN1D3	DCN1, defective in cullin neddylation 1, domain containing 3 (S. cerevisiae) [Source:HGNC Symbol;Acc:28734]	2.48791e-25	2.67554e-28	NA	AFE	chr16	20880217	20911706	-1	ENSG00000188215	AFE
3375297	chr11	-	61100441	61100480	core	-4.87633	skipped	-7.8231	1.84339e-09	1.22205e-07	11.574	3375245	ENSG00000167986	DDB1	damage-specific DNA binding protein 1, 127kDa [Source:HGNC Symbol;Acc:2717]	5.5916e-31	1.30448e-09	ENSE00001301347|ENSE00001766096|ENSE00002228370|ENSE00002259861|ENSE00002312768	IR	chr11	61100380	61100838	-1	ENSG00000167986	IR
3565046	chr14	-	53619709	53619790	core	-3.90109	skipped	-10.0414	2.77868e-12	8.7953e-10	17.9377	3564997	ENSG00000100523	DDHD1	DDHD domain containing 1 [Source:HGNC Symbol;Acc:19714]	4.60913e-35	1.70309e-15	DQ315474-1|ENSE00001245461|ENSE00001418241|ENSE00001522236|ENSE00001933018|GU376468-1	CNE	chr14	53619767	53619833	-1	ENSG00000266552	CNE
3565047	chr14	-	53619831	53619942	core	-2.80801	skipped	-8.59535	1.79551e-10	2.04104e-08	13.8589	3564997	ENSG00000100523	DDHD1	DDHD domain containing 1 [Source:HGNC Symbol;Acc:19714]	4.60913e-35	1.70309e-15	DQ315474-1|ENSE00001245461|ENSE00001418241|ENSE00001522236|GU376468-1	CNE	chr14	53619767	53619833	-1	ENSG00000266552	CNE
2470657	chr2	+	15731943	15732057	core	-6.24376	skipped	-8.99696	5.49564e-11	8.31132e-09	15.0192	2470654	ENSG00000079785	DDX1	DEAD (Asp-Glu-Ala-Asp) box polypeptide 1 [Source:HGNC Symbol;Acc:2734]	2.72605e-19	2.76584e-11	ENSE00001345863|ENSE00001488389|ENSE00001621608|ENSE00002233370	none	none	none	none	none	none	none
3250060	chr10	+	70715926	70715980	core	-4.3598	skipped	-7.13132	1.56273e-08	6.40059e-07	9.47568	3250055	ENSG00000165732	DDX21	DEAD (Asp-Glu-Ala-Asp) box polypeptide 21 [Source:HGNC Symbol;Acc:2744]	9.42446e-21	8.94283e-10	ENSE00001460795|ENSE00002254151	CNE	chr10	70715884	70716068	1	ENSG00000165732	CNE
3852729	chr19	-	14530082	14530106	core	-3.39517	skipped	-10.6705	4.92807e-13	2.53435e-10	19.6237	3852691	ENSG00000123136	DDX39A	DEAD (Asp-Glu-Ala-Asp) box polypeptide 39A [Source:HGNC Symbol;Acc:17821]	7.42283e-27	9.7387e-07	ENSE00001364659|ENSE00001563997	AFE	chr19	14529741	14530192	-1	ENSG00000123136	AFE
3852696	chr19	-	14519855	14519975	core	2.67058	included	8.37762	3.43895e-10	3.34653e-08	13.2216	3852691	ENSG00000123136	DDX39A	DEAD (Asp-Glu-Ala-Asp) box polypeptide 39A [Source:HGNC Symbol;Acc:17821]	7.42283e-27	9.7387e-07	ENSE00001628972|ENSE00001683138	none	none	none	none	none	none	none
3825467	chr19	+	19037142	19037177	core	2.23186	included	7.97838	1.14808e-09	8.52378e-08	12.0388	3825446	ENSG00000105671	DDX49	DEAD (Asp-Glu-Ala-Asp) box polypeptide 49 [Source:HGNC Symbol;Acc:18684]	9.28835e-13	8.56765e-08	ENSE00001648324|ENSE00001703935	none	none	none	none	none	none	none
3203121	chr9	-	32526060	32526164	core	-4.26248	skipped	-7.5263	4.58742e-09	2.46935e-07	10.679	3203086	ENSG00000107201	DDX58	DEAD (Asp-Glu-Ala-Asp) box polypeptide 58 [Source:HGNC Symbol;Acc:19102]	4.28701e-19	3.8274e-08	NA	AFE	chr9	32502521	32526322	-1	ENSG00000107201	AFE
3863516	chr19	-	42720846	42721001	core	-2.1228	skipped	-7.26418	1.03324e-08	4.62835e-07	9.88186	3863504	ENSG00000160570	DEDD2	death effector domain containing 2 [Source:HGNC Symbol;Acc:24450]	2.58503e-11	8.61909e-07	ENSE00001388416	CE	chr19	42719405	42721783	-1	ENSG00000160570	CE
3863505	chr19	-	42702863	42702964	core	2.2294	included	7.26528	1.02969e-08	4.62052e-07	9.88523	3863504	ENSG00000160570	DEDD2	death effector domain containing 2 [Source:HGNC Symbol;Acc:24450]	2.58503e-11	8.61909e-07	AK075328-6|ENSE00001358691	ALE	chr19	42702750	42706224	-1	ENSG00000160570	ALE
3863506	chr19	-	42703143	42703430	core	2.28914	included	6.99659	2.3807e-08	8.86541e-07	9.06245	3863504	ENSG00000160570	DEDD2	death effector domain containing 2 [Source:HGNC Symbol;Acc:24450]	2.58503e-11	8.61909e-07	AK075328-6|ENSE00001358691	ALE	chr19	42702750	42706224	-1	ENSG00000160570	ALE
3224845	chr9	-	126692255	126692405	core	-4.69076	skipped	-10.7458	4.02084e-13	2.14638e-10	19.8217	3224650	ENSG00000119522	DENND1A	DENN/MADD domain containing 1A [Source:HGNC Symbol;Acc:29324]	4.40973e-21	3.38306e-10	NA	none	none	none	none	none	none	none
2858632	chr5	-	59995873	59995920	core	-2.83888	skipped	-8.53241	2.16533e-10	2.35611e-08	13.6753	2858592	ENSG00000035499	DEPDC1B	DEP domain containing 1B [Source:HGNC Symbol;Acc:24902]	8.38982e-32	1.0751e-19	ENSE00001216859|ENSE00001838018|ENSE00002566077|ENSE00002569157	MXE	chr5	59983054	59995873	-1	ENSG00000035499	MXE
2858618	chr5	-	59940583	59940683	core	2.45632	included	7.18842	1.30793e-08	5.57969e-07	9.65041	2858592	ENSG00000035499	DEPDC1B	DEP domain containing 1B [Source:HGNC Symbol;Acc:24902]	8.38982e-32	1.0751e-19	ENSE00000478582|ENSE00002086415	none	none	none	none	none	none	none
2858617	chr5	-	59938647	59938672	core	2.73102	included	8.65809	1.49044e-10	1.76199e-08	14.0415	2858592	ENSG00000035499	DEPDC1B	DEP domain containing 1B [Source:HGNC Symbol;Acc:24902]	8.38982e-32	1.0751e-19	ENSE00000747417|ENSE00002054484	none	none	none	none	none	none	none
3487096	chr13	+	42623018	42623093	core	-2.57569	skipped	-8.07392	8.58995e-10	6.79501e-08	12.3235	3487095	ENSG00000102780	DGKH	diacylglycerol kinase, eta [Source:HGNC Symbol;Acc:2854]	7.21654e-20	1.71237e-07	ENSE00002237457|ENSE00002540387|ENSE00002564946	none	none	none	none	none	none	none
3380701	chr11	-	71146433	71146467	core	-4.30803	skipped	-9.6392	8.62658e-12	2.03217e-09	16.8311	3380697	ENSG00000172893	DHCR7	7-dehydrocholesterol reductase [Source:HGNC Symbol;Acc:2860]	3.40737e-25	3.10014e-07	BC000054-9|ENSE00002173408|ENSE00002185471	IR	chr11	71145460	71146885	-1	ENSG00000172893	IR
2948520	chr6	-	30640634	30640715	core	-2.7828	skipped	-8.01991	1.01195e-09	7.72225e-08	12.1627	2948485	ENSG00000204560	DHX16	DEAH (Asp-Glu-Ala-His) box polypeptide 16 [Source:HGNC Symbol;Acc:2739]	2.00055e-16	1.68129e-07	ENSE00001920246	II	chr6	30639052	30640732	-1	ENSG00000204560	II
3983964	chrX	+	95940093	95940168	core	-3.59629	skipped	-7.75519	2.26926e-09	1.43496e-07	11.37	3983962	ENSG00000147202	DIAPH2	diaphanous homolog 2 (Drosophila) [Source:HGNC Symbol;Acc:2877]	1.85342e-13	2.76416e-07	ENSE00001878984|ENSE00002224216|ENSE00002253462	none	none	none	none	none	none	none
3363307	chr11	-	12030740	12030875	core	-5.36875	skipped	-8.84801	8.506e-11	1.15574e-08	14.5912	3363266	ENSG00000050165	DKK3	dickkopf homolog 3 (Xenopus laevis) [Source:HGNC Symbol;Acc:2893]	1.0364e-33	8.77352e-28	ENSE00001368154|ENSE00002155692|ENSE00002168777|ENSE00002186354	AFE	chr11	12030417	12030917	-1	ENSG00000050165	AFE
3363305	chr11	-	12030439	12030549	core	-3.90268	skipped	-7.71007	2.60596e-09	1.59882e-07	11.2342	3363266	ENSG00000050165	DKK3	dickkopf homolog 3 (Xenopus laevis) [Source:HGNC Symbol;Acc:2893]	1.0364e-33	8.77352e-28	ENSE00001525200|ENSE00002177414	AFE	chr11	12030417	12030917	-1	ENSG00000050165	AFE
3363268	chr11	-	11984828	11985738	core	2.4207	included	8.56461	1.96741e-10	2.20002e-08	13.7693	3363266	ENSG00000050165	DKK3	dickkopf homolog 3 (Xenopus laevis) [Source:HGNC Symbol;Acc:2893]	1.0364e-33	8.77352e-28	AF034208-6|AF034208-7|AK090952-5|AX746701-5|ENSE00002142087|ENSE00002152628	A5SS	chr11	11984653	11986233	-1	ENSG00000050165	A5SS
3363298	chr11	-	12023851	12023954	core	2.43384	included	9.98463	3.25665e-12	9.82392e-10	17.7828	3363266	ENSG00000050165	DKK3	dickkopf homolog 3 (Xenopus laevis) [Source:HGNC Symbol;Acc:2893]	1.0364e-33	8.77352e-28	ENSE00001690371|ENSE00001773283|ENSE00002146669|ENSE00002153514	CE	chr11	11986017	12029916	-1	ENSG00000050165	CE
4004072	chrX	-	31196049	31196084	core	-3.07116	skipped	-7.18543	1.32016e-08	5.61904e-07	9.64128	4004044	ENSG00000198947	DMD	dystrophin [Source:HGNC Symbol;Acc:2928]	5.15162e-14	9.58652e-10	ENSE00001158912	CE	chrX	31165636	31196785	-1	ENSG00000198947	CE
4004074	chrX	-	31196790	31196814	core	-3.02475	skipped	-9.03701	4.88894e-11	7.65656e-09	15.1337	4004044	ENSG00000198947	DMD	dystrophin [Source:HGNC Symbol;Acc:2928]	5.15162e-14	9.58652e-10	ENSE00001034039|ENSE00001850338|X15149-1	none	none	none	none	none	none	none
4004061	chrX	-	31165410	31165632	core	-2.92444	skipped	-9.65712	8.19849e-12	1.9456e-09	16.8809	4004044	ENSG00000198947	DMD	dystrophin [Source:HGNC Symbol;Acc:2928]	5.15162e-14	9.58652e-10	ENSE00001158887	none	none	none	none	none	none	none
4004068	chrX	-	31187570	31187707	core	-2.81225	skipped	-8.08141	8.3974e-10	6.68268e-08	12.3457	4004044	ENSG00000198947	DMD	dystrophin [Source:HGNC Symbol;Acc:2928]	5.15162e-14	9.58652e-10	ENSE00001158895|ENSE00001711808	CE	chrX	31165636	31196785	-1	ENSG00000198947	CE
4004075	chrX	-	31196824	31196922	core	-2.78997	skipped	-7.62754	3.35812e-09	1.94645e-07	10.9853	4004044	ENSG00000198947	DMD	dystrophin [Source:HGNC Symbol;Acc:2928]	5.15162e-14	9.58652e-10	ENSE00001034039|ENSE00001850338|X15149-1	none	none	none	none	none	none	none
4004092	chrX	-	31241171	31241234	core	-2.45035	skipped	-8.25251	5.00803e-10	4.47151e-08	12.8529	4004044	ENSG00000198947	DMD	dystrophin [Source:HGNC Symbol;Acc:2928]	5.15162e-14	9.58652e-10	ENSE00001674239|ENSE00001863340	none	none	none	none	none	none	none
4004055	chrX	-	31152230	31152284	core	-2.35328	skipped	-7.61932	3.44413e-09	1.98567e-07	10.9604	4004044	ENSG00000198947	DMD	dystrophin [Source:HGNC Symbol;Acc:2928]	5.15162e-14	9.58652e-10	ENSE00001158874	none	none	none	none	none	none	none
4004058	chrX	-	31164413	31164455	core	-2.26977	skipped	-7.39305	6.92639e-09	3.39129e-07	10.2745	4004044	ENSG00000198947	DMD	dystrophin [Source:HGNC Symbol;Acc:2928]	5.15162e-14	9.58652e-10	ENSE00001034085	none	none	none	none	none	none	none
4004084	chrX	-	31222087	31222229	core	-2.13633	skipped	-7.1557	1.44832e-08	6.03092e-07	9.55032	4004044	ENSG00000198947	DMD	dystrophin [Source:HGNC Symbol;Acc:2928]	5.15162e-14	9.58652e-10	ENSE00001158937	none	none	none	none	none	none	none
3624231	chr15	-	51914762	51914881	core	-3.70381	skipped	-7.9241	1.35434e-09	9.65633e-08	11.8766	3624145	ENSG00000104093	DMXL2	Dmx-like 2 [Source:HGNC Symbol;Acc:2938]	1.07764e-31	1.74662e-09	ENSE00002539401|ENSE00002541090|ENSE00002542276	AFE	chr15	51895804	51915030	-1	ENSG00000104093	AFE
3893797	chr20	+	62526578	62526637	core	-3.4211	skipped	-7.36724	7.50302e-09	3.60583e-07	10.196	3893796	ENSG00000101152	DNAJC5	DnaJ (Hsp40) homolog, subfamily C, member 5 [Source:HGNC Symbol;Acc:16235]	1.4172e-15	5.43455e-10	ENSE00001451243|ENSE00001932154	none	none	none	none	none	none	none
4027320	chrX	-	153637796	153637943	core	-2.22062	skipped	-7.93576	1.30709e-09	9.42406e-08	11.9115	4027302	ENSG00000013563	DNASE1L1	deoxyribonuclease I-like 1 [Source:HGNC Symbol;Acc:2957]	1.62692e-19	8.67686e-10	ENSE00001050512|ENSE00001450970|ENSE00001653744	CE	chrX	153637533	153640227	-1	ENSG00000013563	CE
4027306	chrX	-	153631151	153631178	core	-2.15658	skipped	-8.21191	5.65971e-10	4.91475e-08	12.7329	4027302	ENSG00000013563	DNASE1L1	deoxyribonuclease I-like 1 [Source:HGNC Symbol;Acc:2957]	1.62692e-19	8.67686e-10	ENSE00001200781|ENSE00001450966|ENSE00001673673|ENSE00001834278|ENSE00001853461|X90392-9	IR	chrX	153630828	153631531	-1	ENSG00000013563	IR
3851838	chr19	-	12992113	12992175	core	-4.81812	skipped	-10.8434	3.09154e-13	1.75237e-10	20.0774	3851826	ENSG00000105612	DNASE2	deoxyribonuclease II, lysosomal [Source:HGNC Symbol;Acc:2960]	8.06598e-28	5.40488e-11	ENSE00001184283|ENSE00002294939	none	none	none	none	none	none	none
3820759	chr19	+	10828821	10828902	core	-5.47642	skipped	-10.4843	8.17826e-13	3.60381e-10	19.1304	3820758	ENSG00000079805	DNM2	dynamin 2 [Source:HGNC Symbol;Acc:2974]	6.09958e-38	4.6106e-11	ENSE00002304400|ENSE00002314379	AFE	chr19	10828755	10829322	1	ENSG00000079805	AFE
3850085	chr19	-	10249236	10249273	core	-4.76987	skipped	-13.7345	2.21832e-16	1.10785e-12	27.0639	3850069	ENSG00000130816	DNMT1	DNA (cytosine-5-)-methyltransferase 1 [Source:HGNC Symbol;Acc:2976]	2.94155e-30	9.31216e-09	ENSE00000896968	none	none	none	none	none	none	none
3850079	chr19	-	10246939	10246963	core	-4.17363	skipped	-10.2912	1.38973e-12	5.22276e-10	18.6136	3850069	ENSG00000130816	DNMT1	DNA (cytosine-5-)-methyltransferase 1 [Source:HGNC Symbol;Acc:2976]	2.94155e-30	9.31216e-09	ENSE00000896960	none	none	none	none	none	none	none
3850152	chr19	-	10305576	10305643	core	-4.08613	skipped	-10.3457	1.196e-12	4.7026e-10	18.76	3850069	ENSG00000130816	DNMT1	DNA (cytosine-5-)-methyltransferase 1 [Source:HGNC Symbol;Acc:2976]	2.94155e-30	9.31216e-09	ENSE00001060736	CE	chr19	10292754	10311549	-1	ENSG00000130816	CE
3850151	chr19	-	10305496	10305543	core	-4.06427	skipped	-9.13221	3.70505e-11	6.19074e-09	15.4053	3850069	ENSG00000130816	DNMT1	DNA (cytosine-5-)-methyltransferase 1 [Source:HGNC Symbol;Acc:2976]	2.94155e-30	9.31216e-09	ENSE00001060736	CE	chr19	10292754	10311549	-1	ENSG00000130816	CE
3850153	chr19	-	10305649	10305788	core	-2.95606	skipped	-8.44829	2.78321e-10	2.847e-08	13.4291	3850069	ENSG00000130816	DNMT1	DNA (cytosine-5-)-methyltransferase 1 [Source:HGNC Symbol;Acc:2976]	2.94155e-30	9.31216e-09	AF180682-1|ENSE00001060736	CE	chr19	10292754	10311549	-1	ENSG00000130816	CE
3850135	chr19	-	10286225	10286292	core	2.65762	included	8.44149	2.84039e-10	2.89888e-08	13.4092	3850069	ENSG00000130816	DNMT1	DNA (cytosine-5-)-methyltransferase 1 [Source:HGNC Symbol;Acc:2976]	2.94155e-30	9.31216e-09	ENSE00000897059	none	none	none	none	none	none	none
3270087	chr10	+	129172343	129172447	core	2.47504	included	8.66319	1.46808e-10	1.74473e-08	14.0563	3269939	ENSG00000150760	DOCK1	dedicator of cytokinesis 1 [Source:HGNC Symbol;Acc:2987]	4.86349e-17	1.9336e-07	BC146857-35|ENSE00000996172	none	none	none	none	none	none	none
2601665	chr2	-	225639622	225639657	core	-5.0523	skipped	-12.8359	1.88654e-15	4.92989e-12	25.0111	2601648	ENSG00000135905	DOCK10	dedicator of cytokinesis 10 [Source:HGNC Symbol;Acc:23479]	1.20802e-16	4.53719e-07	ENSE00000843736	none	none	none	none	none	none	none
2840038	chr5	+	169064333	169064372	core	-6.59396	skipped	-10.521	7.39886e-13	3.35916e-10	19.228	2840036	ENSG00000134516	DOCK2	dedicator of cytokinesis 2 [Source:HGNC Symbol;Acc:2988]	4.44011e-29	3.50557e-16	ENSE00001899231|ENSE00002094346|ENSE00002562733|ENSE00002566309	none	none	none	none	none	none	none
2840123	chr5	+	169302331	169302565	core	-3.76515	skipped	-7.5591	4.146e-09	2.28875e-07	10.7783	2840036	ENSG00000134516	DOCK2	dedicator of cytokinesis 2 [Source:HGNC Symbol;Acc:2988]	4.44011e-29	3.50557e-16	ENSE00002122287	ALE	chr5	169302230	169361875	1	ENSG00000134516	ALE
2840180	chr5	+	169496180	169496210	core	-2.74232	skipped	-8.40635	3.15534e-10	3.14406e-08	13.306	2840036	ENSG00000134516	DOCK2	dedicator of cytokinesis 2 [Source:HGNC Symbol;Acc:2988]	4.44011e-29	3.50557e-16	ENSE00002469200|ENSE00002482114	none	none	none	none	none	none	none
3090525	chr8	+	25042374	25042405	core	-4.00017	skipped	-7.73599	2.40679e-09	1.5008e-07	11.3122	3090512	ENSG00000147459	DOCK5	dedicator of cytokinesis 5 [Source:HGNC Symbol;Acc:23476]	4.35777e-41	1.13721e-15	ENSE00001375751|ENSE00001585404|ENSE00001861796	none	none	none	none	none	none	none
3090623	chr8	+	25226129	25226172	core	-2.58358	skipped	-7.51188	4.79621e-09	2.54877e-07	10.6353	3090512	ENSG00000147459	DOCK5	dedicator of cytokinesis 5 [Source:HGNC Symbol;Acc:23476]	4.35777e-41	1.13721e-15	ENSE00001331833|ENSE00001700036	A5SS	chr8	25226087	25226241	1	ENSG00000147459	A5SS
3090676	chr8	+	25270571	25270600	core	3.59346	included	7.2675	1.0226e-08	4.59353e-07	9.89201	3090512	ENSG00000147459	DOCK5	dedicator of cytokinesis 5 [Source:HGNC Symbol;Acc:23476]	4.35777e-41	1.13721e-15	BC041761-22|ENSE00001197834	none	none	none	none	none	none	none
3522580	chr13	-	99738536	99738584	core	-5.01728	skipped	-9.26106	2.55034e-11	4.66796e-09	15.7709	3522398	ENSG00000088387	DOCK9	dedicator of cytokinesis 9 [Source:HGNC Symbol;Acc:14132]	3.27491e-45	2.37252e-20	NA	AFE	chr13	99630038	99738879	-1	ENSG00000088387	AFE
3522429	chr13	-	99478143	99478191	core	-4.27489	skipped	-7.90524	1.4345e-09	1.00844e-07	11.8202	3522398	ENSG00000088387	DOCK9	dedicator of cytokinesis 9 [Source:HGNC Symbol;Acc:14132]	3.27491e-45	2.37252e-20	ENSE00001721725|ENSE00001787369|ENSE00001889596	CE	chr13	99476759	99479083	-1	ENSG00000088387	CE
3190926	chr9	+	131843414	131843455	core	-2.59234	skipped	-7.03485	2.11219e-08	8.09212e-07	9.17992	3190925	ENSG00000167130	DOLPP1	dolichyl pyrophosphate phosphatase 1 [Source:HGNC Symbol;Acc:29565]	2.33312e-16	1.15623e-13	ENSE00001432341|ENSE00001458060|ENSE00001559152|ENSE00001918381|ENSE00002208886	none	none	none	none	none	none	none
3919893	chr21	+	37597903	37597932	core	-2.53516	skipped	-7.64124	3.21947e-09	1.88812e-07	11.0266	3919860	ENSG00000142197	DOPEY2	dopey family member 2 [Source:HGNC Symbol;Acc:1291]	1.10559e-18	2.86417e-07	ENSE00000952869	none	none	none	none	none	none	none
3919932	chr21	+	37660315	37660448	core	2.05031	included	7.4189	6.39352e-09	3.18168e-07	10.3531	3919860	ENSG00000142197	DOPEY2	dopey family member 2 [Source:HGNC Symbol;Acc:1291]	1.10559e-18	2.86417e-07	ENSE00001044241	none	none	none	none	none	none	none
2880347	chr5	-	146889149	146889184	core	-9.75131	skipped	-15.6296	3.26339e-18	5.23856e-14	31.0701	2880292	ENSG00000113657	DPYSL3	dihydropyrimidinase-like 3 [Source:HGNC Symbol;Acc:3015]	1.65341e-29	1.70806e-15	ENSE00001475588	AFE	chr5	146833112	146889619	-1	ENSG00000113657	AFE
2880348	chr5	-	146889212	146889247	core	-8.15582	skipped	-15.9845	1.54355e-18	3.86469e-14	31.7747	2880292	ENSG00000113657	DPYSL3	dihydropyrimidinase-like 3 [Source:HGNC Symbol;Acc:3015]	1.65341e-29	1.70806e-15	ENSE00001475588	AFE	chr5	146833112	146889619	-1	ENSG00000113657	AFE
2880350	chr5	-	146889366	146889476	core	-4.85286	skipped	-12.6035	3.33381e-15	7.27403e-12	24.463	2880292	ENSG00000113657	DPYSL3	dihydropyrimidinase-like 3 [Source:HGNC Symbol;Acc:3015]	1.65341e-29	1.70806e-15	ENSE00001475588	AFE	chr5	146833112	146889619	-1	ENSG00000113657	AFE
2880349	chr5	-	146889259	146889336	core	-3.52536	skipped	-8.82454	9.11448e-11	1.21636e-08	14.5235	2880292	ENSG00000113657	DPYSL3	dihydropyrimidinase-like 3 [Source:HGNC Symbol;Acc:3015]	1.65341e-29	1.70806e-15	ENSE00001475588	AFE	chr5	146833112	146889619	-1	ENSG00000113657	AFE
2880314	chr5	-	146792194	146792251	core	2.01214	included	8.65406	1.50836e-10	1.77663e-08	14.0298	2880292	ENSG00000113657	DPYSL3	dihydropyrimidinase-like 3 [Source:HGNC Symbol;Acc:3015]	1.65341e-29	1.70806e-15	ENSE00002510485|ENSE00002532229	CE	chr5	146778816	146833156	-1	ENSG00000113657	CE
2880293	chr5	-	146770801	146772737	core	2.40054	included	7.78307	2.08348e-09	1.34511e-07	11.4538	2880292	ENSG00000113657	DPYSL3	dihydropyrimidinase-like 3 [Source:HGNC Symbol;Acc:3015]	1.65341e-29	1.70806e-15	ENSE00002019061|ENSE00002065061	none	none	none	none	none	none	none
2347099	chr1	+	93811662	93811725	core	-2.52886	skipped	-6.99561	2.38797e-08	8.88512e-07	9.05946	2347096	ENSG00000117505	DR1	down-regulator of transcription 1, TBP-binding (negative cofactor 2) [Source:HGNC Symbol;Acc:3017]	2.10962e-16	1.4933e-07	ENSE00001452217|ENSE00001452230	IR	chr1	93811445	93812422	1	ENSG00000117505	IR
3335737	chr11	+	65686744	65686964	core	-4.7962	skipped	-8.40177	3.19891e-10	3.18241e-08	13.2926	3335736	ENSG00000175550	DRAP1	DR1-associated protein 1 (negative cofactor 2 alpha) [Source:HGNC Symbol;Acc:3019]	1.34568e-09	6.79667e-07	ENSE00001190274|ENSE00002166957|ENSE00002195616|ENSE00002196480	none	none	none	none	none	none	none
3783417	chr18	+	28919930	28919961	core	2.87666	included	7.40967	6.57884e-09	3.25158e-07	10.325	3783398	ENSG00000134760	DSG1	desmoglein 1 [Source:HGNC Symbol;Acc:3048]	3.54244e-13	2.84589e-07	ENSE00000916018	none	none	none	none	none	none	none
3904591	chr20	-	35402034	35402059	core	-4.83821	skipped	-10.2254	1.66655e-12	6.01535e-10	18.4365	3904566	ENSG00000149636	DSN1	DSN1, MIND kinetochore complex component, homolog (S. cerevisiae) [Source:HGNC Symbol;Acc:16165]	1.28393e-27	4.94326e-15	ENSE00001347474|ENSE00001678308|ENSE00001771742|ENSE00001831160	CE	chr20	35399428	35402064	-1	ENSG00000149636	CE
3904581	chr20	-	35399331	35399355	core	-3.46138	skipped	-9.02258	5.0993e-11	7.9143e-09	15.0925	3904566	ENSG00000149636	DSN1	DSN1, MIND kinetochore complex component, homolog (S. cerevisiae) [Source:HGNC Symbol;Acc:16165]	1.28393e-27	4.94326e-15	AK023408-4|ENSE00001461436|ENSE00001639855|ENSE00001645068|ENSE00001752112|ENSE00001861946|ENSE00001905815	CE	chr20	35396446	35399827	-1	ENSG00000149636	CE
3904590	chr20	-	35401886	35402027	core	-3.05129	skipped	-8.50546	2.34646e-10	2.50231e-08	13.5965	3904566	ENSG00000149636	DSN1	DSN1, MIND kinetochore complex component, homolog (S. cerevisiae) [Source:HGNC Symbol;Acc:16165]	1.28393e-27	4.94326e-15	ENSE00001347474|ENSE00001678308|ENSE00001771742|ENSE00001831160	CE	chr20	35399428	35402064	-1	ENSG00000149636	CE
2378939	chr1	+	212209233	212209284	core	-3.76227	skipped	-11.3843	7.36957e-14	6.43048e-11	21.4702	2378937	ENSG00000143476	DTL	denticleless homolog (Drosophila) [Source:HGNC Symbol;Acc:30288]	8.06039e-14	2.42828e-10	ENSE00001355894|ENSE00001904386|ENSE00002223205|ENSE00002317990	none	none	none	none	none	none	none
2943294	chr6	-	15663148	15663201	core	-2.3701	skipped	-7.5462	4.31422e-09	2.35673e-07	10.7393	2943236	ENSG00000047579	DTNBP1	dystrobrevin binding protein 1 [Source:HGNC Symbol;Acc:17328]	4.98131e-12	7.86548e-07	ENSE00002024520|ENSE00002034736|ENSE00002041010|ENSE00002043619|ENSE00002058689|ENSE00002066765|ENSE00002069070|ENSE00002555893|ENSE00002567335	none	none	none	none	none	none	none
2638963	chr3	+	122283167	122283244	core	-5.1428	skipped	-8.04315	9.43021e-10	7.32814e-08	12.2319	2638962	ENSG00000163840	DTX3L	deltex 3-like (Drosophila) [Source:HGNC Symbol;Acc:30323]	1.70691e-17	7.47502e-07	ENSE00001154789	none	none	none	none	none	none	none
3263757	chr10	+	112257882	112257911	core	-3.40789	skipped	-10.3219	1.2771e-12	4.93142e-10	18.696	3263743	ENSG00000138166	DUSP5	dual specificity phosphatase 5 [Source:HGNC Symbol;Acc:3071]	3.16642e-25	2.05369e-17	ENSE00001450398|ENSE00001809325	none	none	none	none	none	none	none
3263756	chr10	+	112257686	112257812	core	-2.87486	skipped	-8.49544	2.41766e-10	2.55927e-08	13.5672	3263743	ENSG00000138166	DUSP5	dual specificity phosphatase 5 [Source:HGNC Symbol;Acc:3071]	3.16642e-25	2.05369e-17	ENSE00001450398	none	none	none	none	none	none	none
3263764	chr10	+	112262479	112262620	core	2.36809	included	8.51131	2.30589e-10	2.47121e-08	13.6136	3263743	ENSG00000138166	DUSP5	dual specificity phosphatase 5 [Source:HGNC Symbol;Acc:3071]	3.16642e-25	2.05369e-17	ENSE00001899105|ENSE00002478085|ENSE00002490277	none	none	none	none	none	none	none
3464881	chr12	-	89745878	89745909	core	-6.09332	skipped	-9.02424	5.07471e-11	7.88704e-09	15.0972	3464860	ENSG00000139318	DUSP6	dual specificity phosphatase 6 [Source:HGNC Symbol;Acc:3072]	5.86742e-27	2.78309e-13	NA	IR	chr12	89745417	89747048	-1	ENSG00000139318	IR
2655439	chr3	+	183873182	183873295	core	-2.85125	skipped	-7.12825	1.57778e-08	6.44531e-07	9.46627	2655438	ENSG00000161202	DVL3	dishevelled, dsh homolog 3 (Drosophila) [Source:HGNC Symbol;Acc:3087]	2.00444e-18	6.10883e-10	ENSE00001914714|ENSE00002281351	AFE	chr3	183873176	183874855	1	ENSG00000161202	AFE
3420879	chr12	+	68051848	68052376	core	2.47587	included	7.72445	2.49346e-09	1.54712e-07	11.2775	3420854	ENSG00000127334	DYRK2	dual-specificity tyrosine-(Y)-phosphorylation regulated kinase 2 [Source:HGNC Symbol;Acc:3093]	3.27078e-18	2.48326e-07	ENSE00001730364|ENSE00002253936	ALE	chr12	68046281	68059186	1	ENSG00000127334	ALE
3665303	chr16	+	67228308	67228337	core	-3.87913	skipped	-8.20604	5.76095e-10	4.97383e-08	12.7155	3665288	ENSG00000205250	E2F4	E2F transcription factor 4, p107/p130-binding [Source:HGNC Symbol;Acc:3118]	4.92504e-14	8.04621e-07	ENSE00001480740	none	none	none	none	none	none	none
3463134	chr12	-	77438487	77438544	core	2.79774	included	8.70851	1.28369e-10	1.58974e-08	14.1879	3463112	ENSG00000165891	E2F7	E2F transcription factor 7 [Source:HGNC Symbol;Acc:23820]	9.28236e-29	2.4437e-14	ENSE00001672430|ENSE00002354412	none	none	none	none	none	none	none
2612373	chr3	+	15469151	15469180	core	-2.5668	skipped	-7.94704	1.26298e-09	9.1678e-08	11.9452	2612371	ENSG00000144597	EAF1	ELL associated factor 1 [Source:HGNC Symbol;Acc:20907]	1.19138e-14	4.74078e-11	ENSE00001885723|ENSE00002540545|ENSE00002544267	none	none	none	none	none	none	none
2612374	chr3	+	15469211	15469275	core	-2.0993	skipped	-7.2784	9.88541e-09	4.47362e-07	9.92527	2612371	ENSG00000144597	EAF1	ELL associated factor 1 [Source:HGNC Symbol;Acc:20907]	1.19138e-14	4.74078e-11	ENSE00001885723|ENSE00002540545|ENSE00002544267	none	none	none	none	none	none	none
2358366	chr1	+	150482177	150482216	core	-2.65194	skipped	-8.67244	1.42837e-10	1.71203e-08	14.0832	2358360	ENSG00000143369	ECM1	extracellular matrix protein 1 [Source:HGNC Symbol;Acc:3153]	1.48105e-18	1.08955e-07	ENSE00001448704|ENSE00001593782|ENSE00001868050	IR	chr1	150482137	150484307	1	ENSG00000143369	IR
2358377	chr1	+	150484087	150484293	core	2.13751	included	7.99338	1.09689e-09	8.2445e-08	12.0836	2358360	ENSG00000143369	ECM1	extracellular matrix protein 1 [Source:HGNC Symbol;Acc:3153]	1.48105e-18	1.08955e-07	ENSE00001779686	CE	chr1	150483675	150484827	1	ENSG00000143369	CE
2652679	chr3	+	172469940	172469969	core	-5.66478	skipped	-10.9294	2.4547e-13	1.51935e-10	20.3017	2652675	ENSG00000114346	ECT2	epithelial cell transforming sequence 2 oncogene [Source:HGNC Symbol;Acc:3155]	6.23507e-21	9.43062e-10	ENSE00001635245|ENSE00001782403|ENSE00002486496	CE	chr3	172468648	172472298	1	ENSG00000114346	CE
2652721	chr3	+	172537982	172538021	core	-3.89677	skipped	-8.97479	5.86379e-11	8.72714e-09	14.9556	2652675	ENSG00000114346	ECT2	epithelial cell transforming sequence 2 oncogene [Source:HGNC Symbol;Acc:3155]	6.23507e-21	9.43062e-10	ENSE00001650515|ENSE00001706705|ENSE00001730333|ENSE00001837278|ENSE00001896498|ENSE00002299575	ALE	chr3	172536338	172539264	1	ENSG00000114346	ALE
2652690	chr3	+	172480214	172480244	core	2.34421	included	9.18301	3.19699e-11	5.47681e-09	15.5497	2652675	ENSG00000114346	ECT2	epithelial cell transforming sequence 2 oncogene [Source:HGNC Symbol;Acc:3155]	6.23507e-21	9.43062e-10	ENSE00001151940	none	none	none	none	none	none	none
2865477	chr5	-	83680126	83680192	core	-4.90545	skipped	-10.2187	1.69808e-12	6.10588e-10	18.4182	2865390	ENSG00000164176	EDIL3	EGF-like repeats and discoidin I-like domains 3 [Source:HGNC Symbol;Acc:3173]	3.79284e-31	1.40879e-16	ENSE00001235845|ENSE00002067357	none	none	none	none	none	none	none
2746598	chr4	+	148402490	148402527	core	-7.10527	skipped	-12.2371	8.28979e-15	1.33072e-11	23.5846	2746591	ENSG00000151617	EDNRA	endothelin receptor type A [Source:HGNC Symbol;Acc:3179]	1.24276e-11	1.64659e-07	ENSE00001000661|ENSE00002062809	AFE	chr4	148402084	148407253	1	ENSG00000151617	AFE
2746628	chr4	+	148461581	148461607	core	-5.41135	skipped	-7.01414	2.25347e-08	8.49434e-07	9.11637	2746591	ENSG00000151617	EDNRA	endothelin receptor type A [Source:HGNC Symbol;Acc:3179]	1.24276e-11	1.64659e-07	ENSE00002441302|ENSE00002476959	none	none	none	none	none	none	none
2746632	chr4	+	148463662	148463754	core	-2.07445	skipped	-7.1393	1.5243e-08	6.28672e-07	9.50013	2746591	ENSG00000151617	EDNRA	endothelin receptor type A [Source:HGNC Symbol;Acc:3179]	1.24276e-11	1.64659e-07	ENSE00002055050|ENSE00002062002|ENSE00002447328|ENSE00002489513|ENSE00002501380|ENSE00002511436	none	none	none	none	none	none	none
2321780	chr1	+	15736435	15736463	core	-5.1104	skipped	-12.6068	3.30645e-15	7.27403e-12	24.471	2321779	ENSG00000142634	EFHD2	EF-hand domain family, member D2 [Source:HGNC Symbol;Acc:28670]	1.62427e-38	3.08615e-15	ENSE00001012101|ENSE00001921931	none	none	none	none	none	none	none
2869970	chr5	-	107006206	107006245	core	-2.75461	skipped	-8.9981	5.47736e-11	8.28925e-09	15.0224	2869880	ENSG00000184349	EFNA5	ephrin-A5 [Source:HGNC Symbol;Acc:3225]	8.03642e-21	1.29137e-15	ENSE00001300960|ENSE00002044541|ENSE00002051451	AFE	chr5	106841837	107006596	-1	ENSG00000184349	AFE
2869884	chr5	-	106716788	106716928	core	2.50095	included	9.26435	2.52615e-11	4.64903e-09	15.7802	2869880	ENSG00000184349	EFNA5	ephrin-A5 [Source:HGNC Symbol;Acc:3225]	8.03642e-21	1.29137e-15	ENSE00001324307|ENSE00002076315	none	none	none	none	none	none	none
2869888	chr5	-	106722953	106723007	core	2.76064	included	7.62929	3.34002e-09	1.93858e-07	10.9906	2869880	ENSG00000184349	EFNA5	ephrin-A5 [Source:HGNC Symbol;Acc:3225]	8.03642e-21	1.29137e-15	ENSE00002442918|ENSE00002503676	CE	chr5	106717078	106723406	-1	ENSG00000184349	CE
3524582	chr13	-	107148139	107148188	core	-5.04188	skipped	-11.0337	1.85888e-13	1.25784e-10	20.5719	3524570	ENSG00000125266	EFNB2	ephrin-B2 [Source:HGNC Symbol;Acc:3227]	1.5317e-28	1.1092e-12	ENSE00000995278	CNE	chr13	107148096	107148188	-1	ENSG00000125266	CNE
3560440	chr14	-	34420148	34420236	core	-3.32931	skipped	-7.74306	2.35515e-09	1.47721e-07	11.3335	3560403	ENSG00000129521	EGLN3	egl nine homolog 3 (C. elegans) [Source:HGNC Symbol;Acc:14661]	1.35934e-28	4.2619e-27	AK123350-1|AK296216-1|ENSE00001177397|ENSE00002273400|ENSE00002377334	none	none	none	none	none	none	none
3560422	chr14	-	34398283	34398418	core	2.0998	included	7.01703	2.23319e-08	8.44482e-07	9.12524	3560403	ENSG00000129521	EGLN3	egl nine homolog 3 (C. elegans) [Source:HGNC Symbol;Acc:14661]	1.35934e-28	4.2619e-27	ENSE00000889616|ENSE00001823253|ENSE00002471053	none	none	none	none	none	none	none
3560418	chr14	-	34394500	34394852	core	2.35861	included	9.79568	5.53812e-12	1.4591e-09	17.2642	3560403	ENSG00000129521	EGLN3	egl nine homolog 3 (C. elegans) [Source:HGNC Symbol;Acc:14661]	1.35934e-28	4.2619e-27	AK225473-6|ENSE00001295363|ENSE00002211022|ENSE00002391050|ENSE00002496759	none	none	none	none	none	none	none
3560421	chr14	-	34396210	34396234	core	2.69327	included	7.29868	9.28186e-09	4.27188e-07	9.98712	3560403	ENSG00000129521	EGLN3	egl nine homolog 3 (C. elegans) [Source:HGNC Symbol;Acc:14661]	1.35934e-28	4.2619e-27	ENSE00000889615|ENSE00002486066	none	none	none	none	none	none	none
3195448	chr9	+	140646803	140646831	core	-3.76086	skipped	-7.11048	1.66775e-08	6.73861e-07	9.41183	3195400	ENSG00000181090	EHMT1	euchromatic histone-lysine N-methyltransferase 1 [Source:HGNC Symbol;Acc:24650]	3.04106e-17	2.57505e-07	ENSE00002355562|ENSE00002420150	none	none	none	none	none	none	none
3544405	chr14	+	75469652	75469680	core	-5.656	skipped	-8.24279	5.15679e-10	4.57164e-08	12.8242	3544387	ENSG00000119718	EIF2B2	eukaryotic translation initiation factor 2B, subunit 2 beta, 39kDa [Source:HGNC Symbol;Acc:3258]	4.64526e-17	9.83878e-10	ENSE00000808296|ENSE00002467612|ENSE00002480288|ENSE00002482349	IR	chr14	75469614	75470402	1	ENSG00000119718	IR
2330135	chr1	+	36396719	36396813	core	-3.57678	skipped	-7.94165	1.28384e-09	9.29226e-08	11.9291	2330133	ENSG00000126070	EIF2C3	eukaryotic translation initiation factor 2C, 3 [Source:HGNC Symbol;Acc:18421]	9.4783e-18	1.18366e-08	ENSE00001876121|ENSE00002204282	none	none	none	none	none	none	none
3957923	chr22	-	31885691	31885787	core	-3.76345	skipped	-8.89977	7.30591e-11	1.0294e-08	14.7402	3957873	ENSG00000184708	EIF4ENIF1	eukaryotic translation initiation factor 4E nuclear import factor 1 [Source:HGNC Symbol;Acc:16687]	5.73109e-26	1.37739e-14	ENSE00001405582|ENSE00001720761|ENSE00001874188	AFE	chr22	31885680	31885923	-1	ENSG00000184708	AFE
3903863	chr20	-	33867749	33867773	core	-4.87684	skipped	-7.1074	1.68381e-08	6.78887e-07	9.40242	3903836	ENSG00000242372	EIF6	eukaryotic translation initiation factor 6 [Source:HGNC Symbol;Acc:6159]	1.47724e-19	1.32254e-10	ENSE00001681516|ENSE00001722761|ENSE00001776610	CNE	chr20	33867745	33867846	-1	ENSG00000261582	CNE
4021454	chrX	-	129215448	129215475	core	-2.07257	skipped	-8.05915	8.9834e-10	7.04672e-08	12.2795	4021433	ENSG00000102034	ELF4	E74-like factor 4 (ets domain transcription factor) [Source:HGNC Symbol;Acc:3319]	5.43228e-19	3.98162e-08	ENSE00001352919|ENSE00001635387	IR	chrX	129215230	129215513	-1	ENSG00000102034	IR
2856062	chr5	-	49736991	49737020	core	-2.99053	skipped	-9.61294	9.29552e-12	2.16356e-09	16.7581	2856044	ENSG00000170571	EMB	embigin [Source:HGNC Symbol;Acc:30465]	6.38157e-14	4.47937e-16	ENSE00001305813|ENSE00002027067|ENSE00002029921	AFE	chr5	49724293	49737201	-1	ENSG00000170571	AFE
2474226	chr2	+	27303032	27303102	core	2.59333	included	7.47779	5.32875e-09	2.7568e-07	10.5319	2474223	ENSG00000138080	EMILIN1	elastin microfibril interfacer 1 [Source:HGNC Symbol;Acc:19880]	5.46556e-16	2.30984e-08	ENSE00000732220|ENSE00002224878	none	none	none	none	none	none	none
2474236	chr2	+	27308104	27308164	core	2.67292	included	7.33713	8.23766e-09	3.88763e-07	10.1043	2474223	ENSG00000138080	EMILIN1	elastin microfibril interfacer 1 [Source:HGNC Symbol;Acc:19880]	5.46556e-16	2.30984e-08	AF088916-6|ENSE00000809130	CNE	chr2	27308028	27308165	1	ENSG00000138080	CNE
3837736	chr19	+	48830820	48830872	core	2.06167	included	7.2766	9.9409e-09	4.4942e-07	9.91977	3837731	ENSG00000142227	EMP3	epithelial membrane protein 3 [Source:HGNC Symbol;Acc:3335]	3.80735e-17	9.98882e-08	ENSE00001131512	CE	chr19	48828868	48832608	1	ENSG00000142227	CE
3852908	chr19	-	14876918	14876953	core	-3.41684	skipped	-7.41393	6.49252e-09	3.22025e-07	10.338	3852880	ENSG00000127507	EMR2	egf-like module containing, mucin-like, hormone receptor-like 2 [Source:HGNC Symbol;Acc:3337]	8.38909e-11	9.61689e-11	ENSE00001720515	CE	chr19	14876617	14877789	-1	ENSG00000127507	CE
3345444	chr11	+	94861954	94862585	core	2.08499	included	8.81169	9.466e-11	1.25359e-08	14.4864	3345427	ENSG00000149218	ENDOD1	endonuclease domain containing 1 [Source:HGNC Symbol;Acc:29129]	1.55842e-12	8.88208e-11	ENSE00001099123	CNE	chr11	94861541	94865809	1	ENSG00000149218	CNE
3345446	chr11	+	94862917	94863036	core	3.18099	included	9.78523	5.7039e-12	1.49576e-09	17.2354	3345427	ENSG00000149218	ENDOD1	endonuclease domain containing 1 [Source:HGNC Symbol;Acc:29129]	1.55842e-12	8.88208e-11	ENSE00001099123	CNE	chr11	94861541	94865809	1	ENSG00000149218	CNE
4021664	chrX	-	129801517	129801612	core	-3.18614	skipped	-12.7767	2.17966e-15	5.38293e-12	24.8721	4021633	ENSG00000165675	ENOX2	ecto-NOX disulfide-thiol exchanger 2 [Source:HGNC Symbol;Acc:2259]	2.32661e-20	2.13489e-07	ENSE00000676734	none	none	none	none	none	none	none
4021675	chrX	-	129837094	129837187	core	2.00145	included	7.65805	3.05739e-09	1.81102e-07	11.0774	4021633	ENSG00000165675	ENOX2	ecto-NOX disulfide-thiol exchanger 2 [Source:HGNC Symbol;Acc:2259]	2.32661e-20	2.13489e-07	ENSE00001677767|ENSE00002540202|ENSE00002540973	CNE	chrX	129837094	129837228	-1	ENSG00000165675	CNE
3797045	chr18	-	5393303	5393446	core	2.02622	included	8.37404	3.47597e-10	3.37003e-08	13.2111	3797032	ENSG00000082397	EPB41L3	erythrocyte membrane protein band 4.1-like 3 [Source:HGNC Symbol;Acc:3380]	1.73669e-31	7.24708e-19	NA	IR	chr18	5392385	5395146	-1	ENSG00000082397	IR
3064333	chr7	-	100424659	100424918	core	-2.58455	skipped	-7.56161	4.11402e-09	2.27491e-07	10.7859	3064293	ENSG00000196411	EPHB4	EPH receptor B4 [Source:HGNC Symbol;Acc:3395]	8.16025e-23	2.20599e-10	ENSE00001864448|ENSE00001868923	none	none	none	none	none	none	none
3064312	chr7	-	100411274	100411325	core	2.14419	included	7.95401	1.23644e-09	9.02475e-08	11.966	3064293	ENSG00000196411	EPHB4	EPH receptor B4 [Source:HGNC Symbol;Acc:3395]	8.16025e-23	2.20599e-10	ENSE00002490938|ENSE00002529274	none	none	none	none	none	none	none
3445939	chr12	-	15819375	15819453	core	-5.34983	skipped	-10.1463	2.07552e-12	7.08879e-10	18.2224	3445908	ENSG00000151491	EPS8	epidermal growth factor receptor pathway substrate 8 [Source:HGNC Symbol;Acc:3420]	1.39877e-30	1.4714e-07	ENSE00000999921|ENSE00002273193|ENSE00002311110	none	none	none	none	none	none	none
3445964	chr12	-	15942117	15942275	core	-4.17468	skipped	-8.00209	1.06824e-09	8.06693e-08	12.1095	3445908	ENSG00000151491	EPS8	epidermal growth factor receptor pathway substrate 8 [Source:HGNC Symbol;Acc:3420]	1.39877e-30	1.4714e-07	ENSE00001337231|ENSE00002217750|ENSE00002256471|ENSE00002274132|ENSE00002306265	AFE	chr12	15933513	15942510	-1	ENSG00000151491	AFE
2427233	chr1	-	110292945	110293009	core	3.39616	included	7.30596	9.07439e-09	4.19366e-07	10.0093	2427231	ENSG00000198758	EPS8L3	EPS8-like 3 [Source:HGNC Symbol;Acc:21297]	2.00118e-15	7.07542e-12	ENSE00001153277|ENSE00001849584|ENSE00001873701|ENSE00001886122	none	none	none	none	none	none	none
2427238	chr1	-	110293936	110293973	core	3.43706	included	6.97548	2.54329e-08	9.34391e-07	8.99761	2427231	ENSG00000198758	EPS8L3	EPS8-like 3 [Source:HGNC Symbol;Acc:21297]	2.00118e-15	7.07542e-12	ENSE00001024599|ENSE00001848917|ENSE00001866819	none	none	none	none	none	none	none
3511752	chr13	-	43566128	43566296	core	-6.16221	skipped	-10.7673	3.794e-13	2.06452e-10	19.8782	3511698	ENSG00000133106	EPSTI1	epithelial stromal interaction 1 (breast) [Source:HGNC Symbol;Acc:16465]	1.10569e-40	2.70091e-21	NA	AFE	chr13	43565235	43566385	-1	ENSG00000133106	AFE
3511733	chr13	-	43538213	43538256	core	2.82775	included	9.9055	4.06535e-12	1.16238e-09	17.5662	3511698	ENSG00000133106	EPSTI1	epithelial stromal interaction 1 (breast) [Source:HGNC Symbol;Acc:16465]	1.10569e-40	2.70091e-21	ENSE00001001655|ENSE00002539322|ENSE00002541729	none	none	none	none	none	none	none
3720413	chr17	+	37856495	37856531	core	-4.43136	skipped	-9.61242	9.30946e-12	2.16356e-09	16.7567	3720402	ENSG00000141736	ERBB2	v-erb-b2 erythroblastic leukemia viral oncogene homolog 2, neuro/glioblastoma derived oncogene homolog (avian) [Source:HGNC Symbol;Acc:3430]	2.20942e-31	7.60913e-13	ENSE00002314167|ENSE00002561544|ENSE00002562223	CE	chr17	37851435	37863242	1	ENSG00000141736	CE
3288718	chr10	-	50678401	50678679	core	2.61868	included	7.40775	6.61803e-09	3.26665e-07	10.3192	3288707	ENSG00000225830	ERCC6	excision repair cross-complementing rodent repair deficiency, complementation group 6 [Source:HGNC Symbol;Acc:3438]	2.20307e-15	6.28182e-07	ENSE00000703163	none	none	none	none	none	none	none
3863563	chr19	-	42759167	42759224	core	-2.55943	skipped	-9.03591	4.90465e-11	7.66813e-09	15.1306	3863547	ENSG00000105722	ERF	Ets2 repressor factor [Source:HGNC Symbol;Acc:3444]	4.84949e-20	7.05768e-07	ENSE00000847276	CNE	chr19	42759130	42759284	-1	ENSG00000268643	CNE
3082323	chr7	-	158622283	158622308	core	-5.37882	skipped	-7.1657	1.40388e-08	5.88621e-07	9.58091	3082248	ENSG00000117868	ESYT2	extended synaptotagmin-like protein 2 [Source:HGNC Symbol;Acc:22211]	4.92617e-39	9.2571e-13	ENSE00002548152|ENSE00002553983	AFE	chr7	158620234	158622319	-1	ENSG00000117868	AFE
3082322	chr7	-	158622143	158622253	core	-4.15966	skipped	-8.16201	6.57997e-10	5.50248e-08	12.5851	3082248	ENSG00000117868	ESYT2	extended synaptotagmin-like protein 2 [Source:HGNC Symbol;Acc:22211]	4.92617e-39	9.2571e-13	AB033054-1|DQ993201-2|ENSE00001599679|ENSE00001795546|ENSE00002548152|ENSE00002553983	AFE	chr7	158620234	158622319	-1	ENSG00000117868	AFE
3082318	chr7	-	158621780	158621837	core	-3.08647	skipped	-8.66471	1.46145e-10	1.73938e-08	14.0608	3082248	ENSG00000117868	ESYT2	extended synaptotagmin-like protein 2 [Source:HGNC Symbol;Acc:22211]	4.92617e-39	9.2571e-13	AB033054-2|DQ993201-3|ENSE00001599679|ENSE00001656831|ENSE00002548152|ENSE00002553983	AFE	chr7	158620234	158622319	-1	ENSG00000117868	AFE
3082319	chr7	-	158621883	158621992	core	-2.73404	skipped	-7.99068	1.10594e-09	8.29584e-08	12.0755	3082248	ENSG00000117868	ESYT2	extended synaptotagmin-like protein 2 [Source:HGNC Symbol;Acc:22211]	4.92617e-39	9.2571e-13	AB033054-2|DQ993201-3|ENSE00001599679|ENSE00001656831|ENSE00002548152|ENSE00002553983	AFE	chr7	158620234	158622319	-1	ENSG00000117868	AFE
3082263	chr7	-	158534233	158534308	core	-2.37288	skipped	-8.32649	4.00903e-10	3.79196e-08	13.0712	3082248	ENSG00000117868	ESYT2	extended synaptotagmin-like protein 2 [Source:HGNC Symbol;Acc:22211]	4.92617e-39	9.2571e-13	AK026710-2|AK126214-18|ENSE00001086763|ENSE00001668088|ENSE00001849681	none	none	none	none	none	none	none
3864444	chr19	-	44031331	44031396	core	-4.61375	skipped	-10.9549	2.29306e-13	1.44665e-10	20.3679	3864430	ENSG00000105755	ETHE1	ethylmalonic encephalopathy 1 [Source:HGNC Symbol;Acc:23287]	1.2716e-33	4.96793e-18	ENSE00001161529	none	none	none	none	none	none	none
3397640	chr11	-	128442957	128443001	core	-5.69659	skipped	-11.2152	1.14914e-13	8.75433e-11	21.0391	3397589	ENSG00000134954	ETS1	v-ets erythroblastosis virus E26 oncogene homolog 1 (avian) [Source:HGNC Symbol;Acc:3488]	6.35155e-39	4.55315e-14	ENSE00002557740|ENSE00002573701	none	none	none	none	none	none	none
3551659	chr14	+	100610230	100610310	core	2.28184	included	10.3799	1.08868e-12	4.43233e-10	18.8516	3551566	ENSG00000196405	EVL	Enah/Vasp-like [Source:HGNC Symbol;Acc:20234]	1.53242e-10	3.35465e-07	AK091634-1|AX747103-1|ENSE00001188790|ENSE00002256499|ENSE00002435349|ENSE00002501161|ENSE00002501515	IR	chr14	100610038	100610573	1	ENSG00000196405	IR
3566352	chr14	-	57735397	57735545	core	-5.1236	skipped	-9.25213	2.61702e-11	4.75838e-09	15.7456	3566304	ENSG00000070367	EXOC5	exocyst complex component 5 [Source:HGNC Symbol;Acc:10696]	1.17675e-19	1.4233e-09	ENSE00001381726|ENSE00002315729|ENSE00002431214|ENSE00002443973|ENSE00002498365	AFE	chr14	57734965	57735726	-1	ENSG00000070367	AFE
3390220	chr11	-	108464152	108464230	core	-2.2187	skipped	-7.36371	7.58565e-09	3.63954e-07	10.1852	3390195	ENSG00000110723	EXPH5	exophilin 5 [Source:HGNC Symbol;Acc:30578]	2.16201e-17	5.31601e-12	ENSE00002160399|ENSE00002291286	AFE	chr11	108422747	108464374	-1	ENSG00000110723	AFE
3150163	chr8	-	119123990	119124041	core	-3.86271	skipped	-7.59086	3.75952e-09	2.12178e-07	10.8744	3150060	ENSG00000182197	EXT1	exostosin 1 [Source:HGNC Symbol;Acc:3512]	7.64672e-30	2.94407e-12	ENSE00001476785	none	none	none	none	none	none	none
3078401	chr7	-	148581352	148581414	core	-3.84637	skipped	-8.47347	2.58154e-10	2.68843e-08	13.5029	3078348	ENSG00000106462	EZH2	enhancer of zeste homolog 2 (Drosophila) [Source:HGNC Symbol;Acc:3527]	6.73933e-30	5.10341e-13	ENSE00001369490|ENSE00001899092|ENSE00001938395|ENSE00001944589	AFE	chr7	148580289	148581413	-1	ENSG00000106462	AFE
3078400	chr7	-	148581260	148581297	core	-3.64278	skipped	-7.1574	1.44066e-08	6.00792e-07	9.55553	3078348	ENSG00000106462	EZH2	enhancer of zeste homolog 2 (Drosophila) [Source:HGNC Symbol;Acc:3527]	6.73933e-30	5.10341e-13	ENSE00001369490|ENSE00001812020|ENSE00001899092|ENSE00001928731|ENSE00001938395|ENSE00001944589	AFE	chr7	148580289	148581413	-1	ENSG00000106462	AFE
2816460	chr5	+	76011866	76012017	core	-5.84783	skipped	-12.5354	3.94397e-15	8.28362e-12	24.3011	2816459	ENSG00000181104	F2R	coagulation factor II (thrombin) receptor [Source:HGNC Symbol;Acc:3537]	5.12199e-29	1.24704e-22	ENSE00001259499	none	none	none	none	none	none	none
2816462	chr5	+	76012170	76012200	core	-3.3215	skipped	-9.23712	2.73316e-11	4.92572e-09	15.7031	2816459	ENSG00000181104	F2R	coagulation factor II (thrombin) receptor [Source:HGNC Symbol;Acc:3537]	5.12199e-29	1.24704e-22	ENSE00001259499|ENSE00002031570	none	none	none	none	none	none	none
2423935	chr1	-	95007304	95007356	core	-4.68589	skipped	-8.60629	1.73806e-10	1.98881e-08	13.8908	2423907	ENSG00000117525	F3	coagulation factor III (thromboplastin, tissue factor) [Source:HGNC Symbol;Acc:3541]	8.64649e-29	2.89826e-13	ENSE00001452073|ENSE00001868999	none	none	none	none	none	none	none
3338434	chr11	+	70053096	70053124	core	-3.83657	skipped	-9.89252	4.21629e-12	1.19188e-09	17.5306	3338424	ENSG00000168040	FADD	Fas (TNFRSF6)-associated via death domain [Source:HGNC Symbol;Acc:3573]	7.42695e-35	2.14983e-13	ENSE00001119658	CNE	chr11	70052239	70053496	1	ENSG00000168040	CNE
3338435	chr11	+	70053246	70053428	core	2.83777	included	9.72587	6.74619e-12	1.70733e-09	17.0714	3338424	ENSG00000168040	FADD	Fas (TNFRSF6)-associated via death domain [Source:HGNC Symbol;Acc:3573]	7.42695e-35	2.14983e-13	ENSE00001119658	CNE	chr11	70052239	70053496	1	ENSG00000168040	CNE
2452993	chr1	-	207086314	207086380	core	2.03898	included	8.30356	4.29495e-10	3.99845e-08	13.0036	2452977	ENSG00000162894	FAIM3	Fas apoptotic inhibitory molecule 3 [Source:HGNC Symbol;Acc:14315]	4.64513e-23	1.1128e-22	ENSE00002147200|ENSE00002183982|ENSE00002363430|ENSE00002366947	CE	chr1	207078493	207095162	-1	ENSG00000162894	CE
2452992	chr1	-	207086284	207086313	core	3.01828	included	7.60177	3.63522e-09	2.06617e-07	10.9074	2452977	ENSG00000162894	FAIM3	Fas apoptotic inhibitory molecule 3 [Source:HGNC Symbol;Acc:14315]	4.64513e-23	1.1128e-22	ENSE00002147200|ENSE00002363430|ENSE00002366947	CE	chr1	207078493	207095162	-1	ENSG00000162894	CE
3436351	chr12	+	124800038	124800439	core	2.90419	included	7.58086	3.87715e-09	2.1719e-07	10.8442	3436329	ENSG00000178882	FAM101A	family with sequence similarity 101, member A [Source:HGNC Symbol;Acc:27051]	1.07207e-17	2.49185e-13	ENSE00001285301|ENSE00001511679|ENSE00002299756	none	none	none	none	none	none	none
3769983	chr17	-	71228249	71228401	core	-3.25666	skipped	-9.19057	3.12764e-11	5.40684e-09	15.5711	3769969	ENSG00000133193	FAM104A	family with sequence similarity 104, member A [Source:HGNC Symbol;Acc:25918]	8.79658e-19	1.64816e-20	NA	AFE	chr17	71223775	71228510	-1	ENSG00000133193	AFE
2802742	chr5	+	14664973	14665086	core	-2.67655	skipped	-8.16088	6.60252e-10	5.51605e-08	12.5817	2802739	ENSG00000154124	FAM105B	family with sequence similarity 105, member B [Source:HGNC Symbol;Acc:25118]	2.07812e-14	7.15774e-08	ENSE00001188169|ENSE00002020207|ENSE00002061792	none	none	none	none	none	none	none
3873354	chr20	+	826403	826641	core	3.07425	included	7.39241	6.94007e-09	3.39503e-07	10.2726	3873338	ENSG00000125898	FAM110A	family with sequence similarity 110, member A [Source:HGNC Symbol;Acc:16188]	8.3841e-23	2.66875e-11	ENSE00001490336|ENSE00001564438|ENSE00002273337	A3SS	chr20	825351	826922	1	ENSG00000125898	A3SS
2724111	chr4	+	38893369	38893395	core	-5.85781	skipped	-9.53284	1.16801e-11	2.59793e-09	16.5349	2724094	ENSG00000197712	FAM114A1	family with sequence similarity 114, member A1 [Source:HGNC Symbol;Acc:25087]	5.41909e-21	3.9843e-09	ENSE00001077157|ENSE00002035418|ENSE00002054391	none	none	none	none	none	none	none
2724097	chr4	+	38870053	38870165	core	-3.51972	skipped	-8.79946	9.81335e-11	1.28896e-08	14.4511	2724094	ENSG00000197712	FAM114A1	family with sequence similarity 114, member A1 [Source:HGNC Symbol;Acc:25087]	5.41909e-21	3.9843e-09	ENSE00001432576	CE	chr4	38869456	38879691	1	ENSG00000197712	CE
3179894	chr9	+	96291769	96291852	core	-3.86026	skipped	-9.77253	5.91227e-12	1.54141e-09	17.2004	3179872	ENSG00000048828	FAM120A	family with sequence similarity 120A [Source:HGNC Symbol;Acc:13247]	4.24264e-17	3.18231e-09	ENSE00001671042|ENSE00001917114	IR	chr9	96291635	96293688	1	ENSG00000048828	IR
4022812	chrX	-	133930884	133931116	core	-3.46805	skipped	-9.10369	4.02556e-11	6.56519e-09	15.324	4022781	ENSG00000156504	FAM122B	family with sequence similarity 122B [Source:HGNC Symbol;Acc:30490]	1.04788e-21	5.50037e-14	ENSE00001453640	IR	chrX	133930138	133931164	-1	ENSG00000156504	IR
4022931	chrX	-	134185572	134185747	core	-4.0412	skipped	-7.36841	7.47582e-09	3.59991e-07	10.1996	4022925	ENSG00000203950	FAM127B	family with sequence similarity 127, member B [Source:HGNC Symbol;Acc:24514]	1.0784e-14	2.78595e-21	AL117556-1|BC000393-1|BC008096-1|BC019300-1|ENSE00001453601	IR	chrX	134184962	134186205	-1	ENSG00000203950	IR
4022926	chrX	-	134185040	134185175	core	2.58203	included	7.95003	1.2515e-09	9.09628e-08	11.9541	4022925	ENSG00000203950	FAM127B	family with sequence similarity 127, member B [Source:HGNC Symbol;Acc:24514]	1.0784e-14	2.78595e-21	ENSE00002119129|ENSE00002126897|ENSE00002131989	IR	chrX	134184962	134186205	-1	ENSG00000203950	IR
2528300	chr2	+	220048002	220048129	core	2.07626	included	7.28878	9.57181e-09	4.36864e-07	9.95692	2528275	ENSG00000144567	FAM134A	family with sequence similarity 134, member A [Source:HGNC Symbol;Acc:28450]	9.91787e-14	2.17161e-07	AL136758-1|BC111856-1|ENSE00001241565|ENSE00001654336|ENSE00001734844|ENSE00001804007	IR	chr2	220046735	220048522	1	ENSG00000144567	IR
3381591	chr11	-	73309041	73309088	core	-2.52009	skipped	-8.79115	1.00568e-10	1.31185e-08	14.4271	3381540	ENSG00000054965	FAM168A	family with sequence similarity 168, member A [Source:HGNC Symbol;Acc:28999]	1.44998e-24	1.62963e-11	ENSE00001103301|ENSE00002259176|ENSE00002307193	none	none	none	none	none	none	none
2576307	chr2	-	131850939	131850974	core	-2.6188	skipped	-7.46935	5.46972e-09	2.81677e-07	10.5063	2576281	ENSG00000152102	FAM168B	family with sequence similarity 168, member B [Source:HGNC Symbol;Acc:27016]	9.56592e-13	1.99728e-07	ENSE00001427654|ENSE00001561990|ENSE00001583452	none	none	none	none	none	none	none
3279465	chr10	-	15902306	15902503	core	-3.14587	skipped	-7.78614	2.06405e-09	1.33602e-07	11.463	3279410	ENSG00000148481	FAM188A	family with sequence similarity 188, member A [Source:HGNC Symbol;Acc:23578]	6.19414e-26	1.48053e-10	ENSE00001285483|ENSE00001837782	none	none	none	none	none	none	none
3279443	chr10	-	15838144	15838171	core	-2.76322	skipped	-7.23351	1.13665e-08	4.99567e-07	9.78821	3279410	ENSG00000148481	FAM188A	family with sequence similarity 188, member A [Source:HGNC Symbol;Acc:23578]	6.19414e-26	1.48053e-10	ENSE00001598997|ENSE00001716214|ENSE00002543610|ENSE00002560529	none	none	none	none	none	none	none
2437305	chr1	-	155224887	155224952	core	-2.19535	skipped	-7.32952	8.43431e-09	3.96048e-07	10.0811	2437273	ENSG00000160767	FAM189B	family with sequence similarity 189, member B [Source:HGNC Symbol;Acc:1233]	1.01839e-12	6.6966e-08	ENSE00001837152|ENSE00001925402|ENSE00002233127|ENSE00002257621	none	none	none	none	none	none	none
3255414	chr10	+	86088473	86088500	core	-2.85177	skipped	-7.96839	1.18352e-09	8.7206e-08	12.009	3255402	ENSG00000107771	FAM190B	family with sequence similarity 190, member B [Source:HGNC Symbol;Acc:29197]	1.17328e-10	2.94233e-07	ENSE00001860169|ENSE00002082113	none	none	none	none	none	none	none
3255415	chr10	+	86088538	86088564	core	-2.51471	skipped	-7.16273	1.41695e-08	5.93105e-07	9.57182	3255402	ENSG00000107771	FAM190B	family with sequence similarity 190, member B [Source:HGNC Symbol;Acc:29197]	1.17328e-10	2.94233e-07	ENSE00001860169|ENSE00002082113	none	none	none	none	none	none	none
3255470	chr10	+	86223696	86223730	core	2.46448	included	7.13029	1.56774e-08	6.41673e-07	9.47254	3255402	ENSG00000107771	FAM190B	family with sequence similarity 190, member B [Source:HGNC Symbol;Acc:29197]	1.17328e-10	2.94233e-07	ENSE00002433134|ENSE00002494614|ENSE00002516875	none	none	none	none	none	none	none
3949838	chr22	+	49146507	49146596	core	2.77147	included	8.58309	1.86217e-10	2.10811e-08	13.8232	3949722	ENSG00000219438	FAM19A5	family with sequence similarity 19 (chemokine (C-C motif)-like), member A5 [Source:HGNC Symbol;Acc:21592]	1.1002e-14	8.04621e-07	AY325118-4|ENSE00001561085	ALE	chr22	49145651	49246724	1	ENSG00000219438	ALE
2369477	chr1	+	179035958	179035994	core	-3.44451	skipped	-7.15702	1.44236e-08	6.01276e-07	9.55437	2369463	ENSG00000116199	FAM20B	family with sequence similarity 20, member B [Source:HGNC Symbol;Acc:23017]	3.04621e-16	2.11201e-08	ENSE00001338869	none	none	none	none	none	none	none
2634059	chr3	+	101498077	101498130	core	-3.86893	skipped	-8.61113	1.71326e-10	1.97148e-08	13.9049	2634058	ENSG00000144815	FAM55C	family with sequence similarity 55, member C [Source:HGNC Symbol;Acc:28238]	1.22901e-10	6.7924e-07	ENSE00001517428|ENSE00001814466|ENSE00001844438	AFE	chr3	101498074	101498744	1	ENSG00000144815	AFE
4019823	chrX	-	119445186	119445240	core	-2.17	skipped	-7.70754	2.62627e-09	1.60747e-07	11.2266	4019784	ENSG00000125355	FAM70A	family with sequence similarity 70, member A [Source:HGNC Symbol;Acc:26086]	7.79878e-14	7.27973e-10	ENSE00001357887|ENSE00001827370|ENSE00001854854|ENSE00002106181	none	none	none	none	none	none	none
4052896	chr1	-	143912880	143913114	core	-2.54851	skipped	-7.09036	1.77585e-08	7.07649e-07	9.35018	4052881	ENSG00000215784	FAM72D	family with sequence similarity 72, member D [Source:HGNC Symbol;Acc:33593]	3.42166e-20	8.75255e-16	ENSE00001404343	CNE	chr1	143912144	143913143	-1	ENSG00000215784	CNE
4052897	chr1	-	143912824	143912863	core	-2.22023	skipped	-9.31054	2.21081e-11	4.19989e-09	15.9107	4052881	ENSG00000215784	FAM72D	family with sequence similarity 72, member D [Source:HGNC Symbol;Acc:33593]	3.42166e-20	8.75255e-16	ENSE00001404343	CNE	chr1	143912144	143913143	-1	ENSG00000215784	CNE
3884896	chr20	+	37555281	37555306	core	-3.70737	skipped	-7.9801	1.14209e-09	8.48769e-08	12.0439	3884892	ENSG00000101447	FAM83D	family with sequence similarity 83, member D [Source:HGNC Symbol;Acc:16122]	5.18918e-22	2.09847e-21	AK303860-1|ENSE00000661989|ENSE00001673206	CNE	chr20	37554955	37555568	1	ENSG00000101447	CNE
3884901	chr20	+	37570619	37570755	core	3.38181	included	9.83468	4.96137e-12	1.34014e-09	17.3717	3884892	ENSG00000101447	FAM83D	family with sequence similarity 83, member D [Source:HGNC Symbol;Acc:16122]	5.18918e-22	2.09847e-21	ENSE00000661990	CNE	chr20	37570602	37570769	1	ENSG00000101447	CNE
3884908	chr20	+	37581050	37581149	core	3.47005	included	9.50706	1.2573e-11	2.75254e-09	16.4628	3884892	ENSG00000101447	FAM83D	family with sequence similarity 83, member D [Source:HGNC Symbol;Acc:16122]	5.18918e-22	2.09847e-21	ENSE00000844682|ENSE00001734638	CNE	chr20	37580182	37581703	1	ENSG00000101447	CNE
3884904	chr20	+	37576523	37576642	core	4.67274	included	15.7894	2.32607e-18	4.35624e-14	31.389	3884892	ENSG00000101447	FAM83D	family with sequence similarity 83, member D [Source:HGNC Symbol;Acc:16122]	5.18918e-22	2.09847e-21	ENSE00000661991	CNE	chr20	37576519	37576643	1	ENSG00000101447	CNE
3705068	chr16	-	89882991	89883023	core	-2.76019	skipped	-7.35131	7.88313e-09	3.7574e-07	10.1475	3704980	ENSG00000187741	FANCA	Fanconi anemia, complementation group A [Source:HGNC Symbol;Acc:3582]	6.70255e-35	7.36202e-16	ENSE00001324135|ENSE00002289117	IR	chr16	89882285	89883055	-1	ENSG00000187741	IR
3705057	chr16	-	89874714	89874756	core	3.19523	included	7.63017	3.33105e-09	1.93488e-07	10.9932	3704980	ENSG00000187741	FANCA	Fanconi anemia, complementation group A [Source:HGNC Symbol;Acc:3582]	6.70255e-35	7.36202e-16	ENSE00001315859	none	none	none	none	none	none	none
3409634	chr12	+	29423345	29423370	core	-3.8296	skipped	-9.9738	3.35694e-12	1.01129e-09	17.7532	3409605	ENSG00000064763	FAR2	fatty acyl CoA reductase 2 [Source:HGNC Symbol;Acc:25531]	4.75761e-24	1.84397e-09	ENSE00002540919|ENSE00002563887	CE	chr12	29376828	29446232	1	ENSG00000064763	CE
3409657	chr12	+	29474728	29474825	core	2.34408	included	8.18874	6.06969e-10	5.16694e-08	12.6643	3409605	ENSG00000064763	FAR2	fatty acyl CoA reductase 2 [Source:HGNC Symbol;Acc:25531]	4.75761e-24	1.84397e-09	AK001324-10|ENSE00001188625	none	none	none	none	none	none	none
2797474	chr4	-	187644880	187644906	core	-7.78105	skipped	-7.24608	1.09305e-08	4.84798e-07	9.8266	2797393	ENSG00000083857	FAT1	FAT tumor suppressor homolog 1 (Drosophila) [Source:HGNC Symbol;Acc:3595]	1.11275e-30	4.78165e-13	ENSE00001359899|ENSE00002032048	none	none	none	none	none	none	none
2797473	chr4	-	187644823	187644860	core	-6.58743	skipped	-10.1213	2.22428e-12	7.5056e-10	18.1549	2797393	ENSG00000083857	FAT1	FAT tumor suppressor homolog 1 (Drosophila) [Source:HGNC Symbol;Acc:3595]	1.11275e-30	4.78165e-13	ENSE00001359899|ENSE00002032048	none	none	none	none	none	none	none
2797475	chr4	-	187644934	187644963	core	-4.7436	skipped	-7.27899	9.86751e-09	4.47001e-07	9.92705	2797393	ENSG00000083857	FAT1	FAT tumor suppressor homolog 1 (Drosophila) [Source:HGNC Symbol;Acc:3595]	1.11275e-30	4.78165e-13	ENSE00001359899|ENSE00002032048	none	none	none	none	none	none	none
2797421	chr4	-	187525636	187525723	core	-3.05012	skipped	-8.37982	3.41634e-10	3.33089e-08	13.2281	2797393	ENSG00000083857	FAT1	FAT tumor suppressor homolog 1 (Drosophila) [Source:HGNC Symbol;Acc:3595]	1.11275e-30	4.78165e-13	ENSE00001016653	none	none	none	none	none	none	none
2874417	chr5	-	127654591	127654692	core	2.35028	included	7.84832	1.70661e-09	1.15003e-07	11.6497	2874371	ENSG00000138829	FBN2	fibrillin 2 [Source:HGNC Symbol;Acc:3604]	1.38959e-24	1.98795e-12	ENSE00000972338	none	none	none	none	none	none	none
3656406	chr16	+	30680700	30680750	core	-2.14564	skipped	-7.0518	2.00314e-08	7.76967e-07	9.23196	3656362	ENSG00000156860	FBRS	fibrosin [Source:HGNC Symbol;Acc:20442]	1.93238e-12	1.30105e-08	AK021680-6|ENSE00001520498	IR	chr16	30680390	30682131	1	ENSG00000156860	IR
2761768	chr4	-	15656947	15657013	core	-7.69076	skipped	-9.26151	2.54701e-11	4.66796e-09	15.7721	2761734	ENSG00000118564	FBXL5	F-box and leucine-rich repeat protein 5 [Source:HGNC Symbol;Acc:13602]	8.10641e-41	7.00204e-24	ENSE00002024479|ENSE00002025075|ENSE00002543196|ENSE00002562497	CE	chr4	15646332	15661363	-1	ENSG00000118564	CE
2761760	chr4	-	15643189	15643226	core	-3.69382	skipped	-7.62231	3.41255e-09	1.97151e-07	10.9695	2761734	ENSG00000118564	FBXL5	F-box and leucine-rich repeat protein 5 [Source:HGNC Symbol;Acc:13602]	8.10641e-41	7.00204e-24	ENSE00002032304|ENSE00002303902	CE	chr4	15642507	15646115	-1	ENSG00000118564	CE
2761757	chr4	-	15638117	15638256	core	2.15861	included	7.00254	2.33675e-08	8.74811e-07	9.08075	2761734	ENSG00000118564	FBXL5	F-box and leucine-rich repeat protein 5 [Source:HGNC Symbol;Acc:13602]	8.10641e-41	7.00204e-24	AF199420-5|ENSE00000705473|ENSE00002055221|ENSE00002073572|ENSE00002083772	none	none	none	none	none	none	none
3223637	chr9	-	123555476	123555533	core	-3.82178	skipped	-8.84932	8.47339e-11	1.15201e-08	14.595	3223605	ENSG00000119402	FBXW2	F-box and WD repeat domain containing 2 [Source:HGNC Symbol;Acc:13608]	7.59203e-29	2.7582e-13	ENSE00001016475|ENSE00001836745|ENSE00001852945	IR	chr9	123555427	123555645	-1	ENSG00000119402	IR
2363834	chr1	+	161643256	161643290	core	-2.76052	skipped	-7.01429	2.25245e-08	8.49412e-07	9.11681	2363808	ENSG00000072694	FCGR2B	Fc fragment of IgG, low affinity IIb, receptor (CD32) [Source:HGNC Symbol;Acc:3618]	3.48328e-11	1.82172e-08	ENSE00002256229	CE	chr1	161643020	161643749	1	ENSG00000072694	CE
2440967	chr1	-	161519575	161519616	core	-3.98003	skipped	-7.15101	1.46967e-08	6.1006e-07	9.53595	2440943	ENSG00000203747	FCGR3A	Fc fragment of IgG, low affinity IIIa, receptor (CD16a) [Source:HGNC Symbol;Acc:3619]	9.08722e-21	3.60203e-15	ENSE00001446026|ENSE00001669093|ENSE00001700711	A5SS	chr1	161519487	161519588	-1	ENSG00000203747	A5SS
2440960	chr1	-	161514647	161514716	core	2.06083	included	7.78459	2.07384e-09	1.3412e-07	11.4584	2440943	ENSG00000203747	FCGR3A	Fc fragment of IgG, low affinity IIIa, receptor (CD16a) [Source:HGNC Symbol;Acc:3619]	9.08722e-21	3.60203e-15	ENSE00002415838	none	none	none	none	none	none	none
3599439	chr15	+	68570677	68570707	core	-3.1002	skipped	-7.29358	9.4302e-09	4.32298e-07	9.97155	3599432	ENSG00000169018	FEM1B	fem-1 homolog b (C. elegans) [Source:HGNC Symbol;Acc:3649]	7.09768e-22	1.4044e-10	ENSE00001335298	none	none	none	none	none	none	none
3599445	chr15	+	68582222	68582714	core	2.18906	included	7.89922	1.46107e-09	1.02163e-07	11.8022	3599432	ENSG00000169018	FEM1B	fem-1 homolog b (C. elegans) [Source:HGNC Symbol;Acc:3649]	7.09768e-22	1.4044e-10	AL833264-1|ENSE00001197611	IR	chr15	68581945	68588203	1	ENSG00000169018	IR
3599447	chr15	+	68583127	68583404	core	2.56436	included	10.0291	2.87631e-12	9.0029e-10	17.904	3599432	ENSG00000169018	FEM1B	fem-1 homolog b (C. elegans) [Source:HGNC Symbol;Acc:3649]	7.09768e-22	1.4044e-10	AL833264-1|ENSE00001197611	IR	chr15	68581945	68588203	1	ENSG00000169018	IR
2871812	chr5	-	114880349	114880382	core	-4.78695	skipped	-10.8492	3.04387e-13	1.74062e-10	20.0925	2871801	ENSG00000145780	FEM1C	fem-1 homolog c (C. elegans) [Source:HGNC Symbol;Acc:16933]	3.47543e-21	1.38353e-12	ENSE00001277114	CNE	chr5	114880220	114880591	-1	ENSG00000145780	CNE
2871813	chr5	-	114880410	114880487	core	-3.16962	skipped	-7.0508	2.00945e-08	7.78746e-07	9.22887	2871801	ENSG00000145780	FEM1C	fem-1 homolog c (C. elegans) [Source:HGNC Symbol;Acc:16933]	3.47543e-21	1.38353e-12	ENSE00001277114	CNE	chr5	114880220	114880591	-1	ENSG00000145780	CNE
2871811	chr5	-	114880243	114880275	core	-2.40481	skipped	-7.44248	5.9436e-09	3.00706e-07	10.4247	2871801	ENSG00000145780	FEM1C	fem-1 homolog c (C. elegans) [Source:HGNC Symbol;Acc:16933]	3.47543e-21	1.38353e-12	ENSE00001277114	CNE	chr5	114880220	114880591	-1	ENSG00000145780	CNE
3896638	chr20	-	6068273	6068303	core	-4.31288	skipped	-7.75001	2.30552e-09	1.45094e-07	11.3544	3896621	ENSG00000101311	FERMT1	fermitin family member 1 [Source:HGNC Symbol;Acc:15889]	5.96838e-22	1.26203e-08		none	none	none	none	none	none	none
3896639	chr20	-	6068308	6068393	core	-4.21129	skipped	-9.69195	7.42673e-12	1.81615e-09	16.9775	3896621	ENSG00000101311	FERMT1	fermitin family member 1 [Source:HGNC Symbol;Acc:15889]	5.96838e-22	1.26203e-08		none	none	none	none	none	none	none
3564971	chr14	-	53417700	53417746	core	-5.44987	skipped	-8.91371	7.01312e-11	1.00133e-08	14.7803	3564919	ENSG00000073712	FERMT2	fermitin family member 2 [Source:HGNC Symbol;Acc:15767]	2.43677e-34	3.25957e-23	ENSE00001364235|ENSE00002492099|ENSE00002533015	AFE	chr14	53417639	53419153	-1	ENSG00000073712	AFE
2548217	chr2	-	36825031	36825112	core	-2.2401	skipped	-8.2967	4.38446e-10	4.05824e-08	12.9834	2548172	ENSG00000171055	FEZ2	fasciculation and elongation protein zeta 2 (zygin II) [Source:HGNC Symbol;Acc:3660]	7.1711e-17	4.99441e-10	ENSE00001480268|ENSE00001633819|ENSE00001825826	AFE	chr2	36825020	36873230	-1	ENSG00000171055	AFE
2403234	chr1	-	27949586	27949628	core	2.33159	included	7.05297	1.99586e-08	7.75348e-07	9.23553	2403215	ENSG00000000938	FGR	Gardner-Rasheed feline sarcoma viral (v-fgr) oncogene homolog [Source:HGNC Symbol;Acc:3697]	1.4172e-15	4.42913e-10	ENSE00000761811	none	none	none	none	none	none	none
2568729	chr2	-	106015493	106015552	core	-4.72925	skipped	-14.6238	2.91951e-17	2.6629e-13	28.9966	2568687	ENSG00000115641	FHL2	four and a half LIM domains 2 [Source:HGNC Symbol;Acc:3703]	9.04975e-36	5.56933e-16	ENSE00001515001|ENSE00001586153|ENSE00001668952|ENSE00002558488|ENSE00002574476	CE	chr2	106002998	106015678	-1	ENSG00000115641	CE
2568745	chr2	-	106054878	106054938	core	-4.19921	skipped	-10.4364	9.32308e-13	3.99852e-10	19.0028	2568687	ENSG00000115641	FHL2	four and a half LIM domains 2 [Source:HGNC Symbol;Acc:3703]	9.04975e-36	5.56933e-16	ENSE00001471527|ENSE00002280764	AFE	chr2	106015299	106054960	-1	ENSG00000115641	AFE
2568730	chr2	-	106015556	106015603	core	-4.18289	skipped	-10.8391	3.1275e-13	1.76598e-10	20.0661	2568687	ENSG00000115641	FHL2	four and a half LIM domains 2 [Source:HGNC Symbol;Acc:3703]	9.04975e-36	5.56933e-16	ENSE00002558488|ENSE00002574476	CE	chr2	106002998	106015678	-1	ENSG00000115641	CE
2568728	chr2	-	106015330	106015426	core	-4.01115	skipped	-9.97159	3.37772e-12	1.01483e-09	17.7471	2568687	ENSG00000115641	FHL2	four and a half LIM domains 2 [Source:HGNC Symbol;Acc:3703]	9.04975e-36	5.56933e-16	ENSE00001515001|ENSE00002558488|ENSE00002574476	CE	chr2	106002998	106015426	-1	ENSG00000115641	CE
2568695	chr2	-	105977810	105977888	core	2.22588	included	8.88406	7.65089e-11	1.06532e-08	14.695	2568687	ENSG00000115641	FHL2	four and a half LIM domains 2 [Source:HGNC Symbol;Acc:3703]	9.04975e-36	5.56933e-16	BC036085-6|ENSE00001471503|ENSE00001578490|ENSE00001585799|ENSE00001588114|ENSE00001936861|ENSE00002430822|ENSE00002438189|ENSE00002462171|ENSE00002466896	none	none	none	none	none	none	none
2568703	chr2	-	105990039	105990189	core	2.88724	included	8.24856	5.0679e-10	4.5142e-08	12.8412	2568687	ENSG00000115641	FHL2	four and a half LIM domains 2 [Source:HGNC Symbol;Acc:3703]	9.04975e-36	5.56933e-16	CR936799-3|ENSE00002483485|ENSE00002514765	CE	chr2	105984197	106002817	-1	ENSG00000115641	CE
2568694	chr2	-	105977326	105977652	core	3.05315	included	10.5318	7.1847e-13	3.29519e-10	19.2566	2568687	ENSG00000115641	FHL2	four and a half LIM domains 2 [Source:HGNC Symbol;Acc:3703]	9.04975e-36	5.56933e-16	BC036085-6|ENSE00001471503|ENSE00001578490|ENSE00001585799|ENSE00001588114|ENSE00001936861|ENSE00002430822|ENSE00002438189|ENSE00002462171|ENSE00002466896	none	none	none	none	none	none	none
3377987	chr11	-	65655916	65656000	core	-4.87481	skipped	-7.22309	1.17409e-08	5.12645e-07	9.75639	3377964	ENSG00000172500	FIBP	fibroblast growth factor (acidic) intracellular binding protein [Source:HGNC Symbol;Acc:3705]	8.85737e-30	1.74132e-16	ENSE00001380550|ENSE00001549660|ENSE00002141661|ENSE00002147269|ENSE00002147666|ENSE00002163720|ENSE00002179577	none	none	none	none	none	none	none
4027247	chrX	-	153595110	153595218	core	-3.41053	skipped	-9.36146	1.90912e-11	3.74831e-09	16.0542	4027176	ENSG00000196924	FLNA	filamin A, alpha [Source:HGNC Symbol;Acc:3754]	1.85044e-22	7.09019e-07	ENSE00001766993	none	none	none	none	none	none	none
4027243	chrX	-	153593750	153593853	core	-2.79763	skipped	-8.65655	1.49725e-10	1.76632e-08	14.037	4027176	ENSG00000196924	FLNA	filamin A, alpha [Source:HGNC Symbol;Acc:3754]	1.85044e-22	7.09019e-07	ENSE00001801647	none	none	none	none	none	none	none
3723427	chr17	+	43323287	43323326	core	-3.1004	skipped	-13.1447	8.94541e-16	3.04598e-12	25.7281	3723378	ENSG00000184922	FMNL1	formin-like 1 [Source:HGNC Symbol;Acc:1212]	1.74255e-11	2.11956e-07	ENSE00002376652|ENSE00002381813	IR	chr17	43323245	43323920	1	ENSG00000184922	IR
3723394	chr17	+	43311031	43311082	core	2.255	included	7.91751	1.38181e-09	9.82104e-08	11.8569	3723378	ENSG00000184922	FMNL1	formin-like 1 [Source:HGNC Symbol;Acc:1212]	1.74255e-11	2.11956e-07	ENSE00001310408	none	none	none	none	none	none	none
3723387	chr17	+	43307973	43308035	core	2.73601	included	7.25805	1.05311e-08	4.7005e-07	9.86315	3723378	ENSG00000184922	FMNL1	formin-like 1 [Source:HGNC Symbol;Acc:1212]	1.74255e-11	2.11956e-07	ENSE00001337917	none	none	none	none	none	none	none
3454039	chr12	-	50048743	50048767	core	-4.79709	skipped	-7.66057	3.03378e-09	1.79901e-07	11.085	3454006	ENSG00000161791	FMNL3	formin-like 3 [Source:HGNC Symbol;Acc:23698]	1.72755e-35	1.32145e-16	ENSE00001775320	none	none	none	none	none	none	none
3454034	chr12	-	50045805	50045835	core	-4.28438	skipped	-11.1909	1.22514e-13	9.14723e-11	20.9769	3454006	ENSG00000161791	FMNL3	formin-like 3 [Source:HGNC Symbol;Acc:23698]	1.72755e-35	1.32145e-16	ENSE00001743701|ENSE00002371656	none	none	none	none	none	none	none
3454077	chr12	-	50100886	50100921	core	-3.91326	skipped	-8.90167	7.26525e-11	1.0256e-08	14.7457	3454006	ENSG00000161791	FMNL3	formin-like 3 [Source:HGNC Symbol;Acc:23698]	1.72755e-35	1.32145e-16	ENSE00001369731|ENSE00002380188|ENSE00002411532	none	none	none	none	none	none	none
3454014	chr12	-	50040480	50040524	core	-3.77047	skipped	-8.74886	1.13935e-10	1.45072e-08	14.3048	3454006	ENSG00000161791	FMNL3	formin-like 3 [Source:HGNC Symbol;Acc:23698]	1.72755e-35	1.32145e-16	ENSE00001194512|ENSE00002410579	CE	chr12	50039687	50040668	-1	ENSG00000161791	CE
3454027	chr12	-	50043273	50043320	core	-2.32455	skipped	-7.42417	6.28995e-09	3.13918e-07	10.3691	3454006	ENSG00000161791	FMNL3	formin-like 3 [Source:HGNC Symbol;Acc:23698]	1.72755e-35	1.32145e-16	ENSE00000919737|ENSE00002362188	none	none	none	none	none	none	none
3454042	chr12	-	50050606	50050643	core	3.2846	included	9.77715	5.83561e-12	1.52496e-09	17.2131	3454006	ENSG00000161791	FMNL3	formin-like 3 [Source:HGNC Symbol;Acc:23698]	1.72755e-35	1.32145e-16	ENSE00001793632	none	none	none	none	none	none	none
2598263	chr2	-	216225218	216225342	core	-9.38276	skipped	-8.14714	6.88237e-10	5.70531e-08	12.541	2598261	ENSG00000115414	FN1	fibronectin 1 [Source:HGNC Symbol;Acc:3778]	1.83395e-61	2.13523e-22	ENSE00001803489|ENSE00001903026|ENSE00002436191|ENSE00002496823	none	none	none	none	none	none	none
2598376	chr2	-	216300541	216300637	core	-8.82054	skipped	-12.1537	1.02219e-14	1.54082e-11	23.3823	2598261	ENSG00000115414	FN1	fibronectin 1 [Source:HGNC Symbol;Acc:3778]	1.83395e-61	2.13523e-22	ENSE00001245714|ENSE00001716503|ENSE00001941805|ENSE00002116035	none	none	none	none	none	none	none
2598375	chr2	-	216300383	216300436	core	-7.28806	skipped	-11.8907	1.99123e-14	2.43206e-11	22.7378	2598261	ENSG00000115414	FN1	fibronectin 1 [Source:HGNC Symbol;Acc:3778]	1.83395e-61	2.13523e-22	ENSE00001245714|ENSE00001716503|ENSE00001941805|ENSE00002116035	none	none	none	none	none	none	none
2598280	chr2	-	216232606	216232643	core	-2.10572	skipped	-7.54523	4.32725e-09	2.36212e-07	10.7363	2598261	ENSG00000115414	FN1	fibronectin 1 [Source:HGNC Symbol;Acc:3778]	1.83395e-61	2.13523e-22	ENSE00001849009|ENSE00002456629|ENSE00002456777|ENSE00002467064	CE	chr2	216230354	216235016	-1	ENSG00000115414	CE
2598269	chr2	-	216226214	216226244	core	2.24697	included	8.64243	1.56128e-10	1.82557e-08	13.996	2598261	ENSG00000115414	FN1	fibronectin 1 [Source:HGNC Symbol;Acc:3778]	1.83395e-61	2.13523e-22	ENSE00001774870|ENSE00001803489|ENSE00001816730|ENSE00001832935|ENSE00001903026|ENSE00002436191|ENSE00002474580|ENSE00002479252|ENSE00002489137|ENSE00002496823|ENSE00002503394	none	none	none	none	none	none	none
2598340	chr2	-	216272852	216272916	core	2.25236	included	8.03477	9.67323e-10	7.45512e-08	12.2069	2598261	ENSG00000115414	FN1	fibronectin 1 [Source:HGNC Symbol;Acc:3778]	1.83395e-61	2.13523e-22	ENSE00001342422	none	none	none	none	none	none	none
2598310	chr2	-	216249588	216249683	core	2.89251	included	9.22122	2.86187e-11	5.0843e-09	15.6581	2598261	ENSG00000115414	FN1	fibronectin 1 [Source:HGNC Symbol;Acc:3778]	1.83395e-61	2.13523e-22	ENSE00001342398	IR	chr2	216248743	216249699	-1	ENSG00000115414	IR
3227233	chr9	-	132757136	132757161	core	2.55536	included	7.25494	1.06336e-08	4.73965e-07	9.85365	3227159	ENSG00000187239	FNBP1	formin binding protein 1 [Source:HGNC Symbol;Acc:17069]	5.18404e-32	7.1042e-08	ENSE00001610071|ENSE00001648557|ENSE00001849134	none	none	none	none	none	none	none
2891670	chr6	+	1395358	1395737	core	3.35026	included	8.51224	2.29953e-10	2.46675e-08	13.6163	2891644	ENSG00000137273	FOXF2	forkhead box F2 [Source:HGNC Symbol;Acc:3810]	2.82017e-22	2.8506e-08	ENSE00000847764	CNE	chr6	1394931	1395832	1	ENSG00000137273	CNE
2891667	chr6	+	1394962	1395094	core	3.68031	included	9.10908	3.96283e-11	6.50064e-09	15.3394	2891644	ENSG00000137273	FOXF2	forkhead box F2 [Source:HGNC Symbol;Acc:3810]	2.82017e-22	2.8506e-08	ENSE00000847764	CNE	chr6	1394931	1395832	1	ENSG00000137273	CNE
3440618	chr12	-	2973861	2973918	core	2.03623	included	10.7764	3.70242e-13	2.02322e-10	19.902	3440598	ENSG00000111206	FOXM1	forkhead box M1 [Source:HGNC Symbol;Acc:3818]	1.6514e-28	5.84745e-10	ENSE00000713206|ENSE00002207000|ENSE00002253035|ENSE00002285582|ENSE00002317182	IR	chr12	2973486	2974020	-1	ENSG00000111206	IR
3976611	chrX	+	48334958	48335051	core	-3.22121	skipped	-7.55664	4.17752e-09	2.30276e-07	10.7709	3976609	ENSG00000068438	FTSJ1	FtsJ homolog 1 (E. coli) [Source:HGNC Symbol;Acc:13254]	1.60722e-15	6.83984e-11	ENSE00001270776	CE	chrX	48334785	48336348	1	ENSG00000068438	CE
3830171	chr19	+	35607173	35607246	core	-4.69357	skipped	-11.6094	4.10216e-14	4.19045e-11	22.0381	3830166	ENSG00000089356	FXYD3	FXYD domain containing ion transport regulator 3 [Source:HGNC Symbol;Acc:4027]	1.92549e-21	6.15947e-10	ENSE00001309069|ENSE00001556552|ENSE00002304048	AFE	chr19	35607166	35608282	1	ENSG00000089356	AFE
3830187	chr19	+	35614362	35614514	core	2.85207	included	7.86213	1.63614e-09	1.11087e-07	11.6911	3830166	ENSG00000089356	FXYD3	FXYD domain containing ion transport regulator 3 [Source:HGNC Symbol;Acc:4027]	1.92549e-21	6.15947e-10	ENSE00001377601|ENSE00001551014	none	none	none	none	none	none	none
2854328	chr5	-	39105710	39107043	core	2.33746	included	7.37192	7.39514e-09	3.57177e-07	10.2102	2854327	ENSG00000082074	FYB	FYN binding protein [Source:HGNC Symbol;Acc:4036]	7.37607e-10	5.0517e-13	NA	none	none	none	none	none	none	none
3012228	chr7	+	90893934	90893959	core	-2.1717	skipped	-7.18231	1.33307e-08	5.66114e-07	9.63172	3012213	ENSG00000157240	FZD1	frizzled family receptor 1 [Source:HGNC Symbol;Acc:4038]	6.60992e-17	7.39495e-11	ENSE00001031400	CNE	chr7	90893783	90898123	1	ENSG00000157240	CNE
3012237	chr7	+	90896205	90897286	core	2.51452	included	6.97604	2.53886e-08	9.32914e-07	8.99932	3012213	ENSG00000157240	FZD1	frizzled family receptor 1 [Source:HGNC Symbol;Acc:4038]	6.60992e-17	7.39495e-11	ENSE00001031400	CNE	chr7	90893783	90898123	1	ENSG00000157240	CNE
4027448	chrX	-	153775004	153775058	core	-3.46575	skipped	-7.99566	1.08931e-09	8.19847e-08	12.0904	4027416	ENSG00000160211	G6PD	glucose-6-phosphate dehydrogenase [Source:HGNC Symbol;Acc:4057]	3.59322e-35	3.63169e-07	ENSE00001379568|ENSE00001515851|ENSE00001664690|ENSE00001735999	AFE	chrX	153775004	153775787	-1	ENSG00000160211	AFE
4027451	chrX	-	153775407	153775431	core	-3.45728	skipped	-8.41556	3.06948e-10	3.07681e-08	13.3331	4027416	ENSG00000160211	G6PD	glucose-6-phosphate dehydrogenase [Source:HGNC Symbol;Acc:4057]	3.59322e-35	3.63169e-07	ENSE00001515851	AFE	chrX	153775004	153775787	-1	ENSG00000160211	AFE
4027449	chrX	-	153775107	153775251	core	-2.73697	skipped	-8.79402	9.97209e-11	1.30296e-08	14.4354	4027416	ENSG00000160211	G6PD	glucose-6-phosphate dehydrogenase [Source:HGNC Symbol;Acc:4057]	3.59322e-35	3.63169e-07	ENSE00001515851	AFE	chrX	153775004	153775787	-1	ENSG00000160211	AFE
4027447	chrX	-	153774251	153774307	core	2.87995	included	9.71977	6.86375e-12	1.72042e-09	17.0545	4027416	ENSG00000160211	G6PD	glucose-6-phosphate dehydrogenase [Source:HGNC Symbol;Acc:4057]	3.59322e-35	3.63169e-07	ENSE00001629012|ENSE00001672027|ENSE00001794071|ENSE00001877920	A5SS	chrX	153774251	153774378	-1	ENSG00000160211	A5SS
2840400	chr5	+	170215584	170215616	core	-3.19022	skipped	-7.33646	8.25464e-09	3.89238e-07	10.1023	2840393	ENSG00000094755	GABRP	gamma-aminobutyric acid (GABA) A receptor, pi [Source:HGNC Symbol;Acc:4089]	1.48222e-10	3.59066e-07	ENSE00002546274|ENSE00002554070	none	none	none	none	none	none	none
2840420	chr5	+	170239016	170239160	core	3.29822	included	7.46318	5.57504e-09	2.8553e-07	10.4876	2840393	ENSG00000094755	GABRP	gamma-aminobutyric acid (GABA) A receptor, pi [Source:HGNC Symbol;Acc:4089]	1.48222e-10	3.59066e-07	ENSE00001642488|ENSE00002131597|ENSE00002214320	ALE	chr5	170236987	170241051	1	ENSG00000094755	ALE
3063803	chr7	-	99764801	99764873	core	-2.11719	skipped	-7.68817	2.78717e-09	1.68834e-07	11.1682	3063795	ENSG00000197093	GAL3ST4	galactose-3-O-sulfotransferase 4 [Source:HGNC Symbol;Acc:24145]	1.66723e-24	6.15646e-17	ENSE00001592648|ENSE00002558016|ENSE00002564810|ENSE00002565477|ENSE00002568541	IR	chr7	99764594	99765735	-1	ENSG00000197093	IR
3063799	chr7	-	99764198	99764344	core	3.84372	included	8.91801	6.92507e-11	9.9191e-09	14.7927	3063795	ENSG00000197093	GAL3ST4	galactose-3-O-sulfotransferase 4 [Source:HGNC Symbol;Acc:24145]	1.66723e-24	6.15646e-17	ENSE00001939951|ENSE00001948238|ENSE00002448192|ENSE00002499062	CE	chr7	99758583	99764593	-1	ENSG00000197093	CE
3575171	chr14	-	88459517	88459582	core	-4.76354	skipped	-7.57219	3.98207e-09	2.21858e-07	10.8179	3575103	ENSG00000054983	GALC	galactosylceramidase [Source:HGNC Symbol;Acc:4115]	1.97774e-22	3.78982e-10	ENSE00001220438|ENSE00002537863|ENSE00002567029	AFE	chr14	88459314	88460009	-1	ENSG00000054983	AFE
3575169	chr14	-	88459330	88459390	core	-3.7331	skipped	-8.03886	9.55385e-10	7.38644e-08	12.2191	3575103	ENSG00000054983	GALC	galactosylceramidase [Source:HGNC Symbol;Acc:4115]	1.97774e-22	3.78982e-10	ENSE00001220438|ENSE00001865875|ENSE00002432751|ENSE00002447013|ENSE00002519329|ENSE00002537863|ENSE00002567029	AFE	chr14	88459314	88460009	-1	ENSG00000054983	AFE
3704555	chr16	-	88923309	88923340	core	-2.51425	skipped	-9.91397	3.96982e-12	1.14233e-09	17.5894	3704513	ENSG00000141012	GALNS	galactosamine (N-acetyl)-6-sulfate sulfatase [Source:HGNC Symbol;Acc:4122]	2.72787e-23	1.21418e-07	AK294390-1|ENSE00001315284|ENSE00001648087	none	none	none	none	none	none	none
2836520	chr5	+	153570446	153570470	core	-3.85721	skipped	-10.3272	1.25864e-12	4.89377e-10	18.7102	2836518	ENSG00000164574	GALNT10	UDP-N-acetyl-alpha-D-galactosamine:polypeptide N-acetylgalactosaminyltransferase 10 (GalNAc-T10) [Source:HGNC Symbol;Acc:19873]	5.72136e-29	6.55945e-10	ENSE00001352514|ENSE00001830667|ENSE00002090839|ENSE00002107343	AFE	chr5	153570290	153667074	1	ENSG00000164574	AFE
2836619	chr5	+	153792476	153792532	core	-3.01143	skipped	-9.54606	1.12476e-11	2.53027e-09	16.5717	2836518	ENSG00000164574	GALNT10	UDP-N-acetyl-alpha-D-galactosamine:polypeptide N-acetylgalactosaminyltransferase 10 (GalNAc-T10) [Source:HGNC Symbol;Acc:19873]	5.72136e-29	6.55945e-10	ENSE00002448390|ENSE00002485656	none	none	none	none	none	none	none
2836581	chr5	+	153735713	153735739	core	-2.95016	skipped	-7.6391	3.2408e-09	1.89519e-07	11.0202	2836518	ENSG00000164574	GALNT10	UDP-N-acetyl-alpha-D-galactosamine:polypeptide N-acetylgalactosaminyltransferase 10 (GalNAc-T10) [Source:HGNC Symbol;Acc:19873]	5.72136e-29	6.55945e-10	ENSE00002129370	CE	chr5	153709299	153760007	1	ENSG00000164574	CE
2836582	chr5	+	153735758	153735832	core	-2.93381	skipped	-7.07179	1.88185e-08	7.40011e-07	9.29327	2836518	ENSG00000164574	GALNT10	UDP-N-acetyl-alpha-D-galactosamine:polypeptide N-acetylgalactosaminyltransferase 10 (GalNAc-T10) [Source:HGNC Symbol;Acc:19873]	5.72136e-29	6.55945e-10	ENSE00002129370	CE	chr5	153709299	153760007	1	ENSG00000164574	CE
2836616	chr5	+	153792118	153792273	core	-2.86607	skipped	-7.43533	6.07643e-09	3.05729e-07	10.403	2836518	ENSG00000164574	GALNT10	UDP-N-acetyl-alpha-D-galactosamine:polypeptide N-acetylgalactosaminyltransferase 10 (GalNAc-T10) [Source:HGNC Symbol;Acc:19873]	5.72136e-29	6.55945e-10	ENSE00002102163	CE	chr5	153789323	153792448	1	ENSG00000164574	CE
2511631	chr2	+	158165121	158165211	core	-6.08897	skipped	-10.5581	6.68825e-13	3.13796e-10	19.3263	2511603	ENSG00000136542	GALNT5	UDP-N-acetyl-alpha-D-galactosamine:polypeptide N-acetylgalactosaminyltransferase 5 (GalNAc-T5) [Source:HGNC Symbol;Acc:4127]	1.71202e-23	5.74062e-11	ENSE00000924652	none	none	none	none	none	none	none
2511607	chr2	+	158115874	158116026	core	-3.9221	skipped	-13.205	7.74236e-16	2.89996e-12	25.8667	2511603	ENSG00000136542	GALNT5	UDP-N-acetyl-alpha-D-galactosamine:polypeptide N-acetylgalactosaminyltransferase 5 (GalNAc-T5) [Source:HGNC Symbol;Acc:4127]	1.71202e-23	5.74062e-11	ENSE00000964301	none	none	none	none	none	none	none
2511606	chr2	+	158115292	158115858	core	-3.01043	skipped	-9.83993	4.8885e-12	1.32403e-09	17.3861	2511603	ENSG00000136542	GALNT5	UDP-N-acetyl-alpha-D-galactosamine:polypeptide N-acetylgalactosaminyltransferase 5 (GalNAc-T5) [Source:HGNC Symbol;Acc:4127]	1.71202e-23	5.74062e-11	ENSE00000964301	none	none	none	none	none	none	none
2511620	chr2	+	158156109	158156177	core	2.5681	included	8.22355	5.46452e-10	4.77069e-08	12.7673	2511603	ENSG00000136542	GALNT5	UDP-N-acetyl-alpha-D-galactosamine:polypeptide N-acetylgalactosaminyltransferase 5 (GalNAc-T5) [Source:HGNC Symbol;Acc:4127]	1.71202e-23	5.74062e-11	ENSE00000964305	none	none	none	none	none	none	none
2511616	chr2	+	158152203	158152300	core	3.19716	included	8.29538	4.40189e-10	4.07102e-08	12.9795	2511603	ENSG00000136542	GALNT5	UDP-N-acetyl-alpha-D-galactosamine:polypeptide N-acetylgalactosaminyltransferase 5 (GalNAc-T5) [Source:HGNC Symbol;Acc:4127]	1.71202e-23	5.74062e-11	ENSE00000924647	none	none	none	none	none	none	none
2511617	chr2	+	158152949	158152985	core	4.12974	included	11.3079	9.00323e-14	7.3487e-11	21.2759	2511603	ENSG00000136542	GALNT5	UDP-N-acetyl-alpha-D-galactosamine:polypeptide N-acetylgalactosaminyltransferase 5 (GalNAc-T5) [Source:HGNC Symbol;Acc:4127]	1.71202e-23	5.74062e-11	ENSE00000924648	none	none	none	none	none	none	none
3744976	chr17	-	9816073	9819882	core	2.18589	included	7.04522	2.04478e-08	7.89714e-07	9.21176	3744965	ENSG00000007237	GAS7	growth arrest-specific 7 [Source:HGNC Symbol;Acc:4169]	3.1739e-10	2.27982e-07		none	none	none	none	none	none	none
3976844	chrX	+	48652536	48652565	core	-3.0768	skipped	-8.32429	4.03562e-10	3.80749e-08	13.0647	3976831	ENSG00000102145	GATA1	GATA binding protein 1 (globin transcription factor 1) [Source:HGNC Symbol;Acc:4170]	5.17959e-20	1.54373e-08	BC009797-6|ENSE00000867217|ENSE00001471286|ENSE00001675432	CE	chrX	48651705	48652540	1	ENSG00000102145	CE
2421964	chr1	-	89597945	89598086	core	-3.37017	skipped	-8.96062	6.11225e-11	8.99566e-09	14.915	2421925	ENSG00000162645	GBP2	guanylate binding protein 2, interferon-inducible [Source:HGNC Symbol;Acc:4183]	3.44542e-24	1.11939e-14	ENSE00001242533	CNE	chr1	89597434	89598086	-1	ENSG00000213512	CNE
2421968	chr1	-	89615000	89615221	core	-3.03906	skipped	-8.73952	1.17122e-10	1.48373e-08	14.2778	2421925	ENSG00000162645	GBP2	guanylate binding protein 2, interferon-inducible [Source:HGNC Symbol;Acc:4183]	3.44542e-24	1.11939e-14	NA	CNE	chr1	89614975	89615255	-1	ENSG00000213512	CNE
2421981	chr1	-	89630414	89630443	core	-2.92316	skipped	-7.16533	1.4055e-08	5.89191e-07	9.57978	2421925	ENSG00000162645	GBP2	guanylate binding protein 2, interferon-inducible [Source:HGNC Symbol;Acc:4183]	3.44542e-24	1.11939e-14	ENSE00001671363	CNE	chr1	89630414	89630541	-1	ENSG00000213512	CNE
2421961	chr1	-	89597498	89597810	core	-2.80925	skipped	-8.05397	9.12586e-10	7.14101e-08	12.2641	2421925	ENSG00000162645	GBP2	guanylate binding protein 2, interferon-inducible [Source:HGNC Symbol;Acc:4183]	3.44542e-24	1.11939e-14		CNE	chr1	89597434	89598086	-1	ENSG00000213512	CNE
2421987	chr1	-	89641627	89641708	core	-2.71	skipped	-7.45151	5.77991e-09	2.94146e-07	10.4522	2421925	ENSG00000162645	GBP2	guanylate binding protein 2, interferon-inducible [Source:HGNC Symbol;Acc:4183]	3.44542e-24	1.11939e-14	NA	CNE	chr1	89641604	89641723	-1	ENSG00000213512	CNE
2421970	chr1	-	89616103	89616157	core	-2.60498	skipped	-7.55032	4.25978e-09	2.33835e-07	10.7518	2421925	ENSG00000162645	GBP2	guanylate binding protein 2, interferon-inducible [Source:HGNC Symbol;Acc:4183]	3.44542e-24	1.11939e-14	ENSE00001607708	CNE	chr1	89616013	89616258	-1	ENSG00000213512	CNE
2421962	chr1	-	89597853	89597889	core	-2.58532	skipped	-8.21297	5.64178e-10	4.90296e-08	12.736	2421925	ENSG00000162645	GBP2	guanylate binding protein 2, interferon-inducible [Source:HGNC Symbol;Acc:4183]	3.44542e-24	1.11939e-14		CNE	chr1	89597434	89598086	-1	ENSG00000213512	CNE
2421935	chr1	-	89575388	89575553	core	2.3187	included	10.0498	2.71494e-12	8.63767e-10	17.9604	2421925	ENSG00000162645	GBP2	guanylate binding protein 2, interferon-inducible [Source:HGNC Symbol;Acc:4183]	3.44542e-24	1.11939e-14	ENSE00001671182|ENSE00001909627	none	none	none	none	none	none	none
2421954	chr1	-	89587585	89587618	core	3.45609	included	7.64002	3.23164e-09	1.8923e-07	11.0229	2421925	ENSG00000162645	GBP2	guanylate binding protein 2, interferon-inducible [Source:HGNC Symbol;Acc:4183]	3.44542e-24	1.11939e-14	AK057968-2|ENSE00002151490	none	none	none	none	none	none	none
2422053	chr1	-	89732222	89732255	core	-5.50271	skipped	-8.6515	1.51982e-10	1.7892e-08	14.0224	2422035	ENSG00000154451	GBP5	guanylate binding protein 5 [Source:HGNC Symbol;Acc:19895]	1.31323e-24	1.13768e-14	ENSE00001016043|ENSE00001863555	CE	chr1	89726501	89733135	-1	ENSG00000154451	CE
2986908	chr7	+	916310	916346	core	-3.44385	skipped	-8.08968	8.18958e-10	6.55099e-08	12.3703	2986906	ENSG00000239857	GET4	golgi to ER traffic protein 4 homolog (S. cerevisiae) [Source:HGNC Symbol;Acc:21690]	5.93256e-20	1.64242e-09	ENSE00001157244	AFE	chr7	916189	917964	1	ENSG00000239857	AFE
2890673	chr5	-	179740909	179740963	core	-2.95808	skipped	-8.59671	1.78824e-10	2.03587e-08	13.8629	2890660	ENSG00000131459	GFPT2	glutamine-fructose-6-phosphate transaminase 2 [Source:HGNC Symbol;Acc:4242]	2.18953e-29	5.1593e-11	ENSE00000770437	none	none	none	none	none	none	none
3880836	chr20	+	25398741	25398818	core	2.66664	included	10.2836	1.41902e-12	5.27987e-10	18.5933	3880827	ENSG00000101003	GINS1	GINS complex subunit 1 (Psf1 homolog) [Source:HGNC Symbol;Acc:28980]	5.40305e-22	3.20147e-10	ENSE00000661038|ENSE00001898565	none	none	none	none	none	none	none
3852774	chr19	-	14606896	14606943	core	-4.73115	skipped	-9.30725	2.23187e-11	4.23632e-09	15.9014	3852743	ENSG00000123159	GIPC1	GIPC PDZ domain containing family, member 1 [Source:HGNC Symbol;Acc:1226]	2.00974e-31	1.49491e-21	AK290252-1|BC000410-1|BC012810-1|BC016169-1|ENSE00001371962|ENSE00001549935	none	none	none	none	none	none	none
3504197	chr13	-	20763046	20763151	core	4.40646	included	12.6996	2.63257e-15	6.0954e-12	24.6904	3504193	ENSG00000165474	GJB2	gap junction protein, beta 2, 26kDa [Source:HGNC Symbol;Acc:4284]	8.87469e-28	3.87444e-17	ENSE00001493534|ENSE00001493557	none	none	none	none	none	none	none
4015781	chrX	-	100662812	100662871	core	-3.56902	skipped	-8.51904	2.25335e-10	2.43114e-08	13.6362	4015763	ENSG00000102393	GLA	galactosidase, alpha [Source:HGNC Symbol;Acc:4296]	8.45862e-23	2.95501e-13	ENSE00000674005|ENSE00001867442|ENSE00001888312	none	none	none	none	none	none	none
2503435	chr2	+	121748374	121748575	core	2.95741	included	10.079	2.50217e-12	8.14798e-10	18.04	2503374	ENSG00000074047	GLI2	GLI family zinc finger 2 [Source:HGNC Symbol;Acc:4318]	9.90558e-36	1.35634e-19	AB007297-11|AB007298-11|ENSE00001720739|ENSE00002216305	IR	chr2	121745784	121748956	1	ENSG00000074047	IR
2503436	chr2	+	121748737	121748811	core	4.58576	included	8.91463	6.99413e-11	9.99253e-09	14.783	2503374	ENSG00000074047	GLI2	GLI family zinc finger 2 [Source:HGNC Symbol;Acc:4318]	9.90558e-36	1.35634e-19	AB007295-11|AB007296-11|AB007297-12|AB007298-12|ENSE00001720739	IR	chr2	121745784	121748956	1	ENSG00000074047	IR
3565381	chr14	-	54955647	54955709	core	-3.78933	skipped	-7.53515	4.4639e-09	2.41967e-07	10.7058	3565361	ENSG00000197045	GMFB	glia maturation factor, beta [Source:HGNC Symbol;Acc:4373]	1.20893e-17	4.28624e-20	ENSE00001419380|ENSE00001900528|ENSE00002209003|ENSE00002444585|ENSE00002540236|ENSE00002550418	AFE	chr14	54955400	54955914	-1	ENSG00000197045	AFE
3855904	chr19	-	19754372	19754398	core	-3.15529	skipped	-7.44492	5.89888e-09	2.99117e-07	10.4322	3855868	ENSG00000089639	GMIP	GEM interacting protein [Source:HGNC Symbol;Acc:24852]	3.24356e-35	2.54179e-12	ENSE00001224467|ENSE00002228152	none	none	none	none	none	none	none
3855887	chr19	-	19748321	19748367	core	-2.15751	skipped	-7.82397	1.83844e-09	1.22021e-07	11.5767	3855868	ENSG00000089639	GMIP	GEM interacting protein [Source:HGNC Symbol;Acc:24852]	3.24356e-35	2.54179e-12	ENSE00000691737	none	none	none	none	none	none	none
3855897	chr19	-	19751124	19751152	core	3.35763	included	8.41105	3.11121e-10	3.11031e-08	13.3199	3855868	ENSG00000089639	GMIP	GEM interacting protein [Source:HGNC Symbol;Acc:24852]	3.24356e-35	2.54179e-12	ENSE00000691756	CE	chr19	19751002	19751254	-1	ENSG00000089639	CE
3767361	chr17	-	63052629	63052711	core	-2.9143	skipped	-9.04757	4.74065e-11	7.46594e-09	15.1639	3767339	ENSG00000120063	GNA13	guanine nucleotide binding protein (G protein), alpha 13 [Source:HGNC Symbol;Acc:4381]	2.07509e-15	7.79105e-11	AK301699-1|ENSE00001229026|ENSE00001714639	AFE	chr17	63051711	63052957	-1	ENSG00000120063	AFE
3816825	chr19	+	3162836	3163007	core	-2.35263	skipped	-7.35098	7.89103e-09	3.7603e-07	10.1465	3816815	ENSG00000060558	GNA15	guanine nucleotide binding protein (G protein), alpha 15 (Gq class) [Source:HGNC Symbol;Acc:4383]	1.45715e-30	4.75959e-13	ENSE00000859541	none	none	none	none	none	none	none
3816823	chr19	+	3157736	3157785	core	2.51407	included	8.33581	3.89839e-10	3.70759e-08	13.0986	3816815	ENSG00000060558	GNA15	guanine nucleotide binding protein (G protein), alpha 15 (Gq class) [Source:HGNC Symbol;Acc:4383]	1.45715e-30	4.75959e-13	ENSE00000382975	none	none	none	none	none	none	none
2622643	chr3	+	50273629	50273672	core	-4.85546	skipped	-8.38137	3.40044e-10	3.32116e-08	13.2327	2622638	ENSG00000114353	GNAI2	guanine nucleotide binding protein (G protein), alpha inhibiting activity polypeptide 2 [Source:HGNC Symbol;Acc:4385]	5.40706e-21	5.06896e-10	ENSE00001835799|ENSE00002548343|ENSE00002564698	CE	chr3	50264626	50289531	1	ENSG00000114353	CE
2622644	chr3	+	50273680	50273705	core	-3.42896	skipped	-7.46663	5.5159e-09	2.83341e-07	10.4981	2622638	ENSG00000114353	GNAI2	guanine nucleotide binding protein (G protein), alpha inhibiting activity polypeptide 2 [Source:HGNC Symbol;Acc:4385]	5.40706e-21	5.06896e-10	ENSE00001835799|ENSE00002548343|ENSE00002564698	CE	chr3	50264626	50289531	1	ENSG00000114353	CE
2706963	chr3	-	179169145	179169194	core	-4.9068	skipped	-11.1953	1.21091e-13	9.132e-11	20.9882	2706938	ENSG00000114450	GNB4	guanine nucleotide binding protein (G protein), beta polypeptide 4 [Source:HGNC Symbol;Acc:20731]	6.18066e-36	1.6028e-18	ENSE00001839333|ENSE00001857060	AFE	chr3	179168765	179169378	-1	ENSG00000114450	AFE
2706950	chr3	-	179134289	179134316	core	-4.55207	skipped	-8.63638	1.58957e-10	1.85286e-08	13.9784	2706938	ENSG00000114450	GNB4	guanine nucleotide binding protein (G protein), beta polypeptide 4 [Source:HGNC Symbol;Acc:20731]	6.18066e-36	1.6028e-18	AK297174-5|ENSE00001915152|ENSE00001936837|ENSE00002321573	none	none	none	none	none	none	none
2706964	chr3	-	179169204	179169356	core	-3.98341	skipped	-9.53446	1.16264e-11	2.59469e-09	16.5394	2706938	ENSG00000114450	GNB4	guanine nucleotide binding protein (G protein), beta polypeptide 4 [Source:HGNC Symbol;Acc:20731]	6.18066e-36	1.6028e-18	ENSE00001839333|ENSE00001857060	AFE	chr3	179168765	179169378	-1	ENSG00000114450	AFE
3184948	chr9	+	114393870	114394023	core	-2.47444	skipped	-7.61859	3.45186e-09	1.98809e-07	10.9582	3184940	ENSG00000242616	GNG10	guanine nucleotide binding protein (G protein), gamma 10 [Source:HGNC Symbol;Acc:4402]	9.02831e-18	7.24078e-10	NA	CNE	chr9	114393666	114394023	1	ENSG00000244115	CNE
3460168	chr12	-	65153112	65153211	core	-4.90771	skipped	-8.11517	7.58119e-10	6.14632e-08	12.4461	3460127	ENSG00000135677	GNS	glucosamine (N-acetyl)-6-sulfatase [Source:HGNC Symbol;Acc:4422]	2.6517e-26	1.23757e-09	AK300350-1|AK308094-1|ENSE00000920635|ENSE00001605982|ENSE00002222878|ENSE00002249965|ENSE00002314958	AFE	chr12	65146625	65153227	-1	ENSG00000135677	AFE
2852264	chr5	-	32174081	32174107	core	-3.85837	skipped	-7.41432	6.48468e-09	3.21708e-07	10.3392	2852237	ENSG00000113384	GOLPH3	golgi phosphoprotein 3 (coat-protein) [Source:HGNC Symbol;Acc:15452]	4.63217e-12	8.82628e-12	AK057544-1|AK301588-1|ENSE00002024676|ENSE00002031824|ENSE00002048731|ENSE00002237410	none	none	none	none	none	none	none
2669922	chr3	-	39148982	39149013	core	-2.96358	skipped	-7.78964	2.04206e-09	1.32483e-07	11.4736	2669888	ENSG00000114745	GORASP1	golgi reassembly stacking protein 1, 65kDa [Source:HGNC Symbol;Acc:16769]	1.79784e-24	2.62163e-16	ENSE00001591383|ENSE00001623510|ENSE00001692675|ENSE00001754013|ENSE00001803658|ENSE00001812995|ENSE00001870754|ENSE00001878496|ENSE00001885936|ENSE00001887683|ENSE00001921492|ENSE00001944779|ENSE00001950616|ENSE00002322809|ENSE00002541041|ENSE00002564018	AFE	chr3	39148460	39149854	-1	ENSG00000114745	AFE
2669893	chr3	-	39138947	39138984	core	2.48063	included	7.87414	1.57723e-09	1.08232e-07	11.7271	2669888	ENSG00000114745	GORASP1	golgi reassembly stacking protein 1, 65kDa [Source:HGNC Symbol;Acc:16769]	1.79784e-24	2.62163e-16	AK091168-9|AX746824-9|ENSE00001601014|ENSE00001612020|ENSE00001742255|ENSE00001801234|ENSE00001937169	none	none	none	none	none	none	none
2511433	chr2	+	157292108	157292315	core	-3.82061	skipped	-7.52486	4.60787e-09	2.4768e-07	10.6746	2511432	ENSG00000115159	GPD2	glycerol-3-phosphate dehydrogenase 2 (mitochondrial) [Source:HGNC Symbol;Acc:4456]	8.22034e-11	4.96161e-08	ENSE00001467789|ENSE00002249560	AFE	chr2	157291953	157330148	1	ENSG00000115159	AFE
3377329	chr11	-	64703329	64703354	core	4.12292	included	7.49788	5.00813e-09	2.63214e-07	10.5929	3377322	ENSG00000149735	GPHA2	glycoprotein hormone alpha 2 [Source:HGNC Symbol;Acc:18054]	1.02177e-09	8.35784e-17	NA	none	none	none	none	none	none	none
4007832	chrX	-	48980077	48980112	core	-2.6758	skipped	-7.24884	1.08369e-08	4.8131e-07	9.83505	4007815	ENSG00000068394	GPKOW	G patch domain and KOW motifs [Source:HGNC Symbol;Acc:30677]	1.40542e-25	3.25798e-10	ENSE00001150601	CNE	chrX	48979897	48980151	-1	ENSG00000068394	CNE
2956007	chr6	-	46993590	46993713	core	2.47333	included	8.27753	4.64462e-10	4.23968e-08	12.9268	2955999	ENSG00000153292	GPR110	G protein-coupled receptor 110 [Source:HGNC Symbol;Acc:18990]	7.09037e-15	2.94698e-13	ENSE00001866750|ENSE00001894099|ENSE00002456893|ENSE00002475621	none	none	none	none	none	none	none
3094398	chr8	+	37699376	37699433	core	-2.65903	skipped	-6.95455	2.71556e-08	9.84482e-07	8.93328	3094334	ENSG00000020181	GPR124	G protein-coupled receptor 124 [Source:HGNC Symbol;Acc:17849]	7.92447e-34	2.62904e-11	ENSE00001427550|ENSE00001850767|ENSE00002108593	none	none	none	none	none	none	none
3094401	chr8	+	37699937	37700514	core	2.17595	included	7.56297	4.09685e-09	2.26775e-07	10.79	3094334	ENSG00000020181	GPR124	G protein-coupled receptor 124 [Source:HGNC Symbol;Acc:17849]	7.92447e-34	2.62904e-11	ENSE00001427550|ENSE00001850767|ENSE00002108593	none	none	none	none	none	none	none
3094370	chr8	+	37686779	37686822	core	2.32611	included	8.5412	2.10938e-10	2.31924e-08	13.701	3094334	ENSG00000020181	GPR124	G protein-coupled receptor 124 [Source:HGNC Symbol;Acc:17849]	7.92447e-34	2.62904e-11	ENSE00000911668	CNE	chr8	37686779	37686850	1	ENSG00000020181	CNE
3094402	chr8	+	37700681	37700997	core	2.89857	included	7.33288	8.34678e-09	3.92758e-07	10.0914	3094334	ENSG00000020181	GPR124	G protein-coupled receptor 124 [Source:HGNC Symbol;Acc:17849]	7.92447e-34	2.62904e-11	AK027296-6|ENSE00001427550|ENSE00001850767|ENSE00002108593	none	none	none	none	none	none	none
2928465	chr6	+	142623031	142623155	core	-5.1055	skipped	-7.2904	9.52368e-09	4.35287e-07	9.96187	2928461	ENSG00000112414	GPR126	G protein-coupled receptor 126 [Source:HGNC Symbol;Acc:13841]	4.78304e-18	1.578e-09	ENSE00001428388|ENSE00001657861|ENSE00002208968|ENSE00002299274	AFE	chr6	142622991	142623876	1	ENSG00000112414	AFE
2928466	chr6	+	142623239	142623333	core	-4.38857	skipped	-7.19652	1.27535e-08	5.46975e-07	9.67518	2928461	ENSG00000112414	GPR126	G protein-coupled receptor 126 [Source:HGNC Symbol;Acc:13841]	4.78304e-18	1.578e-09	ENSE00001428388|ENSE00001657861|ENSE00002208968|ENSE00002299274	AFE	chr6	142622991	142623876	1	ENSG00000112414	AFE
3619128	chr15	-	40099408	40099449	core	2.41618	included	7.95483	1.23336e-09	9.00968e-08	11.9685	3619116	ENSG00000166073	GPR176	G protein-coupled receptor 176 [Source:HGNC Symbol;Acc:32370]	1.21795e-25	6.18306e-15	ENSE00001099549|ENSE00002565146	CE	chr15	40094456	40153020	-1	ENSG00000166073	CE
2535932	chr2	+	241570448	241570653	core	-2.80926	skipped	-7.15726	1.44131e-08	6.00953e-07	9.55508	2535927	ENSG00000178623	GPR35	G protein-coupled receptor 35 [Source:HGNC Symbol;Acc:4492]	4.59342e-24	1.91266e-16	ENSE00001400216|ENSE00001610184|ENSE00002486918|ENSE00002520084	none	none	none	none	none	none	none
2535929	chr2	+	241569370	241569401	core	2.53737	included	8.93035	6.67898e-11	9.67197e-09	14.8281	2535927	ENSG00000178623	GPR35	G protein-coupled receptor 35 [Source:HGNC Symbol;Acc:4492]	4.59342e-24	1.91266e-16	ENSE00001400216|ENSE00001610184|ENSE00002253848|ENSE00002486918|ENSE00002520084	none	none	none	none	none	none	none
3576417	chr14	-	91700868	91701379	core	3.61876	included	8.75037	1.13427e-10	1.44671e-08	14.3092	3576411	ENSG00000119714	GPR68	G protein-coupled receptor 68 [Source:HGNC Symbol;Acc:4519]	9.23204e-13	4.57038e-07	ENSE00002169983|ENSE00002194280|ENSE00002542707|ENSE00002556796	none	none	none	none	none	none	none
3405602	chr12	+	13065032	13065069	core	-9.53659	skipped	-18.1928	1.90721e-20	2.14309e-15	35.8645	3405587	ENSG00000013588	GPRC5A	G protein-coupled receptor, family C, group 5, member A [Source:HGNC Symbol;Acc:9836]	2.68945e-29	1.98802e-19	ENSE00000721829|ENSE00002286093|ENSE00002320730	IR	chr12	13065018	13070871	1	ENSG00000013588	IR
3405605	chr12	+	13065417	13065445	core	-3.76401	skipped	-7.63946	3.23718e-09	1.89406e-07	11.0213	3405587	ENSG00000013588	GPRC5A	G protein-coupled receptor, family C, group 5, member A [Source:HGNC Symbol;Acc:9836]	2.68945e-29	1.98802e-19	ENSE00000822077|ENSE00002203244|ENSE00002286093	IR	chr12	13065018	13070871	1	ENSG00000013588	IR
3405598	chr12	+	13061184	13061238	core	2.23355	included	7.50066	4.96531e-09	2.61208e-07	10.6013	3405587	ENSG00000013588	GPRC5A	G protein-coupled receptor, family C, group 5, member A [Source:HGNC Symbol;Acc:9836]	2.68945e-29	1.98802e-19	ENSE00000822076|ENSE00002231237|ENSE00002323373	CE	chr12	13044599	13065017	1	ENSG00000013588	CE
3405606	chr12	+	13065652	13066483	core	4.12527	included	9.90649	4.0541e-12	1.16063e-09	17.5689	3405587	ENSG00000013588	GPRC5A	G protein-coupled receptor, family C, group 5, member A [Source:HGNC Symbol;Acc:9836]	2.68945e-29	1.98802e-19	ENSE00000822077|ENSE00002203244	IR	chr12	13065018	13070871	1	ENSG00000013588	IR
3658996	chr16	+	46931621	46931649	core	3.75673	included	8.67794	1.40528e-10	1.69338e-08	14.0992	3658980	ENSG00000166123	GPT2	glutamic pyruvate transaminase (alanine aminotransferase) 2 [Source:HGNC Symbol;Acc:18062]	8.83152e-16	1.44939e-07	ENSE00001683651|ENSE00001755668	none	none	none	none	none	none	none
3770778	chr17	-	73401644	73401778	core	-3.86092	skipped	-10.3527	1.17309e-12	4.65787e-10	18.7788	3770743	ENSG00000177885	GRB2	growth factor receptor-bound protein 2 [Source:HGNC Symbol;Acc:4566]	1.82031e-26	4.2573e-10	NA	AFE	chr17	73400922	73401790	-1	ENSG00000177885	AFE
3587555	chr15	+	33010338	33010362	core	-7.40095	skipped	-8.45159	2.75594e-10	2.82941e-08	13.4388	3587553	ENSG00000166923	GREM1	gremlin 1 [Source:HGNC Symbol;Acc:2001]	4.93383e-18	3.25749e-11	ENSE00001244206|ENSE00002574978	none	none	none	none	none	none	none
2469196	chr2	+	10139093	10139124	core	-2.37123	skipped	-7.84145	1.7428e-09	1.16916e-07	11.6291	2469157	ENSG00000134317	GRHL1	grainyhead-like 1 (Drosophila) [Source:HGNC Symbol;Acc:17923]	3.38325e-15	8.10949e-07	ENSE00000804732|ENSE00001849493	none	none	none	none	none	none	none
3686330	chr16	-	28074756	28074808	core	-2.07671	skipped	-7.83436	1.78101e-09	1.18805e-07	11.6078	3686278	ENSG00000169181	GSG1L	GSG1-like [Source:HGNC Symbol;Acc:28283]	5.01901e-18	4.88759e-08	NA	none	none	none	none	none	none	none
3686302	chr16	-	27895917	27895948	core	2.08304	included	7.32346	8.59456e-09	4.02228e-07	10.0626	3686278	ENSG00000169181	GSG1L	GSG1-like [Source:HGNC Symbol;Acc:28283]	5.01901e-18	4.88759e-08	ENSE00001793415|ENSE00001803617	CE	chr16	27856383	27974476	-1	ENSG00000169181	CE
3863544	chr19	-	42746713	42746738	core	-7.75981	skipped	-9.71634	6.93088e-12	1.72993e-09	17.045	3863522	ENSG00000105723	GSK3A	glycogen synthase kinase 3 alpha [Source:HGNC Symbol;Acc:4616]	6.19307e-50	4.79332e-14	ENSE00001053028|ENSE00001624609|ENSE00002212746	none	none	none	none	none	none	none
3863541	chr19	-	42746348	42746380	core	-3.08922	skipped	-8.1021	7.88707e-10	6.35077e-08	12.4073	3863522	ENSG00000105723	GSK3A	glycogen synthase kinase 3 alpha [Source:HGNC Symbol;Acc:4616]	6.19307e-50	4.79332e-14	ENSE00001053028|ENSE00001624609|ENSE00002212746	none	none	none	none	none	none	none
3863542	chr19	-	42746453	42746478	core	-3.04471	skipped	-7.52606	4.59081e-09	2.47012e-07	10.6783	3863522	ENSG00000105723	GSK3A	glycogen synthase kinase 3 alpha [Source:HGNC Symbol;Acc:4616]	6.19307e-50	4.79332e-14	ENSE00001053028|ENSE00001624609|ENSE00002212746	none	none	none	none	none	none	none
3187721	chr9	+	124062157	124062194	core	-3.51182	skipped	-7.84387	1.72997e-09	1.16229e-07	11.6364	3187686	ENSG00000148180	GSN	gelsolin [Source:HGNC Symbol;Acc:4620]	6.86242e-18	8.80229e-08	ENSE00001461665	CE	chr9	124030498	124064240	1	ENSG00000148180	CE
3903696	chr20	-	33543552	33543590	core	-4.75038	skipped	-11.098	1.56674e-13	1.10724e-10	20.738	3903670	ENSG00000100983	GSS	glutathione synthetase [Source:HGNC Symbol;Acc:4624]	2.31823e-13	4.42074e-07	AK311567-1|ENSE00001912009	none	none	none	none	none	none	none
3903691	chr20	-	33533867	33533900	core	-2.53032	skipped	-8.99668	5.50019e-11	8.31261e-09	15.0184	3903670	ENSG00000100983	GSS	glutathione synthetase [Source:HGNC Symbol;Acc:4624]	2.31823e-13	4.42074e-07	ENSE00000661503|ENSE00002218480	CNE	chr20	33533756	33533901	-1	ENSG00000100983	CNE
3903683	chr20	-	33524754	33524819	core	2.14427	included	8.11192	7.65608e-10	6.1966e-08	12.4364	3903670	ENSG00000100983	GSS	glutathione synthetase [Source:HGNC Symbol;Acc:4624]	2.31823e-13	4.42074e-07	ENSE00000661499	CNE	chr20	33524746	33524826	-1	ENSG00000100983	CNE
3945399	chr22	+	39101988	39102013	core	-4.27365	skipped	-7.0751	1.86251e-08	7.33822e-07	9.30341	3945396	ENSG00000100226	GTPBP1	GTP binding protein 1 [Source:HGNC Symbol;Acc:4669]	1.52602e-26	4.64052e-11	ENSE00001694794|ENSE00001840100	AFE	chr22	39101728	39102861	1	ENSG00000100226	AFE
3945424	chr22	+	39126622	39126664	core	-3.81382	skipped	-8.39474	3.26691e-10	3.22578e-08	13.272	3945396	ENSG00000100226	GTPBP1	GTP binding protein 1 [Source:HGNC Symbol;Acc:4669]	1.52602e-26	4.64052e-11	ENSE00001379047|ENSE00001772534|ENSE00001811221|ENSE00001813954	none	none	none	none	none	none	none
2876530	chr5	-	134735495	134735572	core	-4.6475	skipped	-8.29271	4.43737e-10	4.09205e-08	12.9716	2876479	ENSG00000113648	H2AFY	H2A histone family, member Y [Source:HGNC Symbol;Acc:4740]	7.63718e-23	5.18523e-09	NA	A3SS	chr5	134735439	134735577	-1	ENSG00000113648	A3SS
2876515	chr5	-	134696216	134696280	core	-3.65361	skipped	-7.99278	1.0989e-09	8.25679e-08	12.0818	2876479	ENSG00000113648	H2AFY	H2A histone family, member Y [Source:HGNC Symbol;Acc:4740]	7.63718e-23	5.18523e-09	ENSE00002026359|ENSE00002066187|ENSE00002076728|ENSE00002456639|ENSE00002477211|ENSE00002496366|ENSE00002527114	CE	chr5	134681748	134724611	-1	ENSG00000113648	CE
2876480	chr5	-	134670260	134670443	core	2.73168	included	7.09727	1.7379e-08	6.96199e-07	9.37138	2876479	ENSG00000113648	H2AFY	H2A histone family, member Y [Source:HGNC Symbol;Acc:4740]	7.63718e-23	5.18523e-09	NA	none	none	none	none	none	none	none
2967205	chr6	-	105307518	105307554	core	-3.78659	skipped	-7.41049	6.56211e-09	3.246e-07	10.3275	2967151	ENSG00000085382	HACE1	HECT domain and ankyrin repeat containing, E3 ubiquitin protein ligase 1 [Source:HGNC Symbol;Acc:21033]	3.67876e-16	1.31757e-07	NA	AFE	chr6	105307254	105307794	-1	ENSG00000085382	AFE
3638198	chr15	-	89430420	89430484	core	2.11854	included	10.1251	2.20099e-12	7.4494e-10	18.1652	3638188	ENSG00000140511	HAPLN3	hyaluronan and proteoglycan link protein 3 [Source:HGNC Symbol;Acc:21446]	1.41121e-12	2.33279e-08	ENSE00002545091|ENSE00002563309	CNE	chr15	89430406	89430576	-1	ENSG00000140511	CNE
3638191	chr15	-	89421130	89421190	core	2.31652	included	8.73868	1.17415e-10	1.48577e-08	14.2753	3638188	ENSG00000140511	HAPLN3	hyaluronan and proteoglycan link protein 3 [Source:HGNC Symbol;Acc:21446]	1.41121e-12	2.33279e-08	AY037161-5|BC062320-6|ENSE00001426992|ENSE00002549463	none	none	none	none	none	none	none
2427515	chr1	-	110950501	110950563	core	-2.87978	skipped	-7.89257	1.49102e-09	1.03751e-07	11.7823	2427500	ENSG00000134248	HBXIP	hepatitis B virus x interacting protein [Source:HGNC Symbol;Acc:17955]	5.21471e-11	8.49958e-08	ENSE00001190832	none	none	none	none	none	none	none
3881655	chr20	+	30640057	30640144	core	-4.66679	skipped	-10.3954	1.04343e-12	4.30267e-10	18.893	3881651	ENSG00000101336	HCK	hemopoietic cell kinase [Source:HGNC Symbol;Acc:4840]	1.90073e-12	4.27473e-08	ENSE00001468671|ENSE00001815475|ENSE00002224450|ENSE00002538510|ENSE00002545041|ENSE00002549144|ENSE00002549849	none	none	none	none	none	none	none
3881657	chr20	+	30640239	30640285	core	-3.88939	skipped	-9.10201	4.04524e-11	6.58262e-09	15.3192	3881651	ENSG00000101336	HCK	hemopoietic cell kinase [Source:HGNC Symbol;Acc:4840]	1.90073e-12	4.27473e-08	ENSE00001468671|ENSE00001815475|ENSE00002224450|ENSE00002538510|ENSE00002545041|ENSE00002549144|ENSE00002549849|M16591-1	none	none	none	none	none	none	none
3881656	chr20	+	30640173	30640216	core	-2.1986	skipped	-8.22496	5.44146e-10	4.75735e-08	12.7715	3881651	ENSG00000101336	HCK	hemopoietic cell kinase [Source:HGNC Symbol;Acc:4840]	1.90073e-12	4.27473e-08	ENSE00001468671|ENSE00001815475|ENSE00002224450|ENSE00002538510|ENSE00002545041|ENSE00002549144|ENSE00002549849|M16591-1	none	none	none	none	none	none	none
3830997	chr19	+	36394674	36394786	core	-3.15052	skipped	-7.50471	4.90353e-09	2.58988e-07	10.6136	3830993	ENSG00000126264	HCST	hematopoietic cell signal transducer [Source:HGNC Symbol;Acc:16977]	2.77817e-10	5.84355e-07	ENSE00000699089	CNE	chr19	36394674	36394805	1	ENSG00000126264	CNE
3976853	chrX	+	48660500	48660544	core	-3.97481	skipped	-9.18271	3.19979e-11	5.47681e-09	15.5488	3976848	ENSG00000094631	HDAC6	histone deacetylase 6 [Source:HGNC Symbol;Acc:14064]	4.35923e-15	1.95554e-07	ENSE00001045684|ENSE00001526396|ENSE00001820514|ENSE00001840894|ENSE00001843050|ENSE00001892651|ENSE00001928164|ENSE00001931934	CE	chrX	48660430	48661277	1	ENSG00000094631	CE
3976871	chrX	+	48666665	48666712	core	2.01094	included	7.53778	4.42771e-09	2.40411e-07	10.7138	3976848	ENSG00000094631	HDAC6	histone deacetylase 6 [Source:HGNC Symbol;Acc:14064]	4.35923e-15	1.95554e-07	ENSE00000670924|ENSE00001756404|ENSE00001861256|ENSE00001953971	none	none	none	none	none	none	none
2438558	chr1	-	156721410	156721503	core	-5.65701	skipped	-10.0162	2.9812e-12	9.24677e-10	17.869	2438531	ENSG00000143321	HDGF	hepatoma-derived growth factor [Source:HGNC Symbol;Acc:4856]	4.05228e-25	4.65146e-10	ENSE00001425593	AFE	chr1	156721135	156722240	-1	ENSG00000143321	AFE
2438557	chr1	-	156721256	156721298	core	-5.27432	skipped	-7.93393	1.31441e-09	9.45866e-08	11.906	2438531	ENSG00000143321	HDGF	hepatoma-derived growth factor [Source:HGNC Symbol;Acc:4856]	4.05228e-25	4.65146e-10	ENSE00001425593|ENSE00001825727|ENSE00001883066|ENSE00002239108|ENSE00002292289	AFE	chr1	156721135	156722240	-1	ENSG00000143321	AFE
2927734	chr6	+	138725681	138725710	core	-3.00295	skipped	-7.67114	2.93683e-09	1.75534e-07	11.1169	2927722	ENSG00000051620	HEBP2	heme binding protein 2 [Source:HGNC Symbol;Acc:15716]	1.08046e-20	3.11456e-10	ENSE00000798945|ENSE00001822862	AFE	chr6	138724668	138725734	1	ENSG00000051620	AFE
3979800	chrX	+	65486285	65486309	core	-7.64186	skipped	-8.36237	3.59981e-10	3.47259e-08	13.1768	3979762	ENSG00000089472	HEPH	hephaestin [Source:HGNC Symbol;Acc:4866]	3.49609e-46	1.31614e-11	ENSE00001376038|ENSE00001717267|ENSE00001804061|ENSE00001823254|ENSE00001951777	none	none	none	none	none	none	none
3979768	chrX	+	65393454	65393547	core	-3.74766	skipped	-10.0977	2.37545e-12	7.88549e-10	18.0907	3979762	ENSG00000089472	HEPH	hephaestin [Source:HGNC Symbol;Acc:4866]	3.49609e-46	1.31614e-11	ENSE00001678242|ENSE00001744229|ENSE00001783337	none	none	none	none	none	none	none
3979764	chrX	+	65384177	65384283	core	-3.56463	skipped	-11.2685	9.9852e-14	7.94007e-11	21.1754	3979762	ENSG00000089472	HEPH	hephaestin [Source:HGNC Symbol;Acc:4866]	3.49609e-46	1.31614e-11	AK311043-1|ENSE00001341803|ENSE00001597127|ENSE00001679067|ENSE00001802808|ENSE00001853949	AFE	chrX	65384109	65390579	1	ENSG00000089472	AFE
3292536	chr10	-	69834904	69834971	core	-4.5412	skipped	-7.32173	8.64087e-09	4.03722e-07	10.0574	3292448	ENSG00000148634	HERC4	hect domain and RLD 4 [Source:HGNC Symbol;Acc:24521]	1.27857e-35	2.14251e-08	NA	AFE	chr10	69834407	69835105	-1	ENSG00000148634	AFE
2735363	chr4	+	89300020	89300163	core	-4.60107	skipped	-8.02933	9.83436e-10	7.5534e-08	12.1907	2735362	ENSG00000138642	HERC6	hect domain and RLD 6 [Source:HGNC Symbol;Acc:26072]	3.54566e-20	1.08978e-09	ENSE00001251642|ENSE00002021096|ENSE00002067157|ENSE00002067554	none	none	none	none	none	none	none
3738141	chr17	+	79651039	79651087	core	-3.73769	skipped	-9.37682	1.82662e-11	3.63602e-09	16.0975	3738138	ENSG00000185359	HGS	hepatocyte growth factor-regulated tyrosine kinase substrate [Source:HGNC Symbol;Acc:4897]	1.81023e-14	3.72197e-07	ENSE00001391303|ENSE00002276128	AFE	chr17	79650356	79651133	1	ENSG00000185359	AFE
3738166	chr17	+	79660690	79660769	core	-2.34803	skipped	-8.35273	3.7054e-10	3.54958e-08	13.1484	3738138	ENSG00000185359	HGS	hepatocyte growth factor-regulated tyrosine kinase substrate [Source:HGNC Symbol;Acc:4897]	1.81023e-14	3.72197e-07	ENSE00001313160	none	none	none	none	none	none	none
3738203	chr17	+	79668652	79668726	core	2.4071	included	7.76703	2.18841e-09	1.39521e-07	11.4056	3738138	ENSG00000185359	HGS	hepatocyte growth factor-regulated tyrosine kinase substrate [Source:HGNC Symbol;Acc:4897]	1.81023e-14	3.72197e-07	ENSE00001319441|ENSE00001679228	CE	chr17	79663560	79669028	1	ENSG00000185359	CE
3057400	chr7	-	75189036	75189175	core	-2.44486	skipped	-8.12333	7.39634e-10	6.03784e-08	12.4703	3057370	ENSG00000127946	HIP1	huntingtin interacting protein 1 [Source:HGNC Symbol;Acc:4913]	7.76828e-16	2.78273e-07	ENSE00002443875|ENSE00002480800	none	none	none	none	none	none	none
2946355	chr6	-	26234854	26235160	core	2.65289	included	9.1508	3.5103e-11	5.93148e-09	15.4581	2946353	ENSG00000124575	HIST1H1D	histone cluster 1, H1d [Source:HGNC Symbol;Acc:4717]	3.14823e-10	4.64516e-13	ENSE00001989449	CNE	chr6	26234440	26235216	-1	ENSG00000124575	CNE
2604265	chr2	-	234750551	234750624	core	2.51644	included	7.66172	3.02311e-09	1.79505e-07	11.0884	2604254	ENSG00000123485	HJURP	Holliday junction recognition protein [Source:HGNC Symbol;Acc:25444]	2.07226e-19	2.82162e-08	ENSE00000839702|ENSE00001715222|ENSE00001719884|ENSE00001768611	none	none	none	none	none	none	none
2604270	chr2	-	234754384	234754416	core	3.42463	included	8.58447	1.85455e-10	2.10178e-08	13.8272	2604254	ENSG00000123485	HJURP	Holliday junction recognition protein [Source:HGNC Symbol;Acc:25444]	2.07226e-19	2.82162e-08	ENSE00001743126|ENSE00001861869|ENSE00002477307|ENSE00002483365	CE	chr2	234752930	234761210	-1	ENSG00000123485	CE
3250307	chr10	+	71078623	71078679	core	-3.35226	skipped	-9.73846	6.51016e-12	1.66068e-09	17.1062	3250278	ENSG00000156515	HK1	hexokinase 1 [Source:HGNC Symbol;Acc:4922]	4.47379e-19	7.91348e-10	ENSE00001460188|ENSE00002208765	CE	chr10	71075771	71103582	1	ENSG00000156515	CE
3250288	chr10	+	71048460	71048493	core	-2.85289	skipped	-7.57529	3.94418e-09	2.20168e-07	10.8273	3250278	ENSG00000156515	HK1	hexokinase 1 [Source:HGNC Symbol;Acc:4922]	4.47379e-19	7.91348e-10	ENSE00002542609|ENSE00002552225	none	none	none	none	none	none	none
3250297	chr10	+	71060549	71060580	core	-2.66826	skipped	-7.58294	3.85228e-09	2.16219e-07	10.8505	3250278	ENSG00000156515	HK1	hexokinase 1 [Source:HGNC Symbol;Acc:4922]	4.47379e-19	7.91348e-10	ENSE00001835542|ENSE00002547399|ENSE00002561760	CE	chr10	71055437	71103582	1	ENSG00000156515	CE
2489547	chr2	+	75061644	75061680	core	-5.45666	skipped	-11.5634	4.62202e-14	4.53594e-11	21.9225	2489545	ENSG00000159399	HK2	hexokinase 2 [Source:HGNC Symbol;Acc:4923]	9.28978e-20	1.00611e-08	ENSE00001072312|ENSE00002296998	AFE	chr2	75061108	75062465	1	ENSG00000159399	AFE
2950278	chr6	-	32916404	32916429	core	-7.82164	skipped	-6.95816	2.68506e-08	9.75629e-07	8.94437	2950277	ENSG00000204257	HLA-DMA	major histocompatibility complex, class II, DM alpha [Source:HGNC Symbol;Acc:4934]	1.41942e-21	1.75761e-09	NA	none	none	none	none	none	none	none
2950293	chr6	-	32920741	32920800	core	-4.89298	skipped	-8.20458	5.78631e-10	4.99189e-08	12.7112	2950277	ENSG00000204257	HLA-DMA	major histocompatibility complex, class II, DM alpha [Source:HGNC Symbol;Acc:4934]	1.41942e-21	1.75761e-09	ENSE00001647878|ENSE00001815355|ENSE00001940334|ENSE00002270986|ENSE00002557400|ENSE00002559904|ENSE00002571372	CNE	chr6	32920726	32920899	-1	ENSG00000248993	CNE
2950323	chr6	-	32975840	32975869	core	-2.03524	skipped	-7.54084	4.38623e-09	2.38794e-07	10.723	2950307	ENSG00000204252	HLA-DOA	major histocompatibility complex, class II, DO alpha [Source:HGNC Symbol;Acc:4936]	8.74124e-11	9.29976e-08	ENSE00001686680|ENSE00001700496|ENSE00001710231|ENSE00001740824|ENSE00001870367|ENSE00001931804	A5SS	chr6	32975790	32976038	-1	ENSG00000204252	A5SS
2950317	chr6	-	32975133	32975313	core	2.43232	included	7.5828	3.85399e-09	2.16261e-07	10.85	2950307	ENSG00000204252	HLA-DOA	major histocompatibility complex, class II, DO alpha [Source:HGNC Symbol;Acc:4936]	8.74124e-11	9.29976e-08	ENSE00001594942|ENSE00001710945|ENSE00001715875|ENSE00001851678|ENSE00001902067|ENSE00001951689	IR	chr6	32974857	32975369	-1	ENSG00000204252	IR
2950312	chr6	-	32974007	32974526	core	2.52838	included	11.2858	9.54002e-14	7.66764e-11	21.2197	2950307	ENSG00000204252	HLA-DOA	major histocompatibility complex, class II, DO alpha [Source:HGNC Symbol;Acc:4936]	8.74124e-11	9.29976e-08	ENSE00001729003|ENSE00001833793|ENSE00001836674|ENSE00002294807	none	none	none	none	none	none	none
2903203	chr6	+	32412672	32412716	core	4.05646	included	7.22143	1.18018e-08	5.14506e-07	9.75131	2903189	ENSG00000204287	HLA-DRA	major histocompatibility complex, class II, DR alpha [Source:HGNC Symbol;Acc:4947]	3.13756e-17	4.18489e-10	ENSE00001880478	CNE	chr6	32412429	32412823	1	ENSG00000204287	CNE
2899508	chr6	+	26538646	26538699	core	-3.29255	skipped	-7.87065	1.59414e-09	1.0896e-07	11.7166	2899506	ENSG00000182952	HMGN4	high mobility group nucleosomal binding domain 4 [Source:HGNC Symbol;Acc:4989]	2.42586e-18	1.08949e-17	ENSE00001326106|ENSE00001474420|ENSE00001857513	none	none	none	none	none	none	none
3944050	chr22	+	35658316	35658380	core	-4.00966	skipped	-9.70835	7.08949e-12	1.76245e-09	17.0229	3944046	ENSG00000100281	HMGXB4	HMG box domain containing 4 [Source:HGNC Symbol;Acc:5003]	2.31251e-29	4.33728e-10	ENSE00001936952|ENSE00002568685|ENSE00002574143	CE	chr22	35653551	35659070	1	ENSG00000100281	CE
3770623	chr17	-	73150523	73150752	core	-5.98823	skipped	-11.761	2.77534e-14	3.16482e-11	22.4165	3770606	ENSG00000189159	HN1	hematological and neurological expressed 1 [Source:HGNC Symbol;Acc:14569]	2.33853e-35	1.40141e-16	ENSE00001585517|ENSE00001587118|ENSE00001674387|ENSE00001710704|ENSE00001905031	CE	chr17	73144767	73164328	-1	ENSG00000189159	CE
3770610	chr17	-	73132202	73132293	core	-3.0463	skipped	-13.0033	1.25701e-15	3.8175e-12	25.4014	3770606	ENSG00000189159	HN1	hematological and neurological expressed 1 [Source:HGNC Symbol;Acc:14569]	2.33853e-35	1.40141e-16	ENSE00001422219|ENSE00001512390|ENSE00001582217|ENSE00001854157|ENSE00001868795|ENSE00001910602|ENSE00001911484|ENSE00002449517|ENSE00002465141|ENSE00002513845|ENSE00002531531	none	none	none	none	none	none	none
2843622	chr5	+	177631879	177631918	core	-3.43797	skipped	-10.6435	5.30223e-13	2.64212e-10	19.5524	2843619	ENSG00000197451	HNRNPAB	heterogeneous nuclear ribonucleoprotein A/B [Source:HGNC Symbol;Acc:5034]	5.3271e-19	8.57541e-32	ENSE00001425036|ENSE00002025334|ENSE00002071215|M65028-2	IR	chr5	177631540	177632047	1	ENSG00000197451	IR
3286306	chr10	-	43903180	43903229	core	-5.12922	skipped	-9.77495	5.87202e-12	1.53269e-09	17.207	3286286	ENSG00000169813	HNRNPF	heterogeneous nuclear ribonucleoprotein F [Source:HGNC Symbol;Acc:5039]	2.87695e-38	1.26243e-13	ENSE00001463539	AFE	chr10	43903165	43904614	-1	ENSG00000169813	AFE
3286309	chr10	-	43904538	43904572	core	-4.20886	skipped	-9.83983	4.88996e-12	1.32403e-09	17.3858	3286286	ENSG00000169813	HNRNPF	heterogeneous nuclear ribonucleoprotein F [Source:HGNC Symbol;Acc:5039]	2.87695e-38	1.26243e-13	ENSE00001360960	AFE	chr10	43904175	43904614	-1	ENSG00000169813	AFE
3861653	chr19	-	39340524	39340549	core	-2.77426	skipped	-7.89968	1.459e-09	1.02051e-07	11.8036	3861617	ENSG00000104824	HNRNPL	heterogeneous nuclear ribonucleoprotein L [Source:HGNC Symbol;Acc:5045]	2.2332e-10	5.27264e-18	ENSE00001742912|ENSE00002232828	AFE	chr19	39340340	39342987	-1	ENSG00000104824	AFE
2548931	chr2	-	38829650	38829710	core	-2.90867	skipped	-7.54121	4.38111e-09	2.38603e-07	10.7242	2548871	ENSG00000143889	HNRPLL	heterogeneous nuclear ribonucleoprotein L-like [Source:HGNC Symbol;Acc:25127]	1.90995e-15	1.73941e-08	ENSE00001210590|ENSE00001479279|ENSE00001576615|ENSE00001860993|ENSE00002511352|ENSE00002533952	IR	chr2	38829580	38830178	-1	ENSG00000143889	IR
3855363	chr19	-	19042144	19042207	core	-2.64672	skipped	-9.13797	3.64356e-11	6.11072e-09	15.4216	3855358	ENSG00000051128	HOMER3	homer homolog 3 (Drosophila) [Source:HGNC Symbol;Acc:17514]	1.44601e-18	1.38353e-12	ENSE00000365685	CNE	chr19	19042134	19042220	-1	ENSG00000268193	CNE
2770311	chr4	-	57514514	57514833	core	4.93809	included	10.0881	2.43999e-12	8.06397e-10	18.0646	2770305	ENSG00000171476	HOPX	HOP homeobox [Source:HGNC Symbol;Acc:24961]	1.0182e-26	3.03871e-24	ENSE00001666066|ENSE00001765515|ENSE00001927132|ENSE00002038695|ENSE00002077139|ENSE00002079881|ENSE00002080722|ENSE00002085093|ENSE00002487488|ENSE00002506539	IR	chr4	57514166	57517368	-1	ENSG00000171476	IR
3761306	chr17	-	46622340	46622389	core	-3.5661	skipped	-9.60581	9.48622e-12	2.19782e-09	16.7383	3761291	ENSG00000173917	HOXB2	homeobox B2 [Source:HGNC Symbol;Acc:5113]	2.30712e-32	1.55283e-15	ENSE00001323373	none	none	none	none	none	none	none
3761297	chr17	-	46620431	46620529	core	2.84566	included	10.5521	6.79864e-13	3.16334e-10	19.3104	3761291	ENSG00000173917	HOXB2	homeobox B2 [Source:HGNC Symbol;Acc:5113]	2.30712e-32	1.55283e-15	ENSE00001303210|ENSE00002082300	none	none	none	none	none	none	none
3761295	chr17	-	46620190	46620309	core	3.20249	included	9.049	4.72081e-11	7.45037e-09	15.168	3761291	ENSG00000173917	HOXB2	homeobox B2 [Source:HGNC Symbol;Acc:5113]	2.30712e-32	1.55283e-15	ENSE00001303210	none	none	none	none	none	none	none
3761296	chr17	-	46620333	46620393	core	3.72905	included	11.8401	2.26614e-14	2.70988e-11	22.6127	3761291	ENSG00000173917	HOXB2	homeobox B2 [Source:HGNC Symbol;Acc:5113]	2.30712e-32	1.55283e-15	ENSE00001303210|ENSE00002082300	none	none	none	none	none	none	none
3761396	chr17	-	46673183	46673229	core	2.72427	included	7.70065	2.68241e-09	1.63591e-07	11.2058	3761395	ENSG00000108511	HOXB6	homeobox B6 [Source:HGNC Symbol;Acc:5117]	4.04904e-21	5.35044e-19	NA	none	none	none	none	none	none	none
2400360	chr1	-	21113007	21113126	core	-4.38051	skipped	-7.20565	1.2396e-08	5.34396e-07	9.70309	2400322	ENSG00000127483	HP1BP3	heterochromatin protein 1, binding protein 3 [Source:HGNC Symbol;Acc:24973]	9.32439e-22	4.32244e-12	ENSE00001465354|ENSE00001465401|ENSE00001608732|ENSE00001734691	CE	chr1	21106405	21113687	-1	ENSG00000127483	CE
3830068	chr19	+	35532635	35532706	core	2.10461	included	7.72427	2.49488e-09	1.54757e-07	11.277	3830065	ENSG00000105707	HPN	hepsin [Source:HGNC Symbol;Acc:5155]	2.06194e-11	5.65309e-07	ENSE00001638672	IR	chr19	35532626	35533426	1	ENSG00000105707	IR
3955846	chr22	-	26862195	26862228	core	-3.21135	skipped	-7.09017	1.77689e-08	7.07779e-07	9.34961	3955815	ENSG00000100099	HPS4	Hermansky-Pudlak syndrome 4 [Source:HGNC Symbol;Acc:15844]	8.54051e-15	7.28464e-07	ENSE00001653400|ENSE00001720402	CE	chr22	26854544	26864516	-1	ENSG00000100099	CE
2776023	chr4	-	84256207	84256261	core	-2.24836	skipped	-7.38642	7.06997e-09	3.44632e-07	10.2544	2775994	ENSG00000173083	HPSE	heparanase [Source:HGNC Symbol;Acc:5164]	1.60021e-28	1.5636e-13	ENSE00001553330	none	none	none	none	none	none	none
2378096	chr1	+	209905781	209905909	core	2.21756	included	8.7411	1.16576e-10	1.47849e-08	14.2823	2378077	ENSG00000117594	HSD11B1	hydroxysteroid (11-beta) dehydrogenase 1 [Source:HGNC Symbol;Acc:5208]	2.58839e-19	2.30129e-13	ENSE00000792113	CNE	chr1	209905781	209905924	1	ENSG00000117594	CNE
3702371	chr16	-	84178685	84178793	core	-3.907	skipped	-9.28919	2.35124e-11	4.41027e-09	15.8504	3702352	ENSG00000103160	HSDL1	hydroxysteroid dehydrogenase like 1 [Source:HGNC Symbol;Acc:16475]	1.00371e-22	4.90412e-08	ENSE00001319012|ENSE00001822260	AFE	chr16	84177896	84178797	-1	ENSG00000103160	AFE
3702368	chr16	-	84169160	84169209	core	-2.32225	skipped	-6.97119	2.57768e-08	9.43784e-07	8.98443	3702352	ENSG00000103160	HSDL1	hydroxysteroid dehydrogenase like 1 [Source:HGNC Symbol;Acc:16475]	1.00371e-22	4.90412e-08	ENSE00001191075	CE	chr16	84169199	84178684	-1	ENSG00000103160	CE
2400797	chr1	-	22148975	22149041	core	-7.72851	skipped	-11.3552	7.9516e-14	6.84675e-11	21.3964	2400793	ENSG00000142798	HSPG2	heparan sulfate proteoglycan 2 [Source:HGNC Symbol;Acc:5273]	1.47735e-67	5.0517e-13	ENSE00001360453|ENSE00001892067	none	none	none	none	none	none	none
2400798	chr1	-	22149064	22149094	core	-6.31719	skipped	-10.3391	1.21781e-12	4.76804e-10	18.7424	2400793	ENSG00000142798	HSPG2	heparan sulfate proteoglycan 2 [Source:HGNC Symbol;Acc:5273]	1.47735e-67	5.0517e-13	ENSE00001360453|ENSE00001892067	none	none	none	none	none	none	none
2400824	chr1	-	22157487	22157558	core	-5.5886	skipped	-12.861	1.77491e-15	4.72886e-12	25.0697	2400793	ENSG00000142798	HSPG2	heparan sulfate proteoglycan 2 [Source:HGNC Symbol;Acc:5273]	1.47735e-67	5.0517e-13	ENSE00001210644	none	none	none	none	none	none	none
2400881	chr1	-	22181111	22181144	core	-5.3658	skipped	-12.4978	4.32813e-15	8.7629e-12	24.2115	2400793	ENSG00000142798	HSPG2	heparan sulfate proteoglycan 2 [Source:HGNC Symbol;Acc:5273]	1.47735e-67	5.0517e-13	ENSE00001592336|ENSE00001612055|ENSE00001912533	none	none	none	none	none	none	none
2400923	chr1	-	22204934	22204984	core	-5.35287	skipped	-8.57241	1.92225e-10	2.16323e-08	13.7921	2400793	ENSG00000142798	HSPG2	heparan sulfate proteoglycan 2 [Source:HGNC Symbol;Acc:5273]	1.47735e-67	5.0517e-13	ENSE00001066260|ENSE00001883561	IR	chr1	22204679	22204984	-1	ENSG00000142798	IR
2400803	chr1	-	22149817	22149842	core	-4.03461	skipped	-7.30985	8.96537e-09	4.15535e-07	10.0212	2400793	ENSG00000142798	HSPG2	heparan sulfate proteoglycan 2 [Source:HGNC Symbol;Acc:5273]	1.47735e-67	5.0517e-13	ENSE00001360453|ENSE00001835641|ENSE00001892067	none	none	none	none	none	none	none
2400822	chr1	-	22156487	22156577	core	-3.83385	skipped	-9.04144	4.8262e-11	7.57413e-09	15.1464	2400793	ENSG00000142798	HSPG2	heparan sulfate proteoglycan 2 [Source:HGNC Symbol;Acc:5273]	1.47735e-67	5.0517e-13	ENSE00001210640|ENSE00001895611	IR	chr1	22155876	22157206	-1	ENSG00000142798	IR
2400909	chr1	-	22200418	22200463	core	-3.25873	skipped	-7.19741	1.27182e-08	5.45703e-07	9.6779	2400793	ENSG00000142798	HSPG2	heparan sulfate proteoglycan 2 [Source:HGNC Symbol;Acc:5273]	1.47735e-67	5.0517e-13	ENSE00001066269	none	none	none	none	none	none	none
2400799	chr1	-	22149126	22149290	core	-2.98323	skipped	-7.06784	1.90526e-08	7.47517e-07	9.28113	2400793	ENSG00000142798	HSPG2	heparan sulfate proteoglycan 2 [Source:HGNC Symbol;Acc:5273]	1.47735e-67	5.0517e-13	ENSE00001360453|ENSE00001892067	none	none	none	none	none	none	none
2400835	chr1	-	22160325	22160351	core	-2.633	skipped	-7.8907	1.49954e-09	1.0414e-07	11.7767	2400793	ENSG00000142798	HSPG2	heparan sulfate proteoglycan 2 [Source:HGNC Symbol;Acc:5273]	1.47735e-67	5.0517e-13	ENSE00001384698	none	none	none	none	none	none	none
2400844	chr1	-	22165344	22165484	core	-2.31924	skipped	-7.32277	8.61306e-09	4.02841e-07	10.0605	2400793	ENSG00000142798	HSPG2	heparan sulfate proteoglycan 2 [Source:HGNC Symbol;Acc:5273]	1.47735e-67	5.0517e-13	ENSE00001390016|ENSE00001464237	none	none	none	none	none	none	none
3508400	chr13	-	31735745	31735893	core	-3.4579	skipped	-7.59808	3.67677e-09	2.08503e-07	10.8963	3508330	ENSG00000120694	HSPH1	heat shock 105kDa/110kDa protein 1 [Source:HGNC Symbol;Acc:16969]	2.63455e-28	2.68821e-12	AK293955-1|ENSE00001831899|ENSE00001848297	AFE	chr13	31735613	31736525	-1	ENSG00000120694	AFE
2715975	chr4	+	3242243	3242938	core	-2.18271	skipped	-7.29794	9.30333e-09	4.27913e-07	9.98485	2715820	ENSG00000197386	HTT	huntingtin [Source:HGNC Symbol;Acc:4851]	1.13808e-17	2.54355e-07	ENSE00002026783|ENSE00002085522	none	none	none	none	none	none	none
2715976	chr4	+	3243014	3243332	core	-2.0209	skipped	-9.20257	3.02075e-11	5.26231e-09	15.6052	2715820	ENSG00000197386	HTT	huntingtin [Source:HGNC Symbol;Acc:4851]	1.13808e-17	2.54355e-07	ENSE00002026783|ENSE00002085522	none	none	none	none	none	none	none
2715884	chr4	+	3156089	3156128	core	2.04603	included	7.95421	1.2357e-09	9.02222e-08	11.9666	2715820	ENSG00000197386	HTT	huntingtin [Source:HGNC Symbol;Acc:4851]	1.13808e-17	2.54355e-07	ENSE00000854969|ENSE00002032442	none	none	none	none	none	none	none
2715854	chr4	+	3132078	3132149	core	2.31431	included	10.1513	2.04659e-12	7.0113e-10	18.2361	2715820	ENSG00000197386	HTT	huntingtin [Source:HGNC Symbol;Acc:4851]	1.13808e-17	2.54355e-07	ENSE00000854956|ENSE00002047872	IR	chr4	3130066	3132150	1	ENSG00000197386	IR
2715886	chr4	+	3162016	3162099	core	2.34172	included	9.89888	4.1416e-12	1.17818e-09	17.5481	2715820	ENSG00000197386	HTT	huntingtin [Source:HGNC Symbol;Acc:4851]	1.13808e-17	2.54355e-07	ENSE00000854971|ENSE00002033452|ENSE00002068032	none	none	none	none	none	none	none
2715824	chr4	+	3088686	3088749	core	2.35642	included	8.47641	2.55902e-10	2.67116e-08	13.5115	2715820	ENSG00000197386	HTT	huntingtin [Source:HGNC Symbol;Acc:4851]	1.13808e-17	2.54355e-07	ENSE00000854943	none	none	none	none	none	none	none
2715873	chr4	+	3144499	3144579	core	2.4617	included	7.01435	2.25197e-08	8.49412e-07	9.11702	2715820	ENSG00000197386	HTT	huntingtin [Source:HGNC Symbol;Acc:4851]	1.13808e-17	2.54355e-07	ENSE00000854965|ENSE00002021850	none	none	none	none	none	none	none
2715874	chr4	+	3146879	3146954	core	2.61994	included	8.92746	6.73588e-11	9.72247e-09	14.8198	2715820	ENSG00000197386	HTT	huntingtin [Source:HGNC Symbol;Acc:4851]	1.13808e-17	2.54355e-07	ENSE00000854966|ENSE00002085179	none	none	none	none	none	none	none
2715885	chr4	+	3158850	3158926	core	2.76002	included	7.47895	5.30977e-09	2.74952e-07	10.5354	2715820	ENSG00000197386	HTT	huntingtin [Source:HGNC Symbol;Acc:4851]	1.13808e-17	2.54355e-07	ENSE00000854970|ENSE00002067799	none	none	none	none	none	none	none
3471356	chr12	-	111127161	111127211	core	-2.79066	skipped	-7.75892	2.24346e-09	1.42184e-07	11.3812	3471327	ENSG00000122986	HVCN1	hydrogen voltage-gated channel 1 [Source:HGNC Symbol;Acc:28240]	1.3704e-13	2.37603e-11	ENSE00002325121	AFE	chr12	111126885	111127624	-1	ENSG00000122986	AFE
2380997	chr1	+	220267461	220267556	core	-4.66581	skipped	-7.8746	1.57506e-09	1.08116e-07	11.7285	2380991	ENSG00000067704	IARS2	isoleucyl-tRNA synthetase 2, mitochondrial [Source:HGNC Symbol;Acc:29685]	2.80654e-19	3.99403e-09	ENSE00001442996|ENSE00002278870	none	none	none	none	none	none	none
2380998	chr1	+	220267599	220267630	core	-3.22031	skipped	-7.75301	2.28444e-09	1.44293e-07	11.3635	2380991	ENSG00000067704	IARS2	isoleucyl-tRNA synthetase 2, mitochondrial [Source:HGNC Symbol;Acc:29685]	2.80654e-19	3.99403e-09	ENSE00001442996|ENSE00002278870	none	none	none	none	none	none	none
3895103	chr20	-	2644617	2644651	core	-5.0763	skipped	-7.5304	4.52971e-09	2.44414e-07	10.6914	3895075	ENSG00000101365	IDH3B	isocitrate dehydrogenase 3 (NAD+) beta [Source:HGNC Symbol;Acc:5385]	4.95976e-15	4.57554e-08	ENSE00001786517|ENSE00001789194	none	none	none	none	none	none	none
4026754	chrX	-	153059782	153059887	core	-3.68302	skipped	-8.88175	7.70295e-11	1.07074e-08	14.6884	4026722	ENSG00000067829	IDH3G	isocitrate dehydrogenase 3 (NAD+) gamma [Source:HGNC Symbol;Acc:5386]	2.15915e-20	1.92186e-09	ENSE00001349281|ENSE00001427101|ENSE00001451754|ENSE00001658917|ENSE00001888514|ENSE00001897876|ENSE00001947176|ENSE00001957990	none	none	none	none	none	none	none
3273603	chr10	-	1085912	1085944	core	-2.72029	skipped	-7.99784	1.08212e-09	8.15053e-08	12.0969	3273601	ENSG00000067064	IDI1	isopentenyl-diphosphate delta isomerase 1 [Source:HGNC Symbol;Acc:5387]	6.59023e-15	3.0351e-07	NA	none	none	none	none	none	none	none
3095248	chr8	+	39785473	39785572	core	2.19184	included	8.24496	5.12324e-10	4.55267e-08	12.8306	3095223	ENSG00000131203	IDO1	indoleamine 2,3-dioxygenase 1 [Source:HGNC Symbol;Acc:6059]	5.25851e-08	7.41066e-07	ENSE00002091914|ENSE00002092673|ENSE00002112586|ENSE00002118048	none	none	none	none	none	none	none
2370362	chr1	+	181058053	181058149	core	2.51208	included	7.87007	1.59697e-09	1.0902e-07	11.7149	2370355	ENSG00000162783	IER5	immediate early response 5 [Source:HGNC Symbol;Acc:5393]	7.98693e-37	5.50979e-15	ENSE00002323552	CNE	chr1	181057638	181059977	1	ENSG00000162783	CNE
2370371	chr1	+	181059210	181059811	core	3.29859	included	9.85232	4.72101e-12	1.29521e-09	17.4202	2370355	ENSG00000162783	IER5	immediate early response 5 [Source:HGNC Symbol;Acc:5393]	7.98693e-37	5.50979e-15	ENSE00002288310	CNE	chr1	181057638	181059977	1	ENSG00000162783	CNE
3824875	chr19	+	18284582	18284621	core	-11.9278	skipped	-9.11528	3.89203e-11	6.42436e-09	15.3571	3824874	ENSG00000216490	IFI30	interferon, gamma-inducible protein 30 [Source:HGNC Symbol;Acc:5398]	3.89288e-23	8.45746e-17	ENSE00000871115	CNE	chr19	18284614	18284783	1	ENSG00000268173	CNE
2403270	chr1	-	27995832	27995857	core	-7.02839	skipped	-11.3671	7.70779e-14	6.66234e-11	21.4266	2403261	ENSG00000126709	IFI6	interferon, alpha-inducible protein 6 [Source:HGNC Symbol;Acc:4054]	3.94216e-28	5.49385e-09	ENSE00001384799|ENSE00001435495|ENSE00001435648	A3SS	chr1	27995732	27995857	-1	ENSG00000126709	A3SS
2403265	chr1	-	27994775	27994883	core	-3.75103	skipped	-9.33018	2.0891e-11	4.01552e-09	15.9661	2403261	ENSG00000126709	IFI6	interferon, alpha-inducible protein 6 [Source:HGNC Symbol;Acc:4054]	3.94216e-28	5.49385e-09	ENSE00000866725	CNE	chr1	27994737	27994886	-1	ENSG00000126709	CNE
3918479	chr21	+	34602235	34602511	core	-5.68811	skipped	-11.8528	2.19369e-14	2.65098e-11	22.6441	3918447	ENSG00000159110	IFNAR2	interferon (alpha, beta and omega) receptor 2 [Source:HGNC Symbol;Acc:5433]	4.1216e-25	2.45692e-11	ENSE00001384199|ENSE00001434457|ENSE00001491360|ENSE00001491593|ENSE00001635653|ENSE00001776929|ENSE00001881451|ENSE00001918565	AFE	chr21	34602446	34602862	1	ENSG00000159110	AFE
3918511	chr21	+	34634868	34635016	core	-3.16227	skipped	-8.08126	8.40106e-10	6.68323e-08	12.3453	3918447	ENSG00000159110	IFNAR2	interferon (alpha, beta and omega) receptor 2 [Source:HGNC Symbol;Acc:5433]	4.1216e-25	2.45692e-11	ENSE00001491486|ENSE00001666549|ENSE00001862690	CE	chr21	34625136	34635097	1	ENSG00000159110	CE
2703204	chr3	-	160156335	160156921	core	2.87583	included	7.55159	4.24316e-09	2.33265e-07	10.7556	2703133	ENSG00000068885	IFT80	intraflagellar transport 80 homolog (Chlamydomonas) [Source:HGNC Symbol;Acc:29262]	4.87341e-19	4.12812e-09	NA	CNE	chr3	160156020	160156974	-1	ENSG00000248710	CNE
3049308	chr7	-	45960588	45960614	core	-3.60361	skipped	-8.48633	2.48428e-10	2.61378e-08	13.5406	3049292	ENSG00000146674	IGFBP3	insulin-like growth factor binding protein 3 [Source:HGNC Symbol;Acc:5472]	1.74212e-23	3.5912e-18	AK091745-2|AK095869-2|AK095907-2|AK127537-2|AK129951-2|AK297767-1|DQ884396-1|DQ884397-2|DQ884398-2|ENSE00001487456|ENSE00001888357|ENSE00001944900	IR	chr7	45960337	45960873	-1	ENSG00000146674	IR
3049306	chr7	-	45960371	45960397	core	-3.54101	skipped	-10.9428	2.36863e-13	1.48691e-10	20.3364	3049292	ENSG00000146674	IGFBP3	insulin-like growth factor binding protein 3 [Source:HGNC Symbol;Acc:5472]	1.74212e-23	3.5912e-18	AK055632-2|AK056274-2|AK075483-2|AK091706-2|AK091745-4|AK095408-2|AK095864-2|AK095869-2|AK095900-2|AK095907-2|AK095991-2|AK097201-2|AK297767-2|AK298143-2|DQ884396-2|DQ884397-2|DQ884398-2|ENSE00001487456|ENSE00001487466|ENSE00001608360|ENSE00001766254|ENSE00001888357|ENSE00001944900|ENSE00001958976	IR	chr7	45960337	45960873	-1	ENSG00000146674	IR
3049307	chr7	-	45960447	45960478	core	-2.84994	skipped	-9.8329	4.98629e-12	1.34364e-09	17.3668	3049292	ENSG00000146674	IGFBP3	insulin-like growth factor binding protein 3 [Source:HGNC Symbol;Acc:5472]	1.74212e-23	3.5912e-18	AK055632-2|AK056274-2|AK075483-2|AK091745-4|AK095408-2|AK095864-2|AK095869-2|AK095900-2|AK095907-2|AK095991-2|AK097201-2|AK127537-2|AK297767-2|AK298143-2|DQ884397-2|DQ884398-2|ENSE00001487456|ENSE00001487466|ENSE00001888357|ENSE00001944900|ENSE00001958976	IR	chr7	45960337	45960873	-1	ENSG00000146674	IR
3049297	chr7	-	45952867	45953125	core	2.6786	included	7.89231	1.4922e-09	1.03751e-07	11.7815	3049292	ENSG00000146674	IGFBP3	insulin-like growth factor binding protein 3 [Source:HGNC Symbol;Acc:5472]	1.74212e-23	3.5912e-18	ENSE00001317752|ENSE00001548369|ENSE00001656348	ALE	chr7	45952197	45954147	-1	ENSG00000146674	ALE
3049303	chr7	-	45956816	45956897	core	2.68289	included	9.54341	1.13329e-11	2.5469e-09	16.5644	3049292	ENSG00000146674	IGFBP3	insulin-like growth factor binding protein 3 [Source:HGNC Symbol;Acc:5472]	1.74212e-23	3.5912e-18	AK095864-3|AK097201-3|AK129951-3|AK130884-2|ENSE00001651568|ENSE00001654938|ENSE00001662138|ENSE00001836676|ENSE00001867100	none	none	none	none	none	none	none
3049302	chr7	-	45956184	45956266	core	3.8384	included	8.31291	4.17593e-10	3.91652e-08	13.0312	3049292	ENSG00000146674	IGFBP3	insulin-like growth factor binding protein 3 [Source:HGNC Symbol;Acc:5472]	1.74212e-23	3.5912e-18	ENSE00001612524|ENSE00001630170|ENSE00001826124	none	none	none	none	none	none	none
2598829	chr2	-	217536875	217537013	core	-6.03408	skipped	-9.59407	9.80849e-12	2.26315e-09	16.7056	2598828	ENSG00000115461	IGFBP5	insulin-like growth factor binding protein 5 [Source:HGNC Symbol;Acc:5474]	5.61679e-23	1.13589e-09	ENSE00000796861	none	none	none	none	none	none	none
2598850	chr2	-	217559162	217559444	core	-2.34145	skipped	-7.92722	1.34153e-09	9.58936e-08	11.886	2598828	ENSG00000115461	IGFBP5	insulin-like growth factor binding protein 5 [Source:HGNC Symbol;Acc:5474]	5.61679e-23	1.13589e-09	ENSE00000796862|ENSE00001797005|ENSE00001825304	none	none	none	none	none	none	none
3836624	chr19	+	46652266	46652293	core	-2.18499	skipped	-8.41815	3.04576e-10	3.06808e-08	13.3407	3836614	ENSG00000204866	IGFL2	IGF-like family member 2 [Source:HGNC Symbol;Acc:32929]	1.34521e-10	4.81161e-08	ENSE00001659633	CE	chr19	46651555	46663671	1	ENSG00000204866	CE
3836626	chr19	+	46663672	46663723	core	2.00652	included	7.59423	3.72064e-09	2.10566e-07	10.8846	3836614	ENSG00000204866	IGFL2	IGF-like family member 2 [Source:HGNC Symbol;Acc:32929]	1.34521e-10	4.81161e-08	ENSE00001474870	none	none	none	none	none	none	none
3684501	chr16	-	21663920	21663946	core	-4.63324	skipped	-7.79069	2.03551e-09	1.32175e-07	11.4767	3684486	ENSG00000140749	IGSF6	immunoglobulin superfamily, member 6 [Source:HGNC Symbol;Acc:5953]	1.67416e-21	2.01441e-13	NA	none	none	none	none	none	none	none
3684500	chr16	-	21663859	21663919	core	-3.14523	skipped	-7.69587	2.72204e-09	1.65558e-07	11.1914	3684486	ENSG00000140749	IGSF6	immunoglobulin superfamily, member 6 [Source:HGNC Symbol;Acc:5953]	1.67416e-21	2.01441e-13	NA	none	none	none	none	none	none	none
2452957	chr1	-	206945684	206945763	core	-2.48013	skipped	-7.62745	3.35901e-09	1.94645e-07	10.985	2452948	ENSG00000136634	IL10	interleukin 10 [Source:HGNC Symbol;Acc:5962]	1.11379e-07	2.11956e-07	ENSE00001443493	none	none	none	none	none	none	none
3351167	chr11	+	117857109	117857142	core	-5.54183	skipped	-8.4974	2.40361e-10	2.54679e-08	13.5729	3351166	ENSG00000110324	IL10RA	interleukin 10 receptor, alpha [Source:HGNC Symbol;Acc:5964]	2.57067e-12	2.5134e-08	ENSE00001053159|ENSE00002150184|ENSE00002151417|ENSE00002268124|ENSE00002547208|ENSE00002551709	IR	chr11	117857085	117859217	1	ENSG00000110324	IR
3351175	chr11	+	117863970	117864122	core	2.87274	included	8.85988	8.21415e-11	1.12799e-08	14.6254	3351166	ENSG00000110324	IL10RA	interleukin 10 receptor, alpha [Source:HGNC Symbol;Acc:5964]	2.57067e-12	2.5134e-08	ENSE00002171396|ENSE00002187718|ENSE00002478665|ENSE00002505859|ENSE00002565733|ENSE00002569107	none	none	none	none	none	none	none
3854717	chr19	-	18186612	18186644	core	-3.29643	skipped	-9.20822	2.97165e-11	5.22561e-09	15.6212	3854693	ENSG00000096996	IL12RB1	interleukin 12 receptor, beta 1 [Source:HGNC Symbol;Acc:5971]	3.48328e-31	1.30924e-12	ENSE00000690067	none	none	none	none	none	none	none
3275706	chr10	-	6005734	6005759	core	-2.24574	skipped	-9.09635	4.11243e-11	6.65239e-09	15.3031	3275690	ENSG00000134470	IL15RA	interleukin 15 receptor, alpha [Source:HGNC Symbol;Acc:5978]	9.78454e-19	9.86789e-07	ENSE00000915054|ENSE00001713004|ENSE00001730894|ENSE00002169910	CE	chr10	6002531	6019367	-1	ENSG00000134470	CE
3275703	chr10	-	6002390	6002439	core	3.17139	included	8.73438	1.18915e-10	1.50306e-08	14.2629	3275690	ENSG00000134470	IL15RA	interleukin 15 receptor, alpha [Source:HGNC Symbol;Acc:5978]	9.78454e-19	9.86789e-07	ENSE00001483219|ENSE00001659918|ENSE00001680232|ENSE00001729946|ENSE00002165741	CE	chr10	6002432	6008107	-1	ENSG00000134470	CE
2496919	chr2	+	102625038	102625079	core	2.89005	included	8.91601	6.96597e-11	9.96497e-09	14.7869	2496907	ENSG00000115590	IL1R2	interleukin 1 receptor, type II [Source:HGNC Symbol;Acc:5994]	1.22569e-18	7.31378e-14	ENSE00002551907|ENSE00002574149	none	none	none	none	none	none	none
2501224	chr2	+	113885156	113885185	core	-3.18147	skipped	-8.69102	1.35191e-10	1.6512e-08	14.1371	2501204	ENSG00000136689	IL1RN	interleukin 1 receptor antagonist [Source:HGNC Symbol;Acc:6000]	3.87583e-13	1.41592e-15	ENSE00001584157|ENSE00001915880	CE	chr2	113875606	113885265	1	ENSG00000136689	CE
2501217	chr2	+	113875505	113875587	core	-2.9362	skipped	-7.04187	2.06632e-08	7.9684e-07	9.20148	2501204	ENSG00000136689	IL1RN	interleukin 1 receptor antagonist [Source:HGNC Symbol;Acc:6000]	3.87583e-13	1.41592e-15	ENSE00001810759|ENSE00001895049|ENSE00001934965	none	none	none	none	none	none	none
2501233	chr2	+	113890312	113890443	core	2.0119	included	8.361	3.61458e-10	3.48337e-08	13.1728	2501204	ENSG00000136689	IL1RN	interleukin 1 receptor antagonist [Source:HGNC Symbol;Acc:6000]	3.87583e-13	1.41592e-15	ENSE00001578116|ENSE00001829388|ENSE00001862827	IR	chr2	113890233	113891593	1	ENSG00000136689	IR
2501234	chr2	+	113890465	113890892	core	2.29357	included	10.4179	9.81009e-13	4.14412e-10	18.9531	2501204	ENSG00000136689	IL1RN	interleukin 1 receptor antagonist [Source:HGNC Symbol;Acc:6000]	3.87583e-13	1.41592e-15	ENSE00001578116|ENSE00001829388|ENSE00001862827	IR	chr2	113890233	113891593	1	ENSG00000136689	IR
3654241	chr16	+	27448892	27448983	core	2.03334	included	6.94825	2.76974e-08	9.9958e-07	8.91389	3654227	ENSG00000103522	IL21R	interleukin 21 receptor [Source:HGNC Symbol;Acc:6006]	1.26131e-12	7.21111e-08	ENSE00000681662	none	none	none	none	none	none	none
3654254	chr16	+	27460904	27461247	core	2.10924	included	8.54702	2.07317e-10	2.29063e-08	13.718	3654227	ENSG00000103522	IL21R	interleukin 21 receptor [Source:HGNC Symbol;Acc:6006]	1.26131e-12	7.21111e-08	ENSE00001181108|ENSE00001913574|ENSE00002076360	none	none	none	none	none	none	none
3654230	chr16	+	27413891	27413939	core	2.37494	included	7.49654	5.02892e-09	2.63936e-07	10.5888	3654227	ENSG00000103522	IL21R	interleukin 21 receptor [Source:HGNC Symbol;Acc:6006]	1.26131e-12	7.21111e-08	ENSE00001022180	AFE	chr16	27413483	27438682	1	ENSG00000103522	AFE
3868241	chr19	-	50432690	50432775	core	-2.80514	skipped	-8.05024	9.22956e-10	7.21212e-08	12.253	3868183	ENSG00000104951	IL4I1	interleukin 4 induced 1 [Source:HGNC Symbol;Acc:19094]	1.01886e-18	6.98549e-07	NA	A3SS	chr19	50432583	50432753	-1	ENSG00000104951	A3SS
2562725	chr2	-	86422462	86422492	core	-2.65432	skipped	-7.87525	1.57189e-09	1.07987e-07	11.7304	2562685	ENSG00000132305	IMMT	inner membrane protein, mitochondrial [Source:HGNC Symbol;Acc:6047]	1.84741e-18	8.85304e-09	NA	AFE	chr2	86422045	86422893	-1	ENSG00000132305	AFE
3071734	chr7	-	128050262	128050292	core	-2.47345	skipped	-8.10449	7.83024e-10	6.30953e-08	12.4144	3071700	ENSG00000106348	IMPDH1	IMP (inosine 5'-monophosphate) dehydrogenase 1 [Source:HGNC Symbol;Acc:6052]	2.5621e-19	1.59266e-08	ENSE00001829827	none	none	none	none	none	none	none
3554321	chr14	+	105175633	105175716	core	3.03924	included	8.63757	1.58395e-10	1.84727e-08	13.9818	3554315	ENSG00000203485	INF2	inverted formin, FH2 and WH2 domain containing [Source:HGNC Symbol;Acc:23791]	1.39457e-14	5.42428e-07	ENSE00001637086|ENSE00001914045	none	none	none	none	none	none	none
3554327	chr14	+	105178010	105178035	core	3.41069	included	8.48112	2.52328e-10	2.64614e-08	13.5253	3554315	ENSG00000203485	INF2	inverted formin, FH2 and WH2 domain containing [Source:HGNC Symbol;Acc:23791]	1.39457e-14	5.42428e-07	ENSE00001677621|ENSE00001863880	none	none	none	none	none	none	none
3047582	chr7	-	41728796	41729063	core	-2.08599	skipped	-7.95589	1.22941e-09	8.9909e-08	11.9716	3047581	ENSG00000122641	INHBA	inhibin, beta A [Source:HGNC Symbol;Acc:6066]	5.14302e-16	2.36029e-11	NA	none	none	none	none	none	none	none
3047597	chr7	-	41739928	41739965	core	2.90285	included	13.8219	1.81025e-16	9.68636e-13	27.2582	3047581	ENSG00000122641	INHBA	inhibin, beta A [Source:HGNC Symbol;Acc:6066]	5.14302e-16	2.36029e-11	ENSE00001410336|ENSE00001669222	none	none	none	none	none	none	none
3047596	chr7	-	41739586	41739839	core	3.00791	included	7.83584	1.77298e-09	1.1841e-07	11.6123	3047581	ENSG00000122641	INHBA	inhibin, beta A [Source:HGNC Symbol;Acc:6066]	5.14302e-16	2.36029e-11	ENSE00001410336|ENSE00001669222	none	none	none	none	none	none	none
2532701	chr2	+	233925195	233925319	core	-2.74838	skipped	-7.64731	3.15999e-09	1.8576e-07	11.045	2532699	ENSG00000168918	INPP5D	inositol polyphosphate-5-phosphatase, 145kDa [Source:HGNC Symbol;Acc:6079]	1.0791e-26	3.28665e-12	ENSE00001340138|ENSE00001757426|ENSE00001776926	AFE	chr2	233925189	233941129	1	ENSG00000168918	AFE
2532726	chr2	+	233986858	233986959	core	-2.02633	skipped	-7.03918	2.08375e-08	8.02142e-07	9.19323	2532699	ENSG00000168918	INPP5D	inositol polyphosphate-5-phosphatase, 145kDa [Source:HGNC Symbol;Acc:6079]	1.0791e-26	3.28665e-12	ENSE00001929331|ENSE00002485218|ENSE00002507812	none	none	none	none	none	none	none
3740295	chr17	-	1419872	1419960	core	-3.3961	skipped	-7.6392	3.23982e-09	1.89511e-07	11.0205	3740264	ENSG00000132376	INPP5K	inositol polyphosphate-5-phosphatase K [Source:HGNC Symbol;Acc:33882]	1.29403e-29	1.39162e-10	ENSE00001636391|ENSE00001708134|ENSE00001745817|ENSE00001825544|ENSE00001857000|ENSE00001901679|ENSE00001935118|ENSE00001939734|ENSE00002233076|ENSE00002241810	AFE	chr17	1416747	1419914	-1	ENSG00000132376	AFE
3740282	chr17	-	1413001	1413088	core	2.2709	included	8.94705	6.36002e-11	9.30546e-09	14.8761	3740264	ENSG00000132376	INPP5K	inositol polyphosphate-5-phosphatase K [Source:HGNC Symbol;Acc:33882]	1.29403e-29	1.39162e-10	ENSE00001903317|ENSE00002384052|ENSE00002553368|ENSE00002556042	CE	chr17	1401417	1419749	-1	ENSG00000132376	CE
3214964	chr9	-	95432284	95432319	core	-3.4222	skipped	-7.37977	7.21733e-09	3.50397e-07	10.2341	3214926	ENSG00000127080	IPPK	inositol 1,3,4,5,6-pentakisphosphate 2-kinase [Source:HGNC Symbol;Acc:14645]	3.19759e-22	1.30924e-12	ENSE00001186394	none	none	none	none	none	none	none
3214965	chr9	-	95432327	95432352	core	-3.42217	skipped	-10.6256	5.56695e-13	2.7557e-10	19.505	3214926	ENSG00000127080	IPPK	inositol 1,3,4,5,6-pentakisphosphate 2-kinase [Source:HGNC Symbol;Acc:14645]	3.19759e-22	1.30924e-12	ENSE00001186394	none	none	none	none	none	none	none
3608114	chr15	+	90931481	90931572	core	-6.08182	skipped	-10.0385	2.80134e-12	8.82242e-10	17.9298	3608113	ENSG00000140575	IQGAP1	IQ motif containing GTPase activating protein 1 [Source:HGNC Symbol;Acc:6110]	2.54715e-37	1.09905e-11	ENSE00001304261|ENSE00002552641|ENSE00002573381	none	none	none	none	none	none	none
3608115	chr15	+	90931574	90931608	core	-5.59897	skipped	-9.98494	3.25387e-12	9.82392e-10	17.7836	3608113	ENSG00000140575	IQGAP1	IQ motif containing GTPase activating protein 1 [Source:HGNC Symbol;Acc:6110]	2.54715e-37	1.09905e-11	ENSE00001304261|ENSE00002540214|ENSE00002552641|ENSE00002573381	none	none	none	none	none	none	none
2438311	chr1	-	156513773	156513841	core	2.5851	included	9.13467	3.67866e-11	6.15236e-09	15.4123	2438282	ENSG00000183856	IQGAP3	IQ motif containing GTPase activating protein 3 [Source:HGNC Symbol;Acc:20669]	2.5896e-54	1.20957e-25	ENSE00001303128	none	none	none	none	none	none	none
2438284	chr1	-	156495410	156496002	core	4.72516	included	10.8947	2.69375e-13	1.61435e-10	20.2113	2438282	ENSG00000183856	IQGAP3	IQ motif containing GTPase activating protein 3 [Source:HGNC Symbol;Acc:20669]	2.5896e-54	1.20957e-25	ENSE00001315225	IR	chr1	156495197	156496391	-1	ENSG00000183856	IR
2891373	chr6	+	410916	411163	core	2.30695	included	8.23065	5.34885e-10	4.69927e-08	12.7883	2891341	ENSG00000137265	IRF4	interferon regulatory factor 4 [Source:HGNC Symbol;Acc:6119]	3.89955e-25	2.19849e-09	ENSE00001487086|ENSE00001957207	none	none	none	none	none	none	none
2891370	chr6	+	407464	407581	core	2.35899	included	7.3177	8.74963e-09	4.07702e-07	10.0451	2891341	ENSG00000137265	IRF4	interferon regulatory factor 4 [Source:HGNC Symbol;Acc:6119]	3.89955e-25	2.19849e-09	ENSE00001487086|ENSE00001864397|ENSE00001957207	none	none	none	none	none	none	none
2891371	chr6	+	408471	410642	core	3.07447	included	11.1413	1.39689e-13	1.00619e-10	20.8495	2891341	ENSG00000137265	IRF4	interferon regulatory factor 4 [Source:HGNC Symbol;Acc:6119]	3.89955e-25	2.19849e-09	ENSE00001487086|ENSE00001957207	none	none	none	none	none	none	none
3529709	chr14	+	24633276	24633311	core	-6.65619	skipped	-10.1993	1.79138e-12	6.37004e-10	18.366	3529701	ENSG00000213928	IRF9	interferon regulatory factor 9 [Source:HGNC Symbol;Acc:6131]	4.27579e-37	1.07764e-30	NA	CNE	chr14	24633272	24633343	1	ENSG00000259529	CNE
2602019	chr2	-	227599982	227600081	core	2.77425	included	7.14811	1.48301e-08	6.14688e-07	9.52708	2601995	ENSG00000169047	IRS1	insulin receptor substrate 1 [Source:HGNC Symbol;Acc:6125]	2.6704e-23	3.30214e-08	ENSE00001136071	none	none	none	none	none	none	none
3630835	chr15	-	68724406	68724444	core	-3.98813	skipped	-8.39745	3.24054e-10	3.20821e-08	13.2799	3630736	ENSG00000137809	ITGA11	integrin, alpha 11 [Source:HGNC Symbol;Acc:6136]	1.09108e-40	2.12263e-20	ENSE00001197518|ENSE00002252978	none	none	none	none	none	none	none
3630753	chr15	-	68599693	68599723	core	-3.23163	skipped	-11.1593	1.33196e-13	9.71877e-11	20.8957	3630736	ENSG00000137809	ITGA11	integrin, alpha 11 [Source:HGNC Symbol;Acc:6136]	1.09108e-40	2.12263e-20	ENSE00000942610	none	none	none	none	none	none	none
3630744	chr15	-	68594291	68594377	core	-2.43281	skipped	-7.05111	2.00748e-08	7.7825e-07	9.22983	3630736	ENSG00000137809	ITGA11	integrin, alpha 11 [Source:HGNC Symbol;Acc:6136]	1.09108e-40	2.12263e-20	AF109681-31|AK095863-13|ENSE00002204715	none	none	none	none	none	none	none
3630773	chr15	-	68620516	68620594	core	2.06281	included	7.37651	7.2905e-09	3.53345e-07	10.2242	3630736	ENSG00000137809	ITGA11	integrin, alpha 11 [Source:HGNC Symbol;Acc:6136]	1.09108e-40	2.12263e-20	ENSE00000942598	none	none	none	none	none	none	none
3630795	chr15	-	68642998	68643102	core	2.40067	included	9.33817	2.04153e-11	3.94636e-09	15.9886	3630736	ENSG00000137809	ITGA11	integrin, alpha 11 [Source:HGNC Symbol;Acc:6136]	1.09108e-40	2.12263e-20	ENSE00000931668|ENSE00002244499	none	none	none	none	none	none	none
3630804	chr15	-	68653960	68654026	core	2.62953	included	8.70407	1.30066e-10	1.60783e-08	14.175	3630736	ENSG00000137809	ITGA11	integrin, alpha 11 [Source:HGNC Symbol;Acc:6136]	1.09108e-40	2.12263e-20	ENSE00000931672	none	none	none	none	none	none	none
3630746	chr15	-	68594685	68595025	core	2.99266	included	7.69573	2.72324e-09	1.65586e-07	11.191	3630736	ENSG00000137809	ITGA11	integrin, alpha 11 [Source:HGNC Symbol;Acc:6136]	1.09108e-40	2.12263e-20	AF109681-30|AK095863-12|ENSE00002305621	none	none	none	none	none	none	none
3726170	chr17	+	48149364	48149390	core	-7.45091	skipped	-8.60946	1.72177e-10	1.97571e-08	13.9001	3726154	ENSG00000005884	ITGA3	integrin, alpha 3 (antigen CD49C, alpha 3 subunit of VLA-3 receptor) [Source:HGNC Symbol;Acc:6139]	7.45277e-62	1.1412e-08	ENSE00002070893|ENSE00002475283|ENSE00002506610	CE	chr17	48148295	48151279	1	ENSG00000005884	CE
3726180	chr17	+	48154371	48154441	core	-3.95825	skipped	-7.30378	9.13601e-09	4.21858e-07	10.0027	3726154	ENSG00000005884	ITGA3	integrin, alpha 3 (antigen CD49C, alpha 3 subunit of VLA-3 receptor) [Source:HGNC Symbol;Acc:6139]	7.45277e-62	1.1412e-08	ENSE00000925073|ENSE00002047754	IR	chr17	48153948	48154811	1	ENSG00000005884	IR
3726199	chr17	+	48166510	48166566	core	-3.61594	skipped	-8.60245	1.75805e-10	2.00658e-08	13.8796	3726154	ENSG00000005884	ITGA3	integrin, alpha 3 (antigen CD49C, alpha 3 subunit of VLA-3 receptor) [Source:HGNC Symbol;Acc:6139]	7.45277e-62	1.1412e-08	ENSE00001756998|ENSE00002028438|ENSE00002041339|ENSE00002044743|ENSE00002248601	CE	chr17	48156291	48167553	1	ENSG00000005884	CE
3726205	chr17	+	48167562	48167699	core	2.42849	included	7.77987	2.10401e-09	1.35551e-07	11.4442	3726154	ENSG00000005884	ITGA3	integrin, alpha 3 (antigen CD49C, alpha 3 subunit of VLA-3 receptor) [Source:HGNC Symbol;Acc:6139]	7.45277e-62	1.1412e-08	ENSE00001756998|ENSE00002041339|ENSE00002044743|ENSE00002087121	A3SS	chr17	48166474	48167845	1	ENSG00000005884	A3SS
2518281	chr2	+	182321274	182321782	core	-5.73871	skipped	-10.5564	6.71914e-13	3.13935e-10	19.3218	2518272	ENSG00000115232	ITGA4	integrin, alpha 4 (antigen CD49D, alpha 4 subunit of VLA-4 receptor) [Source:HGNC Symbol;Acc:6140]	2.72122e-32	1.17455e-13	ENSE00001527069	none	none	none	none	none	none	none
2518282	chr2	+	182322100	182322212	core	-5.43316	skipped	-11.9915	1.54064e-14	2.07089e-11	22.9859	2518272	ENSG00000115232	ITGA4	integrin, alpha 4 (antigen CD49D, alpha 4 subunit of VLA-4 receptor) [Source:HGNC Symbol;Acc:6140]	2.72122e-32	1.17455e-13	ENSE00000783316|ENSE00001527069|ENSE00001899600|ENSE00001908776|ENSE00001918564|ENSE00001919047	none	none	none	none	none	none	none
2518287	chr2	+	182322931	182322968	core	-3.99589	skipped	-12.9655	1.37755e-15	4.07346e-12	25.3134	2518272	ENSG00000115232	ITGA4	integrin, alpha 4 (antigen CD49D, alpha 4 subunit of VLA-4 receptor) [Source:HGNC Symbol;Acc:6140]	2.72122e-32	1.17455e-13	ENSE00001872842|ENSE00002446999|ENSE00002524963	none	none	none	none	none	none	none
2518284	chr2	+	182322258	182322344	core	-3.6708	skipped	-11.1493	1.36769e-13	9.91512e-11	20.87	2518272	ENSG00000115232	ITGA4	integrin, alpha 4 (antigen CD49D, alpha 4 subunit of VLA-4 receptor) [Source:HGNC Symbol;Acc:6140]	2.72122e-32	1.17455e-13	ENSE00000783316|ENSE00001527069|ENSE00001899600|ENSE00001908776|ENSE00001918564|ENSE00001919047	none	none	none	none	none	none	none
2518285	chr2	+	182322478	182322566	core	-2.80601	skipped	-9.20619	2.98922e-11	5.2442e-09	15.6154	2518272	ENSG00000115232	ITGA4	integrin, alpha 4 (antigen CD49D, alpha 4 subunit of VLA-4 receptor) [Source:HGNC Symbol;Acc:6140]	2.72122e-32	1.17455e-13	ENSE00000783316|ENSE00001527069|ENSE00001869613|ENSE00001899600|ENSE00001908776|ENSE00001918564|ENSE00001919047	none	none	none	none	none	none	none
2518313	chr2	+	182359463	182359528	core	2.21299	included	7.35354	7.82861e-09	3.73538e-07	10.1543	2518272	ENSG00000115232	ITGA4	integrin, alpha 4 (antigen CD49D, alpha 4 subunit of VLA-4 receptor) [Source:HGNC Symbol;Acc:6140]	2.72122e-32	1.17455e-13	ENSE00002468554|ENSE00002516418	none	none	none	none	none	none	none
3456781	chr12	-	54812904	54812961	core	-8.68838	skipped	-9.01207	5.25826e-11	8.04983e-09	15.0624	3456732	ENSG00000161638	ITGA5	integrin, alpha 5 (fibronectin receptor, alpha polypeptide) [Source:HGNC Symbol;Acc:6141]	1.92856e-64	4.98355e-28	ENSE00001059349|ENSE00001552596|ENSE00002371375	none	none	none	none	none	none	none
3456780	chr12	-	54812782	54812847	core	-6.6784	skipped	-7.5295	4.54237e-09	2.45039e-07	10.6887	3456732	ENSG00000161638	ITGA5	integrin, alpha 5 (fibronectin receptor, alpha polypeptide) [Source:HGNC Symbol;Acc:6141]	1.92856e-64	4.98355e-28	AK311051-2|ENSE00001059349|ENSE00001552596|ENSE00002371375	none	none	none	none	none	none	none
3456770	chr12	-	54803022	54803136	core	-2.72401	skipped	-10.3478	1.18906e-12	4.69637e-10	18.7657	3456732	ENSG00000161638	ITGA5	integrin, alpha 5 (fibronectin receptor, alpha polypeptide) [Source:HGNC Symbol;Acc:6141]	1.92856e-64	4.98355e-28	ENSE00001705420|ENSE00001753952	MXE	chr12	54803136	54812765	-1	ENSG00000161638	MXE
3656994	chr16	+	31273062	31273092	core	-3.38207	skipped	-8.58295	1.86295e-10	2.10811e-08	13.8228	3656990	ENSG00000169896	ITGAM	integrin, alpha M (complement component 3 receptor 3 subunit) [Source:HGNC Symbol;Acc:6149]	4.57181e-16	1.77948e-08	AK057856-2|ENSE00001304825	none	none	none	none	none	none	none
3657031	chr16	+	31342486	31342596	core	-2.20995	skipped	-7.59613	3.69892e-09	2.09548e-07	10.8904	3656990	ENSG00000169896	ITGAM	integrin, alpha M (complement component 3 receptor 3 subunit) [Source:HGNC Symbol;Acc:6149]	4.57181e-16	1.77948e-08	ENSE00001191829	none	none	none	none	none	none	none
3657012	chr16	+	31332788	31332942	core	2.00674	included	7.13817	1.52971e-08	6.30095e-07	9.49665	3656990	ENSG00000169896	ITGAM	integrin, alpha M (complement component 3 receptor 3 subunit) [Source:HGNC Symbol;Acc:6149]	4.57181e-16	1.77948e-08	ENSE00001191889	CE	chr16	31308976	31335719	1	ENSG00000169896	CE
3657006	chr16	+	31288338	31288366	core	3.32588	included	8.18409	6.15543e-10	5.22607e-08	12.6505	3656990	ENSG00000169896	ITGAM	integrin, alpha M (complement component 3 receptor 3 subunit) [Source:HGNC Symbol;Acc:6149]	4.57181e-16	1.77948e-08	ENSE00001028971	none	none	none	none	none	none	none
2519230	chr2	+	187454827	187455060	core	-4.93376	skipped	-9.40873	1.66654e-11	3.38023e-09	16.1872	2519229	ENSG00000138448	ITGAV	integrin, alpha V (vitronectin receptor, alpha polypeptide, antigen CD51) [Source:HGNC Symbol;Acc:6150]	3.28132e-27	4.32368e-08	ENSE00001153135|ENSE00001847384|ENSE00002310124	AFE	chr2	187454792	187465108	1	ENSG00000138448	AFE
3284230	chr10	-	33246698	33246817	core	-6.61741	skipped	-8.36044	3.62065e-10	3.48624e-08	13.1711	3284188	ENSG00000150093	ITGB1	integrin, beta 1 (fibronectin receptor, beta polypeptide, antigen CD29 includes MDF2, MSK12) [Source:HGNC Symbol;Acc:6153]	2.21723e-29	3.41978e-15	ENSE00001523681|ENSE00001717251	CE	chr10	33224487	33247072	-1	ENSG00000150093	CE
3284232	chr10	-	33247108	33247144	core	-5.06717	skipped	-10.062	2.62369e-12	8.42337e-10	17.9937	3284188	ENSG00000150093	ITGB1	integrin, beta 1 (fibronectin receptor, beta polypeptide, antigen CD29 includes MDF2, MSK12) [Source:HGNC Symbol;Acc:6153]	2.21723e-29	3.41978e-15	ENSE00001365073|ENSE00001547814|ENSE00001831072|ENSE00001879152|ENSE00001899854|ENSE00001932070	AFE	chr10	33246687	33247160	-1	ENSG00000150093	AFE
3284207	chr10	-	33211187	33211270	core	2.78885	included	7.25244	1.07165e-08	4.77073e-07	9.84602	3284188	ENSG00000150093	ITGB1	integrin, beta 1 (fibronectin receptor, beta polypeptide, antigen CD29 includes MDF2, MSK12) [Source:HGNC Symbol;Acc:6153]	2.21723e-29	3.41978e-15	ENSE00000993773	none	none	none	none	none	none	none
2539802	chr2	-	9563536	9563620	core	-3.12872	skipped	-7.85746	1.65963e-09	1.12342e-07	11.6771	2539765	ENSG00000119185	ITGB1BP1	integrin beta 1 binding protein 1 [Source:HGNC Symbol;Acc:23927]	6.51243e-17	3.42966e-11	ENSE00001660303|ENSE00001856948|ENSE00001867742|ENSE00001869237|ENSE00001881879|ENSE00001887417|ENSE00001891751|ENSE00001937279|ENSE00001937466	AFE	chr2	9562608	9563676	-1	ENSG00000119185	AFE
2539767	chr2	-	9545866	9545907	core	-2.25353	skipped	-7.81148	1.91006e-09	1.25698e-07	11.5392	2539765	ENSG00000119185	ITGB1BP1	integrin beta 1 binding protein 1 [Source:HGNC Symbol;Acc:23927]	6.51243e-17	3.42966e-11	AF012023-8|AF012024-7	ALE	chr2	9545813	9547727	-1	ENSG00000119185	ALE
3934743	chr21	-	46311755	46311826	core	-4.58011	skipped	-7.40016	6.77554e-09	3.3356e-07	10.2961	3934729	ENSG00000160255	ITGB2	integrin, beta 2 (complement component 3 receptor 3 and 4 subunit) [Source:HGNC Symbol;Acc:6155]	2.77058e-36	1.49684e-20	ENSE00002229050|ENSE00002462041|ENSE00002478752	none	none	none	none	none	none	none
3934764	chr21	-	46330710	46330741	core	-4.35693	skipped	-7.41738	6.4236e-09	3.191e-07	10.3485	3934729	ENSG00000160255	ITGB2	integrin, beta 2 (complement component 3 receptor 3 and 4 subunit) [Source:HGNC Symbol;Acc:6155]	2.77058e-36	1.49684e-20	ENSE00001483672	CE	chr21	46323451	46340735	-1	ENSG00000160255	CE
3934757	chr21	-	46323291	46323446	core	2.40971	included	7.00718	2.30307e-08	8.64262e-07	9.09499	3934729	ENSG00000160255	ITGB2	integrin, beta 2 (complement component 3 receptor 3 and 4 subunit) [Source:HGNC Symbol;Acc:6155]	2.77058e-36	1.49684e-20	ENSE00002090699|ENSE00002121804|ENSE00002137412|ENSE00002140166|ENSE00002439095|ENSE00002551393|ENSE00002573472	CE	chr21	46321649	46326829	-1	ENSG00000160255	CE
3724580	chr17	+	45399966	45400405	core	-3.43455	skipped	-7.05353	1.99238e-08	7.74264e-07	9.23724	3724545	ENSG00000259207	ITGB3	integrin, beta 3 (platelet glycoprotein IIIa, antigen CD61) [Source:HGNC Symbol;Acc:6156]	6.14206e-31	1.46298e-18	U95204-15	none	none	none	none	none	none	none
3724571	chr17	+	45377848	45377941	core	2.93402	included	9.08727	4.2226e-11	6.77847e-09	15.2772	3724545	ENSG00000259207	ITGB3	integrin, beta 3 (platelet glycoprotein IIIa, antigen CD61) [Source:HGNC Symbol;Acc:6156]	6.14206e-31	1.46298e-18	NA	CNE	chr17	45377844	45377944	1	ENSG00000259753	CNE
3735204	chr17	+	73749923	73750052	core	-6.75647	skipped	-9.0188	5.15599e-11	7.97475e-09	15.0816	3735151	ENSG00000132470	ITGB4	integrin, beta 4 [Source:HGNC Symbol;Acc:6158]	6.10663e-46	3.00388e-30	ENSE00001194868	CE	chr17	73748659	73750656	1	ENSG00000132470	CE
3735219	chr17	+	73753734	73753807	core	-4.88899	skipped	-7.77562	2.13157e-09	1.36868e-07	11.4315	3735151	ENSG00000132470	ITGB4	integrin, beta 4 [Source:HGNC Symbol;Acc:6158]	6.10663e-46	3.00388e-30	ENSE00002431729|ENSE00002462668	IR	chr17	73753281	73753899	1	ENSG00000132470	IR
3735218	chr17	+	73753654	73753691	core	-4.51064	skipped	-8.50038	2.38231e-10	2.53019e-08	13.5817	3735151	ENSG00000132470	ITGB4	integrin, beta 4 [Source:HGNC Symbol;Acc:6158]	6.10663e-46	3.00388e-30	ENSE00002431729|ENSE00002462668	CE	chr17	73725459	73753706	1	ENSG00000132470	CE
3735158	chr17	+	73723485	73723568	core	-2.18345	skipped	-7.11007	1.66988e-08	6.74507e-07	9.41058	3735151	ENSG00000132470	ITGB4	integrin, beta 4 [Source:HGNC Symbol;Acc:6158]	6.10663e-46	3.00388e-30	ENSE00000949747	none	none	none	none	none	none	none
3735182	chr17	+	73735984	73736110	core	-2.00036	skipped	-8.61775	1.67995e-10	1.93711e-08	13.9242	3735151	ENSG00000132470	ITGB4	integrin, beta 4 [Source:HGNC Symbol;Acc:6158]	6.10663e-46	3.00388e-30	ENSE00002462717|ENSE00002507941	CE	chr17	73725459	73753706	1	ENSG00000132470	CE
3735197	chr17	+	73746202	73746346	core	2.29107	included	7.28002	9.83584e-09	4.46016e-07	9.9302	3735151	ENSG00000132470	ITGB4	integrin, beta 4 [Source:HGNC Symbol;Acc:6158]	6.10663e-46	3.00388e-30	ENSE00002453006|ENSE00002461839	CE	chr17	73725459	73753706	1	ENSG00000132470	CE
3735160	chr17	+	73724476	73724554	core	2.36514	included	7.22539	1.16573e-08	5.09887e-07	9.76341	3735151	ENSG00000132470	ITGB4	integrin, beta 4 [Source:HGNC Symbol;Acc:6158]	6.10663e-46	3.00388e-30	ENSE00001124465	none	none	none	none	none	none	none
3735161	chr17	+	73725378	73725449	core	3.21034	included	7.29238	9.46529e-09	4.33329e-07	9.96791	3735151	ENSG00000132470	ITGB4	integrin, beta 4 [Source:HGNC Symbol;Acc:6158]	6.10663e-46	3.00388e-30	ENSE00001124457	A5SS	chr17	73725346	73725517	1	ENSG00000132470	A5SS
3456073	chr12	-	53591537	53591735	core	-3.40918	skipped	-7.21422	1.20695e-08	5.23494e-07	9.72929	3456049	ENSG00000139626	ITGB7	integrin, beta 7 [Source:HGNC Symbol;Acc:6162]	3.72084e-34	1.82311e-19	ENSE00000939243|ENSE00002344957|ENSE00002363516|ENSE00002382907|ENSE00002401738	MXE	chr12	53591735	53600986	-1	ENSG00000139626	MXE
2903813	chr6	+	33632647	33632733	core	-4.58319	skipped	-13.898	1.51785e-16	8.31983e-13	27.4265	2903782	ENSG00000096433	ITPR3	inositol 1,4,5-trisphosphate receptor, type 3 [Source:HGNC Symbol;Acc:6182]	4.98355e-35	7.60343e-11	ENSE00000849409	CNE	chr6	33632647	33632746	1	ENSG00000096433	CNE
2903795	chr6	+	33608269	33608296	core	-4.39835	skipped	-7.14203	1.51137e-08	6.24255e-07	9.50849	2903782	ENSG00000096433	ITPR3	inositol 1,4,5-trisphosphate receptor, type 3 [Source:HGNC Symbol;Acc:6182]	4.98355e-35	7.60343e-11	ENSE00001625407	CNE	chr6	33608261	33608331	1	ENSG00000096433	CNE
2903827	chr6	+	33641993	33642025	core	-3.90851	skipped	-11.6579	3.61885e-14	3.81823e-11	22.1595	2903782	ENSG00000096433	ITPR3	inositol 1,4,5-trisphosphate receptor, type 3 [Source:HGNC Symbol;Acc:6182]	4.98355e-35	7.60343e-11	ENSE00000740467	CNE	chr6	33641985	33642042	1	ENSG00000096433	CNE
2903842	chr6	+	33650304	33650421	core	-2.32517	skipped	-7.17135	1.37936e-08	5.80866e-07	9.59821	2903782	ENSG00000096433	ITPR3	inositol 1,4,5-trisphosphate receptor, type 3 [Source:HGNC Symbol;Acc:6182]	4.98355e-35	7.60343e-11	ENSE00000849430	CNE	chr6	33650301	33650421	1	ENSG00000096433	CNE
2903846	chr6	+	33651825	33651936	core	-2.00756	skipped	-8.20413	5.79414e-10	4.99672e-08	12.7098	2903782	ENSG00000096433	ITPR3	inositol 1,4,5-trisphosphate receptor, type 3 [Source:HGNC Symbol;Acc:6182]	4.98355e-35	7.60343e-11	ENSE00000849432	CNE	chr6	33651797	33651945	1	ENSG00000096433	CNE
2903875	chr6	+	33660522	33660629	core	2.01062	included	8.07157	8.65138e-10	6.82918e-08	12.3165	2903782	ENSG00000096433	ITPR3	inositol 1,4,5-trisphosphate receptor, type 3 [Source:HGNC Symbol;Acc:6182]	4.98355e-35	7.60343e-11	ENSE00001892279	CNE	chr6	33660505	33660670	1	ENSG00000096433	CNE
3757370	chr17	-	39942841	39942931	core	-7.04284	skipped	-7.5238	4.62291e-09	2.47895e-07	10.6714	3757329	ENSG00000173801	JUP	junction plakoglobin [Source:HGNC Symbol;Acc:6207]	6.4763e-33	2.27072e-13	ENSE00001851758|ENSE00002510562	AFE	chr17	39941199	39942964	-1	ENSG00000173801	AFE
3998826	chrX	-	8700164	8700213	core	-4.52742	skipped	-10.0139	3.0004e-12	9.28782e-10	17.8628	3998766	ENSG00000011201	KAL1	Kallmann syndrome 1 sequence [Source:HGNC Symbol;Acc:6211]	5.27788e-29	1.14748e-14	ENSE00001151308	none	none	none	none	none	none	none
3133142	chr8	-	41792066	41792094	core	-5.08484	skipped	-7.74231	2.36058e-09	1.47979e-07	11.3313	3133135	ENSG00000083168	KAT6A	K(lysine) acetyltransferase 6A [Source:HGNC Symbol;Acc:13013]	5.21277e-28	3.25307e-09	NA	none	none	none	none	none	none	none
3044926	chr7	-	32931148	32931371	core	-5.08876	skipped	-8.85516	8.32909e-11	1.13859e-08	14.6118	3044904	ENSG00000170852	KBTBD2	kelch repeat and BTB (POZ) domain containing 2 [Source:HGNC Symbol;Acc:21751]	1.94206e-26	2.21809e-12	ENSE00001325037	none	none	none	none	none	none	none
2318100	chr1	+	6100630	6100704	core	-2.74106	skipped	-8.72379	1.22697e-10	1.54133e-08	14.2322	2318086	ENSG00000069424	KCNAB2	potassium voltage-gated channel, shaker-related subfamily, beta member 2 [Source:HGNC Symbol;Acc:6229]	1.29403e-29	2.22059e-14	ENSE00002543488|ENSE00002569339	none	none	none	none	none	none	none
2318127	chr1	+	6156710	6156790	core	-2.44669	skipped	-8.93992	6.49428e-11	9.46493e-09	14.8556	2318086	ENSG00000069424	KCNAB2	potassium voltage-gated channel, shaker-related subfamily, beta member 2 [Source:HGNC Symbol;Acc:6229]	1.29403e-29	2.22059e-14	ENSE00000734868|ENSE00001904410	CE	chr1	6156187	6159888	1	ENSG00000069424	CE
2318130	chr1	+	6158545	6158614	core	3.58025	included	8.08835	8.22248e-10	6.57141e-08	12.3664	2318086	ENSG00000069424	KCNAB2	potassium voltage-gated channel, shaker-related subfamily, beta member 2 [Source:HGNC Symbol;Acc:6229]	1.29403e-29	2.22059e-14	ENSE00001064675|ENSE00001379618|ENSE00001476230|ENSE00001476246|ENSE00001843042|ENSE00002299900	CE	chr1	6156187	6159888	1	ENSG00000069424	CE
3864669	chr19	-	44278610	44278686	core	-2.90847	skipped	-9.58314	1.01189e-11	2.31766e-09	16.6751	3864646	ENSG00000104783	KCNN4	potassium intermediate/small conductance calcium-activated channel, subfamily N, member 4 [Source:HGNC Symbol;Acc:6293]	4.01193e-18	7.6654e-16	ENSE00000710933	CE	chr19	44276256	44284854	-1	ENSG00000104783	CE
3864674	chr19	-	44284856	44285013	core	-2.12875	skipped	-7.6562	3.07482e-09	1.81752e-07	11.0718	3864646	ENSG00000104783	KCNN4	potassium intermediate/small conductance calcium-activated channel, subfamily N, member 4 [Source:HGNC Symbol;Acc:6293]	4.01193e-18	7.6654e-16	ENSE00000847461|ENSE00001561505	none	none	none	none	none	none	none
3864665	chr19	-	44276160	44276194	core	2.11652	included	9.36135	1.90972e-11	3.74831e-09	16.0539	3864646	ENSG00000104783	KCNN4	potassium intermediate/small conductance calcium-activated channel, subfamily N, member 4 [Source:HGNC Symbol;Acc:6293]	4.01193e-18	7.6654e-16	ENSE00000710931	A5SS	chr19	44276152	44276287	-1	ENSG00000104783	A5SS
3864671	chr19	-	44280708	44280780	core	2.56089	included	7.93178	1.32304e-09	9.50251e-08	11.8996	3864646	ENSG00000104783	KCNN4	potassium intermediate/small conductance calcium-activated channel, subfamily N, member 4 [Source:HGNC Symbol;Acc:6293]	4.01193e-18	7.6654e-16	AB128984-2|AB128985-2|ENSE00002499726|ENSE00002533195	CE	chr19	44276256	44284854	-1	ENSG00000104783	CE
3864649	chr19	-	44270851	44270999	core	2.6324	included	9.09864	4.08514e-11	6.61914e-09	15.3096	3864646	ENSG00000104783	KCNN4	potassium intermediate/small conductance calcium-activated channel, subfamily N, member 4 [Source:HGNC Symbol;Acc:6293]	4.01193e-18	7.6654e-16	ENSE00001355606|ENSE00001547117	IR	chr19	44270685	44271859	-1	ENSG00000104783	IR
3645213	chr16	+	2732550	2732590	core	-4.80587	skipped	-9.96956	3.397e-12	1.01519e-09	17.7416	3645204	ENSG00000167977	KCTD5	potassium channel tetramerisation domain containing 5 [Source:HGNC Symbol;Acc:21423]	5.27948e-28	4.59439e-18	ENSE00001118883	none	none	none	none	none	none	none
3005687	chr7	+	66094061	66094164	core	-2.74771	skipped	-8.20366	5.80246e-10	5.0005e-08	12.7084	3005684	ENSG00000243335	KCTD7	potassium channel tetramerisation domain containing 7 [Source:HGNC Symbol;Acc:21957]	1.20802e-16	3.86344e-07	ENSE00001383207|ENSE00001720954|ENSE00001777610	none	none	none	none	none	none	none
3523903	chr13	-	103450862	103450929	core	-3.0335	skipped	-9.47856	1.36415e-11	2.92251e-09	16.383	3523881	ENSG00000134901	KDELC1	KDEL (Lys-Asp-Glu-Leu) containing 1 [Source:HGNC Symbol;Acc:19350]	9.72764e-21	9.3662e-11	ENSE00001469134|ENSE00001815372	none	none	none	none	none	none	none
3523905	chr13	-	103451127	103451330	core	-2.88833	skipped	-8.28105	4.5957e-10	4.20713e-08	12.9372	3523881	ENSG00000134901	KDELC1	KDEL (Lys-Asp-Glu-Leu) containing 1 [Source:HGNC Symbol;Acc:19350]	9.72764e-21	9.3662e-11	ENSE00001469134|ENSE00001815372	none	none	none	none	none	none	none
3945315	chr22	+	38864100	38864238	core	-4.27595	skipped	-10.5836	6.2386e-13	2.97671e-10	19.3941	3945314	ENSG00000100196	KDELR3	KDEL (Lys-Asp-Glu-Leu) endoplasmic reticulum protein retention receptor 3 [Source:HGNC Symbol;Acc:6306]	3.29299e-18	3.19117e-10	ENSE00001122841|ENSE00001838269	AFE	chr22	38864067	38870363	1	ENSG00000100196	AFE
3975473	chrX	+	44732882	44732956	core	-2.8142	skipped	-6.95345	2.72494e-08	9.87084e-07	8.9299	3975467	ENSG00000147050	KDM6A	lysine (K)-specific demethylase 6A [Source:HGNC Symbol;Acc:12637]	2.5675e-08	1.47847e-07	ENSE00001913326|ENSE00001939408|ENSE00002205844|ENSE00002294406	none	none	none	none	none	none	none
3975472	chrX	+	44732809	44732866	core	-2.7586	skipped	-8.11073	7.68368e-10	6.21102e-08	12.4329	3975467	ENSG00000147050	KDM6A	lysine (K)-specific demethylase 6A [Source:HGNC Symbol;Acc:12637]	2.5675e-08	1.47847e-07	ENSE00001913326|ENSE00001939408|ENSE00002205844|ENSE00002294406	none	none	none	none	none	none	none
3811494	chr18	-	61034416	61034450	core	-2.92212	skipped	-7.46863	5.48179e-09	2.82104e-07	10.5041	3811459	ENSG00000119537	KDSR	3-ketodihydrosphingosine reductase [Source:HGNC Symbol;Acc:4021]	1.63004e-15	5.84355e-07	ENSE00001374800|ENSE00001560781	none	none	none	none	none	none	none
3152276	chr8	-	126103876	126103930	core	-4.26046	skipped	-7.06757	1.90682e-08	7.48001e-07	9.28033	3152220	ENSG00000164961	KIAA0196	KIAA0196 [Source:HGNC Symbol;Acc:28984]	2.98111e-26	1.22252e-09	ENSE00001797923|ENSE00002105327|ENSE00002115558|ENSE00002128561|ENSE00002137315	none	none	none	none	none	none	none
3447159	chr12	-	22635536	22635646	core	3.38201	included	7.03611	2.10385e-08	8.06946e-07	9.1838	3447129	ENSG00000111731	KIAA0528	KIAA0528 [Source:HGNC Symbol;Acc:29062]	3.55996e-27	1.3079e-10	ENSE00001177107|ENSE00002252302|ENSE00002298692	none	none	none	none	none	none	none
3963713	chr22	-	45622693	45622718	core	-4.29969	skipped	-8.97208	5.91062e-11	8.7736e-09	14.9479	3963676	ENSG00000100364	KIAA0930	KIAA0930 [Source:HGNC Symbol;Acc:1314]	1.01718e-22	1.09945e-09	ENSE00001556564	CE	chr22	45607989	45636520	-1	ENSG00000100364	CE
3963703	chr22	-	45607951	45607981	core	2.27095	included	7.90827	1.42129e-09	1.00161e-07	11.8293	3963676	ENSG00000100364	KIAA0930	KIAA0930 [Source:HGNC Symbol;Acc:1314]	1.01718e-22	1.09945e-09	ENSE00001661061|ENSE00001832103|ENSE00001855584|ENSE00002464545|ENSE00002551533|ENSE00002567572	IR	chr22	45607837	45608338	-1	ENSG00000100364	IR
3604148	chr15	+	81071732	81071950	core	-4.76164	skipped	-10.229	1.65033e-12	5.9724e-10	18.446	3604147	ENSG00000103888	KIAA1199	KIAA1199 [Source:HGNC Symbol;Acc:29213]	4.15717e-27	1.47961e-12	ENSE00001266859|ENSE00001923884	none	none	none	none	none	none	none
3604208	chr15	+	81230193	81230317	core	-2.53881	skipped	-7.67308	2.91935e-09	1.74815e-07	11.1227	3604147	ENSG00000103888	KIAA1199	KIAA1199 [Source:HGNC Symbol;Acc:29213]	4.15717e-27	1.47961e-12	ENSE00000924490|ENSE00002545717	none	none	none	none	none	none	none
3604211	chr15	+	81234298	81234392	core	-2.52815	skipped	-9.14521	3.56767e-11	6.00584e-09	15.4423	3604147	ENSG00000103888	KIAA1199	KIAA1199 [Source:HGNC Symbol;Acc:29213]	4.15717e-27	1.47961e-12	ENSE00000924491	CE	chr15	81230321	81234591	1	ENSG00000103888	CE
3604217	chr15	+	81241140	81241186	core	-2.3122	skipped	-9.46499	1.4182e-11	2.99951e-09	16.345	3604147	ENSG00000103888	KIAA1199	KIAA1199 [Source:HGNC Symbol;Acc:29213]	4.15717e-27	1.47961e-12	ENSE00001344888|ENSE00001519191|ENSE00002551885	none	none	none	none	none	none	none
3604173	chr15	+	81172065	81172136	core	-2.17092	skipped	-10.8715	2.86707e-13	1.67566e-10	20.1507	3604147	ENSG00000103888	KIAA1199	KIAA1199 [Source:HGNC Symbol;Acc:29213]	4.15717e-27	1.47961e-12	ENSE00001104286	none	none	none	none	none	none	none
3604198	chr15	+	81213385	81213413	core	2.15204	included	9.49849	1.28852e-11	2.80054e-09	16.4388	3604147	ENSG00000103888	KIAA1199	KIAA1199 [Source:HGNC Symbol;Acc:29213]	4.15717e-27	1.47961e-12	ENSE00000924481	none	none	none	none	none	none	none
3604186	chr15	+	81187331	81187457	core	2.34786	included	7.52304	4.63374e-09	2.48291e-07	10.6691	3604147	ENSG00000103888	KIAA1199	KIAA1199 [Source:HGNC Symbol;Acc:29213]	4.15717e-27	1.47961e-12	ENSE00000924478	none	none	none	none	none	none	none
3604199	chr15	+	81214394	81214475	core	2.71135	included	7.93084	1.32683e-09	9.52063e-08	11.8968	3604147	ENSG00000103888	KIAA1199	KIAA1199 [Source:HGNC Symbol;Acc:29213]	4.15717e-27	1.47961e-12	ENSE00000924482	none	none	none	none	none	none	none
3604212	chr15	+	81234643	81234678	core	2.74646	included	7.01727	2.2315e-08	8.44279e-07	9.12598	3604147	ENSG00000103888	KIAA1199	KIAA1199 [Source:HGNC Symbol;Acc:29213]	4.15717e-27	1.47961e-12	ENSE00002483614|ENSE00002528377	none	none	none	none	none	none	none
3604184	chr15	+	81181821	81181933	core	3.70495	included	13.7346	2.21759e-16	1.10785e-12	27.0642	3604147	ENSG00000103888	KIAA1199	KIAA1199 [Source:HGNC Symbol;Acc:29213]	4.15717e-27	1.47961e-12	ENSE00001266786	none	none	none	none	none	none	none
3239054	chr10	+	24669835	24669893	core	-3.14707	skipped	-10.4129	9.94361e-13	4.17132e-10	18.94	3238962	ENSG00000120549	KIAA1217	KIAA1217 [Source:HGNC Symbol;Acc:25428]	2.06056e-15	4.0431e-10	ENSE00001605229|ENSE00002539628|ENSE00002546648	none	none	none	none	none	none	none
3238997	chr10	+	24508602	24508816	core	-2.77407	skipped	-8.38272	3.38674e-10	3.31403e-08	13.2366	3238962	ENSG00000120549	KIAA1217	KIAA1217 [Source:HGNC Symbol;Acc:25428]	2.06056e-15	4.0431e-10	ENSE00001797337|ENSE00002554559|ENSE00002564133	none	none	none	none	none	none	none
3239055	chr10	+	24669894	24669994	core	-2.24786	skipped	-7.80403	1.95404e-09	1.27981e-07	11.5168	3238962	ENSG00000120549	KIAA1217	KIAA1217 [Source:HGNC Symbol;Acc:25428]	2.06056e-15	4.0431e-10	ENSE00001605229|ENSE00002539628|ENSE00002546648	none	none	none	none	none	none	none
3250095	chr10	+	70748615	70748910	core	-2.36682	skipped	-7.64205	3.21155e-09	1.88446e-07	11.0291	3250093	ENSG00000198954	KIAA1279	KIAA1279 [Source:HGNC Symbol;Acc:23419]	3.74291e-22	8.90555e-08	ENSE00001460627	none	none	none	none	none	none	none
2796818	chr4	-	186124969	186125030	core	-3.21507	skipped	-7.04822	2.02571e-08	7.83559e-07	9.22096	2796790	ENSG00000164323	KIAA1430	KIAA1430 [Source:HGNC Symbol;Acc:29276]	8.57803e-16	7.92834e-11	ENSE00002074683	A3SS	chr4	186124939	186125182	-1	ENSG00000164323	A3SS
3161201	chr9	+	5743710	5743737	core	-4.59293	skipped	-8.28841	4.49515e-10	4.13515e-08	12.9589	3161167	ENSG00000107036	KIAA1432	KIAA1432 [Source:HGNC Symbol;Acc:17686]	1.08061e-24	9.11176e-10	ENSE00000813167|ENSE00001850424	none	none	none	none	none	none	none
3161217	chr9	+	5769258	5769328	core	-3.15125	skipped	-7.68488	2.81549e-09	1.7e-07	11.1583	3161167	ENSG00000107036	KIAA1432	KIAA1432 [Source:HGNC Symbol;Acc:17686]	1.08061e-24	9.11176e-10	ENSE00000813171|ENSE00001781570	none	none	none	none	none	none	none
3204563	chr9	-	35105172	35105217	core	2.62111	included	9.54227	1.13698e-11	2.55265e-09	16.5612	3204558	ENSG00000005238	KIAA1539	KIAA1539 [Source:HGNC Symbol;Acc:25666]	4.89961e-36	2.1476e-22	ENSE00001310603|ENSE00001402937|ENSE00001477912|ENSE00001834576|ENSE00001881609	II	chr9	35104644	35105837	-1	ENSG00000005238	II
3204561	chr9	-	35104584	35104624	core	3.34955	included	7.36681	7.51301e-09	3.60931e-07	10.1947	3204558	ENSG00000005238	KIAA1539	KIAA1539 [Source:HGNC Symbol;Acc:25666]	4.89961e-36	2.1476e-22	AK021622-9|ENSE00001310603|ENSE00001402937|ENSE00001477907|ENSE00001477912|ENSE00001881609	none	none	none	none	none	none	none
3702518	chr16	-	84520288	84520631	core	2.8694	included	8.95382	6.23504e-11	9.15239e-09	14.8955	3702499	ENSG00000140950	KIAA1609	KIAA1609 [Source:HGNC Symbol;Acc:29325]	1.62362e-27	2.33636e-14	AK021995-1|ENSE00000945776|ENSE00002302992	A5SS	chr16	84520237	84520665	-1	ENSG00000140950	A5SS
2588352	chr2	-	176866919	176867008	core	-3.91691	skipped	-8.64052	1.57016e-10	1.83404e-08	13.9904	2588319	ENSG00000144320	KIAA1715	KIAA1715 [Source:HGNC Symbol;Acc:21610]	1.00229e-18	5.14514e-11	ENSE00001423088|ENSE00001576986|ENSE00001720873|ENSE00001843532|ENSE00002212945|ENSE00002220986	AFE	chr2	176866888	176867567	-1	ENSG00000144320	AFE
2943993	chr6	-	17987723	17987829	core	-4.55047	skipped	-8.53867	2.12537e-10	2.32841e-08	13.6936	2943874	ENSG00000137177	KIF13A	kinesin family member 13A [Source:HGNC Symbol;Acc:14566]	6.13203e-38	2.30456e-12	NA	none	none	none	none	none	none	none
2943903	chr6	-	17785839	17785863	core	-2.88463	skipped	-9.00974	5.29418e-11	8.08279e-09	15.0557	2943874	ENSG00000137177	KIF13A	kinesin family member 13A [Source:HGNC Symbol;Acc:14566]	6.13203e-38	2.30456e-12	ENSE00000848120|ENSE00002040829	none	none	none	none	none	none	none
3129602	chr8	-	28929512	28929548	core	-5.45736	skipped	-7.16797	1.39397e-08	5.85559e-07	9.58787	3129588	ENSG00000197892	KIF13B	kinesin family member 13B [Source:HGNC Symbol;Acc:14405]	4.90426e-31	1.10306e-11	ENSE00001286429	none	none	none	none	none	none	none
3129604	chr8	-	28929804	28929833	core	-5.36947	skipped	-8.28338	4.56365e-10	4.18788e-08	12.9441	3129588	ENSG00000197892	KIF13B	kinesin family member 13B [Source:HGNC Symbol;Acc:14405]	4.90426e-31	1.10306e-11	ENSE00001286429	none	none	none	none	none	none	none
3129609	chr8	-	28932827	28932858	core	-3.45274	skipped	-8.19908	5.88315e-10	5.05023e-08	12.6949	3129588	ENSG00000197892	KIF13B	kinesin family member 13B [Source:HGNC Symbol;Acc:14405]	4.90426e-31	1.10306e-11	ENSE00000686778	CE	chr8	28929834	28950261	-1	ENSG00000197892	CE
3129600	chr8	-	28929137	28929254	core	-3.42278	skipped	-8.01349	1.03187e-09	7.83698e-08	12.1435	3129588	ENSG00000197892	KIF13B	kinesin family member 13B [Source:HGNC Symbol;Acc:14405]	4.90426e-31	1.10306e-11	ENSE00001286429	none	none	none	none	none	none	none
2450413	chr1	-	200589738	200589807	core	-2.80917	skipped	-7.55319	4.22227e-09	2.32254e-07	10.7604	2450345	ENSG00000118193	KIF14	kinesin family member 14 [Source:HGNC Symbol;Acc:19181]	4.05597e-30	8.29774e-19	ENSE00001444297	CNE	chr1	200589539	200589862	-1	ENSG00000118193	CNE
2450412	chr1	-	200589676	200589718	core	-2.46206	skipped	-7.4626	5.58503e-09	2.85912e-07	10.4858	2450345	ENSG00000118193	KIF14	kinesin family member 14 [Source:HGNC Symbol;Acc:19181]	4.05597e-30	8.29774e-19	ENSE00001444297	CNE	chr1	200589539	200589862	-1	ENSG00000118193	CNE
3367366	chr11	-	28104416	28104441	core	-2.7132	skipped	-7.35782	7.7254e-09	3.69633e-07	10.1673	3367338	ENSG00000121621	KIF18A	kinesin family member 18A [Source:HGNC Symbol;Acc:29441]	3.56561e-15	2.25872e-07	ENSE00000824173|ENSE00002201544	none	none	none	none	none	none	none
3599813	chr15	+	69706721	69706791	core	-3.43993	skipped	-9.01954	5.14485e-11	7.963e-09	15.0838	3599811	ENSG00000137807	KIF23	kinesin family member 23 [Source:HGNC Symbol;Acc:6392]	3.17041e-29	3.70378e-09	ENSE00001358343|ENSE00002547220|ENSE00002547746|ENSE00002551592|ENSE00002564328|ENSE00002573116	none	none	none	none	none	none	none
3553914	chr14	+	104168411	104168523	core	-6.41461	skipped	-10.9044	2.6247e-13	1.59402e-10	20.2366	3553872	ENSG00000126214	KLC1	kinesin light chain 1 [Source:HGNC Symbol;Acc:6387]	1.36107e-37	1.2944e-16	AY180165-6	none	none	none	none	none	none	none
3517812	chr13	-	74268752	74268782	core	-4.03512	skipped	-7.13593	1.54044e-08	6.32773e-07	9.48979	3517793	ENSG00000118922	KLF12	Kruppel-like factor 12 [Source:HGNC Symbol;Acc:6346]	9.65328e-29	2.42167e-13	NA	none	none	none	none	none	none	none
3517911	chr13	-	74707886	74707939	core	-3.57394	skipped	-8.01881	1.01533e-09	7.73489e-08	12.1594	3517793	ENSG00000118922	KLF12	Kruppel-like factor 12 [Source:HGNC Symbol;Acc:6346]	9.65328e-29	2.42167e-13	AF113122-1|AF161471-1	none	none	none	none	none	none	none
3845555	chr19	-	1852472	1852556	core	2.27012	included	8.44116	2.84321e-10	2.90045e-08	13.4082	3845553	ENSG00000129911	KLF16	Kruppel-like factor 16 [Source:HGNC Symbol;Acc:16857]	8.65464e-13	6.01273e-08	AK025941-1|ENSE00002298183	IR	chr19	1852400	1854759	-1	ENSG00000129911	IR
3493548	chr13	+	73633051	73633133	core	-2.85479	skipped	-7.37803	7.25638e-09	3.52064e-07	10.2288	3493543	ENSG00000102554	KLF5	Kruppel-like factor 5 (intestinal) [Source:HGNC Symbol;Acc:6349]	5.77143e-21	5.60092e-19	ENSE00001474889	AFE	chr13	73629114	73633726	1	ENSG00000102554	AFE
3493558	chr13	+	73636214	73636240	core	2.18937	included	7.58214	3.86186e-09	2.16595e-07	10.848	3493543	ENSG00000102554	KLF5	Kruppel-like factor 5 (intestinal) [Source:HGNC Symbol;Acc:6349]	5.77143e-21	5.60092e-19	ENSE00000683628|ENSE00001867786|ENSE00001887505|ENSE00002246125	none	none	none	none	none	none	none
3493557	chr13	+	73636067	73636164	core	2.36666	included	7.38634	7.07179e-09	3.44632e-07	10.2541	3493543	ENSG00000102554	KLF5	Kruppel-like factor 5 (intestinal) [Source:HGNC Symbol;Acc:6349]	5.77143e-21	5.60092e-19	ENSE00000683628|ENSE00001867786|ENSE00001887505|ENSE00002246125	none	none	none	none	none	none	none
2596563	chr2	-	208031514	208031539	core	-6.6034	skipped	-10.1413	2.10448e-12	7.1768e-10	18.2089	2596514	ENSG00000118263	KLF7	Kruppel-like factor 7 (ubiquitous) [Source:HGNC Symbol;Acc:6350]	1.37289e-16	2.62838e-08	ENSE00001599261	CE	chr2	207989129	208031863	-1	ENSG00000118263	CE
3868771	chr19	-	51462271	51462379	core	3.09653	included	7.56893	4.02229e-09	2.23286e-07	10.8081	3868768	ENSG00000167755	KLK6	kallikrein-related peptidase 6 [Source:HGNC Symbol;Acc:6367]	5.66839e-31	1.85792e-32	ENSE00002321655	none	none	none	none	none	none	none
3868772	chr19	-	51462428	51462467	core	3.81545	included	8.60011	1.77029e-10	2.0185e-08	13.8728	3868768	ENSG00000167755	KLK6	kallikrein-related peptidase 6 [Source:HGNC Symbol;Acc:6367]	5.66839e-31	1.85792e-32	ENSE00002321655|ENSE00002453940|ENSE00002496747	none	none	none	none	none	none	none
3435455	chr12	+	123110860	123110906	core	-3.91259	skipped	-8.28164	4.58757e-10	4.20296e-08	12.9389	3435362	ENSG00000184445	KNTC1	kinetochore associated 1 [Source:HGNC Symbol;Acc:17255]	8.43113e-31	9.41478e-15	ENSE00002240596|ENSE00002262774|ENSE00002314323|ENSE00002336819|ENSE00002393302	none	none	none	none	none	none	none
3435364	chr12	+	123014538	123014565	core	-3.75262	skipped	-9.17597	3.26288e-11	5.56783e-09	15.5297	3435362	ENSG00000184445	KNTC1	kinetochore associated 1 [Source:HGNC Symbol;Acc:17255]	8.43113e-31	9.41478e-15	ENSE00002214489	A3SS	chr12	123014538	123014739	1	ENSG00000184445	A3SS
2692056	chr3	-	122233605	122233708	core	-4.47107	skipped	-9.01437	5.22307e-11	8.0178e-09	15.069	2691982	ENSG00000114030	KPNA1	karyopherin alpha 1 (importin alpha 5) [Source:HGNC Symbol;Acc:6394]	6.39239e-28	2.01275e-07	ENSE00001331476|ENSE00001843488|ENSE00001856631	AFE	chr3	122233312	122233781	-1	ENSG00000114030	AFE
3513931	chr13	-	50366574	50366600	core	-3.70841	skipped	-8.0078	1.04986e-09	7.96182e-08	12.1266	3513883	ENSG00000102753	KPNA3	karyopherin alpha 3 (importin alpha 4) [Source:HGNC Symbol;Acc:6396]	1.04589e-20	2.96953e-07	ENSE00001307048	none	none	none	none	none	none	none
2703271	chr3	-	160283263	160283369	core	-4.42972	skipped	-7.82488	1.83335e-09	1.21791e-07	11.5794	2703217	ENSG00000186432	KPNA4	karyopherin alpha 4 (importin alpha 3) [Source:HGNC Symbol;Acc:6397]	5.64275e-21	8.7988e-07	NA	none	none	none	none	none	none	none
3724784	chr17	+	45727438	45727595	core	-5.61389	skipped	-9.91463	3.96249e-12	1.14168e-09	17.5912	3724782	ENSG00000108424	KPNB1	karyopherin (importin) beta 1 [Source:HGNC Symbol;Acc:6400]	1.41822e-23	7.31861e-10	ENSE00001328366	CE	chr17	45727244	45730059	1	ENSG00000108424	CE
3757187	chr17	-	39766638	39766663	core	2.76281	included	6.99169	2.41744e-08	8.97209e-07	9.04742	3757177	ENSG00000186832	KRT16	keratin 16 [Source:HGNC Symbol;Acc:6423]	1.18677e-08	1.10477e-09	ENSE00002411630	none	none	none	none	none	none	none
3757125	chr17	-	39684501	39684600	core	-9.04285	skipped	-7.14292	1.50721e-08	6.23137e-07	9.51119	3757108	ENSG00000171345	KRT19	keratin 19 [Source:HGNC Symbol;Acc:6436]	1.52555e-14	5.17005e-07	ENSE00000863524|ENSE00001802150	AFE	chr17	39681621	39684560	-1	ENSG00000171345	AFE
3757124	chr17	-	39684165	39684484	core	-2.89873	skipped	-7.00666	2.30683e-08	8.65342e-07	9.09339	3757108	ENSG00000171345	KRT19	keratin 19 [Source:HGNC Symbol;Acc:6436]	1.52555e-14	5.17005e-07	ENSE00000863524|ENSE00001802150	AFE	chr17	39681621	39684560	-1	ENSG00000171345	AFE
[truncated: 1,485 more rows]

## Sheet: 2B
Supplementary Table S2B. Alternatively spliced genes with the number of total AS probesets, included and skipped probesets
[truncated: 1,355 more rows]

## Sheet: 2C
Supplementary Table S2C. KEGG pathway enrichment test for genes with included and skipped AS signatures														all genes 1354	included genes 555	skipped genes 1155
[truncated: 1,354 more rows]

[truncated: 4 more sheets: 2D, 2E, 2F, 2G]
