# Supplementary material for: Splice variants as novel targets in pancreatic ductal adenocarcinoma
Source: Sci Rep. 2017 Jun 7;7:2980. doi: 10.1038/s41598-017-03354-z (PMC5462735; doi:10.1038/s41598-017-03354-z)
Supplement: Supplementary file 4 — Supplementary Table S3 [file 41598_2017_3354_MOESM4_ESM.xls]

## Sheet: 3A
Supplementary table S3A. All DE (differentially expressed), AS (alternatively spliced) unique genes and genes shared between DE and AS sets
DE_unique	gene_symbol		AS_unique	gene_symbol		DE_AS_share	gene_symbol		10 DE_AS_genes involved in axon guidance based on KEGG			22 DE_AS_genes involved in axonal guidance signalling based on IPA
ENSG00000000971	CFH		ENSG00000000938	FGR		ENSG00000005020	SKAP2		ENSG00000145715	RASA1		ITGB1
ENSG00000002587	HS3ST1		ENSG00000002549	LAP3		ENSG00000005884	ITGA3		ENSG00000138623	SEMA7A		NRAS
ENSG00000002933	TMEM176A		ENSG00000003393	ALS2		ENSG00000011201	KAL1		ENSG00000169855	ROBO1		PLXNC1
ENSG00000003056	M6PR		ENSG00000004399	PLXND1		ENSG00000011422	PLAUR		ENSG00000075223	SEMA3C		NRP2
ENSG00000003436	TFPI		ENSG00000004468	CD38		ENSG00000011426	ANLN		ENSG00000150093	ITGB1		ITGA5
ENSG00000003989	SLC7A2		ENSG00000004864	SLC25A13		ENSG00000011600	TYROBP		ENSG00000075213	SEMA3A		ROBO1
ENSG00000004700	RECQL		ENSG00000005001	PRSS22		ENSG00000012983	MAP4K5		ENSG00000105976	MET		GNB4
ENSG00000004777	ARHGAP33		ENSG00000005238	KIAA1539		ENSG00000013588	GPRC5A		ENSG00000125266	EFNB2		EFNB2
ENSG00000004799	PDK4		ENSG00000005243	COPZ2		ENSG00000014914	MTMR11		ENSG00000213281	NRAS		SEMA3A
ENSG00000004897	CDC27		ENSG00000005810	MYCBP2		ENSG00000026751	SLAMF7		ENSG00000136040	PLXNC1		ITGA3
ENSG00000004961	HCCS		ENSG00000006025	OSBPL7		ENSG00000029153	ARNTL2					WIPF1
ENSG00000005379	BZRAP1		ENSG00000007237	GAS7		ENSG00000033178	UBA6					SDCBP
ENSG00000006074	CCL18		ENSG00000007384	RHBDF1		ENSG00000038427	VCAN					ACTR3
ENSG00000006125	AP2B1		ENSG00000008277	ADAM22		ENSG00000039560	RAI14					ADAM12
ENSG00000006468	ETV1		ENSG00000013297	CLDN11		ENSG00000041982	TNC					ADAM28
ENSG00000006576	PHTF2		ENSG00000013306	SLC25A39		ENSG00000042493	CAPG					ARPC2
ENSG00000006652	IFRD1		ENSG00000013563	DNASE1L1		ENSG00000042980	ADAM28					ADAM19
ENSG00000008196	TFAP2B		ENSG00000013725	CD6		ENSG00000049323	LTBP1					SEMA3C
ENSG00000008735	MAPK8IP2		ENSG00000014216	CAPN1		ENSG00000050165	DKK3					GNA13
ENSG00000009844	VTA1		ENSG00000015475	BID		ENSG00000053747	LAMA3					RASA1
ENSG00000009950	MLXIPL		ENSG00000020181	GPR124		ENSG00000054219	LY75					ITGA4
ENSG00000010671	BTK		ENSG00000021762	OSBPL5		ENSG00000054277	OPN3					SEMA7A
ENSG00000010810	FYN		ENSG00000021776	AQR		ENSG00000054983	GALC
ENSG00000011347	SYT7		ENSG00000025772	TOMM34		ENSG00000058085	LAMC2
ENSG00000012779	ALOX5		ENSG00000026950	BTN3A1		ENSG00000060140	STYK1
ENSG00000013275	PSMC4		ENSG00000030110	BAK1		ENSG00000060718	COL11A1
ENSG00000015413	DPEP1		ENSG00000032389	TSSC1		ENSG00000062038	CDH3
ENSG00000016391	CHDH		ENSG00000035499	DEPDC1B		ENSG00000064763	FAR2
ENSG00000017373	SRCIN1		ENSG00000038274	MAT2B		ENSG00000064787	BCAS1
ENSG00000019549	SNAI2		ENSG00000038382	TRIO		ENSG00000067057	PFKP
ENSG00000019582	CD74		ENSG00000041880	PARP3		ENSG00000067225	PKM2
ENSG00000022556	NLRP2		ENSG00000042088	TDP1		ENSG00000069849	ATP1B3
ENSG00000023041	ZDHHC6		ENSG00000042832	TG		ENSG00000070190	DAPP1
ENSG00000023445	BIRC3		ENSG00000047579	DTNBP1		ENSG00000070367	EXOC5
ENSG00000026103	FAS		ENSG00000047644	WWC3		ENSG00000070882	OSBPL3
ENSG00000027697	IFNGR1		ENSG00000048405	ZNF800		ENSG00000072401	UBE2D1
ENSG00000033122	LRRC7		ENSG00000048740	CELF2		ENSG00000072694	FCGR2B
ENSG00000033867	SLC4A7		ENSG00000048828	FAM120A		ENSG00000073712	FERMT2
ENSG00000034510	TMSB10		ENSG00000049192	ADAMTS6		ENSG00000073849	ST6GAL1
ENSG00000034971	MYOC		ENSG00000049245	VAMP3		ENSG00000074416	MGLL
ENSG00000036672	USP2		ENSG00000051128	HOMER3		ENSG00000074590	NUAK1
ENSG00000038945	MSR1		ENSG00000051620	HEBP2		ENSG00000075213	SEMA3A
ENSG00000040275	CCDC99		ENSG00000054654	SYNE2		ENSG00000075223	SEMA3C
ENSG00000041357	PSMA4		ENSG00000054965	FAM168A		ENSG00000075884	ARHGAP15
ENSG00000043462	LCP2		ENSG00000057704	TMCC3		ENSG00000076003	MCM6
ENSG00000047621	C12orf4		ENSG00000059377	TBXAS1		ENSG00000078124	ACER3
ENSG00000048540	LMO3		ENSG00000059378	PARP12		ENSG00000079931	MOXD1
ENSG00000049130	KITLG		ENSG00000060558	GNA15		ENSG00000081320	STK17B
ENSG00000049283	EPN3		ENSG00000062822	POLD1		ENSG00000082074	FYB
ENSG00000049449	RCN1		ENSG00000063244	U2AF2		ENSG00000083857	FAT1
ENSG00000050130	JKAMP		ENSG00000064115	TM7SF3		ENSG00000085491	SLC25A24
ENSG00000050344	NFE2L3		ENSG00000064932	SBNO2		ENSG00000087053	MTMR2
ENSG00000052802	MSMO1		ENSG00000065534	MYLK		ENSG00000087586	AURKA
ENSG00000052850	ALX4		ENSG00000065600	TMEM206		ENSG00000087916	SLC6A14
ENSG00000053918	KCNQ1		ENSG00000065613	SLK		ENSG00000088325	TPX2
ENSG00000055332	EIF2AK2		ENSG00000065615	CYB5R4		ENSG00000088387	DOCK9
ENSG00000055732	MCOLN3		ENSG00000065618	COL17A1		ENSG00000089356	FXYD3
ENSG00000055955	ITIH4		ENSG00000065883	CDK13		ENSG00000089472	HEPH
ENSG00000056586	RC3H2		ENSG00000066654	THUMPD1		ENSG00000090382	LYZ
ENSG00000057657	PRDM1		ENSG00000066777	ARFGEF1		ENSG00000091039	OSBPL8
ENSG00000058063	ATP11B		ENSG00000066933	MYO9A		ENSG00000091879	ANGPT2
ENSG00000058335	RASGRF1		ENSG00000067064	IDI1		ENSG00000099282	TSPAN15
ENSG00000058404	CAMK2B		ENSG00000067167	TRAM1		ENSG00000099953	MMP11
ENSG00000059728	MXD1		ENSG00000067560	RHOA		ENSG00000100196	KDELR3
ENSG00000059804	SLC2A3		ENSG00000067704	IARS2		ENSG00000100934	SEC23A
ENSG00000060709	RIMBP2		ENSG00000067829	IDH3G		ENSG00000100994	PYGB
ENSG00000061656	SPAG4		ENSG00000067955	CBFB		ENSG00000101166	SLMO2
ENSG00000062096	ARSF		ENSG00000068308	OTUD5		ENSG00000101265	RASSF2
ENSG00000062716	VMP1		ENSG00000068323	TFE3		ENSG00000101311	FERMT1
ENSG00000063127	SLC6A16		ENSG00000068394	GPKOW		ENSG00000101846	STS
ENSG00000063515	GSC2		ENSG00000068438	FTSJ1		ENSG00000102034	ELF4
ENSG00000064012	CASP8		ENSG00000068878	PSME4		ENSG00000102393	GLA
ENSG00000064601	CTSA		ENSG00000068885	IFT80		ENSG00000102753	KPNA3
ENSG00000064989	CALCRL		ENSG00000069424	KCNAB2		ENSG00000102780	DGKH
ENSG00000065135	GNAI3		ENSG00000069535	MAOB		ENSG00000103381	CPPED1
ENSG00000065154	OAT		ENSG00000069667	RORA		ENSG00000103534	TMC5
ENSG00000065717	TLE2		ENSG00000070759	TESK2		ENSG00000103888	KIAA1199
ENSG00000066032	CTNNA2		ENSG00000070831	CDC42		ENSG00000104093	DMXL2
ENSG00000066294	CD84		ENSG00000070950	RAD18		ENSG00000104415	WISP1
ENSG00000066322	ELOVL1		ENSG00000071242	RPS6KA2		ENSG00000105388	CEACAM5
ENSG00000067900	ROCK1		ENSG00000071282	LMCD1		ENSG00000105675	ATP4A
ENSG00000068078	FGFR3		ENSG00000071553	ATP6AP1		ENSG00000105707	HPN
ENSG00000068137	PLEKHH3		ENSG00000071564	TCF3		ENSG00000105854	PON2
ENSG00000068366	ACSL4		ENSG00000071575	TRIB2		ENSG00000105976	MET
ENSG00000068489	PRR11		ENSG00000072135	PTPN18		ENSG00000106366	SERPINE1
ENSG00000069329	VPS35		ENSG00000072310	SREBF1		ENSG00000106789	CORO2A
ENSG00000069493	CLEC2D		ENSG00000072364	AFF4		ENSG00000106799	TGFBR1
ENSG00000069696	DRD4		ENSG00000072609	CHFR		ENSG00000107201	DDX58
ENSG00000070081	NUCB2		ENSG00000072786	STK10		ENSG00000107798	LIPA
ENSG00000070214	SLC44A1		ENSG00000072952	MRVI1		ENSG00000108405	P2RX1
ENSG00000070388	FGF22		ENSG00000073111	MCM2		ENSG00000108679	LGALS3BP
ENSG00000070718	AP3M2		ENSG00000074047	GLI2		ENSG00000108821	COL1A1
ENSG00000070886	EPHA8		ENSG00000074181	NOTCH3		ENSG00000109321	AREG
ENSG00000071537	SEL1L		ENSG00000074276	CDHR2		ENSG00000109805	NCAPG
ENSG00000071967	CYBRD1		ENSG00000075142	SRI		ENSG00000111331	OAS3
ENSG00000072110	ACTN1		ENSG00000075275	CELSR1		ENSG00000111335	OAS2
ENSG00000072201	LNX1		ENSG00000075292	ZNF638		ENSG00000111371	SLC38A1
ENSG00000072274	TFRC		ENSG00000076382	SPAG5		ENSG00000111424	VDR
ENSG00000073605	GSDMB		ENSG00000076770	MBNL3		ENSG00000111799	COL12A1
ENSG00000074317	SNCB		ENSG00000076928	ARHGEF1		ENSG00000112079	STK38
ENSG00000074370	ATP2A3		ENSG00000077420	APBB1IP		ENSG00000112210	RAB23
ENSG00000074657	ZNF532		ENSG00000078269	SYNJ2		ENSG00000112378	PERP
ENSG00000074800	ENO1		ENSG00000079313	REXO1		ENSG00000112419	PHACTR2
ENSG00000074964	ARHGEF10L		ENSG00000079785	DDX1		ENSG00000112769	LAMA4
ENSG00000075391	RASAL2		ENSG00000079805	DNM2		ENSG00000113368	LMNB1
ENSG00000075624	ACTB		ENSG00000080298	RFX3		ENSG00000113532	ST8SIA4
ENSG00000075785	RAB7A		ENSG00000080573	COL5A3		ENSG00000113657	DPYSL3
ENSG00000076053	RBM7		ENSG00000081087	OSTM1		ENSG00000114346	ECT2
ENSG00000076344	RGS11		ENSG00000082068	WDR70		ENSG00000114423	CBLB
ENSG00000076356	PLXNA2		ENSG00000082196	C1QTNF3		ENSG00000114450	GNB4
ENSG00000076555	ACACB		ENSG00000082397	EPB41L3		ENSG00000115091	ACTR3
ENSG00000076864	RAP1GAP		ENSG00000083168	KAT6A		ENSG00000115232	ITGA4
ENSG00000077063	CTTNBP2		ENSG00000083720	OXCT1		ENSG00000115414	FN1
ENSG00000077152	UBE2T		ENSG00000084093	REST		ENSG00000115415	STAT1
ENSG00000077264	PAK3		ENSG00000084112	SSH1		ENSG00000115461	IGFBP5
ENSG00000077549	CAPZB		ENSG00000084234	APLP2		ENSG00000115514	TXNDC9
ENSG00000077585	GPR137B		ENSG00000084636	COL16A1		ENSG00000115641	FHL2
ENSG00000077684	PHF17		ENSG00000085382	HACE1		ENSG00000115935	WIPF1
ENSG00000078098	FAP		ENSG00000085449	WDFY1		ENSG00000116044	NFE2L2
ENSG00000078237	C12orf5		ENSG00000085511	MAP3K4		ENSG00000116815	CD58
ENSG00000079257	LXN		ENSG00000085662	AKR1B1		ENSG00000117091	CD48
ENSG00000079263	SP140		ENSG00000086015	MAST2		ENSG00000117394	SLC2A1
ENSG00000079385	CEACAM1		ENSG00000086300	SNX10		ENSG00000117472	TSPAN1
ENSG00000079841	RIMS1		ENSG00000086666	ZFAND6		ENSG00000117724	CENPF
ENSG00000079950	STX7		ENSG00000087077	TRIP6		ENSG00000118193	KIF14
ENSG00000080166	DCT		ENSG00000087088	BAX		ENSG00000118257	NRP2
ENSG00000080293	SCTR		ENSG00000087116	ADAMTS2		ENSG00000118263	KLF7
ENSG00000080493	SLC4A4		ENSG00000087303	NID2		ENSG00000118473	SGIP1
ENSG00000080822	CLDND1		ENSG00000087494	PTHLH		ENSG00000118849	RARRES1
ENSG00000080986	NDC80		ENSG00000088836	SLC4A11		ENSG00000120063	GNA13
ENSG00000081189	MEF2C		ENSG00000088882	CPXM1		ENSG00000120594	PLXDC2
ENSG00000081237	PTPRC		ENSG00000089012	SIRPG		ENSG00000120694	HSPH1
ENSG00000082269	FAM135A		ENSG00000089639	GMIP		ENSG00000120708	TGFBI
ENSG00000082898	XPO1		ENSG00000089685	BIRC5		ENSG00000122641	INHBA
ENSG00000084070	SMAP2		ENSG00000089902	RCOR1		ENSG00000122786	CALD1
ENSG00000084073	ZMPSTE24		ENSG00000090006	LTBP4		ENSG00000122861	PLAU
ENSG00000086065	CHMP5		ENSG00000090924	PLEKHG2		ENSG00000122862	SRGN
ENSG00000086506	HBQ1		ENSG00000091136	LAMB1		ENSG00000123338	NCKAP1L
ENSG00000086548	CEACAM6		ENSG00000092020	PPP2R3C		ENSG00000123473	STIL
ENSG00000086619	ERO1LB		ENSG00000092201	SUPT16H		ENSG00000124209	RAB22A
ENSG00000087245	MMP2		ENSG00000092931	MFSD11		ENSG00000124813	RUNX2
ENSG00000087253	LPCAT2		ENSG00000094631	HDAC6		ENSG00000125266	EFNB2
ENSG00000087502	ERGIC2		ENSG00000094755	GABRP		ENSG00000125354	38961
ENSG00000088305	DNMT3B		ENSG00000095303	PTGS1		ENSG00000125384	PTGER2
ENSG00000088543	C3orf18		ENSG00000095383	TBC1D2		ENSG00000126709	IFI6
ENSG00000088926	F11		ENSG00000096063	SRPK1		ENSG00000127947	PTPN12
ENSG00000088986	DYNLL1		ENSG00000096433	ITPR3		ENSG00000128656	CHN1
ENSG00000089127	OAS1		ENSG00000096996	IL12RB1		ENSG00000128791	TWSG1
ENSG00000089250	NOS1		ENSG00000097021	ACOT7		ENSG00000129084	PSMA1
ENSG00000089327	FXYD5		ENSG00000099812	C19orf21		ENSG00000129226	CD68
ENSG00000089486	C16orf5		ENSG00000099917	MED15		ENSG00000130303	BST2
ENSG00000090104	RGS1		ENSG00000099942	CRKL		ENSG00000131378	RFTN1
ENSG00000090339	ICAM1		ENSG00000100003	SEC14L2		ENSG00000131746	TNS4
ENSG00000090376	IRAK3		ENSG00000100028	SNRPD3		ENSG00000132109	TRIM21
ENSG00000090539	CHRD		ENSG00000100092	SH3BP1		ENSG00000133106	EPSTI1
ENSG00000090565	RAB11FIP3		ENSG00000100099	HPS4		ENSG00000133110	POSTN
ENSG00000090621	PABPC4		ENSG00000100162	CENPM		ENSG00000133816	MICAL2
ENSG00000090661	CERS4		ENSG00000100167	2003-09-01		ENSG00000133858	ZFC3H1
ENSG00000090889	KIF4A		ENSG00000100220	C22orf28		ENSG00000134013	LOXL2
ENSG00000091129	NRCAM		ENSG00000100226	GTPBP1		ENSG00000134057	CCNB1
ENSG00000091262	ABCC6		ENSG00000100281	HMGXB4		ENSG00000134061	CD180
ENSG00000091317	CMTM6		ENSG00000100297	MCM5		ENSG00000134516	DOCK2
ENSG00000092140	G2E3		ENSG00000100320	RBFOX2		ENSG00000134602	MST4
ENSG00000092531	SNAP23		ENSG00000100336	APOL4		ENSG00000134901	KDELC1
ENSG00000092621	PHGDH		ENSG00000100364	KIAA0930		ENSG00000134954	ETS1
ENSG00000092758	COL9A3		ENSG00000100368	CSF2RB		ENSG00000135074	ADAM19
ENSG00000092820	EZR		ENSG00000100462	PRMT5		ENSG00000135269	TES
ENSG00000092850	TEKT2		ENSG00000100503	NIN		ENSG00000135677	GNS
ENSG00000094804	CDC6		ENSG00000100504	PYGL		ENSG00000135905	DOCK10
ENSG00000095321	CRAT		ENSG00000100523	DDHD1		ENSG00000135919	SERPINE2
ENSG00000095917	TPSD1		ENSG00000100526	CDKN3		ENSG00000136040	PLXNC1
ENSG00000095981	KCNK16		ENSG00000100599	RIN3		ENSG00000136108	CKAP2
ENSG00000099139	PCSK5		ENSG00000100731	PCNX		ENSG00000136141	LRCH1
ENSG00000099194	SCD		ENSG00000100852	ARHGAP5		ENSG00000136542	GALNT5
ENSG00000099246	RAB18		ENSG00000100983	GSS		ENSG00000136689	IL1RN
ENSG00000099785	37316		ENSG00000100985	MMP9		ENSG00000137501	SYTL2
ENSG00000099875	MKNK2		ENSG00000101003	GINS1		ENSG00000137573	SULF1
ENSG00000099954	CECR2		ENSG00000101019	UQCC		ENSG00000137575	SDCBP
ENSG00000100053	CRYBB3		ENSG00000101057	MYBL2		ENSG00000137648	TMPRSS4
ENSG00000100097	LGALS1		ENSG00000101084	C20orf24		ENSG00000137699	TRIM29
ENSG00000100116	GCAT		ENSG00000101152	DNAJC5		ENSG00000137801	THBS1
ENSG00000100314	CABP7		ENSG00000101158	TH1L		ENSG00000137804	NUSAP1
ENSG00000100321	SYNGR1		ENSG00000101182	PSMA7		ENSG00000137807	KIF23
ENSG00000100341	PNPLA5		ENSG00000101187	SLCO4A1		ENSG00000137809	ITGA11
ENSG00000100342	APOL1		ENSG00000101194	SLC17A9		ENSG00000137812	CASC5
ENSG00000100473	COCH		ENSG00000101213	PTK6		ENSG00000137831	UACA
ENSG00000100554	ATP6V1D		ENSG00000101224	CDC25B		ENSG00000138119	MYOF
ENSG00000100558	PLEK2		ENSG00000101236	RNF24		ENSG00000138134	STAMBPL1
ENSG00000100600	LGMN		ENSG00000101336	HCK		ENSG00000138448	ITGAV
ENSG00000100604	CHGA		ENSG00000101365	IDH3B		ENSG00000138623	SEMA7A
ENSG00000100644	HIF1A		ENSG00000101445	PPP1R16B		ENSG00000138758	40787
ENSG00000100665	SERPINA4		ENSG00000101447	FAM83D		ENSG00000139117	CPNE8
ENSG00000100744	C14orf129		ENSG00000101577	LPIN2		ENSG00000139211	AMIGO2
ENSG00000100867	DHRS2		ENSG00000101670	LIPG		ENSG00000139292	LGR5
ENSG00000100911	PSME2		ENSG00000102032	RENBP		ENSG00000139318	DUSP6
ENSG00000101222	SPEF1		ENSG00000102038	SMARCA1		ENSG00000139974	SLC38A6
ENSG00000101306	MYLK2		ENSG00000102096	PIM2		ENSG00000140105	WARS
ENSG00000101349	PAK7		ENSG00000102145	GATA1		ENSG00000140575	IQGAP1
ENSG00000101361	NOP56		ENSG00000102316	MAGED2		ENSG00000140749	IGSF6
ENSG00000101557	USP14		ENSG00000102554	KLF5		ENSG00000140937	CDH11
ENSG00000101608	MYL12A		ENSG00000102879	CORO1A		ENSG00000141526	SLC16A3
ENSG00000101825	MXRA5		ENSG00000102898	NUTF2		ENSG00000142227	EMP3
ENSG00000101974	ATP11C		ENSG00000102908	NFAT5		ENSG00000142669	SH3BGRL3
ENSG00000102003	SYP		ENSG00000103043	VAC14		ENSG00000143079	CTTNBP2NL
ENSG00000102048	ASB9		ENSG00000103160	HSDL1		ENSG00000143476	DTL
ENSG00000102144	PGK1		ENSG00000103202	NME4		ENSG00000143669	LYST
ENSG00000102218	RP2		ENSG00000103257	SLC7A5		ENSG00000143797	MBOAT2
ENSG00000102230	PCYT1B		ENSG00000103275	UBE2I		ENSG00000144063	MALL
ENSG00000102265	TIMP1		ENSG00000103335	PIEZO1		ENSG00000144136	SLC20A1
ENSG00000102359	SRPX2		ENSG00000103522	IL21R		ENSG00000144320	KIAA1715
ENSG00000102384	CENPI		ENSG00000103653	CSK		ENSG00000144645	OSBPL10
ENSG00000102575	ACP5		ENSG00000103769	RAB11A		ENSG00000145287	PLAC8
ENSG00000102699	PARP4		ENSG00000104133	SPG11		ENSG00000145386	CCNA2
ENSG00000102743	SLC25A15		ENSG00000104154	SLC30A4		ENSG00000145623	OSMR
ENSG00000102796	DHRS12		ENSG00000104320	NBN		ENSG00000145685	LHFPL2
ENSG00000102931	ARL2BP		ENSG00000104689	TNFRSF10A		ENSG00000145715	RASA1
ENSG00000102981	PARD6A		ENSG00000104738	MCM4		ENSG00000145860	RNF145
ENSG00000103018	CYB5B		ENSG00000104763	ASAH1		ENSG00000146070	PLA2G7
ENSG00000103064	SLC7A6		ENSG00000104783	KCNN4		ENSG00000146674	IGFBP3
ENSG00000103150	MLYCD		ENSG00000104824	HNRNPL		ENSG00000147010	SH3KBP1
ENSG00000103260	METRN		ENSG00000104825	NFKBIB		ENSG00000147202	DIAPH2
ENSG00000103375	AQP8		ENSG00000104915	STX10		ENSG00000147416	ATP6V1B2
ENSG00000103942	HOMER2		ENSG00000104951	IL4I1		ENSG00000147459	DOCK5
ENSG00000104064	GABPB1		ENSG00000105053	VRK3		ENSG00000147872	PLIN2
ENSG00000104312	RIPK2		ENSG00000105063	PPP6R1		ENSG00000148154	UGCG
ENSG00000104368	PLAT		ENSG00000105122	RASAL3		ENSG00000148429	USP6NL
ENSG00000104432	IL7		ENSG00000105329	TGFB1		ENSG00000148773	MKI67
ENSG00000104447	TRPS1		ENSG00000105355	PLIN3		ENSG00000148848	ADAM12
ENSG00000104549	SQLE		ENSG00000105576	TNPO2		ENSG00000148908	RGS10
ENSG00000104635	SLC39A14		ENSG00000105612	DNASE2		ENSG00000149257	SERPINH1
ENSG00000104760	FGL1		ENSG00000105619	TFPT		ENSG00000149591	TAGLN
ENSG00000104901	DKKL1		ENSG00000105664	COMP		ENSG00000149735	GPHA2
ENSG00000104970	KIR3DX1		ENSG00000105669	COPE		ENSG00000150093	ITGB1
ENSG00000105290	APLP1		ENSG00000105671	DDX49		ENSG00000150867	PIP4K2A
ENSG00000105321	CCDC9		ENSG00000105722	ERF		ENSG00000151491	EPS8
ENSG00000105373	GLTSCR2		ENSG00000105723	GSK3A		ENSG00000151617	EDNRA
ENSG00000105426	PTPRS		ENSG00000105755	ETHE1		ENSG00000151790	TDO2
ENSG00000105514	RAB3D		ENSG00000105953	OGDH		ENSG00000152256	PDK1
ENSG00000105538	RASIP1		ENSG00000106100	NOD1		ENSG00000152377	SPOCK1
ENSG00000105610	KLF1		ENSG00000106266	SNX8		ENSG00000152495	CAMK4
ENSG00000105655	ISYNA1		ENSG00000106268	NUDT1		ENSG00000152952	PLOD2
ENSG00000105737	GRIK5		ENSG00000106348	IMPDH1		ENSG00000153113	CAST
ENSG00000105835	NAMPT		ENSG00000106462	EZH2		ENSG00000153246	PLA2R1
ENSG00000105851	PIK3CG		ENSG00000106565	TMEM176B		ENSG00000153283	CD96
ENSG00000105887	MTPN		ENSG00000106609	C7orf42		ENSG00000153292	GPR110
ENSG00000105967	TFEC		ENSG00000106723	SPIN1		ENSG00000154127	UBASH3B
ENSG00000106018	VIPR2		ENSG00000106785	TRIM14		ENSG00000154451	GBP5
ENSG00000106070	GRB10		ENSG00000106948	AKNA		ENSG00000154473	BUB3
ENSG00000106080	FKBP14		ENSG00000107036	KIAA1432		ENSG00000155307	SAMSN1
ENSG00000106113	CRHR2		ENSG00000107159	CA9		ENSG00000155380	SLC16A1
ENSG00000106236	NPTX2		ENSG00000107651	SEC23IP		ENSG00000155465	SLC7A7
ENSG00000106392	C1GALT1		ENSG00000107731	UNC5B		ENSG00000155903	RASA2
ENSG00000106460	TMEM106B		ENSG00000107742	SPOCK2		ENSG00000155926	SLA
ENSG00000106483	SFRP4		ENSG00000107771	FAM190B		ENSG00000156535	CD109
ENSG00000106536	POU6F2		ENSG00000107819	SFXN3		ENSG00000156802	ATAD2
ENSG00000106538	RARRES2		ENSG00000107957	SH3PXD2A		ENSG00000157214	STEAP2
ENSG00000106541	AGR2		ENSG00000107968	MAP3K8		ENSG00000157456	CCNB2
ENSG00000106546	AHR		ENSG00000108395	TRIM37		ENSG00000157601	MX1
ENSG00000106560	GIMAP2		ENSG00000108424	KPNB1		ENSG00000158481	CD1C
ENSG00000106624	AEBP1		ENSG00000108511	HOXB6		ENSG00000159110	IFNAR2
ENSG00000106633	GCK		ENSG00000108518	PFN1		ENSG00000159189	C1QC
ENSG00000106804	C5		ENSG00000108774	RAB5C		ENSG00000159216	RUNX1
ENSG00000106819	ASPN		ENSG00000108788	MLX		ENSG00000159399	HK2
ENSG00000106927	AMBP		ENSG00000108798	ABI3		ENSG00000160213	CSTB
ENSG00000107099	DOCK8		ENSG00000108828	VAT1		ENSG00000160593	AMICA1
ENSG00000107290	SETX		ENSG00000108846	ABCC3		ENSG00000160932	LY6E
ENSG00000107295	SH3GL2		ENSG00000109103	UNC119		ENSG00000161638	ITGA5
ENSG00000107623	GDF10		ENSG00000109625	CPZ		ENSG00000161791	FMNL3
ENSG00000107719	KIAA1274		ENSG00000109736	MFSD10		ENSG00000161800	RACGAP1
ENSG00000107736	CDH23		ENSG00000110057	UNC93B1		ENSG00000162493	PDPN
ENSG00000107796	ACTA2		ENSG00000110324	IL10RA		ENSG00000162545	CAMK2N1
ENSG00000107863	ARHGAP21		ENSG00000110492	MDK		ENSG00000162645	GBP2
ENSG00000107954	NEURL		ENSG00000110651	CD81		ENSG00000162745	OLFML2B
ENSG00000108187	PBLD		ENSG00000110697	PITPNM1		ENSG00000162877	PM20D1
ENSG00000108242	CYP2C18		ENSG00000110723	EXPH5		ENSG00000163131	CTSS
ENSG00000108294	PSMB3		ENSG00000110777	POU2AF1		ENSG00000163359	COL6A3
ENSG00000108309	RUNDC3A		ENSG00000110851	PRDM4		ENSG00000163466	ARPC2
ENSG00000108854	SMURF2		ENSG00000110888	CAPRIN2		ENSG00000163814	CDCP1
ENSG00000108932	SLC16A6		ENSG00000111196	MAGOHB		ENSG00000163840	DTX3L
ENSG00000108960	MMD		ENSG00000111206	FOXM1		ENSG00000164038	SLC9B2
ENSG00000109084	TMEM97		ENSG00000111252	SH2B3		ENSG00000164176	EDIL3
ENSG00000109099	PMP22		ENSG00000111328	CDK2AP1		ENSG00000164692	COL1A2
ENSG00000109758	HGFAC		ENSG00000111530	CAND1		ENSG00000164733	CTSB
ENSG00000109956	B3GAT1		ENSG00000111679	PTPN6		ENSG00000165029	ABCA1
ENSG00000110031	LPXN		ENSG00000111731	KIAA0528		ENSG00000165304	MELK
ENSG00000110079	MS4A4A		ENSG00000112033	PPARD		ENSG00000165434	PGM2L1
ENSG00000110148	CCKBR		ENSG00000112062	MAPK14		ENSG00000165474	GJB2
ENSG00000110218	PANX1		ENSG00000112149	CD83		ENSG00000166068	SPRED1
ENSG00000110274	CEP164		ENSG00000112414	GPR126		ENSG00000166123	GPT2
ENSG00000110436	SLC1A2		ENSG00000112531	QKI		ENSG00000166128	RAB8B
ENSG00000110660	SLC35F2		ENSG00000112541	PDE10A		ENSG00000166710	B2M
ENSG00000110848	CD69		ENSG00000112559	MDFI		ENSG00000166750	SLFN5
ENSG00000110852	CLEC2B		ENSG00000112576	CCND3		ENSG00000166923	GREM1
ENSG00000110876	SELPLG		ENSG00000112640	PPP2R5D		ENSG00000167613	LAIR1
ENSG00000110906	KCTD10		ENSG00000112664	NUDT3		ENSG00000167614	TTYH1
ENSG00000111145	ELK3		ENSG00000113068	PFDN1		ENSG00000167972	ABCA3
ENSG00000111247	RAD51AP1		ENSG00000113282	CLINT1		ENSG00000168267	PTF1A
ENSG00000111348	ARHGDIB		ENSG00000113361	CDH6		ENSG00000168283	BMI1
ENSG00000111358	GTF2H3		ENSG00000113384	GOLPH3		ENSG00000168374	ARF4
ENSG00000111596	CNOT2		ENSG00000113456	RAD1		ENSG00000168394	TAP1
ENSG00000111711	GOLT1B		ENSG00000113648	H2AFY		ENSG00000168405	CMAHP
ENSG00000111729	CLEC4A		ENSG00000113649	TCERG1		ENSG00000168542	COL3A1
ENSG00000111801	BTN3A3		ENSG00000113758	DBN1		ENSG00000168918	INPP5D
ENSG00000111859	NEDD9		ENSG00000114030	KPNA1		ENSG00000169679	BUB1
ENSG00000112078	KCTD20		ENSG00000114062	UBE3A		ENSG00000169826	CSGALNACT2
ENSG00000112164	GLP1R		ENSG00000114251	WNT5A		ENSG00000169851	PCDH7
ENSG00000112238	PRDM13		ENSG00000114270	COL7A1		ENSG00000169855	ROBO1
ENSG00000112242	E2F3		ENSG00000114302	PRKAR2A		ENSG00000170369	CST2
ENSG00000112246	SIM1		ENSG00000114331	ACAP2		ENSG00000170571	EMB
ENSG00000112249	ASCC3		ENSG00000114353	GNAI2		ENSG00000170624	SGCD
ENSG00000112299	VNN1		ENSG00000114745	GORASP1		ENSG00000170852	KBTBD2
ENSG00000112320	SOBP		ENSG00000114999	TTL		ENSG00000171241	SHCBP1
ENSG00000112343	TRIM38		ENSG00000115084	SLC35F5		ENSG00000171310	CHST11
ENSG00000112394	SLC16A10		ENSG00000115159	GPD2		ENSG00000171345	KRT19
ENSG00000112851	ERBB2IP		ENSG00000115241	PPM1G		ENSG00000171860	C3AR1
ENSG00000112984	KIF20A		ENSG00000115289	PCGF1		ENSG00000172716	SLFN11
ENSG00000113083	LOX		ENSG00000115307	AUP1		ENSG00000172724	CCL19
ENSG00000113140	SPARC		ENSG00000115364	MRPL19		ENSG00000172936	MYD88
ENSG00000113161	HMGCR		ENSG00000115590	IL1R2		ENSG00000173369	C1QB
ENSG00000113231	PDE8B		ENSG00000115616	SLC9A2		ENSG00000173559	OBFC2A
ENSG00000113369	ARRDC3		ENSG00000115808	STRN		ENSG00000173702	MUC13
ENSG00000113387	SUB1		ENSG00000115884	SDC1		ENSG00000179913	B3GNT3
ENSG00000113430	IRX4		ENSG00000116199	FAM20B		ENSG00000180776	ZDHHC20
ENSG00000113494	PRLR		ENSG00000116209	TMEM59		ENSG00000181104	F2R
ENSG00000113712	CSNK1A1		ENSG00000116350	SRSF4		ENSG00000181634	TNFSF15
ENSG00000114013	CD86		ENSG00000116455	WDR77		ENSG00000182010	RTKN2
ENSG00000114115	RBP1		ENSG00000116824	CD2		ENSG00000182220	ATP6AP2
ENSG00000114204	SERPINI2		ENSG00000116871	MAP7D1		ENSG00000182667	NTM
ENSG00000114279	FGF12		ENSG00000117122	MFAP2		ENSG00000182718	ANXA2
ENSG00000114757	PEX5L		ENSG00000117362	APH1A		ENSG00000184445	KNTC1
ENSG00000114978	MOB1A		ENSG00000117385	LEPRE1		ENSG00000184500	PROS1
ENSG00000115221	ITGB6		ENSG00000117411	B4GALT2		ENSG00000186318	BACE1
ENSG00000115233	PSMD14		ENSG00000117505	DR1		ENSG00000186340	THBS2
ENSG00000115252	PDE1A		ENSG00000117519	CNN3		ENSG00000189159	HN1
ENSG00000115290	GRB14		ENSG00000117525	F3		ENSG00000196352	CD55
ENSG00000115297	TLX2		ENSG00000117594	HSD11B1		ENSG00000196562	SULF2
ENSG00000115361	ACADL		ENSG00000117632	STMN1		ENSG00000196611	MMP1
ENSG00000115363	FAM176A		ENSG00000117650	NEK2		ENSG00000196628	TCF4
ENSG00000115457	IGFBP2		ENSG00000117868	ESYT2		ENSG00000196878	LAMB3
ENSG00000115594	IL1R1		ENSG00000117984	CTSD		ENSG00000196924	FLNA
ENSG00000115596	WNT6		ENSG00000118454	ANKRD13C		ENSG00000197045	GMFB
ENSG00000115840	SLC25A12		ENSG00000118513	MYB		ENSG00000197142	ACSL5
ENSG00000115919	KYNU		ENSG00000118564	FBXL5		ENSG00000198015	MRPL42
ENSG00000115956	PLEK		ENSG00000118579	MED28		ENSG00000198431	TXNRD1
ENSG00000115963	RND3		ENSG00000118600	TMEM5		ENSG00000198959	TGM2
ENSG00000116035	VAX2		ENSG00000118922	KLF12		ENSG00000203747	FCGR3A
ENSG00000116039	ATP6V1B1		ENSG00000119185	ITGB1BP1		ENSG00000204257	HLA-DMA
ENSG00000116106	EPHA4		ENSG00000119326	CTNNAL1		ENSG00000204262	COL5A2
ENSG00000116132	PRRX1		ENSG00000119402	FBXW2		ENSG00000204264	PSMB8
ENSG00000116133	DHCR24		ENSG00000119522	DENND1A		ENSG00000204287	HLA-DRA
ENSG00000116299	KIAA1324		ENSG00000119537	KDSR		ENSG00000204381	LAYN
ENSG00000116329	OPRD1		ENSG00000119681	LTBP2		ENSG00000204385	SLC44A4
ENSG00000116473	RAP1A		ENSG00000119714	GPR68		ENSG00000206075	SERPINB5
ENSG00000116489	CAPZA1		ENSG00000119718	EIF2B2		ENSG00000211455	STK38L
ENSG00000116514	RNF19B		ENSG00000119865	CNRIP1		ENSG00000213281	NRAS
ENSG00000116661	FBXO2		ENSG00000119899	SLC17A5		ENSG00000216490	IFI30
ENSG00000116679	IVNS1ABP		ENSG00000120498	TEX11		ENSG00000233404	AC005035.1
ENSG00000116701	NCF2		ENSG00000120549	KIAA1217		ENSG00000254087	LYN
ENSG00000116747	TROVE2		ENSG00000120659	TNFSF11		ENSG00000258508	RP11-73E17.1
ENSG00000116761	CTH		ENSG00000120896	SORBS3		ENSG00000259207	ITGB3
ENSG00000117228	GBP1		ENSG00000120899	PTK2B
ENSG00000117450	PRDX1		ENSG00000121039	RDH10
ENSG00000117475	BLZF1		ENSG00000121060	TRIM25
ENSG00000117480	FAAH		ENSG00000121067	SPOP
ENSG00000117707	PROX1		ENSG00000121152	NCAPH
ENSG00000118200	CAMSAP2		ENSG00000121281	ADCY7
ENSG00000118292	C1orf54		ENSG00000121621	KIF18A
ENSG00000118507	AKAP7		ENSG00000121644	PPPDE1
ENSG00000118702	GHRH		ENSG00000121895	TMEM156
ENSG00000119231	SENP5		ENSG00000121904	CSMD2
ENSG00000119411	BSPRY		ENSG00000121933	ADORA3
ENSG00000119686	FLVCR2		ENSG00000122218	COPA
ENSG00000119866	BCL11A		ENSG00000122224	LY9
ENSG00000119917	IFIT3		ENSG00000122644	ARL4A
ENSG00000119969	HELLS		ENSG00000122966	CIT
ENSG00000120055	C10orf95		ENSG00000122986	HVCN1
ENSG00000120057	SFRP5		ENSG00000123095	BHLHE41
ENSG00000120280	CXorf21		ENSG00000123136	DDX39A
ENSG00000120457	KCNJ5		ENSG00000123144	C19orf43
ENSG00000120539	MASTL		ENSG00000123146	CD97
ENSG00000120820	GLT8D2		ENSG00000123159	GIPC1
ENSG00000120937	NPPB		ENSG00000123329	ARHGAP9
ENSG00000120992	LYPLA1		ENSG00000123342	MMP19
ENSG00000121297	TSHZ3		ENSG00000123384	LRP1
ENSG00000121310	ECHDC2		ENSG00000123485	HJURP
ENSG00000121351	IAPP		ENSG00000123643	SLC36A1
ENSG00000121361	KCNJ8		ENSG00000124102	PI3
ENSG00000121594	CD80		ENSG00000124212	PTGIS
ENSG00000121653	MAPK8IP1		ENSG00000124222	STX16
ENSG00000121905	HPCA		ENSG00000124256	ZBP1
ENSG00000121931	LRIF1		ENSG00000124299	PEPD
ENSG00000121966	CXCR4		ENSG00000124571	XPO5
ENSG00000122176	FMOD		ENSG00000124575	HIST1H1D
ENSG00000122375	OPN4		ENSG00000124786	SLC35B3
ENSG00000122884	P4HA1		ENSG00000125124	BBS2
ENSG00000122958	VPS26A		ENSG00000125257	ABCC4
ENSG00000123131	PRDX4		ENSG00000125355	FAM70A
ENSG00000123219	CENPK		ENSG00000125753	VASP
ENSG00000123453	SARDH		ENSG00000125775	SDCBP2
ENSG00000123500	COL10A1		ENSG00000125779	PANK2
ENSG00000123562	MORF4L2		ENSG00000125818	PSMF1
ENSG00000123609	NMI		ENSG00000125898	FAM110A
ENSG00000123610	TNFAIP6		ENSG00000125912	NCLN
ENSG00000123983	ACSL3		ENSG00000125970	RALY
ENSG00000124006	OBSL1		ENSG00000126070	EIF2C3
ENSG00000124074	C16orf48		ENSG00000126214	KLC1
ENSG00000124089	MC3R		ENSG00000126247	CAPNS1
ENSG00000124107	SLPI		ENSG00000126264	HCST
ENSG00000124151	NCOA3		ENSG00000126353	CCR7
ENSG00000124201	ZNFX1		ENSG00000126883	NUP214
ENSG00000124227	ANKRD60		ENSG00000127054	CPSF3L
ENSG00000124232	RBPJL		ENSG00000127080	IPPK
ENSG00000124380	SNRNP27		ENSG00000127334	DYRK2
ENSG00000124701	APOBEC2		ENSG00000127483	HP1BP3
ENSG00000124713	GNMT		ENSG00000127507	EMR2
ENSG00000124780	KCNK17		ENSG00000127540	UQCR11
ENSG00000124839	RAB17		ENSG00000127603	MACF1
ENSG00000125144	MT1G		ENSG00000127946	HIP1
ENSG00000125249	RAP2A		ENSG00000127980	PEX1
ENSG00000125347	IRF1		ENSG00000128268	MGAT3
ENSG00000125492	BARHL1		ENSG00000128298	BAIAP2L2
ENSG00000125611	CHCHD5		ENSG00000128340	RAC2
ENSG00000125772	GPCPD1		ENSG00000128524	ATP6V1F
ENSG00000125798	FOXA2		ENSG00000129038	LOXL1
ENSG00000125813	PAX1		ENSG00000129158	SERGEF
ENSG00000125844	RRBP1		ENSG00000129270	MMP28
ENSG00000125872	LRRN4		ENSG00000129521	EGLN3
ENSG00000125888	BANF2		ENSG00000129911	KLF16
ENSG00000126259	KIRREL2		ENSG00000130635	COL5A1
ENSG00000126266	FFAR1		ENSG00000130775	C1orf38
ENSG00000126787	DLGAP5		ENSG00000130816	DNMT1
ENSG00000126804	ZBTB1		ENSG00000130827	PLXNA3
ENSG00000126890	CTAG2		ENSG00000131013	PPIL4
ENSG00000127314	RAP1B		ENSG00000131061	ZNF341
ENSG00000127412	TRPV5		ENSG00000131203	IDO1
ENSG00000127418	FGFRL1		ENSG00000131459	GFPT2
ENSG00000127588	GNG13		ENSG00000131845	ZNF304
ENSG00000127824	TUBA4A		ENSG00000131873	CHSY1
ENSG00000127951	FGL2		ENSG00000132305	IMMT
ENSG00000128294	TPST2		ENSG00000132334	PTPRE
ENSG00000128342	LIF		ENSG00000132341	RAN
ENSG00000128714	HOXD13		ENSG00000132376	INPP5K
ENSG00000128849	CGNL1		ENSG00000132470	ITGB4
ENSG00000128923	FAM63B		ENSG00000132604	TERF2
ENSG00000129009	ISLR		ENSG00000132670	PTPRA
ENSG00000129244	ATP1B2		ENSG00000132688	NES
ENSG00000129534	MIS18BP1		ENSG00000133056	PIK3C2B
ENSG00000129673	AANAT		ENSG00000133104	SPG20
ENSG00000129675	ARHGEF6		ENSG00000133193	FAM104A
ENSG00000129757	CDKN1C		ENSG00000133392	MYH11
ENSG00000129951	MIR3187		ENSG00000133805	AMPD3
ENSG00000129993	CBFA2T3		ENSG00000134215	VAV3
ENSG00000130005	GAMT		ENSG00000134247	PTGFRN
ENSG00000130066	SAT1		ENSG00000134248	HBXIP
ENSG00000130150	MOSPD2		ENSG00000134317	GRHL1
ENSG00000130226	DPP6		ENSG00000134318	ROCK2
ENSG00000130294	KIF1A		ENSG00000134369	NAV1
ENSG00000130429	ARPC1B		ENSG00000134470	IL15RA
ENSG00000130675	MNX1		ENSG00000134668	SPOCD1
ENSG00000130755	GMFG		ENSG00000134760	DSG1
ENSG00000130768	SMPDL3B		ENSG00000134802	SLC43A3
ENSG00000130829	DUSP9		ENSG00000134882	UBAC2
ENSG00000130957	FBP2		ENSG00000135114	OASL
ENSG00000130962	PRRG1		ENSG00000135272	MDFIC
ENSG00000131094	C1QL1		ENSG00000135341	MAP3K7
ENSG00000131171	SH3BGRL		ENSG00000135378	PRRG4
ENSG00000131236	CAP1		ENSG00000135387	CAPRIN1
ENSG00000131263	RLIM		ENSG00000135926	TMBIM1
ENSG00000131398	KCNC3		ENSG00000135932	CAB39
ENSG00000131724	IL13RA1		ENSG00000136026	CKAP4
ENSG00000131910	NR0B2		ENSG00000136059	VILL
ENSG00000131981	LGALS3		ENSG00000136100	VPS36
ENSG00000132002	DNAJB1		ENSG00000136155	SCEL
ENSG00000132205	EMILIN2		ENSG00000136295	TTYH3
ENSG00000132274	TRIM22		ENSG00000136404	TM6SF1
ENSG00000132329	RAMP1		ENSG00000136450	SRSF1
ENSG00000132359	RAP1GAP2		ENSG00000136634	IL10
ENSG00000132465	IGJ		ENSG00000136715	SAP130
ENSG00000132677	RHBG		ENSG00000136738	STAM
ENSG00000132702	HAPLN2		ENSG00000136802	LRRC8A
ENSG00000132740	IGHMBP2		ENSG00000137177	KIF13A
ENSG00000132823	C20orf111		ENSG00000137265	IRF4
ENSG00000132846	ZBED3		ENSG00000137273	FOXF2
ENSG00000132881	RSG1		ENSG00000137409	MTCH1
ENSG00000132938	MTUS2		ENSG00000137449	CPEB2
ENSG00000133019	CHRM3		ENSG00000137507	LRRC32
ENSG00000133065	SLC41A1		ENSG00000137693	YAP1
ENSG00000133134	BEX2		ENSG00000137868	STRA6
ENSG00000133315	MACROD1		ENSG00000137936	BCAR3
ENSG00000133321	RARRES3		ENSG00000138080	EMILIN1
ENSG00000133460	SLC2A11		ENSG00000138166	DUSP5
ENSG00000133477	FAM83F		ENSG00000138376	BARD1
ENSG00000133703	KRAS		ENSG00000138442	WDR12
ENSG00000133731	IMPA1		ENSG00000138642	HERC6
ENSG00000133958	UNC79		ENSG00000138744	NAAA
ENSG00000134020	PEBP4		ENSG00000138814	PPP3CA
ENSG00000134107	BHLHE40		ENSG00000138829	FBN2
ENSG00000134207	SYT6		ENSG00000138835	RGS3
ENSG00000134242	PTPN22		ENSG00000138964	PARVG
ENSG00000134253	TRIM45		ENSG00000139193	CD27
ENSG00000134294	SLC38A2		ENSG00000139219	COL2A1
ENSG00000134321	RSAD2		ENSG00000139289	PHLDA1
ENSG00000134333	LDHA		ENSG00000139291	TMEM19
ENSG00000134438	RAX		ENSG00000139372	TDG
ENSG00000134460	IL2RA		ENSG00000139546	TARBP2
ENSG00000134463	ECHDC3		ENSG00000139626	ITGB7
ENSG00000134548	C12orf39		ENSG00000139648	KRT71
ENSG00000134595	SOX3		ENSG00000139842	CUL4A
ENSG00000134769	DTNA		ENSG00000140090	SLC24A4
ENSG00000134827	TCN1		ENSG00000140157	NIPA2
ENSG00000134873	CLDN10		ENSG00000140199	SLC12A6
ENSG00000134996	OSTF1		ENSG00000140332	TLE3
ENSG00000135046	ANXA1		ENSG00000140367	UBE2Q2
ENSG00000135048	TMEM2		ENSG00000140391	TSPAN3
ENSG00000135069	PSAT1		ENSG00000140464	PML
ENSG00000135077	HAVCR2		ENSG00000140479	PCSK6
ENSG00000135090	TAOK3		ENSG00000140497	SCAMP2
ENSG00000135097	MSI1		ENSG00000140511	HAPLN3
ENSG00000135318	NT5E		ENSG00000140682	TGFB1I1
ENSG00000135355	GJA10		ENSG00000140694	PARN
ENSG00000135409	AMHR2		ENSG00000140853	NLRC5
ENSG00000135423	GLS2		ENSG00000140931	CMTM3
ENSG00000135447	PPP1R1A		ENSG00000140950	KIAA1609
ENSG00000135625	EGR4		ENSG00000141012	GALNS
ENSG00000135698	MPHOSPH6		ENSG00000141140	MYO19
ENSG00000135750	KCNK1		ENSG00000141480	ARRB2
ENSG00000135823	STX6		ENSG00000141506	PIK3R5
ENSG00000135842	FAM129A		ENSG00000141655	TNFRSF11A
ENSG00000135968	GCC2		ENSG00000141736	ERBB2
ENSG00000136002	ARHGEF4		ENSG00000141741	MIEN1
ENSG00000136014	USP44		ENSG00000141934	PPAP2C
ENSG00000136021	SCYL2		ENSG00000142156	COL6A1
ENSG00000136051	KIAA1033		ENSG00000142173	COL6A2
ENSG00000136153	LMO7		ENSG00000142185	TRPM2
ENSG00000136167	LCP1		ENSG00000142186	SCYL1
ENSG00000136240	KDELR2		ENSG00000142197	DOPEY2
ENSG00000136250	AOAH		ENSG00000142208	AKT1
ENSG00000136457	CHAD		ENSG00000142330	CAPN10
ENSG00000136492	BRIP1		ENSG00000142512	SIGLEC10
ENSG00000136522	MRPL47		ENSG00000142546	NOSIP
ENSG00000136536	39142		ENSG00000142583	SLC2A5
ENSG00000136560	TANK		ENSG00000142634	EFHD2
ENSG00000136574	GATA4		ENSG00000142655	PEX14
ENSG00000136603	SKIL		ENSG00000142798	HSPG2
ENSG00000136754	ABI1		ENSG00000142867	BCL10
ENSG00000136824	SMC2		ENSG00000143157	POGK
ENSG00000136859	ANGPTL2		ENSG00000143158	BRP44
ENSG00000136883	KIF12		ENSG00000143228	NUF2
ENSG00000136891	TEX10		ENSG00000143320	CRABP2
ENSG00000136928	GABBR2		ENSG00000143321	HDGF
ENSG00000136931	NR5A1		ENSG00000143369	ECM1
ENSG00000136960	ENPP2		ENSG00000143375	CGN
ENSG00000137259	HIST1H2AB		ENSG00000143418	CERS2
ENSG00000137628	DDX60		ENSG00000143494	VASH2
ENSG00000137731	FXYD2		ENSG00000143515	ATP8B2
ENSG00000137959	IFI44L		ENSG00000143537	ADAM15
ENSG00000137960	GIPC2		ENSG00000143569	UBAP2L
ENSG00000137965	IFI44		ENSG00000143570	SLC39A1
ENSG00000138030	KHK		ENSG00000143889	HNRPLL
ENSG00000138061	CYP1B1		ENSG00000144029	MRPS5
ENSG00000138071	ACTR2		ENSG00000144034	TPRKB
ENSG00000138160	KIF11		ENSG00000144228	SPOPL
ENSG00000138180	CEP55		ENSG00000144354	CDCA7
ENSG00000138182	KIF20B		ENSG00000144567	FAM134A
ENSG00000138246	DNAJC13		ENSG00000144597	EAF1
ENSG00000138356	AOX1		ENSG00000144677	CTDSPL
ENSG00000138386	NAB1		ENSG00000144724	PTPRG
ENSG00000138459	SLC35A5		ENSG00000144815	FAM55C
ENSG00000138496	PARP9		ENSG00000144852	NR1I2
ENSG00000138594	TMOD3		ENSG00000145014	TMEM44
ENSG00000138640	FAM13A		ENSG00000145113	MUC4
ENSG00000138759	FRAS1		ENSG00000145247	OCIAD2
ENSG00000138795	LEF1		ENSG00000145349	CAMK2D
ENSG00000138798	EGF		ENSG00000145545	SRD5A1
ENSG00000139055	ERP27		ENSG00000145780	FEM1C
ENSG00000139278	GLIPR1		ENSG00000145901	TNIP1
ENSG00000139323	POC1B		ENSG00000146072	TNFRSF21
ENSG00000139324	TMTC3		ENSG00000146242	TPBG
ENSG00000139329	LUM		ENSG00000146247	PHIP
ENSG00000139350	NEDD1		ENSG00000146263	MMS22L
ENSG00000139354	GAS2L3		ENSG00000146426	TIAM2
ENSG00000139438	C12orf34		ENSG00000146457	WTAP
ENSG00000139496	NUPL1		ENSG00000146670	CDCA5
ENSG00000139515	PDX1		ENSG00000146938	NLGN4X
ENSG00000139540	SLC39A5		ENSG00000147050	KDM6A
ENSG00000139574	NPFF		ENSG00000147548	WHSC1L1
ENSG00000139618	BRCA2		ENSG00000147649	MTDH
ENSG00000139679	LPAR6		ENSG00000147789	ZNF7
ENSG00000139946	PELI2		ENSG00000147883	CDKN2B
ENSG00000140262	TCF12		ENSG00000148153	C9orf80
ENSG00000140297	GCNT3		ENSG00000148175	STOM
ENSG00000140299	BNIP2		ENSG00000148180	GSN
ENSG00000140451	PIF1		ENSG00000148337	CIZ1
ENSG00000140545	MFGE8		ENSG00000148481	FAM188A
ENSG00000140848	CPNE2		ENSG00000148634	HERC4
ENSG00000140955	ADAD2		ENSG00000148660	CAMK2G
ENSG00000140968	IRF8		ENSG00000148803	C10orf125
ENSG00000140986	RPL3L		ENSG00000148925	BTBD10
ENSG00000141086	CTRL		ENSG00000149177	PTPRJ
ENSG00000141150	RASL10B		ENSG00000149187	CELF1
ENSG00000141316	SPACA3		ENSG00000149218	ENDOD1
ENSG00000141380	SS18		ENSG00000149260	CAPN5
ENSG00000141401	IMPA2		ENSG00000149636	DSN1
ENSG00000141682	PMAIP1		ENSG00000149658	YTHDF1
ENSG00000141837	CACNA1A		ENSG00000149782	PLCB3
ENSG00000141905	NFIC		ENSG00000149923	PPP4C
ENSG00000142102	ATHL1		ENSG00000150630	VEGFC
ENSG00000142149	HUNK		ENSG00000150760	DOCK1
ENSG00000142544	CTU1		ENSG00000150961	SEC24D
ENSG00000142552	RCN3		ENSG00000151576	QTRTD1
ENSG00000142611	PRDM16		ENSG00000151651	ADAM8
ENSG00000142677	IL22RA1		ENSG00000151693	ASAP2
ENSG00000142765	SYTL1		ENSG00000151923	TIAL1
ENSG00000143032	BARHL2		ENSG00000151967	SCHIP1
ENSG00000143106	PSMA5		ENSG00000152022	LIX1L
ENSG00000143110	C1orf162		ENSG00000152056	AP1S3
ENSG00000143119	CD53		ENSG00000152102	FAM168B
ENSG00000143171	RXRG		ENSG00000152104	PTPN14
ENSG00000143198	MGST3		ENSG00000152229	PSTPIP2
ENSG00000143226	FCGR2A		ENSG00000152291	TGOLN2
ENSG00000143341	HMCN1		ENSG00000152484	USP12
ENSG00000143365	RORC		ENSG00000153006	SREK1IP1
ENSG00000143387	CTSK		ENSG00000153233	PTPRR
ENSG00000143390	RFX5		ENSG00000153339	TRAPPC8
ENSG00000143412	ANXA9		ENSG00000153551	CMTM7
ENSG00000143622	RIT1		ENSG00000153563	CD8A
ENSG00000143674	RP5-862P8.2		ENSG00000153786	ZDHHC7
ENSG00000143702	CEP170		ENSG00000153879	CEBPG
ENSG00000143771	CNIH4		ENSG00000154001	PPP2R5E
ENSG00000143776	CDC42BPA		ENSG00000154124	FAM105B
ENSG00000143801	PSEN2		ENSG00000154640	BTG3
ENSG00000143819	EPHX1		ENSG00000155111	CDK19
ENSG00000143869	GDF7		ENSG00000155158	TTC39B
ENSG00000143933	CALM2		ENSG00000155252	PI4K2A
ENSG00000144031	ANKRD53		ENSG00000155254	MARVELD1
ENSG00000144048	DUSP11		ENSG00000155984	TMEM185A
ENSG00000144118	RALB		ENSG00000156011	PSD3
ENSG00000144485	HES6		ENSG00000156136	DCK
ENSG00000144744	UBA3		ENSG00000156453	PCDH1
ENSG00000144746	ARL6IP5		ENSG00000156504	FAM122B
ENSG00000144749	LRIG1		ENSG00000156515	HK1
ENSG00000144810	COL8A1		ENSG00000156587	UBE2L6
ENSG00000144959	NCEH1		ENSG00000156860	FBRS
ENSG00000145020	AMT		ENSG00000157111	TMEM171
ENSG00000145194	ECE2		ENSG00000157193	LRP8
ENSG00000145526	CDH18		ENSG00000157240	FZD1
ENSG00000145819	ARHGAP26		ENSG00000157514	TSC22D3
ENSG00000145888	GLRA1		ENSG00000157870	C1orf93
ENSG00000145975	C6orf146		ENSG00000157933	SKI
ENSG00000146038	DCDC2		ENSG00000158042	MRPL17
ENSG00000146039	SLC17A4		ENSG00000158125	XDH
ENSG00000146049	KAAG1		ENSG00000158158	CNNM4
ENSG00000146386	C6orf115		ENSG00000158315	RHBDL2
ENSG00000146453	PNLDC1		ENSG00000158435	C2orf29
ENSG00000146700	SRCRB4D		ENSG00000158669	AGPAT6
ENSG00000146755	TRIM50		ENSG00000159082	SYNJ1
ENSG00000146918	NCAPG2		ENSG00000159208	C1orf51
ENSG00000147027	TMEM47		ENSG00000159335	PTMS
ENSG00000147065	MSN		ENSG00000159461	AMFR
ENSG00000147168	IL2RG		ENSG00000159840	ZYX
ENSG00000147251	DOCK11		ENSG00000159842	ABR
ENSG00000147432	CHRNB3		ENSG00000160014	CALM3
ENSG00000147571	CRH		ENSG00000160183	TMPRSS3
ENSG00000147576	ADHFE1		ENSG00000160190	SLC37A1
ENSG00000147852	VLDLR		ENSG00000160211	G6PD
ENSG00000147869	CER1		ENSG00000160218	TRAPPC10
ENSG00000148053	NTRK2		ENSG00000160255	ITGB2
ENSG00000148346	LCN2		ENSG00000160570	DEDD2
ENSG00000148826	NKX6-2		ENSG00000160613	PCSK7
ENSG00000148841	ITPRIP		ENSG00000160691	SHC1
ENSG00000149150	SLC43A1		ENSG00000160753	RUSC1
ENSG00000149212	SESN3		ENSG00000160767	FAM189B
ENSG00000149308	NPAT		ENSG00000160789	LMNA
ENSG00000149554	CHEK1		ENSG00000161091	C19orf28
ENSG00000149573	MPZL2		ENSG00000161202	DVL3
ENSG00000149577	SIDT2		ENSG00000161381	PLXDC1
ENSG00000149654	CDH22		ENSG00000161714	PLCD3
ENSG00000149809	TM7SF2		ENSG00000161921	CXCL16
ENSG00000150054	MPP7		ENSG00000161955	TNFSF13
ENSG00000150337	FCGR1A		ENSG00000162078	ZG16B
ENSG00000150593	PDCD4		ENSG00000162302	RPS6KA4
ENSG00000150636	CCDC102B		ENSG00000162520	SYNC
ENSG00000150687	PRSS23		ENSG00000162576	MXRA8
ENSG00000151116	UEVLD		ENSG00000162704	ARPC5
ENSG00000151224	MAT1A		ENSG00000162783	IER5
ENSG00000151247	EIF4E		ENSG00000162894	FAIM3
ENSG00000151292	CSNK1G3		ENSG00000163017	ACTG2
ENSG00000151414	NEK7		ENSG00000163110	PDLIM5
ENSG00000151458	ANKRD50		ENSG00000163156	SCNM1
ENSG00000151650	VENTX		ENSG00000163162	RNF149
ENSG00000151715	TMEM45B		ENSG00000163513	TGFBR2
ENSG00000151914	DST		ENSG00000163535	SGOL2
ENSG00000152078	TMEM56		ENSG00000163568	AIM2
ENSG00000152332	UHMK1		ENSG00000163624	CDS1
ENSG00000152422	XRCC4		ENSG00000163735	CXCL5
ENSG00000152669	CCNO		ENSG00000163795	ZNF513
ENSG00000152766	ANKRD22		ENSG00000163872	YEATS2
ENSG00000152779	SLC16A12		ENSG00000163874	ZC3H12A
ENSG00000152804	HHEX		ENSG00000163877	SNIP1
ENSG00000153029	MR1		ENSG00000163950	SLBP
ENSG00000153064	BANK1		ENSG00000163993	S100P
ENSG00000153214	TMEM87B		ENSG00000164209	SLC25A46
ENSG00000153721	CNKSR3		ENSG00000164323	KIAA1430
ENSG00000153822	KCNJ16		ENSG00000164484	TMEM200A
ENSG00000153827	TRIP12		ENSG00000164535	DAGLB
ENSG00000153956	CACNA2D1		ENSG00000164574	GALNT10
ENSG00000154080	CHST9		ENSG00000164631	ZNF12
ENSG00000154096	THY1		ENSG00000164691	TAGAP
ENSG00000154358	OBSCN		ENSG00000164761	TNFRSF11B
ENSG00000154556	SORBS2		ENSG00000164828	SUN1
ENSG00000154760	SLFN13		ENSG00000164877	MICALL2
ENSG00000154845	PPP4R1		ENSG00000164932	CTHRC1
ENSG00000154930	ACSS1		ENSG00000164961	KIAA0196
ENSG00000155093	PTPRN2		ENSG00000165282	PIGO
ENSG00000155304	HSPA13		ENSG00000165480	SKA3
ENSG00000155324	GRAMD3		ENSG00000165527	ARF6
ENSG00000155366	RHOC		ENSG00000165617	DACT1
ENSG00000155850	SLC26A2		ENSG00000165675	ENOX2
ENSG00000156097	GPR61		ENSG00000165732	DDX21
ENSG00000156218	ADAMTSL3		ENSG00000165782	TMEM55B
ENSG00000156804	FBXO32		ENSG00000165806	CASP7
ENSG00000156885	COX6A2		ENSG00000165891	E2F7
ENSG00000156968	MPV17L		ENSG00000165934	CPSF2
ENSG00000157227	MMP14		ENSG00000166016	ABTB2
ENSG00000157315	TMED6		ENSG00000166073	GPR176
ENSG00000157399	ARSE		ENSG00000166145	SPINT1
ENSG00000157557	ETS2		ENSG00000166224	SGPL1
ENSG00000157978	LDLRAP1		ENSG00000166250	CLMP
ENSG00000158014	SLC30A2		ENSG00000166278	C2
ENSG00000158092	NCK1		ENSG00000166340	TPP1
ENSG00000158296	SLC13A3		ENSG00000166341	DCHS1
ENSG00000158470	B4GALT5		ENSG00000166394	CYB5R2
ENSG00000158525	CPA5		ENSG00000166483	WEE1
ENSG00000158555	GDPD5		ENSG00000166503	AC024270.1
ENSG00000158571	PFKFB1		ENSG00000166510	CCDC68
ENSG00000158710	TAGLN2		ENSG00000166912	MTMR10
ENSG00000158714	SLAMF8		ENSG00000166963	MAP1A
ENSG00000158806	NPM2		ENSG00000166974	MAPRE2
ENSG00000158869	FCER1G		ENSG00000167130	DOLPP1
ENSG00000158966	CACHD1		ENSG00000167207	NOD2
ENSG00000159388	BTG2		ENSG00000167377	ZNF23
ENSG00000159403	C1R		ENSG00000167461	RAB8A
ENSG00000159409	CELF3		ENSG00000167522	ANKRD11
ENSG00000159648	TEPP		ENSG00000167578	MIA
ENSG00000160200	CBS		ENSG00000167600	CYP2S1
ENSG00000160360	GPSM1		ENSG00000167601	AXL
ENSG00000160654	CD3G		ENSG00000167680	SEMA6B
ENSG00000160710	ADAR		ENSG00000167755	KLK6
ENSG00000160838	LRRC71		ENSG00000167895	TMC8
ENSG00000160844	GATS		ENSG00000167900	TK1
ENSG00000160862	AZGP1		ENSG00000167977	KCTD5
ENSG00000160973	FOXH1		ENSG00000167981	ZNF597
ENSG00000161270	NPHS1		ENSG00000167986	DDB1
ENSG00000161405	IKZF3		ENSG00000168040	FADD
ENSG00000161929	C17orf87		ENSG00000168268	NT5DC2
ENSG00000162105	SHANK2		ENSG00000168282	MGAT2
ENSG00000162433	AK4		ENSG00000168389	MFSD2A
ENSG00000162438	CTRC		ENSG00000168404	MLKL
ENSG00000162461	SLC25A34		ENSG00000168528	SERINC2
ENSG00000162511	LAPTM5		ENSG00000168675	C18orf1
ENSG00000162595	DIRAS3		ENSG00000168769	TET2
ENSG00000162618	ELTD1		ENSG00000168883	USP39
ENSG00000162654	GBP4		ENSG00000168884	TNIP2
ENSG00000162695	SLC30A7		ENSG00000168944	CEP120
ENSG00000162727	OR2M5		ENSG00000169018	FEM1B
ENSG00000162728	KCNJ9		ENSG00000169047	IRS1
ENSG00000162733	DDR2		ENSG00000169071	ROR2
ENSG00000162734	PEA15		ENSG00000169105	CHST14
ENSG00000162739	SLAMF6		ENSG00000169181	GSG1L
ENSG00000162885	B3GALNT2		ENSG00000169184	MN1
ENSG00000162975	KCNF1		ENSG00000169255	B3GALNT1
ENSG00000163029	SMC6		ENSG00000169379	ARL13B
ENSG00000163050	ADCK3		ENSG00000169410	PTPN9
ENSG00000163064	EN1		ENSG00000169554	ZEB2
ENSG00000163106	HPGDS		ENSG00000169583	CLIC3
ENSG00000163114	PDHA2		ENSG00000169607	CKAP2L
ENSG00000163132	MSX1		ENSG00000169813	HNRNPF
ENSG00000163191	S100A11		ENSG00000169896	ITGAM
ENSG00000163202	LCE3D		ENSG00000170006	TMEM154
ENSG00000163251	FZD5		ENSG00000170027	YWHAG
ENSG00000163297	ANTXR2		ENSG00000170291	C17orf81
ENSG00000163377	FAM19A4		ENSG00000170439	METTL7B
ENSG00000163395	IGFN1		ENSG00000170525	PFKFB3
ENSG00000163421	PROK2		ENSG00000170786	SDR16C5
ENSG00000163485	ADORA1		ENSG00000170832	USP32
ENSG00000163499	CRYBA2		ENSG00000170915	PAQR8
ENSG00000163507	KIAA1524		ENSG00000171055	FEZ2
ENSG00000163517	HDAC11		ENSG00000171208	NETO2
ENSG00000163520	FBLN2		ENSG00000171476	HOPX
ENSG00000163536	SERPINI1		ENSG00000171603	CLSTN1
ENSG00000163545	NUAK2		ENSG00000171747	LGALS4
ENSG00000163558	PRKCI		ENSG00000171840	NINJ2
ENSG00000163563	MNDA		ENSG00000171940	ZNF217
ENSG00000163565	IFI16		ENSG00000172037	LAMB2
ENSG00000163599	CTLA4		ENSG00000172175	MALT1
ENSG00000163600	ICOS		ENSG00000172270	BSG
ENSG00000163623	NKX6-1		ENSG00000172315	TP53RK
ENSG00000163631	ALB		ENSG00000172345	STARD5
ENSG00000163794	UCN		ENSG00000172500	FIBP
ENSG00000163823	CCR1		ENSG00000172531	PPP1CA
ENSG00000163884	KLF15		ENSG00000172667	ZMAT3
ENSG00000163888	CAMK2N2		ENSG00000172731	LRRC20
ENSG00000163898	LIPH		ENSG00000172819	RARG
ENSG00000163909	HEYL		ENSG00000172893	DHCR7
ENSG00000163946	FAM208A		ENSG00000172935	MRGPRF
ENSG00000164023	SGMS2		ENSG00000172992	DCAKD
ENSG00000164032	H2AFZ		ENSG00000173083	HPSE
ENSG00000164049	FBXW12		ENSG00000173210	ABLIM3
ENSG00000164078	MST1R		ENSG00000173262	SLC2A14
ENSG00000164125	FAM198B		ENSG00000173281	PPP1R3B
ENSG00000164144	ARFIP1		ENSG00000173436	MINOS1
ENSG00000164171	ITGA2		ENSG00000173715	C11orf80
ENSG00000164199	GPR98		ENSG00000173786	CNP
ENSG00000164220	F2RL2		ENSG00000173801	JUP
ENSG00000164294	GPX8		ENSG00000173917	HOXB2
ENSG00000164307	ERAP1		ENSG00000174106	LEMD3
ENSG00000164332	UBLCP1		ENSG00000174307	PHLDA3
ENSG00000164344	KLKB1		ENSG00000174348	PODN
ENSG00000164430	MB21D1		ENSG00000175063	UBE2C
ENSG00000164465	DCBLD1		ENSG00000175130	MARCKSL1
ENSG00000164488	DACT2		ENSG00000175166	PSMD2
ENSG00000164508	HIST1H2AA		ENSG00000175416	CLTB
ENSG00000164588	HCN1		ENSG00000175550	DRAP1
ENSG00000164638	SLC29A4		ENSG00000175582	RAB6A
ENSG00000164651	SP8		ENSG00000175866	BAIAP2
ENSG00000164708	PGAM2		ENSG00000175898	S1PR2
ENSG00000164742	ADCY1		ENSG00000176454	LPCAT4
ENSG00000164796	CSMD3		ENSG00000176532	PRR15
ENSG00000164889	SLC4A2		ENSG00000176624	MEX3C
ENSG00000164949	GEM		ENSG00000176788	BASP1
ENSG00000164972	C9orf24		ENSG00000176903	PNMA1
ENSG00000165066	NKX6-3		ENSG00000176953	NFATC2IP
ENSG00000165071	TMEM71		ENSG00000176986	SEC24C
ENSG00000165125	TRPV6		ENSG00000177105	RHOG
ENSG00000165168	CYBB		ENSG00000177426	TGIF1
ENSG00000165169	DYNLT3		ENSG00000177885	GRB2
ENSG00000165238	WNK2		ENSG00000177989	ODF3B
ENSG00000165443	PHYHIPL		ENSG00000178209	PLEC
ENSG00000165462	PHOX2A		ENSG00000178562	CD28
ENSG00000165495	PKNOX2		ENSG00000178623	GPR35
ENSG00000165521	EML5		ENSG00000178882	FAM101A
ENSG00000165644	COMTD1		ENSG00000178999	AURKB
ENSG00000165655	ZNF503		ENSG00000179094	PER1
ENSG00000165821	SALL2		ENSG00000179820	MYADM
ENSG00000165862	PNLIPRP2		ENSG00000179912	R3HDM2
ENSG00000165905	GYLTL1B		ENSG00000179950	PUF60
ENSG00000165912	PACSIN3		ENSG00000179958	DCTPP1
ENSG00000166147	FBN1		ENSG00000180182	MED14
ENSG00000166206	GABRB3		ENSG00000180891	CUEDC1
ENSG00000166347	CYB5A		ENSG00000181029	TRAPPC5
ENSG00000166391	MOGAT2		ENSG00000181090	EHMT1
ENSG00000166401	SERPINB8		ENSG00000181481	RNF135
ENSG00000166405	RIC3		ENSG00000181649	PHLDA2
ENSG00000166407	LMO1		ENSG00000181804	SLC9A9
ENSG00000166741	NNMT		ENSG00000181826	RELL1
ENSG00000166825	ANPEP		ENSG00000181896	ZNF101
ENSG00000166828	SCNN1G		ENSG00000182180	MRPS16
ENSG00000166889	PATL1		ENSG00000182197	EXT1
ENSG00000166913	YWHAB		ENSG00000182287	AP1S2
ENSG00000166927	MS4A7		ENSG00000182504	CEP97
ENSG00000167074	TEF		ENSG00000182578	CSF1R
ENSG00000167103	PIP5KL1		ENSG00000182752	PAPPA
ENSG00000167363	FN3K		ENSG00000182809	CRIP2
ENSG00000167434	CA4		ENSG00000182866	LCK
ENSG00000167552	TUBA1A		ENSG00000182952	HMGN4
ENSG00000167553	TUBA1C		ENSG00000183160	TMEM119
ENSG00000167565	SERTAD3		ENSG00000183496	MEX3B
ENSG00000167685	ZNF444		ENSG00000183826	BTBD9
ENSG00000167733	HSD11B1L		ENSG00000183856	IQGAP3
ENSG00000167741	GGT6		ENSG00000184227	ACOT1
ENSG00000167748	KLK1		ENSG00000184349	EFNA5
ENSG00000167759	KLK13		ENSG00000184557	SOCS3
ENSG00000167861	C17orf28		ENSG00000184613	NELL2
ENSG00000167964	RAB26		ENSG00000184640	38595
ENSG00000167971	CASKIN1		ENSG00000184661	CDCA2
ENSG00000168004	HRASLS5		ENSG00000184708	EIF4ENIF1
ENSG00000168036	CTNNB1		ENSG00000184743	ATL3
ENSG00000168274	HIST1H2AE		ENSG00000184922	FMNL1
ENSG00000168418	KCNG4		ENSG00000185009	AP3M1
ENSG00000168461	RAB31		ENSG00000185033	SEMA4B
ENSG00000168491	CCDC110		ENSG00000185052	SLC24A3
ENSG00000168679	SLC16A4		ENSG00000185359	HGS
ENSG00000168685	IL7R		ENSG00000185551	NR2F2
ENSG00000168734	PKIG		ENSG00000185619	PCGF3
ENSG00000168748	CA7		ENSG00000185722	ANKFY1
ENSG00000168772	CXXC4		ENSG00000186111	PIP5K1C
ENSG00000168785	TSPAN5		ENSG00000186432	KPNA4
ENSG00000168874	ATOH8		ENSG00000186517	ARHGAP30
ENSG00000168952	STXBP6		ENSG00000186832	KRT16
ENSG00000168993	CPLX1		ENSG00000187239	FNBP1
ENSG00000169006	NTSR2		ENSG00000187546	AGMO
ENSG00000169245	CXCL10		ENSG00000187555	USP7
ENSG00000169299	PGM2		ENSG00000187688	TRPV2
ENSG00000169302	STK32A		ENSG00000187741	FANCA
ENSG00000169344	UMOD		ENSG00000187955	COL14A1
ENSG00000169403	PTAFR		ENSG00000188001	TPRG1
ENSG00000169413	RNASE6		ENSG00000188021	UBQLN2
ENSG00000169427	KCNK9		ENSG00000188158	NHS
ENSG00000169442	CD52		ENSG00000188215	DCUN1D3
ENSG00000169490	TM2D2		ENSG00000188313	PLSCR1
ENSG00000169504	CLIC4		ENSG00000188706	ZDHHC9
ENSG00000169508	GPR183		ENSG00000188783	PRELP
ENSG00000169562	GJB1		ENSG00000189184	PCDH18
ENSG00000169660	HEXDC		ENSG00000196189	SEMA4A
ENSG00000169715	MT1E		ENSG00000196372	ASB13
ENSG00000169717	ACTRT2		ENSG00000196405	EVL
ENSG00000169752	NRG4		ENSG00000196411	EPHB4
ENSG00000169756	LIMS1		ENSG00000196428	TSC22D2
ENSG00000169758	C15orf27		ENSG00000196535	MYO18A
ENSG00000169840	GSX1		ENSG00000196712	NF1
ENSG00000169860	P2RY1		ENSG00000196776	CD47
ENSG00000169862	CTNND2		ENSG00000196792	STRN3
ENSG00000169900	PYDC1		ENSG00000196821	C6orf106
ENSG00000169908	TM4SF1		ENSG00000196839	ADA
ENSG00000170074	FAM153A		ENSG00000197043	ANXA6
ENSG00000170175	CHRNB1		ENSG00000197093	GAL3ST4
ENSG00000170293	CMTM8		ENSG00000197323	TRIM33
ENSG00000170373	CST1		ENSG00000197380	DACT3
ENSG00000170458	CD14		ENSG00000197386	HTT
ENSG00000170469	SPATA24		ENSG00000197405	C5AR1
ENSG00000170502	NUDT9		ENSG00000197451	HNRNPAB
ENSG00000170522	ELOVL6		ENSG00000197471	SPN
ENSG00000170540	ARL6IP1		ENSG00000197535	MYO5A
ENSG00000170542	SERPINB9		ENSG00000197702	PARVA
ENSG00000170545	SMAGP		ENSG00000197712	FAM114A1
ENSG00000170549	IRX1		ENSG00000197771	MCMBP
ENSG00000170561	IRX2		ENSG00000197892	KIF13B
ENSG00000170577	SIX2		ENSG00000197894	ADH5
ENSG00000170581	STAT2		ENSG00000197965	MPZL1
ENSG00000170608	FOXA3		ENSG00000198121	LPAR1
ENSG00000170647	TMEM133		ENSG00000198356	ASNA1
ENSG00000170743	SYT9		ENSG00000198467	TPM2
ENSG00000170961	HAS2		ENSG00000198561	CTNND1
ENSG00000171004	HS6ST2		ENSG00000198586	TLK1
ENSG00000171014	OR4D5		ENSG00000198648	STK39
ENSG00000171056	SOX7		ENSG00000198742	SMURF1
ENSG00000171105	INSR		ENSG00000198758	EPS8L3
ENSG00000171119	NRTN		ENSG00000198832	RP3-412A9.11
ENSG00000171303	KCNK3		ENSG00000198833	UBE2J1
ENSG00000171368	TPPP		ENSG00000198843	RP11-392O18.1
ENSG00000171450	CDK5R2		ENSG00000198851	CD3E
ENSG00000171488	LRRC8C		ENSG00000198874	TYW1
ENSG00000171517	LPAR3		ENSG00000198900	TOP1
ENSG00000171532	NEUROD2		ENSG00000198947	DMD
ENSG00000171695	C20orf201		ENSG00000198952	SMG5
ENSG00000171759	PAH		ENSG00000198954	KIAA1279
ENSG00000171794	UTF1		ENSG00000203485	INF2
ENSG00000171813	PWWP2B		ENSG00000203710	CR1
ENSG00000171848	RRM2		ENSG00000203950	FAM127B
ENSG00000171988	JMJD1C		ENSG00000204252	HLA-DOA
ENSG00000172123	SLFN12		ENSG00000204291	COL15A1
ENSG00000172146	OR1A1		ENSG00000204310	AGPAT1
ENSG00000172232	AZU1		ENSG00000204469	PRRC2A
ENSG00000172243	CLEC7A		ENSG00000204472	AIF1
ENSG00000172318	B3GALT1		ENSG00000204482	LST1
ENSG00000172346	CSDC2		ENSG00000204560	DHX16
ENSG00000172380	GNG12		ENSG00000204610	TRIM15
ENSG00000172464	OR5AP2		ENSG00000204713	TRIM27
ENSG00000172568	FNDC9		ENSG00000204842	ATXN2
ENSG00000172578	KLHL6		ENSG00000204866	IGFL2
ENSG00000172680	MOS		ENSG00000205155	PSENEN
ENSG00000173088	C10orf131		ENSG00000205250	E2F4
ENSG00000173124	C10orf129		ENSG00000206190	ATP10A
ENSG00000173193	PARP14		ENSG00000213079	SCAF8
ENSG00000173198	CYSLTR1		ENSG00000213658	LAT
ENSG00000173200	PARP15		ENSG00000213928	IRF9
ENSG00000173221	GLRX		ENSG00000213996	TM6SF2
ENSG00000173372	C1QA		ENSG00000214160	ALG3
ENSG00000173391	OLR1		ENSG00000214176	AC103810.1
ENSG00000173452	TMEM196		ENSG00000215784	FAM72D
ENSG00000173597	SULT1B1		ENSG00000219438	FAM19A5
ENSG00000173692	PSMD1		ENSG00000219545	AC006465.3
ENSG00000173714	WFIKKN2		ENSG00000221869	CEBPD
ENSG00000173744	AGFG1		ENSG00000221914	PPP2R2A
ENSG00000173848	NET1		ENSG00000221963	APOL6
ENSG00000173905	GOLIM4		ENSG00000223953	C1QTNF5
ENSG00000174156	GSTA3		ENSG00000225830	ERCC6
ENSG00000174442	ZWILCH		ENSG00000227057	WDR46
ENSG00000174599	TRAM1L1		ENSG00000239672	NME1
ENSG00000174672	BRSK2		ENSG00000239713	APOBEC3G
ENSG00000174705	SH3PXD2B		ENSG00000239857	GET4
ENSG00000174871	CNIH2		ENSG00000240849	TMEM189
ENSG00000174946	GPR171		ENSG00000241553	ARPC4
ENSG00000174951	FUT1		ENSG00000242372	EIF6
ENSG00000174992	ZG16		ENSG00000242616	GNG10
ENSG00000175093	SPSB4		ENSG00000243335	KCTD7
ENSG00000175262	C1orf127		ENSG00000243444	PALM2
ENSG00000175265	GOLGA8A		ENSG00000243811	APOBEC3D
ENSG00000175287	PHYHD1		ENSG00000244462	RBM12
ENSG00000175325	PROP1		ENSG00000247596	TWF2
ENSG00000175497	DPP10		ENSG00000253276	C7orf74
ENSG00000175793	SFN		ENSG00000254858	MPV17L2
ENSG00000175857	GAPT		ENSG00000256043	CTSO
ENSG00000175868	CALCB		ENSG00000258973	RP11-934B9.3
ENSG00000175895	PLEKHF2
ENSG00000176046	NUPR1
ENSG00000176058	TPRN
ENSG00000176125	UFSP1
ENSG00000176153	GPX2
ENSG00000176171	BNIP3
ENSG00000176231	OR10H4
ENSG00000176381	PRR18
ENSG00000176390	CRLF3
ENSG00000176399	DMRTA1
ENSG00000176402	GJC3
ENSG00000176428	VPS37D
ENSG00000176472	ZNF575
ENSG00000176769	TCERG1L
ENSG00000176893	OR51G2
ENSG00000176909	MAMSTR
ENSG00000176922	OR51S1
ENSG00000177045	SIX5
ENSG00000177054	ZDHHC13
ENSG00000177169	ULK1
ENSG00000177189	RPS6KA3
ENSG00000177409	SAMD9L
ENSG00000177459	C8orf47
ENSG00000177542	SLC25A22
ENSG00000177565	TBL1XR1
ENSG00000177575	CD163
ENSG00000177614	PGBD5
ENSG00000177685	EFCAB4A
ENSG00000177732	SOX12
ENSG00000177888	ZBTB41
ENSG00000178015	GPR150
ENSG00000178033	FAM26E
ENSG00000178093	TSSK6
ENSG00000178202	KDELC2
ENSG00000178222	RNF212
ENSG00000178235	SLITRK1
ENSG00000178295	GEN1
ENSG00000178473	UCN3
ENSG00000178586	OR6B3
ENSG00000178607	ERN1
ENSG00000178828	RNF186
ENSG00000178919	FOXE1
ENSG00000179111	HES7
ENSG00000179178	TMEM125
ENSG00000179348	GATA2
ENSG00000179528	LBX2
ENSG00000179588	ZFPM1
ENSG00000179630	LACC1
ENSG00000179639	FCER1A
ENSG00000179673	RPRML
ENSG00000179774	ATOH7
ENSG00000179862	CITED4
ENSG00000180209	MYLPF
ENSG00000180263	FGD6
ENSG00000180370	PAK2
ENSG00000180537	RNF182
ENSG00000180592	C10orf140
ENSG00000180596	HIST1H2BC
ENSG00000180611	MB21D2
ENSG00000180767	CHST13
ENSG00000180815	MAP3K15
ENSG00000180834	MAP6D1
ENSG00000181031	RPH3AL
ENSG00000181085	MAPK15
ENSG00000181444	ZNF467
ENSG00000181458	TMEM45A
ENSG00000181631	P2RY13
ENSG00000181786	ACTL9
ENSG00000182103	FAM181B
ENSG00000182156	ENPP7
ENSG00000182264	IZUMO1
ENSG00000182324	KCNJ14
ENSG00000182326	C1S
ENSG00000182400	TRAPPC6B
ENSG00000182481	KPNA2
ENSG00000182492	BGN
ENSG00000182601	HS3ST4
ENSG00000182631	RXFP3
ENSG00000182674	KCNB2
ENSG00000182704	TSKU
ENSG00000182759	MAFA
ENSG00000182793	GSTA5
ENSG00000182798	MAGEB17
ENSG00000182909	LENG9
ENSG00000182968	SOX1
ENSG00000183023	SLC8A1
ENSG00000183092	BEGAIN
ENSG00000183098	GPC6
ENSG00000183111	ARHGEF37
ENSG00000183166	CALN1
ENSG00000183283	DAZAP2
ENSG00000183340	JRKL
ENSG00000183473	SSTR3
ENSG00000183486	MX2
ENSG00000183640	KRTAP8-1
ENSG00000183729	NPBWR1
ENSG00000183735	TBK1
ENSG00000183770	FOXL2
ENSG00000183783	KCTD8
ENSG00000183833	C3orf15
ENSG00000184160	ADRA2C
ENSG00000184351	KRTAP19-1
ENSG00000184357	HIST1H1B
ENSG00000184394	OR4N5
ENSG00000184486	POU3F2
ENSG00000184524	CEND1
ENSG00000184545	DUSP8
ENSG00000184724	KRTAP6-1
ENSG00000184811	TUSC5
ENSG00000184990	SIVA1
ENSG00000185133	INPP5J
ENSG00000185156	MFSD6L
ENSG00000185198	PRSS57
ENSG00000185201	IFITM2
ENSG00000185274	WBSCR17
ENSG00000185404	SP140L
ENSG00000185518	SV2B
ENSG00000185519	FAM131C
ENSG00000185559	DLK1
ENSG00000185736	ADARB2
ENSG00000185811	IKZF1
ENSG00000185862	EVI2B
ENSG00000185885	IFITM1
ENSG00000185888	PRSS38
ENSG00000185915	KLHL34
ENSG00000185947	ZNF267
ENSG00000185955	C7orf61
ENSG00000186150	UBL4B
ENSG00000186207	LCE5A
ENSG00000186231	KLHL32
ENSG00000186510	CLCNKA
ENSG00000186564	FOXD2
ENSG00000186765	FSCN2
ENSG00000186790	FOXE3
ENSG00000186918	ZNF395
ENSG00000187021	PNLIPRP1
ENSG00000187173	LCE2A
ENSG00000187175	KRTAP12-1
ENSG00000187244	BCAM
ENSG00000187266	EPOR
ENSG00000187474	FPR3
ENSG00000187486	KCNJ11
ENSG00000187672	ERC2
ENSG00000187840	EIF4EBP1
ENSG00000188042	ARL4C
ENSG00000188386	PPP3R2
ENSG00000188404	SELL
ENSG00000188488	SERPINA5
ENSG00000188523	C9orf171
ENSG00000188643	S100A16
ENSG00000188730	VWC2
ENSG00000188760	TMEM198
ENSG00000189057	FAM111B
ENSG00000189292	FAM150B
ENSG00000196230	TUBB
ENSG00000196374	HIST1H2BM
ENSG00000196388	INCA1
ENSG00000196415	PRTN3
ENSG00000196504	PRPF40A
ENSG00000196532	HIST1H3C
ENSG00000196559	C11orf55
ENSG00000196581	AJAP1
ENSG00000196739	COL27A1
ENSG00000196748	C6orf126
ENSG00000196767	POU3F4
ENSG00000197329	PELI1
ENSG00000197415	VEPH1
ENSG00000197444	OGDHL
ENSG00000197594	ENPP1
ENSG00000197614	MFAP5
ENSG00000197646	PDCD1LG2
ENSG00000197723	HSPB9
ENSG00000197753	LHFPL5
ENSG00000197780	TAF13
ENSG00000197798	FAM118B
ENSG00000197930	ERO1L
ENSG00000198417	MT1F
ENSG00000198612	COPS8
ENSG00000198719	DLL1
ENSG00000198721	ECI2
ENSG00000198736	SEPX1
ENSG00000198794	SCAMP5
ENSG00000198795	ZNF521
ENSG00000198805	PNP
ENSG00000198814	GK
ENSG00000198939	ZFP2
ENSG00000198951	NAGA
ENSG00000203737	GPR52
ENSG00000204217	BMPR2
ENSG00000204219	TCEA3
ENSG00000204228	HSD17B8
ENSG00000204314	PRRT1
ENSG00000204335	SP5
ENSG00000204397	CARD16
ENSG00000204642	HLA-F
ENSG00000205413	SAMD9
ENSG00000205423	TMEM188
ENSG00000205441	KRTAP10-7
ENSG00000205765	C5orf51
ENSG00000205795	CYS1
ENSG00000205927	OLIG2
ENSG00000205929	C21orf62
ENSG00000206549	PRSS50
ENSG00000213064	SFT2D2
ENSG00000213213	KIAA1984
ENSG00000213316	LTC4S
ENSG00000213417	KRTAP2-4
ENSG00000213719	CLIC1
ENSG00000213937	CLDN9
ENSG00000214787	MS4A4E
ENSG00000215252	GOLGA8B
ENSG00000215704	CELA2B
ENSG00000215915	ATAD3C
ENSG00000217555	CKLF
ENSG00000220032	RP11-17M16.1
ENSG00000220161	AL353997.1
ENSG00000221916	C19orf73
ENSG00000221926	TRIM16
ENSG00000221938	OR2A14
ENSG00000229387	AC103801.2
ENSG00000231389	HLA-DPA1
ENSG00000234560	OR10G8
ENSG00000234745	HLA-B
ENSG00000236981	OR10G9
ENSG00000240065	PSMB9
ENSG00000240386	LCE1F
ENSG00000240654	C1QTNF9
ENSG00000241935	HOGA1
ENSG00000242173	ARHGDIG
ENSG00000242498	C15orf38
ENSG00000242574	HLA-DMB
ENSG00000244067	GSTA2
ENSG00000250254	PTTG2
ENSG00000250424	RP5-877J2.1
ENSG00000251359	C4orf38
ENSG00000253831	ETV3L
ENSG00000254737	OR10G4
ENSG00000255221	CARD17
ENSG00000255559	C8orf77
ENSG00000255604	VTN
ENSG00000255837	TAS2R20
ENSG00000255986	MT1JP
ENSG00000256463	SALL3
ENSG00000257008	GPR142
ENSG00000258227	CLEC5A
ENSG00000258986	TMEM179

## Sheet: 3B
Supplementary Table S3B. comparison between DE (differentially expressed) and AS (alternatively spliced) genes based on KEGG pathways
DE_unique
Category	Term	Count	%	PValue	Genes	List Total	Pop Hits	Pop Total	Fold Enrichment	Bonferroni	Benjamini	FDR
KEGG_PATHWAY	hsa00260:Glycine, serine and threonine metabolism	10	0.825764	0.000279851	ENSG00000135069, ENSG00000160200, ENSG00000016391, ENSG00000100116, ENSG00000123453, ENSG00000145020, ENSG00000092621, ENSG00000116761, ENSG00000130005, ENSG00000124713	377	31	5085	4.35099	0.0459332	0.0459332	0.340199
KEGG_PATHWAY	hsa04950:Maturity onset diabetes of the young	9	0.743187	0.000292661	ENSG00000170608, ENSG00000182759, ENSG00000130675, ENSG00000125798, ENSG00000163623, ENSG00000106633, ENSG00000121351, ENSG00000152804, ENSG00000139515	377	25	5085	4.8557	0.0479847	0.0242873	0.355745
KEGG_PATHWAY	hsa04670:Leukocyte transendothelial migration	21	1.7341	0.000342753	ENSG00000092820, ENSG00000075624, ENSG00000116473, ENSG00000105851, ENSG00000168036, ENSG00000147065, ENSG00000127314, ENSG00000154096, ENSG00000134873, ENSG00000087245, ENSG00000165168, ENSG00000116701, ENSG00000090339, ENSG00000121966, ENSG00000065135, ENSG00000067900, ENSG00000072110, ENSG00000101608, ENSG00000066032, ENSG00000213937, ENSG00000180209	377	118	5085	2.40042	0.0559654	0.0190144	0.416519
KEGG_PATHWAY	hsa05130:Pathogenic Escherichia coli infection	12	0.990917	0.00259558	ENSG00000092820, ENSG00000010810, ENSG00000130429, ENSG00000196230, ENSG00000075624, ENSG00000158092, ENSG00000067900, ENSG00000127824, ENSG00000167553, ENSG00000167552, ENSG00000168036, ENSG00000170458	377	57	5085	2.83959	0.353786	0.103409	3.1148
KEGG_PATHWAY	hsa05322:Systemic lupus erythematosus	15	1.23865	0.0133668	ENSG00000168274, ENSG00000137259, ENSG00000164032, ENSG00000116747, ENSG00000164508, ENSG00000173372, ENSG00000182326, ENSG00000143226, ENSG00000114013, ENSG00000196532, ENSG00000106804, ENSG00000180596, ENSG00000196374, ENSG00000072110, ENSG00000150337, ENSG00000121594	377	99	5085	2.04365	0.89573	0.363744	15.1126
KEGG_PATHWAY	hsa04810:Regulation of actin cytoskeleton	26	2.14699	0.0148681	ENSG00000138798, ENSG00000172680, ENSG00000105851, ENSG00000136002, ENSG00000115221, ENSG00000170458, ENSG00000129675, ENSG00000070388, ENSG00000077264, ENSG00000067900, ENSG00000101608, ENSG00000101349, ENSG00000180209, ENSG00000092820, ENSG00000101306, ENSG00000130429, ENSG00000114279, ENSG00000075624, ENSG00000133703, ENSG00000147065, ENSG00000172380, ENSG00000133019, ENSG00000068078, ENSG0000…	377	215	5085	1.63111	0.919266	0.342581	16.672
KEGG_PATHWAY	hsa00760:Nicotinate and nicotinamide metabolism	6	0.495458	0.0283708	ENSG00000198805, ENSG00000138356, ENSG00000166741, ENSG00000105835, ENSG00000197594, ENSG00000135318	377	24	5085	3.37202	0.992055	0.498797	29.5609
KEGG_PATHWAY	hsa04080:Neuroactive ligand-receptor interaction	28	2.31214	0.0373107	ENSG00000145888, ENSG00000187474, ENSG00000106018, ENSG00000171517, ENSG00000183473, ENSG00000080293, ENSG00000106113, ENSG00000105737, ENSG00000183729, ENSG00000169860, ENSG00000139679, ENSG00000112164, ENSG00000164220, ENSG00000163485, ENSG00000110148, ENSG00000173198, ENSG00000169006, ENSG00000184160, ENSG00000064989, ENSG00000181631, ENSG00000124089, ENSG00000133019, ENSG00000069696, ENSG0000…	377	256	5085	1.47526	0.998319	0.550004	37.0586
AS_unique
Category	Term	Count	%	PValue	Genes	List Total	Pop Hits	Pop Total	Fold Enrichment	Bonferroni	Benjamini	FDR
KEGG_PATHWAY	hsa04510:Focal adhesion	32	3.28205	2.75867e-06	ENSG00000128340, ENSG00000142156, ENSG00000130635, ENSG00000142173, ENSG00000065534, ENSG00000150630, ENSG00000134215, ENSG00000177885, ENSG00000099942, ENSG00000172037, ENSG00000134318, ENSG00000080573, ENSG00000141736, ENSG00000091136, ENSG00000067560, ENSG00000160691, ENSG00000138964, ENSG00000125753, ENSG00000100852, ENSG00000139626, ENSG00000070831, ENSG00000112576, ENSG00000186111, ENSG0000…	325	201	5085	2.49093	0.000449563	0.000449563	0.00334158
KEGG_PATHWAY	hsa04660:T cell receptor signaling pathway	21	2.15385	1.14066e-05	ENSG00000111679, ENSG00000153563, ENSG00000102908, ENSG00000070831, ENSG00000136634, ENSG00000134215, ENSG00000104825, ENSG00000177885, ENSG00000141506, ENSG00000172175, ENSG00000198851, ENSG00000107968, ENSG00000138814, ENSG00000182866, ENSG00000142208, ENSG00000213658, ENSG00000135341, ENSG00000112062, ENSG00000142867, ENSG00000067560, ENSG00000178562	325	108	5085	3.04231	0.00185756	0.000929209	0.0138161
KEGG_PATHWAY	hsa04722:Neurotrophin signaling pathway	20	2.05128	0.00027244	ENSG00000071242, ENSG00000160691, ENSG00000103653, ENSG00000160014, ENSG00000111252, ENSG00000169047, ENSG00000162302, ENSG00000070831, ENSG00000148660, ENSG00000104825, ENSG00000145349, ENSG00000110851, ENSG00000177885, ENSG00000087088, ENSG00000099942, ENSG00000141506, ENSG00000142208, ENSG00000170027, ENSG00000112062, ENSG00000067560	325	124	5085	2.52357	0.0434419	0.0146955	0.329512
KEGG_PATHWAY	hsa04666:Fc gamma R-mediated phagocytosis	17	1.74359	0.000276605	ENSG00000175130, ENSG00000128340, ENSG00000125753, ENSG00000141934, ENSG00000070831, ENSG00000134215, ENSG00000101336, ENSG00000186111, ENSG00000099942, ENSG00000141506, ENSG00000148180, ENSG00000162704, ENSG00000142208, ENSG00000213658, ENSG00000079805, ENSG00000151693, ENSG00000165527	325	95	5085	2.79984	0.0440912	0.0112099	0.334542
KEGG_PATHWAY	hsa04062:Chemokine signaling pathway	24	2.46154	0.00160227	ENSG00000160691, ENSG00000103653, ENSG00000128340, ENSG00000114353, ENSG00000070831, ENSG00000104825, ENSG00000134215, ENSG00000101336, ENSG00000149782, ENSG00000000938, ENSG00000177885, ENSG00000099942, ENSG00000141506, ENSG00000120899, ENSG00000141480, ENSG00000126353, ENSG00000134318, ENSG00000142208, ENSG00000121281, ENSG00000105723, ENSG00000163735, ENSG00000161921, ENSG00000146426, ENSG0000…	325	187	5085	2.00806	0.230011	0.0509329	1.92367
KEGG_PATHWAY	hsa04512:ECM-receptor interaction	13	1.33333	0.0064548	ENSG00000142156, ENSG00000139626, ENSG00000196776, ENSG00000142173, ENSG00000130635, ENSG00000142798, ENSG00000115884, ENSG00000105664, ENSG00000172037, ENSG00000132470, ENSG00000080573, ENSG00000139219, ENSG00000091136	325	84	5085	2.42143	0.651997	0.161318	7.5444
KEGG_PATHWAY	hsa04070:Phosphatidylinositol signaling system	12	1.23077	0.00663751	ENSG00000159082, ENSG00000133056, ENSG00000160014, ENSG00000096433, ENSG00000132376, ENSG00000078269, ENSG00000186111, ENSG00000149782, ENSG00000127080, ENSG00000163624, ENSG00000161714, ENSG00000141506	325	74	5085	2.53721	0.662274	0.143649	7.75014
KEGG_PATHWAY	hsa04662:B cell receptor signaling pathway	12	1.23077	0.00734896	ENSG00000111679, ENSG00000138814, ENSG00000128340, ENSG00000142208, ENSG00000110651, ENSG00000102908, ENSG00000104825, ENSG00000134215, ENSG00000177885, ENSG00000141506, ENSG00000142867, ENSG00000172175	325	75	5085	2.50338	0.699499	0.13954	8.54728
KEGG_PATHWAY	hsa04670:Leukocyte transendothelial migration	16	1.64103	0.00747774	ENSG00000128340, ENSG00000125753, ENSG00000114353, ENSG00000100852, ENSG00000070831, ENSG00000134215, ENSG00000198561, ENSG00000141506, ENSG00000120899, ENSG00000013297, ENSG00000100985, ENSG00000134318, ENSG00000160255, ENSG00000169896, ENSG00000112062, ENSG00000067560	325	118	5085	2.12151	0.705787	0.127104	8.6909
KEGG_PATHWAY	hsa04810:Regulation of actin cytoskeleton	24	2.46154	0.00926357	ENSG00000175866, ENSG00000128340, ENSG00000103653, ENSG00000076928, ENSG00000139626, ENSG00000065534, ENSG00000070831, ENSG00000134215, ENSG00000186111, ENSG00000099942, ENSG00000141506, ENSG00000150760, ENSG00000183856, ENSG00000132470, ENSG00000148180, ENSG00000162704, ENSG00000084112, ENSG00000134318, ENSG00000160255, ENSG00000169896, ENSG00000108518, ENSG00000172531, ENSG00000146426, ENSG0000…	325	215	5085	1.74655	0.780631	0.140754	10.6612
KEGG_PATHWAY	hsa04360:Axon guidance	16	1.64103	0.0163969	ENSG00000128340, ENSG00000185033, ENSG00000107731, ENSG00000114353, ENSG00000102908, ENSG00000070831, ENSG00000196189, ENSG00000138814, ENSG00000130827, ENSG00000134318, ENSG00000167680, ENSG00000173210, ENSG00000138835, ENSG00000196411, ENSG00000184349, ENSG00000067560	325	129	5085	1.94061	0.932447	0.217284	18.1486
KEGG_PATHWAY	hsa04210:Apoptosis	12	1.23077	0.0213146	ENSG00000138814, ENSG00000168040, ENSG00000142208, ENSG00000104689, ENSG00000100368, ENSG00000014216, ENSG00000165806, ENSG00000087088, ENSG00000149218, ENSG00000141506, ENSG00000015475, ENSG00000114302	325	87	5085	2.15809	0.970158	0.253719	22.9703
KEGG_PATHWAY	hsa04650:Natural killer cell mediated cytotoxicity	15	1.53846	0.0425079	ENSG00000160691, ENSG00000111679, ENSG00000128340, ENSG00000104689, ENSG00000102908, ENSG00000134215, ENSG00000177885, ENSG00000141506, ENSG00000120899, ENSG00000126264, ENSG00000138814, ENSG00000182866, ENSG00000160255, ENSG00000213658, ENSG00000015475	325	133	5085	1.7646	0.999159	0.419952	40.9137
KEGG_PATHWAY	hsa04910:Insulin signaling pathway	15	1.53846	0.0472683	ENSG00000160691, ENSG00000160014, ENSG00000169047, ENSG00000177885, ENSG00000099942, ENSG00000141506, ENSG00000114302, ENSG00000100504, ENSG00000072310, ENSG00000156515, ENSG00000173281, ENSG00000184557, ENSG00000142208, ENSG00000132376, ENSG00000172531	325	135	5085	1.73846	0.999627	0.43094	44.3754
DE_AS_shared
Category	Term	Count	%	PValue	Genes	List Total	Pop Hits	Pop Total	Fold Enrichment	Bonferroni	Benjamini	FDR
KEGG_PATHWAY	hsa04512:ECM-receptor interaction	20	5.61798	8.15278e-13	ENSG00000005884, ENSG00000168542, ENSG00000150093, ENSG00000138448, ENSG00000058085, ENSG00000204262, ENSG00000053747, ENSG00000163359, ENSG00000108821, ENSG00000115232, ENSG00000115414, ENSG00000137801, ENSG00000112769, ENSG00000161638, ENSG00000164692, ENSG00000060718, ENSG00000186340, ENSG00000196878, ENSG00000137809, ENSG00000041982	145	84	5085	8.34975	9.78284e-11	9.78284e-11	9.3584e-10
KEGG_PATHWAY	hsa04510:Focal adhesion	22	6.17978	1.50833e-07	ENSG00000005884, ENSG00000150093, ENSG00000168542, ENSG00000138448, ENSG00000105976, ENSG00000058085, ENSG00000204262, ENSG00000053747, ENSG00000163359, ENSG00000115232, ENSG00000108821, ENSG00000115414, ENSG00000137801, ENSG00000112769, ENSG00000161638, ENSG00000164692, ENSG00000196924, ENSG00000060718, ENSG00000186340, ENSG00000196878, ENSG00000137809, ENSG00000041982	145	201	5085	3.83839	1.80998e-05	9.04993e-06	0.000173146
KEGG_PATHWAY	hsa04610:Complement and coagulation cascades	9	2.52809	0.000660584	ENSG00000173369, ENSG00000106366, ENSG00000011422, ENSG00000122861, ENSG00000159189, ENSG00000181104, ENSG00000171860, ENSG00000184500, ENSG00000196352	145	69	5085	4.57421	0.0762338	0.0260858	0.755686
KEGG_PATHWAY	hsa04810:Regulation of actin cytoskeleton	15	4.21348	0.00285366	ENSG00000005884, ENSG00000163466, ENSG00000150093, ENSG00000138448, ENSG00000123338, ENSG00000150867, ENSG00000115232, ENSG00000115414, ENSG00000181104, ENSG00000147202, ENSG00000161638, ENSG00000213281, ENSG00000120063, ENSG00000140575, ENSG00000137809	145	215	5085	2.44667	0.290311	0.08216	3.22727
KEGG_PATHWAY	hsa05222:Small cell lung cancer	8	2.24719	0.00927171	ENSG00000005884, ENSG00000150093, ENSG00000115414, ENSG00000138448, ENSG00000058085, ENSG00000112769, ENSG00000053747, ENSG00000196878	145	84	5085	3.3399	0.673	0.200332	10.1411
KEGG_PATHWAY	hsa04360:Axon guidance	10	2.80899	0.0104461	ENSG00000145715, ENSG00000138623, ENSG00000169855, ENSG00000075223, ENSG00000150093, ENSG00000075213, ENSG00000105976, ENSG00000125266, ENSG00000213281, ENSG00000136040	145	129	5085	2.71852	0.716383	0.189433	11.3563
KEGG_PATHWAY	hsa04115:p53 signaling pathway	7	1.96629	0.0120244	ENSG00000106366, ENSG00000112378, ENSG00000206075, ENSG00000137801, ENSG00000146674, ENSG00000134057, ENSG00000157456	145	68	5085	3.61004	0.765821	0.18729	12.9657
KEGG_PATHWAY	hsa05412:Arrhythmogenic right ventricular cardiomyopathy (ARVC)	7	1.96629	0.0199948	ENSG00000005884, ENSG00000150093, ENSG00000138448, ENSG00000161638, ENSG00000170624, ENSG00000115232, ENSG00000137809	145	76	5085	3.23004	0.911405	0.261372	20.6936
KEGG_PATHWAY	hsa05200:Pathways in cancer	17	4.77528	0.0222069	ENSG00000005884, ENSG00000150093, ENSG00000138448, ENSG00000105976, ENSG00000058085, ENSG00000114423, ENSG00000196611, ENSG00000117394, ENSG00000053747, ENSG00000106799, ENSG00000115415, ENSG00000115414, ENSG00000134954, ENSG00000159216, ENSG00000112769, ENSG00000213281, ENSG00000196878	145	328	5085	1.8176	0.932449	0.258759	22.7245
KEGG_PATHWAY	hsa04612:Antigen processing and presentation	7	1.96629	0.0294253	ENSG00000204287, ENSG00000216490, ENSG00000164733, ENSG00000204257, ENSG00000163131, ENSG00000168394, ENSG00000166710	145	83	5085	2.95762	0.972236	0.301208	29.0257
KEGG_PATHWAY	hsa05410:Hypertrophic cardiomyopathy (HCM)	7	1.96629	0.0325785	ENSG00000005884, ENSG00000150093, ENSG00000138448, ENSG00000161638, ENSG00000170624, ENSG00000115232, ENSG00000137809	145	85	5085	2.88803	0.981212	0.303244	31.628
KEGG_PATHWAY	hsa05414:Dilated cardiomyopathy	7	1.96629	0.0453141	ENSG00000005884, ENSG00000150093, ENSG00000138448, ENSG00000161638, ENSG00000170624, ENSG00000115232, ENSG00000137809	145	92	5085	2.66829	0.996169	0.371066	41.2765

## Sheet: 3C
Supplementary Table S3C. Comparison between DE (differentially expressed) and AS (alternatively spliced) genes based on IPA pathways
DE_AS_shared
Ingenuity Canonical Pathways	-log(p-value)	p-value	Ratio	Molecules
Caveolar-mediated Endocytosis Signaling	6.2E00	6.30957e-07	1.36E-01	ITGB1,B2M,CD55,ITGA3,FLNA,ITGA11,ITGAV,CD48,ITGA5,ITGA4,ITGB3
Cdc42 Signaling	5.12E00	7.58578e-06	9.09E-02	ITGB1,B2M,HLA-DMA,ITGA5,IQGAP1,WIPF1,ITGA3,ACTR3,ARPC2,HLA-DRA,EXOC5,RASA1,ITGA4
Dendritic Cell Maturation	5.1E00	7.94328e-06	7.81E-02	B2M,HLA-DMA,TYROBP,MYD88,CD58,FCGR2B,COL1A2,COL1A1,IL1RN,HLA-DRA,LY75,STAT1,CD1C,FCGR3A/FCGR3B,COL3A1
Hepatic Fibrosis / Hepatic Stellate Cell Activation	4.83E00	1.47911e-05	9.29E-02	FN1,TGFBR1,IGFBP5,IFNAR2,MET,COL1A2,COL1A1,IGFBP3,EDNRA,STAT1,SERPINE1,MMP1,COL3A1
Actin Nucleation by ARP-WASP Complex	4.44E00	3.63078e-05	1.21E-01	ITGB1,WIPF1,ITGA3,ACTR3,NRAS,ARPC2,ITGA5,ITGA4
Ephrin Receptor Signaling	4.41E00	3.89045e-05	7.11E-02	ITGB1,NRAS,ITGA5,EFNB2,GNB4,WIPF1,ITGA3,ACTR3,SDCBP,ARPC2,GNA13,RASA1,MAP4K4,ITGA4
Actin Cytoskeleton Signaling	4.03E00	9.33254e-05	6.52E-02	ITGB1,FN1,NRAS,F2R,ITGA5,IQGAP1,ITGA3,ACTR3,FLNA,ARPC2,DIAPH2,GNA13,NCKAP1L,PIP4K2A,ITGA4
Virus Entry via Endocytic Pathways	3.73E00	0.000186209	9.78E-02	ITGB1,B2M,CD55,ITGA3,NRAS,FLNA,ITGA5,ITGA4,ITGB3
Regulation of Cellular Mechanics by Calpain Protease	3.63E00	0.000234423	1E-01	ITGB1,CCNA2,ITGA3,NRAS,ITGA5,CAST,ITGA4
Axonal Guidance Signaling	3.56E00	0.000275423	4.81E-02	ITGB1,NRAS,PLXNC1,NRP2,ITGA5,ROBO1,GNB4,EFNB2,SEMA3A,ITGA3,WIPF1,SDCBP,ACTR3,ADAM12,ADAM28,ARPC2,ADAM19,SEMA3C,GNA13,RASA1,ITGA4,SEMA7A
Paxillin Signaling	3.38E00	0.000416869	8.18E-02	ITGB1,ITGA3,NRAS,ITGA11,ITGAV,ITGA5,PTPN12,ITGA4,ITGB3
Integrin Signaling	3.3E00	0.000501187	6.34E-02	ITGB1,NRAS,ITGA5,ITGB3,WIPF1,ITGA3,ACTR3,TSPAN1,ITGA11,ARF4,ARPC2,ITGAV,ITGA4
Rac Signaling	3.25E00	0.000562341	7.69E-02	ITGB1,ITGA3,ACTR3,NRAS,ARPC2,ITGA5,IQGAP1,PIP4K2A,ITGA4
Role of Tissue Factor in Cancer	3.13E00	0.00074131	8.26E-02	ITGB1,ITGA3,NRAS,ITGAV,LYN,PLAUR,GNA13,MMP1,ITGB3
Signaling by Rho Family GTPases	3.13E00	0.00074131	5.65E-02	ITGB1,ITGA5,IQGAP1,CDH11,GNB4,WIPF1,ITGA3,ACTR3,CDH3,ARPC2,GNA13,PIP4K2A,SEPT6,ITGA4
Oncostatin M Signaling	3.02E00	0.000954993	1.47E-01	NRAS,OSMR,PLAU,STAT1,MMP1
Interferon Signaling	3.02E00	0.000954993	1.47E-01	MX1,PSMB8,STAT1,IFNAR2,TAP1
Coagulation System	2.96E00	0.00109648	1.43E-01	F2R,PROS1,PLAUR,PLAU,SERPINE1
NF-κB Activation by Viruses	2.88E00	0.00131826	8.86E-02	ITGB1,ITGA3,NRAS,ITGAV,ITGA5,ITGA4,ITGB3
Antigen Presentation Pathway	2.85E00	0.00141254	1.25E-01	B2M,HLA-DMA,HLA-DRA,PSMB8,TAP1
Atherosclerosis Signaling	2.78E00	0.00165959	6.87E-02	COL1A2,COL1A1,LYZ,IL1RN,PLA2R1,PLA2G7,MMP1,COL3A1,ITGA4
Glioma Invasiveness Signaling	2.74E00	0.0018197	1.02E-01	NRAS,F2R,ITGAV,PLAUR,PLAU,ITGB3
RhoGDI Signaling	2.71E00	0.00194984	5.79E-02	ITGB1,GNB4,ITGA3,ACTR3,CDH3,ARPC2,ITGA5,GNA13,PIP4K2A,CDH11,ITGA4
Intrinsic Prothrombin Activation Pathway	2.46E00	0.00346737	1.25E-01	COL1A2,COL1A1,PROS1,COL3A1
Agrin Interactions at Neuromuscular Junction	2.39E00	0.0040738	8.96E-02	ITGB1,ITGA3,NRAS,ITGA5,ITGA4,ITGB3
Macropinocytosis Signaling	2.35E00	0.00446684	7.89E-02	ITGB1,MET,NRAS,USP6NL,ITGA5,ITGB3
Role of Pattern Recognition Receptors in Recognition of Bacteria and Viruses	2.33E00	0.00467735	7.37E-02	OAS2,MYD88,DDX58,C1QC,C1QB,OAS3,C3AR1
Complement System	2.24E00	0.0057544	1.21E-01	CD55,C1QC,C1QB,C3AR1
Semaphorin Signaling in Neurons	2.19E00	0.00645654	9.62E-02	ITGB1,MET,SEMA3A,DPYSL3,SEMA7A
TREM1 Signaling	2.09E00	0.00812831	8.77E-02	ITGB1,MYD88,TYROBP,ITGA5,FCGR2B
Reelin Signaling in Neurons	2.04E00	0.00912011	7.32E-02	ITGB1,ITGA3,LYN,ITGA5,ITGA4,ITGB3
Role of Osteoblasts, Osteoclasts and Chondrocytes in Rheumatoid Arthritis	1.99E00	0.0102329	4.89E-02	ITGB1,COL1A1,ITGA3,TCF4,CAMK4,DKK3,IL1RN,RUNX2,ITGA5,MMP1,ITGB3
Inhibition of Matrix Metalloproteases	1.98E00	0.0104713	1.05E-01	ADAM12,THBS2,MMP11,MMP1
TGF-β Signaling	1.94E00	0.0114815	6.74E-02	NRAS,TGFBR1,RUNX2,VDR,SERPINE1,INHBA
Granulocyte Adhesion and Diapedesis	1.89E00	0.0128825	5.42E-02	ITGB1,ITGA3,IL1RN,ITGA5,MMP11,CCL19,MMP1,ITGA4,ITGB3
GM-CSF Signaling	1.88E00	0.0131826	7.58E-02	RUNX1,ETS1,NRAS,LYN,STAT1
Neuregulin Signaling	1.87E00	0.0134896	6.32E-02	ITGB1,ITGA3,NRAS,ITGA5,AREG,ITGA4
FcγRIIB Signaling in B Lymphocytes	1.86E00	0.0138038	8.16E-02	NRAS,LYN,FCGR2B,INPP5D
Role of NFAT in Regulation of the Immune Response	1.85E00	0.0141254	4.84E-02	HLA-DMA,GNB4,CAMK4,NRAS,HLA-DRA,LYN,GNA13,FCGR2B,FCGR3A/FCGR3B
Phospholipase C Signaling	1.82E00	0.0151356	4.51E-02	ITGB1,TGM2,GNB4,ITGA3,CAMK4,NRAS,LYN,ITGA5,GNA13,FCGR2B,ITGA4
RhoA Signaling	1.8E00	0.0158489	6.09E-02	ACTR3,NRP2,ANLN,ARPC2,GNA13,PIP4K2A,SEPT6
PTEN Signaling	1.76E00	0.017378	5.38E-02	ITGB1,ITGA3,NRAS,TGFBR1,ITGA5,INPP5D,ITGA4
Agranulocyte Adhesion and Diapedesis	1.74E00	0.018197	5.11E-02	ITGB1,ITGA3,FN1,IL1RN,ITGA5,MMP11,CCL19,MMP1,ITGA4
Fcγ Receptor-mediated Phagocytosis in Macrophages and Monocytes	1.71E00	0.0194984	6.32E-02	ACTR3,ARPC2,LYN,FYB,FCGR3A/FCGR3B,INPP5D
Antiproliferative Role of TOB in T Cell Signaling	1.69E00	0.0204174	1.15E-01	CCNA2,TGFBR1,TWSG1
PI3K Signaling in B Lymphocytes	1.65E00	0.0223872	5.47E-02	CAMK4,NRAS,CD180,DAPP1,LYN,FCGR2B,INPP5D
Clathrin-mediated Endocytosis Signaling	1.62E00	0.0239883	4.71E-02	ITGB1,MET,LYZ,ACTR3,F2R,ARPC2,ITGA5,SH3KBP1,ITGB3
IL-8 Signaling	1.62E00	0.0239883	4.69E-02	GNB4,ANGPT2,NRAS,ITGAV,GNA13,IQGAP1,MAP4K4,CSTB,ITGB3
Tec Kinase Signaling	1.61E00	0.0245471	4.57E-02	ITGB1,GNB4,ITGA3,LYN,ITGA5,GNA13,STAT1,ITGA4
ERK/MAPK Signaling	1.59E00	0.025704	4.52E-02	ITGB1,ETS1,ELF4,ITGA3,NRAS,DUSP6,ITGA5,STAT1,ITGA4
Leukocyte Extravasation Signaling	1.49E00	0.0323594	4.59E-02	ITGB1,WIPF1,ITGA3,EDIL3,ITGA5,MMP11,MMP1,ITGA4,ITGB3
Vitamin-C Transport	1.41E00	0.0389045	1.43E-01	SLC2A1,TXNRD1
TR/RXR Activation	1.35E00	0.0446684	5.62E-02	SLC16A3,CAMK4,COL6A3,SLC2A1,PFKP
Alanine Degradation III	1.35E00	0.0446684	5E-01	GPT2
Alanine Biosynthesis II	1.35E00	0.0446684	5E-01	GPT2
FAK Signaling	1.34E00	0.0457088	5.1E-02	ITGB1,ITGA3,NRAS,ITGA5,ITGA4
Epithelial Adherens Junction Signaling	1.33E00	0.0467735	4.86E-02	MET,TCF4,ACTR3,NRAS,TGFBR1,ARPC2,IQGAP1
DE_unique
Ingenuity Canonical Pathways	-log(p-value)	p-value	Ratio	Molecules
Integrin Signaling	3.89E00	0.000128825	1.37E-01	RAP1B,RAP2A,FYN,ARHGAP26,ARPC1B,DIRAS3,MYLK2,ACTA2,KRAS,NCK1,PIK3CG,ACTN1,ACTR2,TSPAN5,PAK2,RHOC,ACTB,RALB,ITGA2,RAP1A,ROCK1,MYL12A,PAK3,RND3,LIMS1,PAK7,ITGB6,NEDD9
RhoGDI Signaling	3.58E00	0.000263027	1.32E-01	CDH18,ARPC1B,ARHGDIG,DIRAS3,ACTA2,GNG13,EZR,PIP5KL1,GNG12,ACTR2,ARHGEF4,PAK2,RHOC,MYLPF,ACTB,ITGA2,ARHGDIB,ROCK1,GNAI3,MYL12A,RND3,PAK3,ARHGEF6,PAK7,MSN
Leukocyte Extravasation Signaling	3.55E00	0.000281838	1.38E-01	RAP1B,ICAM1,MMP14,ACTA2,CTNNA2,TIMP1,EZR,PIK3CG,CYBB,CLDN9,CTNNB1,ACTN1,CLDN10,CXCR4,ACTB,ITGA2,THY1,MMP2,RAP1A,SELPLG,ROCK1,BTK,GNAI3,PRKCI,RAP1GAP,NCF2,MSN
Epithelial Adherens Junction Signaling	3.12E00	0.000758578	1.46E-01	EPN3,RAP1B,ACTR2,DLL1,SNAI2,LMO7,ARPC1B,ACTB,ACTA2,TUBA4A,EGF,BMPR2,KRAS,TUBB,RAP1A,CTNNA2,TUBA1A,TUBA1C,LEF1,CTNNB1,ACTN1
Signaling by Rho Family GTPases	3.07E00	0.000851138	1.17E-01	CDH18,ARPC1B,DIRAS3,ACTA2,GNG13,PARD6A,EZR,PIK3CG,CYBB,PIP5KL1,GNG12,ACTR2,ARHGEF4,PAK2,RHOC,MYLPF,ACTB,ITGA2,KIAA1804,ROCK1,GNAI3,MYL12A,PRKCI,PAK3,RND3,ARHGEF6,NCF2,PAK7,MSN
Role of NFAT in Regulation of the Immune Response	3.01E00	0.000977237	1.24E-01	FYN,FCGR2A,CSNK1G3,CSNK1A1,FCER1A,GNG13,HLA-DMB,KRAS,FCGR1A,PPP3R2,BTK,CD3G,CALM1 (includes others),GNAI3,CD80,PIK3CG,FCER1G,CD86,XPO1,MEF2C,GNG12,GATA4,LCP2
Myo-inositol Biosynthesis	2.92E00	0.00120226	7.5E-01	ISYNA1,IMPA1,IMPA2
Regulation of Actin-based Motility by Rho	2.92E00	0.00120226	1.63E-01	ACTR2,PAK2,ARPC1B,RHOC,MYLPF,DIRAS3,ACTB,ACTA2,ROCK1,MYL12A,RND3,PAK3,PIP5KL1,PAK7
Remodeling of Epithelial Adherens Junctions	2.82E00	0.00151356	1.82E-01	ACTR2,CTNNA2,TUBA1A,ARPC1B,ACTB,ACTA2,TUBA4A,RAB7A,TUBA1C,TUBB,CTNNB1,ACTN1
Phospholipase C Signaling	2.48E00	0.00331131	1.11E-01	RAP1B,FYN,DIRAS3,RPS6KA3,GNG13,KRAS,PPP3R2,HDAC11,GNG12,ARHGEF4,FCGR2A,RHOC,MYLPF,ITGA2,RALB,RAP1A,BTK,CD3G,CALM1 (includes others),MYL12A,PRKCI,RND3,ARHGEF6,ADCY1,FCER1G,MEF2C,LCP2
Germ Cell-Sertoli Cell Junction Signaling	2.4E00	0.00398107	1.27E-01	EPN3,MAP3K15,PAK2,RHOC,ACTB,DIRAS3,ACTA2,ITGA2,TUBA4A,KRAS,TUBB,CTNNA2,TUBA1A,RND3,PAK3,PIK3CG,TUBA1C,PAK7,CTNNB1,ACTN1
Tec Kinase Signaling	2.4E00	0.00398107	1.14E-01	FYN,PAK2,RHOC,ACTB,DIRAS3,ACTA2,ITGA2,FCER1A,GNG13,FAS,BTK,GNAI3,PRKCI,RND3,PAK3,PIK3CG,FCER1G,STAT2,PAK7,GNG12
Actin Cytoskeleton Signaling	2.34E00	0.00457088	1.09E-01	ARPC1B,ACTA2,MYLK2,EGF,KRAS,EZR,PIK3CG,FGF12,TMSB10/TMSB4X,ACTN1,GNG12,ACTR2,ARHGEF4,PAK2,MYLPF,ACTB,ITGA2,ROCK1,MYL12A,PAK3,ARHGEF6,CD14,PAK7,FGF22,MSN
Cysteine Biosynthesis/Homocysteine Degradation	2.33E00	0.00467735	1E00	CBS/LOC102724560,CTH
Cdc42 Signaling	2.18E00	0.00660693	1.19E-01	ACTR2,PAK2,ARPC1B,MYLPF,ITGA2,HLA-B,HLA-DMB,PARD6A,HLA-DPA1,CD3G,CDC42BPA,MYL12A,PRKCI,PAK3,ARHGEF6,FCER1G,HLA-F
Ephrin Receptor Signaling	2.18E00	0.00660693	1.07E-01	RAP1B,ACTR2,FYN,PAK2,ARPC1B,CXCR4,ITGA2,GNG13,EGF,EPHA4,KRAS,NCK1,RAP1A,ROCK1,GNAI3,EPHA8,ABI1,PAK3,PIK3CG,PAK7,GNG12
Cholesterol Biosynthesis I	2.03E00	0.00933254	3.08E-01	SQLE,DHCR24,MSMO1,TM7SF2
Cholesterol Biosynthesis II (via 24,25-dihydrolanosterol)	2.03E00	0.00933254	3.08E-01	SQLE,DHCR24,MSMO1,TM7SF2
Cholesterol Biosynthesis III (via Desmosterol)	2.03E00	0.00933254	3.08E-01	SQLE,DHCR24,MSMO1,TM7SF2
Maturity Onset Diabetes of Young (MODY) Signaling	2.02E00	0.00954993	2.27E-01	FOXA2,GCK,INSR,CACNA1A,PDX1
B Cell Development	1.99E00	0.0102329	2.07E-01	IL7R,PTPRC,CD80,CD86,HLA-DMB,IL7
Antigen Presentation Pathway	1.94E00	0.0114815	1.75E-01	PSMB9,HLA-B,HLA-DMB,CD74,HLA-F,HLA-DPA1,MR1
Leukotriene Biosynthesis	1.91E00	0.0123027	2.86E-01	DPEP1,LTC4S,GGT6,ALOX5
Actin Nucleation by ARP-WASP Complex	1.89E00	0.0128825	1.36E-01	ROCK1,ACTR2,ARPC1B,RND3,RHOC,DIRAS3,ITGA2,KRAS,NCK1
FAK Signaling	1.87E00	0.0134896	1.22E-01	FYN,ARHGAP26,PAK2,PAK3,PIK3CG,ACTB,ACTA2,ITGA2,ARHGEF6,EGF,PAK7,KRAS
Polyamine Regulation in Colon Cancer	1.84E00	0.0144544	2.08E-01	MXD1,SAT1,PSME2,KRAS,CTNNB1
Agrin Interactions at Neuromuscular Junction	1.83E00	0.0147911	1.49E-01	GABPB1,PAK2,PAK3,ACTB,ACTA2,ITGA2,ARHGEF6,NRG4,PAK7,KRAS
Allograft Rejection Signaling	1.83E00	0.0147911	1.36E-01	CD80,HLA-B,FCER1G,CD86,HLA-DMB,HLA-F,HLA-DPA1,FAS
Granulocyte Adhesion and Diapedesis	1.79E00	0.0162181	1.14E-01	CLDN10,FPR3,SELL,ICAM1,CXCR4,MMP14,ITGA2,CKLF,THY1,MMP2,C5,IL1R1,SELPLG,CXCL10,GNAI3,EZR,CLDN9,CCL18,MSN
Gαi Signaling	1.79E00	0.0162181	1.17E-01	SSTR3,RALB,GNG13,KRAS,RAP1A,P2RY13,OPRD1,GNAI3,GABBR2,RAP1GAP,ADCY1,ADRA2C,DRD4,ADORA1,GNG12
Cytotoxic T Lymphocyte-mediated Apoptosis of Target Cells	1.77E00	0.0169824	1.54E-01	CD3G,HLA-B,FCER1G,HLA-DMB,HLA-F,CASP8,HLA-DPA1,FAS
Glutathione-mediated Detoxification	1.76E00	0.017378	2.17E-01	GSTA3,GSTA2,GSTA5,HPGDS,ANPEP
Tumoricidal Function of Hepatic Natural Killer Cells	1.68E00	0.020893	2.08E-01	M6PR,SERPINB9,ICAM1,CASP8,FAS
Molecular Mechanisms of Cancer	1.68E00	0.020893	9.12E-02	RAP1B,FYN,RAP2A,DIRAS3,BMPR2,KRAS,PSEN2,HIF1A,E2F3,FAS,CHEK1,CTNNA2,RASGRF1,PIK3CG,CTNNB1,CASP8,BIRC3,CAMK2B,ARHGEF4,PMAIP1,PAK2,RHOC,RALB,RAP1A,GNAI3,PRKCI,RND3,PAK3,ARHGEF6,ADCY1,FZD5,LEF1,PAK7
CD28 Signaling in T Helper Cells	1.67E00	0.0213796	1.15E-01	FYN,ACTR2,ARPC1B,HLA-DMB,CTLA4,PTPRC,PPP3R2,CALM1 (includes others),CD3G,CD80,PIK3CG,FCER1G,CD86,LCP2
Autoimmune Thyroid Disease Signaling	1.65E00	0.0223872	1.32E-01	CD80,HLA-B,FCER1G,CD86,HLA-DMB,HLA-F,FAS
cAMP-mediated signaling	1.65E00	0.0223872	1.06E-01	VIPR2,MC3R,SSTR3,PDE1A,RAP1A,AKAP7,CHRM3,PPP3R2,GABBR2,P2RY13,OPRD1,CALM1 (includes others),GNAI3,DUSP9,RAP1GAP,GLP1R,ADCY1,ADRA2C,PDE8B,DRD4,ADORA1,CAMK2B,PKIG
iCOS-iCOSL Signaling in T Helper Cells	1.65E00	0.0223872	1.16E-01	IL2RG,HLA-DMB,PTPRC,PPP3R2,CALM1 (includes others),CD3G,CD80,PIK3CG,ICOS,FCER1G,IL2RA,LCP2,CAMK2B
Rac Signaling	1.65E00	0.0223872	1.11E-01	ACTR2,PAK2,ARPC1B,ITGA2,KRAS,PARD6A,PRKCI,PAK3,PIK3CG,NCF2,CYBB,PIP5KL1,PAK7
Semaphorin Signaling in Neurons	1.63E00	0.0234423	1.54E-01	ROCK1,FYN,PAK2,RND3,PAK3,RHOC,DIRAS3,PAK7
Fcγ Receptor-mediated Phagocytosis in Macrophages and Monocytes	1.62E00	0.0239883	1.26E-01	FYN,ACTR2,PRKCI,ARPC1B,FCGR2A,EZR,PIK3CG,ACTB,ACTA2,NCK1,FCGR1A,LCP2
RhoA Signaling	1.61E00	0.0245471	1.22E-01	ACTR2,ARPC1B,ACTB,MYLPF,MYLK2,ACTA2,LPAR3,ROCK1,MYL12A,LPAR6,RND3,EZR,PIP5KL1,MSN
Serine Biosynthesis	1.6E00	0.0251189	5E-01	PSAT1,PHGDH
Interferon Signaling	1.59E00	0.025704	1.76E-01	IFIT3,OAS1,IFITM1,IFNGR1,STAT2,IRF1
Oleate Biosynthesis II (Animals)	1.58E00	0.0263027	3E-01	SCD,UFSP1,CYB5A
Graft-versus-Host Disease Signaling	1.55E00	0.0281838	1.52E-01	CD80,HLA-B,FCER1G,CD86,HLA-DMB,HLA-F,FAS
Agranulocyte Adhesion and Diapedesis	1.55E00	0.0281838	1.08E-01	CLDN10,SELL,ICAM1,CXCR4,ACTB,MMP14,ITGA2,ACTA2,CKLF,MMP2,C5,IL1R1,SELPLG,CXCL10,GNAI3,EZR,CLDN9,CCL18,MSN
CXCR4 Signaling	1.55E00	0.0281838	1.06E-01	PAK2,RHOC,CXCR4,MYLPF,DIRAS3,GNG13,KRAS,ROCK1,GNAI3,MYL12A,PRKCI,PAK3,RND3,PIK3CG,ADCY1,PAK7,GNG12
fMLP Signaling in Neutrophils	1.53E00	0.0295121	1.09E-01	FPR3,ACTR2,ARPC1B,GNG13,KRAS,PPP3R2,CALM1 (includes others),GNAI3,PRKCI,PIK3CG,NCF2,CYBB,GNG12
Thrombin Signaling	1.52E00	0.0301995	1.02E-01	ARHGEF4,F2RL2,RHOC,MYLPF,DIRAS3,GNG13,EGF,KRAS,GATA2,ROCK1,GNAI3,MYL12A,PRKCI,RND3,PIK3CG,ARHGEF6,ADCY1,GNG12,GATA4,CAMK2B
MSP-RON Signaling Pathway	1.5E00	0.0316228	1.49E-01	F11,KLKB1,KLK1,PIK3CG,ACTB,ACTA2,MST1R
Axonal Guidance Signaling	1.49E00	0.0323594	8.53E-02	RAP1B,FYN,ARPC1B,EGF,GNG13,KRAS,WNT6,EPHA4,PLXNA2,NCK1,TUBB,EIF4E,PPP3R2,EPHA8,ECE2,PIK3CG,TUBA1C,PSMD14,SHANK2,GNG12,GDF7,ACTR2,PAK2,CXCR4,MYLPF,ITGA2,TUBA4A,MMP2,RAP1A,ROCK1,GNAI3,MYL12A,NTRK2,PRKCI,TUBA1A,PAK3,ARHGEF6,PAK7,FZD5
Superpathway of Cholesterol Biosynthesis	1.47E00	0.0338844	1.85E-01	SQLE,DHCR24,MSMO1,HMGCR,TM7SF2
G Beta Gamma Signaling	1.44E00	0.0363078	1.1E-01	BTK,GNAI3,PRKCI,KCNJ5,PIK3CG,ARHGEF6,KCNJ9,ADCY1,GNG13,KRAS,GNG12
Paxillin Signaling	1.44E00	0.0363078	1.09E-01	PAK2,PAK3,PIK3CG,ACTB,ACTA2,ITGA2,ARHGEF6,PAK7,KRAS,NCK1,ITGB6,ACTN1
T Helper Cell Differentiation	1.43E00	0.0371535	1.3E-01	IL2RG,CD80,ICOS,FCER1G,CD86,IL2RA,IFNGR1,HLA-DMB,RORC
Glioma Invasiveness Signaling	1.42E00	0.0380189	1.36E-01	RND3,TIMP1,RHOC,PIK3CG,DIRAS3,VTN,KRAS,MMP2
Dopamine-DARPP32 Feedback in cAMP Signaling	1.41E00	0.0389045	1.06E-01	NOS1,KCNJ8,CSNK1G3,CSNK1A1,KCNJ16,ATP2A3,CACNA1A,KCNJ11,PPP3R2,CALM1 (includes others),GNAI3,PRKCI,KCNJ14,KCNJ5,ADCY1,KCNJ9,DRD4
Virus Entry via Endocytic Pathways	1.41E00	0.0389045	1.2E-01	AP2B1,FYN,PRKCI,PIK3CG,ACTB,ACTA2,ITGA2,HLA-B,TFRC,KRAS,ITGB6
Crosstalk between Dendritic Cells and Natural Killer Cells	1.41E00	0.0389045	1.21E-01	IL2RG,CD80,CD69,ACTB,ACTA2,HLA-B,FSCN2,CD86,HLA-F,FAS,CAMK2B
Acetate Conversion to Acetyl-CoA	1.39E00	0.040738	4E-01	ACSL3,ACSS1
CTLA4 Signaling in Cytotoxic T Lymphocytes	1.38E00	0.0416869	1.16E-01	AP2B1,FYN,CD3G,CD80,PIK3CG,FCER1G,CD86,HLA-DMB,CTLA4,LCP2,PTPN22
Guanosine Nucleotides Degradation III	1.36E00	0.0436516	2.5E-01	NT5E,PNP,AOX1
IL-8 Signaling	1.36E00	0.0436516	9.9E-02	ICAM1,PAK2,RHOC,DIRAS3,GNG13,EGF,KRAS,MMP2,IRAK3,AZU1,EIF4EBP1,ROCK1,GNAI3,PRKCI,RND3,PIK3CG,NCF2,CYBB,GNG12
AS_unique
Ingenuity Canonical Pathways	-log(p-value)	p-value	Ratio	Molecules
Integrin Signaling	6.82E00	1.51356e-07	1.51E-01	RAC2,ARPC5,PIK3R5,MYLK,CDC42,ITGB7,SHC1,TSPAN3,ARF6,RHOG,AKT1,ACTG2,ITGB4,CAPN10,VASP,CAPN5,PIK3C2B,PARVA,GRB2,CRKL,BCAR3,ARHGAP5,ITGB2,DOCK1,ITGAM,CAPNS1,RHOA,CAPN1,ZYX,ARPC4,FNBP1
B Cell Receptor Signaling	6.73E00	1.86209e-07	1.67E-01	RAC2,PIK3R5,GSK3A,MAP3K4,CDC42,SHC1,NFAT5,AKT1,CAMK2D,MAP3K7,NFKBIB,PPP3CA,PIK3C2B,PTPN6,GRB2,CSK,MALT1,TCF3,SYNJ2,CALM1 (includes others),MAPK14,SYNJ1,BCL10,VAV3,MAP3K8,INPP5K,CAMK2G
Molecular Mechanisms of Cancer	6.37E00	4.2658e-07	1.19E-01	RAC2,PIK3R5,PSENEN,ARHGEF1,GSK3A,FZD1,CDC42,CDKN2B,CDC25B,TGFBR2,SHC1,AKT1,CAMK2D,RHOG,GNA15,CCND3,TGFB1,MAP3K7,BID,NFKBIB,PIK3C2B,E2F4,GRB2,PRKAR2A,BAX,TCF3,BAK1,NBN,GNAI2,FADD,MAPK14,NF1,APH1A,IRS1,RHOA,PLCB3,ADCY7,FNBP1,CASP7,LRP1,CTNND1,WNT5A,CAMK2G
CD28 Signaling in T Helper Cells	5.9E00	1.25893e-06	1.72E-01	PIK3C2B,HLA-DOA,PTPN6,CD3E,GRB2,CSK,ARPC5,PIK3R5,MALT1,CDC42,CD28,CALM1 (includes others),LCK,AKT1,NFAT5,BCL10,LAT,ITPR3,NFKBIB,ARPC4,PPP3CA
PKCθ Signaling in T Lymphocytes	5.31E00	4.89779e-06	1.57E-01	RAC2,PIK3C2B,HLA-DOA,CD3E,GRB2,PIK3R5,MAP3K4,MALT1,CD28,LCK,CAMK2D,NFAT5,MAP3K7,BCL10,VAV3,LAT,MAP3K8,NFKBIB,PPP3CA,CAMK2G
Axonal Guidance Signaling	5.15E00	7.07946e-06	1.03E-01	KLC1,RAC2,GLI2,PLXNA3,PFN1,RGS3,ADAM22,ARPC5,UNC5B,PIK3R5,SEMA6B,FZD1,CDC42,ADAM8,ADAMTS2,ROCK2,PLCD3,SHC1,NFAT5,AKT1,GNA15,EFNA5,BAIAP2,ABLIM3,SEMA4A,ERBB2,VASP,PPP3CA,PIK3C2B,EPHB4,PAPPA,GRB2,ADAM15,CRKL,PRKAR2A,VEGFC,PLXND1,GNG10,GNAI2,DOCK1,ADAMTS6,RHOA,PLCB3,SEMA4B,MMP9,ARPC4,WNT5A
iCOS-iCOSL Signaling in T Helper Cells	4.76E00	1.7378e-05	1.61E-01	PIK3C2B,HLA-DOA,CD3E,GRB2,CSK,PIK3R5,CD28,SHC1,CALM1 (includes others),LCK,CAMK2D,NFAT5,AKT1,LAT,ITPR3,NFKBIB,PPP3CA,CAMK2G
CTLA4 Signaling in Cytotoxic T Lymphocytes	4.39E00	4.0738e-05	1.68E-01	PIK3C2B,HLA-DOA,PTPN6,CD3E,GRB2,PPP2R2A,PPP2R5D,AP1S2,CLTB,PIK3R5,CD28,LCK,AKT1,LAT,AP1S3,PPP2R5E
Fcγ Receptor-mediated Phagocytosis in Macrophages and Monocytes	4.21E00	6.16595e-05	1.68E-01	RAC2,PTK2B,ARPC5,CDC42,MYO5A,DOCK1,ARF6,AKT1,VAV3,HCK,VAMP3,RAB11A,ACTG2,VASP,FGR,ARPC4
Clathrin-mediated Endocytosis Signaling	3.97E00	0.000107152	1.26E-01	PIK3C2B,RAB5C,GRB2,CLTB,ARPC5,PIK3R5,VEGFC,HIP1,CDC42,ITGB7,ITGB2,ARF6,ARRB2,SYNJ1,PIP5K1C,RAB11A,STAM,ITGB4,ACTG2,HGS,ARPC4,PPP3CA,DNM2,RAB4B
Protein Kinase A Signaling	3.96E00	0.000109648	1.05E-01	PTK2B,PTPN9,PTPN14,MYLK,GSK3A,CDC25B,ROCK2,CDKN3,TGFBR2,PLCD3,DUSP5,NFAT5,CAMK2D,PTPRJ,TGFB1,PPP1CA,NFKBIB,PPP3CA,VASP,PTPN6,PTPRG,PTPRE,YWHAG,PDE10A,PRKAR2A,PTPN18,PYGL,TCF3,GNG10,GNAI2,CALM1 (includes others),RHOA,ITPR3,PLCB3,HIST1H1D,PTPRR,ADCY7,PTPRA,CAMK2G
Actin Cytoskeleton Signaling	3.83E00	0.000147911	1.13E-01	RAC2,PFN1,ARPC5,PIK3R5,TRIO,MYLK,ARHGEF1,MYH11,CDC42,SSH1,ROCK2,SHC1,BAIAP2,ACTG2,IQGAP3,PIK3C2B,GRB2,CRKL,CSK,GSN,DOCK1,TIAM2,PIP5K1C,RHOA,VAV3,ARPC4
IL-4 Signaling	3.68E00	0.00020893	1.73E-01	PIK3C2B,PTPN6,HLA-DOA,IRF4,GRB2,PIK3R5,SYNJ2,SHC1,NFAT5,AKT1,SYNJ1,IRS1,INPP5K
ILK Signaling	3.63E00	0.000234423	1.24E-01	PIK3C2B,PARVA,PPP2R2A,PPP2R5D,PIK3R5,VEGFC,GSK3A,MYH11,CDC42,ITGB7,DOCK1,ITGB2,TGFB1I1,RHOG,AKT1,IRS1,RHOA,RPS6KA4,ITGB4,ACTG2,PPP2R5E,FNBP1,MMP9
Leukocyte Extravasation Signaling	3.61E00	0.000245471	1.22E-01	PIK3C2B,RAC2,CLDN11,SPN,PTK2B,MMP28,CRKL,PIK3R5,MAP3K4,CDC42,GNAI2,ROCK2,ARHGAP5,ITGB2,ITGAM,MAPK14,ARHGAP9,VAV3,RHOA,ACTG2,MMP9,VASP,MMP19,CTNND1
RhoA Signaling	3.6E00	0.000251189	1.48E-01	PFN1,PTK2B,SEPT9,SEPT3,ARPC5,MYLK,ARHGEF1,ROCK2,ARHGAP5,ARHGAP9,LPAR1,PIP5K1C,RHOA,CIT,BAIAP2,ACTG2,ARPC4
NGF Signaling	3.52E00	0.000301995	1.44E-01	PIK3C2B,GRB2,PIK3R5,TRIO,MAP3K4,BAX,CDC42,ROCK2,SHC1,AKT1,RHOG,MAP3K7,RHOA,MAP3K8,RPS6KA4,RPS6KA2
T Cell Receptor Signaling	3.51E00	0.00030903	1.47E-01	PIK3C2B,CD3E,GRB2,CSK,PIK3R5,MALT1,CD8A,CD28,CALM1 (includes others),LCK,NFAT5,BCL10,VAV3,LAT,PPP3CA
RANK Signaling in Osteoclasts	3.5E00	0.000316228	1.52E-01	PIK3C2B,TNFSF11,PTK2B,PIK3R5,MAP3K4,GSN,TNFRSF11A,CALM1 (includes others),AKT1,MAPK14,MAP3K7,MAP3K8,NFKBIB,PPP3CA
Inhibition of Angiogenesis by TSP1	3.49E00	0.000323594	2.5E-01	HSPG2,TGFBR2,CD47,AKT1,MAPK14,SDC1,TGFB1,MMP9
Regulation of IL-2 Expression in Activated and Anergic T Lymphocytes	3.39E00	0.00040738	1.55E-01	CD3E,GRB2,MALT1,TGFBR2,CALM1 (includes others),CD28,NFAT5,TGFB1,BCL10,VAV3,LAT,NFKBIB,PPP3CA
Paxillin Signaling	3.36E00	0.000436516	1.36E-01	PIK3C2B,PARVA,PTK2B,GRB2,CSK,PIK3R5,CDC42,ITGB7,DOCK1,ITGB2,ARF6,ITGAM,MAPK14,ACTG2,ITGB4
Germ Cell-Sertoli Cell Junction Signaling	3.35E00	0.000446684	1.27E-01	PIK3C2B,RAC2,PIK3R5,MAP3K4,CDC42,GSN,TGFBR2,AKT1,RHOG,MAPK14,TGFB1,MAP3K7,RHOA,ZYX,MAP3K8,ACTG2,JUP,CLINT1,FNBP1,CTNND1
Breast Cancer Regulation by Stathmin1	3.32E00	0.00047863	1.17E-01	PIK3C2B,E2F4,PPP2R2A,GRB2,PPP2R5D,PRKAR2A,PIK3R5,ARHGEF1,CDC42,GNG10,ROCK2,GNAI2,CALM1 (includes others),SHC1,STMN1,CAMK2D,RHOA,ITPR3,PLCB3,PPP2R5E,PPP1CA,ADCY7,CAMK2G
Huntington's Disease Signaling	3.29E00	0.000512861	1.09E-01	REST,PIK3R5,HDAC6,SHC1,CTSD,AKT1,GNA15,VAMP3,TCERG1,DNM2,CAPN10,CAPN5,PIK3C2B,RCOR1,GRB2,BAX,HIP1,GNG10,DNAJC5,CAPNS1,CAPN1,HTT,PLCB3,STX16,CASP7
Regulation of Actin-based Motility by Rho	3.17E00	0.000676083	1.51E-01	RAC2,PFN1,ARPC5,MYLK,CDC42,GSN,RHOG,PIP5K1C,RHOA,BAIAP2,ACTG2,FNBP1,ARPC4
Cardiac Hypertrophy Signaling	3.17E00	0.000676083	1.09E-01	PIK3R5,MAP3K4,EIF2B2,TGFBR2,ROCK2,PLCD3,AKT1,RHOG,GNA15,TGFB1,MAP3K7,PPP3CA,PIK3C2B,GRB2,PRKAR2A,GNG10,GNAI2,CALM1 (includes others),MAPK14,IRS1,RHOA,PLCB3,MAP3K8,ADCY7,FNBP1
Thrombin Signaling	3.03E00	0.000933254	1.12E-01	PIK3C2B,GATA1,GRB2,PIK3R5,MYLK,ARHGEF1,GNG10,ROCK2,GNAI2,PLCD3,SHC1,RHOG,AKT1,CAMK2D,MAPK14,GNA15,RHOA,ITPR3,PLCB3,ADCY7,FNBP1,CAMK2G
Role of Macrophages, Fibroblasts and Endothelial Cells in Rheumatoid Arthritis	3.02E00	0.000954993	9.65E-02	SOCS3,CEBPD,PIK3R5,FZD1,CEBPG,ROCK2,IL1R2,PLCD3,ROR2,NFAT5,AKT1,CAMK2D,MAP3K7,TGFB1,NFKBIB,PPP3CA,TNFRSF11B,PIK3C2B,TNFSF11,C5AR1,IL10,VEGFC,TCF3,CALM1 (includes others),MAPK14,RHOA,PLCB3,LRP1,CAMK2G,WNT5A
Role of NFAT in Cardiac Hypertrophy	3E00	0.001	1.12E-01	PIK3C2B,GRB2,PIK3R5,PRKAR2A,GNG10,TGFBR2,HDAC6,GNAI2,PLCD3,SHC1,CALM1 (includes others),MAPK14,CAMK2D,AKT1,MAP3K7,TGFB1,ITPR3,PLCB3,ADCY7,PPP3CA,CAMK2G
Role of Tissue Factor in Cancer	3E00	0.001	1.38E-01	PIK3C2B,PTK2B,PIK3R5,VEGFC,CDC42,F3,LCK,ARRB2,AKT1,MAPK14,GNA15,HCK,RPS6KA4,RPS6KA2,FGR
Actin Nucleation by ARP-WASP Complex	2.97E00	0.00107152	1.52E-01	ROCK2,RHOG,GRB2,RHOA,ARPC5,BAIAP2,CDC42,VASP,FNBP1,ARPC4
Sphingosine-1-phosphate Signaling	2.95E00	0.00112202	1.3E-01	PIK3C2B,S1PR2,PTK2B,PIK3R5,ASAH1,GNAI2,PLCD3,NAAA,AKT1,RHOG,RHOA,PLCB3,ADCY7,FNBP1,CASP7
Remodeling of Epithelial Adherens Junctions	2.95E00	0.00112202	1.67E-01	ARF6,NME1,RAB5C,ARPC5,ZYX,MAPRE2,ACTG2,HGS,ARPC4,DNM2,CTNND1
Superpathway of Inositol Phosphate Compounds	2.91E00	0.00123027	1.08E-01	PIK3C2B,SOCS3,PTPN6,TMEM55B,NUDT3,PPP2R5D,PIK3R5,IPPK,SYNJ2,CDC25B,PLCD3,SYNJ1,PTPRJ,PI4K2A,PPP1R16B,PIP5K1C,PLCB3,INPP5K,PPP2R5E,PPP3CA,NUDT1
Amyloid Processing	2.75E00	0.00177828	1.73E-01	CAPN5,AKT1,MAPK14,CAPNS1,APH1A,CAPN1,PRKAR2A,PSENEN,CAPN10
GM-CSF Signaling	2.62E00	0.00239883	1.52E-01	CSF2RB,SHC1,PIK3C2B,AKT1,CAMK2D,GRB2,HCK,PIK3R5,PPP3CA,CAMK2G
Tight Junction Signaling	2.62E00	0.00239883	1.15E-01	CPSF2,CLDN11,PPP2R2A,PPP2R5D,PRKAR2A,MYLK,MYH11,CDC42,SMURF1,TGFBR2,AKT1,TGFB1,RHOA,CGN,ACTG2,PPP2R5E,VASP,TNFRSF11B
Role of Osteoblasts, Osteoclasts and Chondrocytes in Rheumatoid Arthritis	2.59E00	0.0025704	1.02E-01	PIK3C2B,TNFSF11,PTK2B,IL10,PIK3R5,FZD1,GSN,TNFRSF11A,TCF3,CSF1R,SMURF1,IL1R2,CALM1 (includes others),AKT1,NFAT5,MAPK14,MAP3K7,TGFB1,NFKBIB,LRP1,PPP3CA,TNFRSF11B,WNT5A
Role of NFAT in Regulation of the Immune Response	2.53E00	0.00295121	1.02E-01	PIK3C2B,HLA-DOA,CD3E,GRB2,PIK3R5,GSK3A,GNG10,GNAI2,CD28,CALM1 (includes others),LCK,NFAT5,AKT1,GNA15,LAT,ITPR3,PLCB3,NFKBIB,PPP3CA
Amyotrophic Lateral Sclerosis Signaling	2.49E00	0.00323594	1.3E-01	CAPN5,PIK3C2B,RAB5C,PIK3R5,VEGFC,BAX,ALS2,CAPNS1,CAPN1,BID,CASP7,CAPN10,PPP3CA
Natural Killer Cell Signaling	2.47E00	0.00338844	1.26E-01	RAC2,PIK3C2B,PTPN6,GRB2,PIK3R5,SYNJ2,SHC1,LCK,AKT1,SYNJ1,VAV3,LAT,INPP5K,HCST
Glioblastoma Multiforme Signaling	2.46E00	0.00346737	1.08E-01	PIK3C2B,E2F4,GRB2,PIK3R5,FZD1,CDC42,TCF3,PLCD3,SHC1,AKT1,RHOG,NF1,RHOA,ITPR3,PLCB3,FNBP1,WNT5A
IL-8 Signaling	2.43E00	0.00371535	1.04E-01	PIK3C2B,RAC2,PTK2B,PIK3R5,VEGFC,BAX,GNG10,GNAI2,ROCK2,ITGB2,ARRB2,RHOG,AKT1,ITGAM,CCND3,RHOA,NFKBIB,FNBP1,MMP9,VASP
PI3K Signaling in B Lymphocytes	2.39E00	0.0040738	1.17E-01	CD81,MALT1,PLCD3,CALM1 (includes others),CAMK2D,NFAT5,AKT1,BCL10,IRS1,VAV3,ITPR3,PLCB3,NFKBIB,PPP3CA,CAMK2G
Macropinocytosis Signaling	2.32E00	0.0047863	1.32E-01	ITGB2,PIK3C2B,ARF6,RHOA,ANKFY1,PIK3R5,ITGB4,CDC42,CSF1R,ITGB7
Myc Mediated Apoptosis Signaling	2.3E00	0.00501187	1.5E-01	FADD,SHC1,PIK3C2B,YWHAG,AKT1,GRB2,PIK3R5,BID,BAX
Signaling by Rho Family GTPases	2.28E00	0.00524807	9.27E-02	PIK3C2B,PTK2B,SEPT9,SEPT3,ARPC5,CDH6,PIK3R5,MYLK,ARHGEF1,CDC42,GNG10,ROCK2,GNAI2,STMN1,RHOG,GNA15,PIP5K1C,RHOA,CIT,BAIAP2,ACTG2,FNBP1,ARPC4
GNRH Signaling	2.26E00	0.00549541	1.11E-01	GRB2,PRKAR2A,MAP3K4,CDC42,GNAI2,MAPK14,CAMK2D,GNA15,MAP3K7,ITPR3,PLCB3,MAP3K8,ADCY7,DNM2,CAMK2G
Insulin Receptor Signaling	2.23E00	0.00588844	1.15E-01	SOCS3,PIK3C2B,GRB2,CRKL,PIK3R5,PRKAR2A,GSK3A,EIF2B2,SYNJ2,SHC1,AKT1,SYNJ1,IRS1,INPP5K,PPP1CA
SAPK/JNK Signaling	2.21E00	0.00616595	1.2E-01	FADD,SHC1,RAC2,PIK3C2B,LCK,GRB2,MAP3K7,IRS1,CRKL,PIK3R5,MAP3K4,CDC42
Role of JAK1 and JAK3 in γc Cytokine Signaling	2.2E00	0.00630957	1.43E-01	SHC1,SOCS3,PIK3C2B,IL15RA,PTK2B,GRB2,IRS1,IL21R,PIK3R5
Tec Kinase Signaling	2.19E00	0.00645654	9.71E-02	TNFRSF21,PIK3C2B,PTK2B,PIK3R5,GNG10,FADD,GNAI2,LCK,RHOG,GNA15,RHOA,VAV3,HCK,ACTG2,TNFRSF10A,FNBP1,FGR
Colorectal Cancer Metastasis Signaling	2.19E00	0.00645654	9.43E-02	PIK3C2B,E2F4,MMP28,GRB2,PRKAR2A,PIK3R5,VEGFC,FZD1,BAX,TCF3,BIRC5,GNG10,TGFBR2,RHOG,AKT1,TGFB1,RHOA,ADCY7,FNBP1,MMP9,LRP1,MMP19,WNT5A
Pancreatic Adenocarcinoma Signaling	2.16E00	0.00691831	1.13E-01	PIK3C2B,E2F4,GRB2,PIK3R5,VEGFC,CDC42,CDKN2B,BIRC5,TGFBR2,AKT1,TGFB1,ERBB2,MMP9
fMLP Signaling in Neutrophils	2.13E00	0.0074131	1.09E-01	PIK3C2B,ARPC5,PIK3R5,CDC42,GNG10,GNAI2,CALM1 (includes others),NFAT5,ITPR3,PLCB3,NFKBIB,ARPC4,PPP3CA
Ephrin B Signaling	2.1E00	0.00794328	1.27E-01	ROCK2,GNAI2,RAC2,EPHB4,RGS3,GNA15,VAV3,RHOA,CDC42,GNG10
Gαq Signaling	2.09E00	0.00812831	1.02E-01	PIK3C2B,PTK2B,CSK,PIK3R5,GNG10,ROCK2,CALM1 (includes others),AKT1,RHOG,GNA15,RHOA,ITPR3,PLCB3,NFKBIB,PPP3CA,FNBP1
CDP-diacylglycerol Biosynthesis I	2.07E00	0.00851138	2.67E-01	CDS1,LPCAT4,AGPAT1,AGPAT6
Methionine Degradation I (to Homocysteine)	2.07E00	0.00851138	2.67E-01	PRMT5,FTSJ1,MAT2B,EHMT1
FAK Signaling	2.04E00	0.00912011	1.12E-01	CAPN5,DOCK1,PIK3C2B,AKT1,CAPNS1,GRB2,CSK,CAPN1,PIK3R5,ACTG2,CAPN10
HER-2 Signaling in Breast Cancer	1.98E00	0.0104713	1.25E-01	ITGB2,PIK3C2B,AKT1,GRB2,PIK3R5,GSK3A,ITGB4,ERBB2,CDC42,ITGB7
RAN Signaling	1.97E00	0.0107152	2.22E-01	KPNB1,KPNA4,RAN,KPNA1
Acute Myeloid Leukemia Signaling	1.94E00	0.0114815	1.23E-01	CSF2RB,PIK3C2B,AKT1,GRB2,PIK3R5,JUP,PML,TCF3,CSF1R,PIM2
VEGF Signaling	1.93E00	0.011749	1.16E-01	ROCK2,SHC1,PIK3C2B,PTPN6,AKT1,PTK2B,GRB2,PIK3R5,VEGFC,ACTG2,EIF2B2
Prostanoid Biosynthesis	1.93E00	0.011749	3.33E-01	PTGIS,PTGS1,TBXAS1
T Helper Cell Differentiation	1.89E00	0.0128825	1.3E-01	TGFBR2,CD28,HLA-DOA,IL10,TGFB1,IL12RB1,IL21R,IL10RA,TNFRSF11B
Phosphatidylglycerol Biosynthesis II (Non-plastidic)	1.87E00	0.0134896	2.35E-01	CDS1,LPCAT4,AGPAT1,AGPAT6
Cysteine Biosynthesis III (mammalia)	1.87E00	0.0134896	2.35E-01	PRMT5,FTSJ1,MAT2B,EHMT1
Reelin Signaling in Neurons	1.87E00	0.0134896	1.22E-01	ITGB2,PIK3C2B,LCK,AKT1,CRKL,HCK,PIK3R5,ARHGEF1,LRP8,FGR
Chemokine Signaling	1.85E00	0.0141254	1.32E-01	ROCK2,GNAI2,CALM1 (includes others),MAPK14,CAMK2D,PTK2B,RHOA,PLCB3,CAMK2G
3-phosphoinositide Biosynthesis	1.83E00	0.0147911	9.49E-02	SOCS3,PIK3C2B,PTPN6,NUDT3,PPP2R5D,PIK3R5,CDC25B,PI4K2A,SYNJ1,PTPRJ,PPP1R16B,PIP5K1C,PPP2R5E,PPP3CA,NUDT1
PTEN Signaling	1.82E00	0.0151356	1E-01	MAST2,RAC2,GRB2,PIK3R5,GSK3A,CDC42,TNFRSF11A,SYNJ2,TGFBR2,SHC1,AKT1,SYNJ1,INPP5K
ErbB4 Signaling	1.8E00	0.0158489	1.31E-01	SHC1,PIK3C2B,AKT1,YAP1,GRB2,APH1A,PIK3R5,PSENEN
p70S6K Signaling	1.79E00	0.0162181	1.07E-01	PIK3C2B,YWHAG,GRB2,PPP2R2A,PPP2R5D,PIK3R5,GNAI2,PLCD3,SHC1,AKT1,IRS1,PLCB3,PPP2R5E
D-myo-inositol-5-phosphate Metabolism	1.78E00	0.0165959	9.66E-02	SOCS3,PTPN6,TMEM55B,NUDT3,PPP2R5D,CDC25B,PLCD3,SYNJ1,PTPRJ,PPP1R16B,PLCB3,PPP2R5E,PPP3CA,NUDT1
Epithelial Adherens Junction Signaling	1.78E00	0.0165959	1.04E-01	NOTCH3,ARPC5,MYH11,CDC42,TCF3,TGFBR2,AKT1,RHOA,BAIAP2,ZYX,JUP,ACTG2,CLINT1,ARPC4,CTNND1
3-phosphoinositide Degradation	1.76E00	0.017378	9.59E-02	SOCS3,PTPN6,TMEM55B,NUDT3,PPP2R5D,SYNJ2,CDC25B,SYNJ1,PTPRJ,PPP1R16B,PPP2R5E,INPP5K,PPP3CA,NUDT1
Ephrin A Signaling	1.75E00	0.0177828	1.4E-01	ROCK2,PIK3C2B,EFNA5,VAV3,RHOA,PIK3R5,CDC42
Melatonin Degradation II	1.75E00	0.0177828	5E-01	IL4I1,MAOB
Ephrin Receptor Signaling	1.74E00	0.018197	8.63E-02	RAC2,EPHB4,RGS3,GRB2,CRKL,ARPC5,VEGFC,CDC42,GNG10,ROCK2,GNAI2,SHC1,AKT1,GNA15,EFNA5,RHOA,ARPC4
IL-3 Signaling	1.73E00	0.0186209	1.23E-01	CSF2RB,SHC1,PIK3C2B,PTPN6,AKT1,GRB2,CRKL,PIK3R5,PPP3CA
Inhibition of Matrix Metalloproteases	1.72E00	0.0190546	1.58E-01	HSPG2,SDC1,MMP28,MMP9,LRP1,MMP19
PI3K/AKT Signaling	1.71E00	0.0194984	9.63E-02	YWHAG,GRB2,PPP2R2A,PPP2R5D,GSK3A,SYNJ2,SHC1,AKT1,SYNJ1,MAP3K8,INPP5K,PPP2R5E,NFKBIB
Telomerase Signaling	1.7E00	0.0199526	1.11E-01	HDAC6,TERF2,SHC1,PIK3C2B,AKT1,GRB2,PPP2R2A,PPP2R5D,PIK3R5,TPP1,PPP2R5E
Caveolar-mediated Endocytosis Signaling	1.7E00	0.0199526	1.11E-01	ITGB2,ITGAM,RAB5C,COPA,COPE,ITGB4,ACTG2,ITGB7,DNM2
1D-myo-inositol Hexakisphosphate Biosynthesis II (Mammalian)	1.7E00	0.0199526	2.11E-01	SYNJ2,SYNJ1,IPPK,INPP5K
IL-15 Signaling	1.67E00	0.0213796	1.23E-01	SHC1,PIK3C2B,LCK,IL15RA,AKT1,MAPK14,PIK3R5,AXL
Docosahexaenoic Acid (DHA) Signaling	1.67E00	0.0213796	1.46E-01	PIK3C2B,AKT1,PIK3R5,BID,GSK3A,BAX
Netrin Signaling	1.67E00	0.0213796	1.33E-01	RAC2,NFAT5,ABLIM3,UNC5B,PRKAR2A,PPP3CA
Leptin Signaling in Obesity	1.66E00	0.0218776	1.18E-01	PLCD3,SOCS3,PIK3C2B,AKT1,GRB2,PIK3R5,PRKAR2A,PLCB3,ADCY7
Mitotic Roles of Polo-Like Kinase	1.64E00	0.0229087	1.25E-01	CDC25B,SLK,PPP2R2A,TGFB1,PPP2R5D,WEE1,CAPN1,PPP2R5E
PPARα/RXRα Activation	1.62E00	0.0239883	9.25E-02	GRB2,PRKAR2A,TGFBR2,CAND1,IL1R2,PLCD3,SHC1,MAPK14,GNA15,GPD2,MAP3K7,TGFB1,IRS1,PLCB3,NFKBIB,ADCY7
Role of PKR in Interferon Induction and Antiviral Response	1.62E00	0.0239883	1.36E-01	FADD,AKT1,MAPK14,MAP3K7,BID,NFKBIB
Production of Nitric Oxide and Reactive Oxygen Species in Macrophages	1.59E00	0.025704	9.14E-02	PIK3C2B,PTPN6,PPP2R2A,PPP2R5D,PIK3R5,MAP3K4,AKT1,RHOG,MAPK14,MAP3K7,RHOA,MAP3K8,PPP2R5E,NFKBIB,PPP1CA,FNBP1,TNFRSF11B
Apoptosis Signaling	1.57E00	0.0269153	1.09E-01	CAPN5,CAPNS1,CAPN1,LMNA,BID,BAX,NFKBIB,BAK1,CASP7,CAPN10
Wnt/β-catenin Signaling	1.56E00	0.0275423	9.41E-02	PPARD,PPP2R2A,PPP2R5D,GSK3A,FZD1,TCF3,RARG,TGFBR2,AKT1,MAP3K7,TGFB1,TLE3,DVL3,PPP2R5E,LRP1,WNT5A
Virus Entry via Endocytic Pathways	1.54E00	0.0288403	1.09E-01	ITGB2,RAC2,PIK3C2B,CLTB,PIK3R5,ITGB4,ACTG2,CDC42,ITGB7,DNM2
IL-2 Signaling	1.54E00	0.0288403	1.25E-01	SHC1,PIK3C2B,LCK,AKT1,PTK2B,GRB2,PIK3R5
Cyclins and Cell Cycle Regulation	1.53E00	0.0295121	1.03E-01	HDAC6,E2F4,CCND3,PPP2R2A,TGFB1,PPP2R5D,WEE1,PPP2R5E,CDKN2B
CREB Signaling in Neurons	1.51E00	0.030903	8.65E-02	PIK3C2B,GRB2,PIK3R5,PRKAR2A,GNG10,GNAI2,PLCD3,SHC1,CALM1 (includes others),CAMK2D,AKT1,GNA15,ITPR3,PLCB3,ADCY7,CAMK2G
Role of JAK2 in Hormone-like Cytokine Signaling	1.49E00	0.0323594	1.47E-01	SHC1,SOCS3,PTPN6,IRS1,SH2B3
Gα12/13 Signaling	1.48E00	0.0331131	9.76E-02	ROCK2,PIK3C2B,AKT1,LPAR1,PTK2B,VAV3,RHOA,PIK3R5,CDH6,ARHGEF1,CDC42,NFKBIB
Role of CHK Proteins in Cell Cycle Checkpoint Control	1.46E00	0.0346737	1.23E-01	E2F4,PPP2R2A,PPP2R5D,TLK1,PPP2R5E,RAD1,NBN
Erythropoietin Signaling	1.46E00	0.0346737	1.08E-01	SHC1,SOCS3,PIK3C2B,PTPN6,AKT1,GRB2,PIK3R5,NFKBIB
Melatonin Signaling	1.46E00	0.0346737	1.18E-01	GNAI2,PLCD3,CALM1 (includes others),CAMK2D,RORA,PRKAR2A,PLCB3,CAMK2G
RhoGDI Signaling	1.45E00	0.0354813	8.42E-02	ARPC5,CDH6,ARHGEF1,CDC42,GNG10,ROCK2,ARHGAP5,GNAI2,RHOG,GNA15,ARHGAP9,PIP5K1C,RHOA,ACTG2,FNBP1,ARPC4
Triacylglycerol Biosynthesis	1.44E00	0.0363078	1.52E-01	LPCAT4,AGPAT1,LPIN2,AGPAT6,PPAP2C
Ceramide Signaling	1.44E00	0.0363078	1.07E-01	CTSD,PIK3C2B,AKT1,S1PR2,PPP2R2A,PPP2R5D,PIK3R5,PPP2R5E,TNFRSF11B
HMGB1 Signaling	1.43E00	0.0371535	1.03E-01	PIK3C2B,AKT1,RHOG,MAPK14,KAT6A,RHOA,PIK3R5,CDC42,FNBP1,TNFRSF11B
ErbB2-ErbB3 Signaling	1.42E00	0.0380189	1.21E-01	SHC1,PIK3C2B,AKT1,GRB2,PIK3R5,GSK3A,ERBB2
EGF Signaling	1.42E00	0.0380189	1.21E-01	SHC1,PIK3C2B,AKT1,MAPK14,GRB2,ITPR3,PIK3R5
Glioma Signaling	1.4E00	0.0398107	9.43E-02	SHC1,CALM1 (includes others),PIK3C2B,E2F4,AKT1,CAMK2D,GRB2,PIK3R5,CDKN2B,CAMK2G
MSP-RON Signaling Pathway	1.4E00	0.0398107	1.28E-01	CSF2RB,ITGB2,PIK3C2B,ITGAM,PIK3R5,ACTG2
Ceramide Degradation	1.38E00	0.0416869	3.33E-01	NAAA,ASAH1
NF-κB Signaling	1.38E00	0.0416869	8.88E-02	PIK3C2B,TNFSF11,PIK3R5,MALT1,TNFRSF11A,TGFBR2,IL1R2,LCK,TNIP1,AKT1,MAP3K7,BCL10,MAP3K8,NFKBIB,TNFRSF11B
Tumoricidal Function of Hepatic Natural Killer Cells	1.36E00	0.0436516	1.67E-01	FADD,BID,BAX,CASP7
nNOS Signaling in Neurons	1.35E00	0.0446684	1.3E-01	CAPN5,CALM1 (includes others),CAPNS1,CAPN1,CAPN10,PPP3CA
Fc Epsilon RI Signaling	1.35E00	0.0446684	9.91E-02	SYNJ2,RAC2,PIK3C2B,AKT1,MAPK14,SYNJ1,GRB2,VAV3,LAT,PIK3R5,INPP5K
TGF-β Signaling	1.35E00	0.0446684	1.01E-01	TGFBR2,MAPK14,GRB2,MAP3K7,TGFB1,SKI,TFE3,TGIF1,SMURF1
IL-17A Signaling in Fibroblasts	1.34E00	0.0457088	1.28E-01	MAPK14,MAP3K7,CEBPD,CXCL5,NFKBIB
FLT3 Signaling in Hematopoietic Progenitor Cells	1.33E00	0.0467735	1.1E-01	SHC1,PIK3C2B,AKT1,MAPK14,GRB2,PIK3R5,RPS6KA4,RPS6KA2
PEDF Signaling	1.33E00	0.0467735	1.04E-01	ROCK2,PIK3C2B,AKT1,MAPK14,RHOA,PIK3R5,NFKBIB,CASP7
CXCR4 Signaling	1.32E00	0.047863	8.75E-02	PIK3C2B,PIK3R5,GNG10,ROCK2,GNAI2,DOCK1,AKT1,RHOG,GNA15,RHOA,ITPR3,PLCB3,ADCY7,FNBP1
Gap Junction Signaling	1.32E00	0.047863	8.97E-02	DBN1,PIK3C2B,GRB2,PIK3R5,PRKAR2A,GNAI2,PLCD3,AKT1,LPAR1,ITPR3,PLCB3,ACTG2,ADCY7,PPP3CA
Regulation of the Epithelial-Mesenchymal Transition Pathway	1.32E00	0.047863	8.56E-02	PIK3C2B,GRB2,PIK3R5,PSENEN,FZD1,TCF3,SMURF1,TGFBR2,AKT1,TGFB1,RHOA,APH1A,ZEB2,DVL3,MMP9,WNT5A
Melanocyte Development and Pigmentation Signaling	1.32E00	0.047863	1.03E-01	SHC1,PIK3C2B,PTPN6,GRB2,PIK3R5,PRKAR2A,RPS6KA4,RPS6KA2,ADCY7
Induction of Apoptosis by HIV1	1.32E00	0.047863	1.11E-01	FADD,SLC25A13,BID,BAX,NFKBIB,BAK1,TNFRSF11B
Retinoic acid Mediated Apoptosis Signaling	1.32E00	0.047863	1.15E-01	FADD,CRABP2,BID,PARP12,PARP3,TNFRSF10A,RARG

## Sheet: 3D
Supplementary Table S3D. 135 surface protein coding gene with differential expression (DE) and alternative splicing (AS) signatures in PDAC compared to normal pancreas
				Differential expression (DE)					Alternative splicing (AS)
ID	Gene.Name	symbol	transcript_cluster_ID	logFC	regulated	AveExpr	P.Value	adj.P.Val	probeset_ID	chromosome	strand	start	stop	class	logFC..FIRMA.	AS_calls	P.Value	adj.P.Val	adj.pValue.probeset (ANOSVA)	adj.pValue.probe (ANOSVA)	ens_exon_ids	Ensembl_splicing_event_set
ENSG00000186318	beta-site APP-cleaving enzyme 1	BACE1	3393257	-2.23671	downregulated	8.33245	6.57e-15	3.77e-12	3393298	chr11	-	117186884	117186932	core	4.16579	included	3.57112e-11	6.00716e-09	4.62919e-23	1.32856e-08	AK075049-1|ENSE00002180700|ENSE00002562327|ENSE00002572976	AFE
ENSG00000105707	hepsin	HPN	3830065	-2.05336	downregulated	7.04939	8.29e-14	1.92e-11	3830068	chr19	+	35532635	35532706	core	2.10461	included	2.49488e-09	1.54757e-07	2.06194e-11	5.65309e-07	ENSE00001638672	IR
ENSG00000108405	purinergic receptor P2X, ligand-gated ion channel, 1	P2RX1	3741769	-1.83377	downregulated	7.08129	2.21e-11	1.19e-09	3741793	chr17	-	3819386	3819464	core	3.04139	included	2.49251e-09	1.54712e-07	7.84415e-16	7.05243e-11	ENSE00001134812	none
ENSG00000167614	tweety homolog 1 (Drosophila)	TTYH1	3841439	-1.4638	downregulated	6.90864	2.4e-12	2.27e-10	3841452	chr19	+	54940497	54940523	core	-2.25843	skipped	2.38529e-08	8.87808e-07	2.54126e-12	2.606e-10	ENSE00001824557|ENSE00002455651|ENSE00002527929	none
ENSG00000105675	ATPase, H+/K+ exchanging, alpha polypeptide	ATP4A	3859832	-1.43086	downregulated	6.08765	1.79e-13	3.34e-11	3859847	chr19	-	36046074	36046183	core	-2.55993	skipped	5.28328e-10	4.65988e-08	8.97749e-23	1.58372e-08	AK308474-4|ENSE00002469081	CE
ENSG00000167972	ATP-binding cassette, sub-family A (ABC1), member 3	ABCA3	3676763	-1.10728	downregulated	6.67511	8.24e-08	6.1e-07	3676773	chr16	-	2331028	2331187	core	-2.08642	skipped	1.77528e-08	7.07641e-07	4.47087e-17	6.03785e-07	ENSE00001610244|U66675-4	none
ENSG00000131378	raftlin, lipid raft linker 1	RFTN1	2664640	1.0013	upregulated	8.27202	3.52e-09	5.31e-08	2664656	chr3	-	16358394	16358478	core	-2.55641	skipped	1.1942e-09	8.77914e-08	1.06831e-15	6.03769e-08	ENSE00001361162|ENSE00001777050|ENSE00001827644	none
ENSG00000170624	sarcoglycan, delta (35kDa dystrophin-associated glycoprotein)	SGCD	2837029	1.01607	upregulated	6.55502	1.66e-05	4.93e-05	2837091	chr5	+	155754141	155754236	core	-2.37737	skipped	8.14738e-10	6.52941e-08	1.91857e-13	1.65499e-09	ENSE00001357905|ENSE00002117251|ENSE00002138895	none
ENSG00000169855	roundabout, axon guidance receptor, homolog 1 (Drosophila); similar to roundabout 1 isoform b	ROBO1	2683763	1.01891	upregulated	7.93745	1.04e-07	7.32e-07	2683877	chr3	-	79174606	79174645	core	-4.67077	skipped	9.38567e-09	4.31054e-07	1.59621e-46	5.72039e-15	ENSE00001813242	none
ENSG00000169855	roundabout, axon guidance receptor, homolog 1 (Drosophila); similar to roundabout 1 isoform b	ROBO1	2683763	1.01891	upregulated	7.93745	1.04e-07	7.32e-07	2683870	chr3	-	79068256	79068319	core	-3.28985	skipped	1.01076e-08	4.55307e-07	1.59621e-46	5.72039e-15	ENSE00001656624	none
ENSG00000169855	roundabout, axon guidance receptor, homolog 1 (Drosophila); similar to roundabout 1 isoform b	ROBO1	2683763	1.01891	upregulated	7.93745	1.04e-07	7.32e-07	2683785	chr3	-	78695311	78695340	core	-2.49569	skipped	1.20618e-09	8.85561e-08	1.59621e-46	5.72039e-15	ENSE00002360719|ENSE00002399077	none
ENSG00000169855	roundabout, axon guidance receptor, homolog 1 (Drosophila); similar to roundabout 1 isoform b	ROBO1	2683763	1.01891	upregulated	7.93745	1.04e-07	7.32e-07	2683766	chr3	-	78649299	78649444	core	2.73577	included	4.30955e-09	2.35589e-07	1.59621e-46	5.72039e-15	ENSE00002393908|ENSE00002400975	none
ENSG00000169855	roundabout, axon guidance receptor, homolog 1 (Drosophila); similar to roundabout 1 isoform b	ROBO1	2683763	1.01891	upregulated	7.93745	1.04e-07	7.32e-07	2683792	chr3	-	78708838	78708917	core	3.35115	included	3.54243e-09	2.02624e-07	1.59621e-46	5.72039e-15	ENSE00002327306|ENSE00002429560	none
ENSG00000179913	UDP-GlcNAc betaGal beta-1,3-N-acetylglucosaminyltransferase 3	B3GNT3	3824596	1.01988	upregulated	8.30909	1.32e-05	4.03e-05	3824601	chr19	+	17918894	17918922	core	-2.60485	skipped	1.55845e-12	5.66729e-10	7.74927e-32	4.87858e-16	BC066876-2|ENSE00001219609	A3SS
ENSG00000179913	UDP-GlcNAc betaGal beta-1,3-N-acetylglucosaminyltransferase 3	B3GNT3	3824596	1.01988	upregulated	8.30909	1.32e-05	4.03e-05	3824606	chr19	+	17923193	17923688	core	2.508	included	2.70536e-10	2.7915e-08	7.74927e-32	4.87858e-16	AK225478-4	none
ENSG00000179913	UDP-GlcNAc betaGal beta-1,3-N-acetylglucosaminyltransferase 3	B3GNT3	3824596	1.01988	upregulated	8.30909	1.32e-05	4.03e-05	3824604	chr19	+	17922509	17922863	core	2.6671	included	4.4708e-12	1.24504e-09	7.74927e-32	4.87858e-16	AK225478-3	none
ENSG00000179913	UDP-GlcNAc betaGal beta-1,3-N-acetylglucosaminyltransferase 3	B3GNT3	3824596	1.01988	upregulated	8.30909	1.32e-05	4.03e-05	3824605	chr19	+	17922878	17922931	core	3.10518	included	8.50039e-13	3.7022e-10	7.74927e-32	4.87858e-16	AK075434-3|ENSE00001323238	none
ENSG00000213281	neuroblastoma RAS viral (v-ras) oncogene homolog	NRAS	2429261	1.02509	upregulated	9.07593	4.5e-08	3.84e-07	2429274	chr1	-	115259370	115259474	core	-5.43803	skipped	1.33704e-10	1.64018e-08	8.92677e-27	1.661e-07	NA	CNE
ENSG00000140575	IQ motif containing GTPase activating protein 1	IQGAP1	3608113	1.03155	upregulated	9.96059	2.27e-12	2.18e-10	3608114	chr15	+	90931481	90931572	core	-6.08182	skipped	2.80134e-12	8.82242e-10	2.54715e-37	1.09905e-11	ENSE00001304261|ENSE00002552641|ENSE00002573381	none
ENSG00000140575	IQ motif containing GTPase activating protein 1	IQGAP1	3608113	1.03155	upregulated	9.96059	2.27e-12	2.18e-10	3608115	chr15	+	90931574	90931608	core	-5.59897	skipped	3.25387e-12	9.82392e-10	2.54715e-37	1.09905e-11	ENSE00001304261|ENSE00002540214|ENSE00002552641|ENSE00002573381	none
ENSG00000167613	leukocyte-associated immunoglobulin-like receptor 1	LAIR1	3870824	1.05309	upregulated	8.37953	5.62e-08	4.53e-07	3870830	chr19	-	54867928	54867959	core	-4.06087	skipped	1.47769e-11	3.0892e-09	7.1183e-23	4.73814e-10	AK309895-5|ENSE00001811489|ENSE00001910011	IR
ENSG00000167613	leukocyte-associated immunoglobulin-like receptor 1	LAIR1	3870824	1.05309	upregulated	8.37953	5.62e-08	4.53e-07	3870826	chr19	-	54866467	54866718	core	2.49011	included	8.37907e-10	6.67046e-08	7.1183e-23	4.73814e-10	ENSE00001270477|ENSE00001509621|ENSE00001509623|ENSE00002478247|ENSE00002479132	none
ENSG00000167613	leukocyte-associated immunoglobulin-like receptor 1	LAIR1	3870824	1.05309	upregulated	8.37953	5.62e-08	4.53e-07	3870843	chr19	-	54872640	54872666	core	3.44164	included	1.52536e-12	5.56498e-10	7.1183e-23	4.73814e-10	ENSE00001595348|ENSE00001598458|ENSE00001767971|ENSE00001792439|ENSE00001816187|ENSE00001820073|ENSE00001856335|ENSE00002460572|ENSE00002506329|ENSE00002512317|ENSE00002514106|ENSE00002514217|ENSE00002529173	A3SS
ENSG00000124209	RAB22A, member RAS oncogene family	RAB22A	3890870	1.058	upregulated	8.71976	6.71e-13	8.53e-11	3890871	chr20	+	56884771	56884798	core	-5.53287	skipped	1.2641e-13	9.34501e-11	1.68921e-18	8.92644e-07	ENSE00000845802	none
ENSG00000124209	RAB22A, member RAS oncogene family	RAB22A	3890870	1.058	upregulated	8.71976	6.71e-13	8.53e-11	3890872	chr20	+	56884827	56884978	core	-3.67327	skipped	6.46612e-12	1.65508e-09	1.68921e-18	8.92644e-07	ENSE00000845802|ENSE00001955636	none
ENSG00000147416	ATPase, H+ transporting, lysosomal 56/58kDa, V1 subunit B2	ATP6V1B2	3088544	1.06384	upregulated	9.85316	2.14e-10	6.43e-09	3088545	chr8	+	20054707	20054879	core	-7.70958	skipped	5.68108e-13	2.78156e-10	3.35444e-38	2.27794e-18	ENSE00001176898	none
ENSG00000147416	ATPase, H+ transporting, lysosomal 56/58kDa, V1 subunit B2	ATP6V1B2	3088544	1.06384	upregulated	9.85316	2.14e-10	6.43e-09	3088546	chr8	+	20054940	20055036	core	-7.08618	skipped	3.60157e-12	1.05488e-09	3.35444e-38	2.27794e-18	AK294163-1|AK294163-2|ENSE00001176898|ENSE00002092147|ENSE00002122186|ENSE00002131014|ENSE00002132897|ENSE00002240304|ENSE00002311484	none
ENSG00000182220	ATPase, H+ transporting, lysosomal accessory protein 2	ATP6AP2	3974556	1.07379	upregulated	9.30592	4.69e-11	2.15e-09	3974558	chrX	+	40440232	40440269	core	-5.37153	skipped	3.39406e-12	1.01519e-09	7.08656e-22	8.86086e-07	ENSE00001664302|ENSE00001682431|ENSE00001763356|ENSE00001828856|ENSE00002202964|ENSE00002252006|ENSE00002300420|ENSE00002561381|ENSE00002575011	none
ENSG00000137575	syndecan binding protein (syntenin)	SDCBP	3099750	1.07603	upregulated	10.4036	1.5e-09	2.72e-08	3099755	chr8	+	59465741	59465862	core	-7.47459	skipped	1.23844e-09	9.03256e-08	7.5704e-15	5.55897e-08	ENSE00001423873|ENSE00001692000|ENSE00002103063|ENSE00002111261|ENSE00002114139|ENSE00002122334|ENSE00002127977|ENSE00002130974|ENSE00002135633	AFE
ENSG00000073712	fermitin family homolog 2 (Drosophila)	FERMT2	3564919	1.07987	upregulated	8.50636	2.38e-05	6.75e-05	3564971	chr14	-	53417700	53417746	core	-5.44987	skipped	7.01312e-11	1.00133e-08	2.43677e-34	3.25957e-23	ENSE00001364235|ENSE00002492099|ENSE00002533015	AFE
ENSG00000162645	guanylate binding protein 2, interferon-inducible	GBP2	2421925	1.08147	upregulated	6.81594	1.97e-09	3.38e-08	2421964	chr1	-	89597945	89598086	core	-3.37017	skipped	6.11225e-11	8.99566e-09	3.44542e-24	1.11939e-14	ENSE00001242533	CNE
ENSG00000162645	guanylate binding protein 2, interferon-inducible	GBP2	2421925	1.08147	upregulated	6.81594	1.97e-09	3.38e-08	2421968	chr1	-	89615000	89615221	core	-3.03906	skipped	1.17122e-10	1.48373e-08	3.44542e-24	1.11939e-14	NA	CNE
ENSG00000162645	guanylate binding protein 2, interferon-inducible	GBP2	2421925	1.08147	upregulated	6.81594	1.97e-09	3.38e-08	2421981	chr1	-	89630414	89630443	core	-2.92316	skipped	1.4055e-08	5.89191e-07	3.44542e-24	1.11939e-14	ENSE00001671363	CNE
ENSG00000162645	guanylate binding protein 2, interferon-inducible	GBP2	2421925	1.08147	upregulated	6.81594	1.97e-09	3.38e-08	2421961	chr1	-	89597498	89597810	core	-2.80925	skipped	9.12586e-10	7.14101e-08	3.44542e-24	1.11939e-14		CNE
ENSG00000162645	guanylate binding protein 2, interferon-inducible	GBP2	2421925	1.08147	upregulated	6.81594	1.97e-09	3.38e-08	2421987	chr1	-	89641627	89641708	core	-2.71	skipped	5.77991e-09	2.94146e-07	3.44542e-24	1.11939e-14	NA	CNE
ENSG00000162645	guanylate binding protein 2, interferon-inducible	GBP2	2421925	1.08147	upregulated	6.81594	1.97e-09	3.38e-08	2421970	chr1	-	89616103	89616157	core	-2.60498	skipped	4.25978e-09	2.33835e-07	3.44542e-24	1.11939e-14	ENSE00001607708	CNE
ENSG00000162645	guanylate binding protein 2, interferon-inducible	GBP2	2421925	1.08147	upregulated	6.81594	1.97e-09	3.38e-08	2421962	chr1	-	89597853	89597889	core	-2.58532	skipped	5.64178e-10	4.90296e-08	3.44542e-24	1.11939e-14		CNE
ENSG00000162645	guanylate binding protein 2, interferon-inducible	GBP2	2421925	1.08147	upregulated	6.81594	1.97e-09	3.38e-08	2421935	chr1	-	89575388	89575553	core	2.3187	included	2.71494e-12	8.63767e-10	3.44542e-24	1.11939e-14	ENSE00001671182|ENSE00001909627	none
ENSG00000162645	guanylate binding protein 2, interferon-inducible	GBP2	2421925	1.08147	upregulated	6.81594	1.97e-09	3.38e-08	2421954	chr1	-	89587585	89587618	core	3.45609	included	3.23164e-09	1.8923e-07	3.44542e-24	1.11939e-14	AK057968-2|ENSE00002151490	none
ENSG00000112378	PERP, TP53 apoptosis effector	PERP	2976360	1.08458	upregulated	9.48524	2.56e-05	7.21e-05	2976389	chr6	-	138428282	138428307	core	-3.69801	skipped	1.453e-10	1.73386e-08	4.00413e-10	6.42492e-09	AK097958-2|ENSE00000798930|ENSE00001684017	CNE
ENSG00000166068	sprouty-related, EVH1 domain containing 1	SPRED1	3589141	1.08617	upregulated	8.54076	5.02e-10	1.17e-08	3589143	chr15	+	38545154	38545256	core	-3.39637	skipped	3.05583e-11	5.3031e-09	8.65222e-34	3.30799e-13	ENSE00001172372	none
ENSG00000166068	sprouty-related, EVH1 domain containing 1	SPRED1	3589141	1.08617	upregulated	8.54076	5.02e-10	1.17e-08	3589176	chr15	+	38643231	38643460	core	2.18985	included	9.96421e-09	4.49931e-07	8.65222e-34	3.30799e-13	ENSE00001251369	none
ENSG00000120063	guanine nucleotide binding protein (G protein), alpha 13	GNA13	3767339	1.08782	upregulated	8.74265	8.75e-11	3.31e-09	3767361	chr17	-	63052629	63052711	core	-2.9143	skipped	4.74065e-11	7.46594e-09	2.07509e-15	7.79105e-11	AK301699-1|ENSE00001229026|ENSE00001714639	AFE
ENSG00000072694	Fc fragment of IgG, low affinity IIb, receptor (CD32); Fc fragment of IgG, low affinity IIc, receptor for (CD32)	FCGR2B	2363808	1.0957	upregulated	7.73219	8.27e-06	2.7e-05	2363834	chr1	+	161643256	161643290	core	-2.76052	skipped	2.25245e-08	8.49412e-07	3.48328e-11	1.82172e-08	ENSE00002256229	CE
ENSG00000130303	NPC-A-7; bone marrow stromal cell antigen 2	BST2	3854454	1.10731	upregulated	7.2104	7.81e-06	2.57e-05	3854465	chr19	-	17516385	17516409	core	-4.79853	skipped	5.12317e-10	4.55267e-08	6.33104e-17	8.98086e-19	ENSE00001666041|ENSE00001728588	none
ENSG00000130303	NPC-A-7; bone marrow stromal cell antigen 2	BST2	3854454	1.10731	upregulated	7.2104	7.81e-06	2.57e-05	3854466	chr19	-	17516422	17516451	core	-3.36648	skipped	9.40168e-09	4.31254e-07	6.33104e-17	8.98086e-19	ENSE00001666041|ENSE00001728588	none
ENSG00000130303	NPC-A-7; bone marrow stromal cell antigen 2	BST2	3854454	1.10731	upregulated	7.2104	7.81e-06	2.57e-05	3854462	chr19	-	17516100	17516232	core	-2.26979	skipped	2.71053e-08	9.82978e-07	6.33104e-17	8.98086e-19	ENSE00001257477|ENSE00001666041|ENSE00001728588	AFE
ENSG00000104093	Dmx-like 2	DMXL2	3624145	1.11382	upregulated	7.74948	7.34e-08	5.57e-07	3624231	chr15	-	51914762	51914881	core	-3.70381	skipped	1.35434e-09	9.65633e-08	1.07764e-31	1.74662e-09	ENSE00002539401|ENSE00002541090|ENSE00002542276	AFE
ENSG00000054277	opsin 3	OPN3	2463482	1.11718	upregulated	7.81607	9.33e-06	2.99e-05	2463512	chr1	-	241803588	241803612	core	-4.37836	skipped	2.10354e-08	8.06946e-07	3.21369e-22	1.4742e-08	ENSE00000331307|ENSE00001826221|ENSE00001862473|ENSE00001868270	AFE
ENSG00000054277	opsin 3	OPN3	2463482	1.11718	upregulated	7.81607	9.33e-06	2.99e-05	2463511	chr1	-	241803508	241803556	core	-4.27624	skipped	1.55159e-10	1.81638e-08	3.21369e-22	1.4742e-08	ENSE00000331307|ENSE00001826221|ENSE00001862473|ENSE00001868270|ENSE00001917458	AFE
ENSG00000139974	solute carrier family 38, member 6	SLC38A6	3538789	1.11802	upregulated	6.57352	9.42e-08	6.76e-07	3538790	chr14	+	61447893	61447949	core	-4.2248	skipped	9.96338e-11	1.30296e-08	5.32199e-19	2.9488e-07	ENSE00002140710|ENSE00002199155|ENSE00002311183	AFE
ENSG00000139974	solute carrier family 38, member 6	SLC38A6	3538789	1.11802	upregulated	6.57352	9.42e-08	6.76e-07	3538791	chr14	+	61448003	61448095	core	-2.70761	skipped	2.02801e-10	2.25403e-08	5.32199e-19	2.9488e-07	ENSE00001520356|ENSE00001679328|ENSE00002140710|ENSE00002149066|ENSE00002199155|ENSE00002311183|ENSE00002442193	AFE
ENSG00000166710	beta-2-microglobulin	B2M	3592023	1.12014	upregulated	11.5408	2.82e-10	7.88e-09	3592024	chr15	+	45003685	45003725	core	-6.85021	skipped	1.04619e-15	3.40748e-12	1.31929e-37	2.38048e-14	ENSE00001549961|ENSE00002229478|ENSE00002269792|ENSE00002542205|ENSE00002545470|ENSE00002546522|ENSE00002562227|ENSE00002571227	A5SS
ENSG00000166710	beta-2-microglobulin	B2M	3592023	1.12014	upregulated	11.5408	2.82e-10	7.88e-09	3592044	chr15	+	45009918	45009947	core	3.27895	included	6.13618e-09	3.07929e-07	1.31929e-37	2.38048e-14	ENSE00001397726|ENSE00002557417|ENSE00002562990|ENSE00002564949|V00567-4	IR
ENSG00000011600	TYRO protein tyrosine kinase binding protein	TYROBP	3860137	1.12499	upregulated	9.16622	3.48e-06	1.29e-05	3860154	chr19	-	36399152	36399186	core	-5.59874	skipped	2.03149e-09	1.32062e-07	2.09156e-23	8.5928e-24	ENSE00000862902	A3SS
ENSG00000011600	TYRO protein tyrosine kinase binding protein	TYROBP	3860137	1.12499	upregulated	9.16622	3.48e-06	1.29e-05	3860139	chr19	-	36395355	36395470	core	2.67722	included	1.1816e-12	4.67513e-10	2.09156e-23	8.5928e-24	ENSE00000862901	none
ENSG00000011600	TYRO protein tyrosine kinase binding protein	TYROBP	3860137	1.12499	upregulated	9.16622	3.48e-06	1.29e-05	3860140	chr19	-	36395471	36395526	core	2.96795	included	4.47282e-09	2.42303e-07	2.09156e-23	8.5928e-24	ENSE00000862901	none
ENSG00000099282	tetraspanin 15	TSPAN15	3250373	1.13752	upregulated	9.32693	3.82e-07	2.04e-06	3250374	chr10	+	71211232	71211316	core	-6.14381	skipped	2.24244e-11	4.2492e-09	3.40591e-15	6.23509e-10	ENSE00001811838|ENSE00001886704	none
ENSG00000165029	ATP-binding cassette, sub-family A (ABC1), member 1	ABCA1	3218528	1.15466	upregulated	8.52305	1.2e-07	8.14e-07	3218656	chr9	-	107690333	107690359	core	-7.16439	skipped	2.30628e-09	1.45101e-07	6.81666e-55	1.16172e-25	ENSE00001464476|ENSE00001810407	none
ENSG00000165029	ATP-binding cassette, sub-family A (ABC1), member 1	ABCA1	3218528	1.15466	upregulated	8.52305	1.2e-07	8.14e-07	3218583	chr9	-	107581107	107581134	core	-5.29818	skipped	1.43895e-12	5.31879e-10	6.81666e-55	1.16172e-25	ENSE00001089520	none
ENSG00000165029	ATP-binding cassette, sub-family A (ABC1), member 1	ABCA1	3218528	1.15466	upregulated	8.52305	1.2e-07	8.14e-07	3218640	chr9	-	107665981	107666052	core	-3.62783	skipped	2.2882e-09	1.44449e-07	6.81666e-55	1.16172e-25	ENSE00002201214	CE
ENSG00000169851	protocadherin 7	PCDH7	2722823	1.15901	upregulated	6.97634	1.03e-06	4.63e-06	2722833	chr4	+	30723054	30723078	core	-4.24988	skipped	3.78153e-11	6.2998e-09	2.67117e-29	7.16132e-16	AB006757-1|BC020338-1|ENSE00001322529	IR
ENSG00000169851	protocadherin 7	PCDH7	2722823	1.15901	upregulated	6.97634	1.03e-06	4.63e-06	2722836	chr4	+	30723789	30723816	core	-2.9579	skipped	5.25235e-10	4.63624e-08	2.67117e-29	7.16132e-16	AB006757-1|ENSE00001322529	IR
ENSG00000169851	protocadherin 7	PCDH7	2722823	1.15901	upregulated	6.97634	1.03e-06	4.63e-06	2722838	chr4	+	30724238	30725664	core	2.06824	included	1.30667e-10	1.6121e-08	2.67117e-29	7.16132e-16		IR
ENSG00000105854	paraoxonase 2	PON2	3061997	1.16603	upregulated	8.82823	2.27e-06	8.98e-06	3062041	chr7	-	95064274	95064303	core	-5.95372	skipped	9.77493e-10	7.52318e-08	2.91998e-31	1.27565e-14	ENSE00001633847|ENSE00001662881|ENSE00001848019|ENSE00001865942|ENSE00001889293|ENSE00001915232|ENSE00001938403|ENSE00001942486|ENSE00001943453	none
ENSG00000204381	layilin	LAYN	3348568	1.17004	upregulated	6.89901	5.6e-09	7.55e-08	3348569	chr11	+	111411318	111411506	core	-3.96232	skipped	1.20105e-11	2.65585e-09	1.39904e-18	1.14309e-10	ENSE00002146005|ENSE00002167877|ENSE00002190861|ENSE00002262405|ENSE00002310101|ENSE00002559504|ENSE00002561737	AFE
ENSG00000204381	layilin	LAYN	3348568	1.17004	upregulated	6.89901	5.6e-09	7.55e-08	3348570	chr11	+	111411574	111411653	core	-3.90043	skipped	2.5287e-09	1.56596e-07	1.39904e-18	1.14309e-10	ENSE00002146005|ENSE00002167877|ENSE00002190861|ENSE00002262405|ENSE00002310101|ENSE00002559504|ENSE00002561737	AFE
ENSG00000196924	filamin A, alpha (actin binding protein 280)	FLNA	4027176	1.17961	upregulated	10.3747	5.2e-09	7.15e-08	4027247	chrX	-	153595110	153595218	core	-3.41053	skipped	1.90912e-11	3.74831e-09	1.85044e-22	7.09019e-07	ENSE00001766993	none
ENSG00000196924	filamin A, alpha (actin binding protein 280)	FLNA	4027176	1.17961	upregulated	10.3747	5.2e-09	7.15e-08	4027243	chrX	-	153593750	153593853	core	-2.79763	skipped	1.49725e-10	1.76632e-08	1.85044e-22	7.09019e-07	ENSE00001801647	none
ENSG00000161638	integrin, alpha 5 (fibronectin receptor, alpha polypeptide)	ITGA5	3456732	1.18995	upregulated	9.16512	3.35e-06	1.25e-05	3456781	chr12	-	54812904	54812961	core	-8.68838	skipped	5.25826e-11	8.04983e-09	1.92856e-64	4.98355e-28	ENSE00001059349|ENSE00001552596|ENSE00002371375	none
ENSG00000161638	integrin, alpha 5 (fibronectin receptor, alpha polypeptide)	ITGA5	3456732	1.18995	upregulated	9.16512	3.35e-06	1.25e-05	3456780	chr12	-	54812782	54812847	core	-6.6784	skipped	4.54237e-09	2.45039e-07	1.92856e-64	4.98355e-28	AK311051-2|ENSE00001059349|ENSE00001552596|ENSE00002371375	none
ENSG00000161638	integrin, alpha 5 (fibronectin receptor, alpha polypeptide)	ITGA5	3456732	1.18995	upregulated	9.16512	3.35e-06	1.25e-05	3456770	chr12	-	54803022	54803136	core	-2.72401	skipped	1.18906e-12	4.69637e-10	1.92856e-64	4.98355e-28	ENSE00001705420|ENSE00001753952	MXE
ENSG00000181634	tumor necrosis factor (ligand) superfamily, member 15	TNFSF15	3222128	1.19555	upregulated	6.48353	4.66e-06	1.65e-05	3222139	chr9	-	117568302	117568388	core	-3.12779	skipped	3.98666e-09	2.21933e-07	4.49589e-20	9.34706e-22	ENSE00001462247	none
ENSG00000181634	tumor necrosis factor (ligand) superfamily, member 15	TNFSF15	3222128	1.19555	upregulated	6.48353	4.66e-06	1.65e-05	3222138	chr9	-	117568123	117568288	core	-2.27703	skipped	1.22499e-08	5.29521e-07	4.49589e-20	9.34706e-22	ENSE00001462247	none
ENSG00000181634	tumor necrosis factor (ligand) superfamily, member 15	TNFSF15	3222128	1.19555	upregulated	6.48353	4.66e-06	1.65e-05	3222135	chr9	-	117555812	117555839	core	2.08732	included	4.82172e-09	2.55991e-07	4.49589e-20	9.34706e-22	ENSE00001212373	none
ENSG00000181634	tumor necrosis factor (ligand) superfamily, member 15	TNFSF15	3222128	1.19555	upregulated	6.48353	4.66e-06	1.65e-05	3222129	chr9	-	117552361	117552701	core	2.73178	included	9.39445e-10	7.31221e-08	4.49589e-20	9.34706e-22	ENSE00001462244|ENSE00001925927	none
ENSG00000145715	RAS p21 protein activator (GTPase activating protein) 1	RASA1	2819044	1.19753	upregulated	8.46512	8.26e-06	2.7e-05	2819047	chr5	+	86564517	86564560	core	-4.23322	skipped	5.15988e-09	2.68926e-07	5.14981e-17	2.14966e-09	BC131816-1|ENSE00001505330|ENSE00002228307	none
ENSG00000115641	four and a half LIM domains 2	FHL2	2568687	1.20573	upregulated	8.5786	7.35e-08	5.57e-07	2568729	chr2	-	106015493	106015552	core	-4.72925	skipped	2.91951e-17	2.6629e-13	9.04975e-36	5.56933e-16	ENSE00001515001|ENSE00001586153|ENSE00001668952|ENSE00002558488|ENSE00002574476	CE
ENSG00000115641	four and a half LIM domains 2	FHL2	2568687	1.20573	upregulated	8.5786	7.35e-08	5.57e-07	2568745	chr2	-	106054878	106054938	core	-4.19921	skipped	9.32308e-13	3.99852e-10	9.04975e-36	5.56933e-16	ENSE00001471527|ENSE00002280764	AFE
ENSG00000115641	four and a half LIM domains 2	FHL2	2568687	1.20573	upregulated	8.5786	7.35e-08	5.57e-07	2568730	chr2	-	106015556	106015603	core	-4.18289	skipped	3.1275e-13	1.76598e-10	9.04975e-36	5.56933e-16	ENSE00002558488|ENSE00002574476	CE
ENSG00000115641	four and a half LIM domains 2	FHL2	2568687	1.20573	upregulated	8.5786	7.35e-08	5.57e-07	2568728	chr2	-	106015330	106015426	core	-4.01115	skipped	3.37772e-12	1.01483e-09	9.04975e-36	5.56933e-16	ENSE00001515001|ENSE00002558488|ENSE00002574476	CE
ENSG00000115641	four and a half LIM domains 2	FHL2	2568687	1.20573	upregulated	8.5786	7.35e-08	5.57e-07	2568695	chr2	-	105977810	105977888	core	2.22588	included	7.65089e-11	1.06532e-08	9.04975e-36	5.56933e-16	BC036085-6|ENSE00001471503|ENSE00001578490|ENSE00001585799|ENSE00001588114|ENSE00001936861|ENSE00002430822|ENSE00002438189|ENSE00002462171|ENSE00002466896	none
ENSG00000115641	four and a half LIM domains 2	FHL2	2568687	1.20573	upregulated	8.5786	7.35e-08	5.57e-07	2568703	chr2	-	105990039	105990189	core	2.88724	included	5.0679e-10	4.5142e-08	9.04975e-36	5.56933e-16	CR936799-3|ENSE00002483485|ENSE00002514765	CE
ENSG00000115641	four and a half LIM domains 2	FHL2	2568687	1.20573	upregulated	8.5786	7.35e-08	5.57e-07	2568694	chr2	-	105977326	105977652	core	3.05315	included	7.1847e-13	3.29519e-10	9.04975e-36	5.56933e-16	BC036085-6|ENSE00001471503|ENSE00001578490|ENSE00001585799|ENSE00001588114|ENSE00001936861|ENSE00002430822|ENSE00002438189|ENSE00002462171|ENSE00002466896	none
ENSG00000162545	calcium/calmodulin-dependent protein kinase II inhibitor 1	CAMK2N1	2400177	1.22795	upregulated	9.75516	1.33e-08	1.47e-07	2400185	chr1	-	20811916	20811944	core	-5.95526	skipped	5.38605e-14	5.14801e-11	6.18036e-31	6.43863e-34	ENSE00001465686	none
ENSG00000162545	calcium/calmodulin-dependent protein kinase II inhibitor 1	CAMK2N1	2400177	1.22795	upregulated	9.75516	1.33e-08	1.47e-07	2400184	chr1	-	20811708	20811865	core	-3.65167	skipped	2.36623e-11	4.43145e-09	6.18036e-31	6.43863e-34	ENSE00001465686	none
ENSG00000101846	steroid sulfatase (microsomal), isozyme S	STS	3967689	1.22856	upregulated	7.36217	1e-05	3.18e-05	3967695	chrX	+	7171274	7171345	core	-2.37578	skipped	3.01413e-12	9.30468e-10	1.20156e-27	2.60089e-17	ENSE00000847543	CNE
ENSG00000083857	FAT tumor suppressor homolog 1 (Drosophila)	FAT1	2797393	1.2548	upregulated	9.74664	5.86e-09	7.82e-08	2797474	chr4	-	187644880	187644906	core	-7.78105	skipped	1.09305e-08	4.84798e-07	1.11275e-30	4.78165e-13	ENSE00001359899|ENSE00002032048	none
ENSG00000083857	FAT tumor suppressor homolog 1 (Drosophila)	FAT1	2797393	1.2548	upregulated	9.74664	5.86e-09	7.82e-08	2797473	chr4	-	187644823	187644860	core	-6.58743	skipped	2.22428e-12	7.5056e-10	1.11275e-30	4.78165e-13	ENSE00001359899|ENSE00002032048	none
ENSG00000083857	FAT tumor suppressor homolog 1 (Drosophila)	FAT1	2797393	1.2548	upregulated	9.74664	5.86e-09	7.82e-08	2797475	chr4	-	187644934	187644963	core	-4.7436	skipped	9.86751e-09	4.47001e-07	1.11275e-30	4.78165e-13	ENSE00001359899|ENSE00002032048	none
ENSG00000083857	FAT tumor suppressor homolog 1 (Drosophila)	FAT1	2797393	1.2548	upregulated	9.74664	5.86e-09	7.82e-08	2797421	chr4	-	187525636	187525723	core	-3.05012	skipped	3.41634e-10	3.33089e-08	1.11275e-30	4.78165e-13	ENSE00001016653	none
ENSG00000168374	ADP-ribosylation factor 4	ARF4	2678090	1.26084	upregulated	9.54402	2.33e-09	3.84e-08	2678112	chr3	-	57583007	57583058	core	-4.41637	skipped	5.79624e-09	2.94577e-07	9.32907e-12	3.18297e-07	ENSE00001818007|ENSE00001843218|ENSE00001847884|ENSE00001874472|ENSE00001880214|ENSE00001882111	IR
ENSG00000160932	lymphocyte antigen 6 complex, locus E	LY6E	3119339	1.27624	upregulated	9.83014	4.82e-07	2.45e-06	3119348	chr8	+	144099932	144099975	core	-9.57276	skipped	5.16822e-14	4.96359e-11	9.13461e-31	1.31296e-18	ENSE00002097684|ENSE00002101953|ENSE00002103053|ENSE00002105352|ENSE00002108979|ENSE00002114155|ENSE00002120466|ENSE00002121220|ENSE00002130432|ENSE00002132339|ENSE00002134920	AFE
ENSG00000111371	solute carrier family 38, member 1	SLC38A1	3452231	1.27807	upregulated	9.23869	2.53e-07	1.46e-06	3452302	chr12	-	46662428	46662496	core	-4.35547	skipped	3.12287e-10	3.11919e-08	3.22081e-20	2.31751e-08	ENSE00001549416|ENSE00002253932|ENSE00002420657|ENSE00002428497	CE
ENSG00000060140	serine/threonine/tyrosine kinase 1	STYK1	3444216	1.27844	upregulated	5.62657	2.62e-07	1.5e-06	3444233	chr12	-	10787229	10787265	core	-2.31502	skipped	3.24436e-10	3.21057e-08	2.82112e-21	6.33332e-09	ENSE00001145482	none
ENSG00000060140	serine/threonine/tyrosine kinase 1	STYK1	3444216	1.27844	upregulated	5.62657	2.62e-07	1.5e-06	3444221	chr12	-	10775246	10775271	core	2.56585	included	1.09829e-08	4.86738e-07	2.82112e-21	6.33332e-09	ENSE00000720574	none
ENSG00000158481	CD1c molecule	CD1C	2362201	1.29124	upregulated	6.82552	2.19e-05	6.27e-05	2362208	chr1	+	158262427	158262492	core	-2.11503	skipped	4.66682e-10	4.24959e-08	6.02597e-11	3.11504e-08	ENSE00002332786	CNE
ENSG00000135269	testis derived transcript (3 LIM domains)	TES	3020192	1.29604	upregulated	9.54102	5.91e-09	7.88e-08	3020193	chr7	+	115850611	115850739	core	-7.60191	skipped	2.78832e-14	3.16482e-11	8.98059e-25	3.69477e-15	ENSE00001730655|ENSE00001840183|ENSE00001900074|ENSE00001915255|ENSE00002545701|ENSE00002548930	AFE
ENSG00000159110	interferon (alpha, beta and omega) receptor 2	IFNAR2	3918447	1.29918	upregulated	7.38411	2.26e-10	6.68e-09	3918479	chr21	+	34602235	34602511	core	-5.68811	skipped	2.19369e-14	2.65098e-11	4.1216e-25	2.45692e-11	ENSE00001384199|ENSE00001434457|ENSE00001491360|ENSE00001491593|ENSE00001635653|ENSE00001776929|ENSE00001881451|ENSE00001918565	AFE
ENSG00000159110	interferon (alpha, beta and omega) receptor 2	IFNAR2	3918447	1.29918	upregulated	7.38411	2.26e-10	6.68e-09	3918511	chr21	+	34634868	34635016	core	-3.16227	skipped	8.40106e-10	6.68323e-08	4.1216e-25	2.45692e-11	ENSE00001491486|ENSE00001666549|ENSE00001862690	CE
ENSG00000165474	gap junction protein, beta 2, 26kDa	GJB2	3504193	1.31007	upregulated	6.13529	2.91e-05	8.03e-05	3504197	chr13	-	20763046	20763151	core	4.40646	included	2.63257e-15	6.0954e-12	8.87469e-28	3.87444e-17	ENSE00001493534|ENSE00001493557	none
ENSG00000157214	six transmembrane epithelial antigen of the prostate 2	STEAP2	3011861	1.31464	upregulated	8.2791	1.99e-07	1.21e-06	3011870	chr7	+	89841280	89841339	core	-4.88207	skipped	4.5844e-10	4.20296e-08	3.00252e-14	1.26767e-10	ENSE00001206871|ENSE00001519027|ENSE00001547971|ENSE00001622820|ENSE00002226827	MXE
ENSG00000157214	six transmembrane epithelial antigen of the prostate 2	STEAP2	3011861	1.31464	upregulated	8.2791	1.99e-07	1.21e-06	3011867	chr7	+	89841047	89841145	core	-4.53489	skipped	5.93395e-10	5.08546e-08	3.00252e-14	1.26767e-10	ENSE00001206871|ENSE00001519027	AFE
ENSG00000157214	six transmembrane epithelial antigen of the prostate 2	STEAP2	3011861	1.31464	upregulated	8.2791	1.99e-07	1.21e-06	3011869	chr7	+	89841249	89841273	core	-4.28158	skipped	4.93488e-09	2.60277e-07	3.00252e-14	1.26767e-10	ENSE00001206871|ENSE00001519027|ENSE00001547971|ENSE00001622820|ENSE00002226827	MXE
ENSG00000157214	six transmembrane epithelial antigen of the prostate 2	STEAP2	3011861	1.31464	upregulated	8.2791	1.99e-07	1.21e-06	3011868	chr7	+	89841199	89841240	core	-4.26415	skipped	4.03473e-10	3.80749e-08	3.00252e-14	1.26767e-10	ENSE00001206871|ENSE00001519027|ENSE00001519061|ENSE00001622820|ENSE00002226827	AFE
ENSG00000157214	six transmembrane epithelial antigen of the prostate 2	STEAP2	3011861	1.31464	upregulated	8.2791	1.99e-07	1.21e-06	3011872	chr7	+	89841590	89841616	core	-2.88301	skipped	1.37822e-08	5.80679e-07	3.00252e-14	1.26767e-10	AY008443-2|ENSE00001519022|ENSE00001519060	CE
ENSG00000182718	annexin A2 pseudogene 3; annexin A2; annexin A2 pseudogene 1	ANXA2	3627248	1.31466	upregulated	10.9206	5.41e-12	4.31e-10	3627353	chr15	-	60690076	60690112	core	-8.70524	skipped	8.46405e-16	3.03916e-12	9.42279e-27	2.8706e-19	ENSE00001383920|ENSE00002539799	CE
ENSG00000115091	ARP3 actin-related protein 3 homolog (yeast)	ACTR3	2501697	1.32538	upregulated	10.7367	1.14e-14	5.74e-12	2501702	chr2	+	114647700	114647805	core	-4.588	skipped	5.18847e-11	7.99199e-09	1.62134e-23	1.24342e-11	AK300224-1|AK316213-1|ENSE00001362124|ENSE00001596110|ENSE00001613853|ENSE00001682668|ENSE00002229880|ENSE00002298686	AFE
ENSG00000005884	integrin, alpha 3 (antigen CD49C, alpha 3 subunit of VLA-3 receptor)	ITGA3	3726154	1.32635	upregulated	9.25707	3.61e-06	1.33e-05	3726170	chr17	+	48149364	48149390	core	-7.45091	skipped	1.72177e-10	1.97571e-08	7.45277e-62	1.1412e-08	ENSE00002070893|ENSE00002475283|ENSE00002506610	CE
ENSG00000005884	integrin, alpha 3 (antigen CD49C, alpha 3 subunit of VLA-3 receptor)	ITGA3	3726154	1.32635	upregulated	9.25707	3.61e-06	1.33e-05	3726180	chr17	+	48154371	48154441	core	-3.95825	skipped	9.13601e-09	4.21858e-07	7.45277e-62	1.1412e-08	ENSE00000925073|ENSE00002047754	IR
ENSG00000005884	integrin, alpha 3 (antigen CD49C, alpha 3 subunit of VLA-3 receptor)	ITGA3	3726154	1.32635	upregulated	9.25707	3.61e-06	1.33e-05	3726199	chr17	+	48166510	48166566	core	-3.61594	skipped	1.75805e-10	2.00658e-08	7.45277e-62	1.1412e-08	ENSE00001756998|ENSE00002028438|ENSE00002041339|ENSE00002044743|ENSE00002248601	CE
ENSG00000005884	integrin, alpha 3 (antigen CD49C, alpha 3 subunit of VLA-3 receptor)	ITGA3	3726154	1.32635	upregulated	9.25707	3.61e-06	1.33e-05	3726205	chr17	+	48167562	48167699	core	2.42849	included	2.10401e-09	1.35551e-07	7.45277e-62	1.1412e-08	ENSE00001756998|ENSE00002041339|ENSE00002044743|ENSE00002087121	A3SS
ENSG00000137801	thrombospondin 1	THBS1	3589458	1.33555	upregulated	11.5357	5.17e-07	2.6e-06	3589467	chr15	+	39873294	39873429	core	-4.61113	skipped	1.63192e-08	6.61048e-07	1.40724e-28	8.34578e-12	ENSE00000995828|ENSE00001886031	none
ENSG00000140749	immunoglobulin superfamily, member 6	IGSF6	3684486	1.34507	upregulated	6.9284	1.16e-06	5.09e-06	3684501	chr16	-	21663920	21663946	core	-4.63324	skipped	2.03551e-09	1.32175e-07	1.67416e-21	2.01441e-13	NA	none
ENSG00000140749	immunoglobulin superfamily, member 6	IGSF6	3684486	1.34507	upregulated	6.9284	1.16e-06	5.09e-06	3684500	chr16	-	21663859	21663919	core	-3.14523	skipped	2.72204e-09	1.65558e-07	1.67416e-21	2.01441e-13	NA	none
ENSG00000147872	adipose differentiation-related protein	PLIN2	3200648	1.34782	upregulated	8.49447	6.58e-06	2.22e-05	3200676	chr9	-	19127470	19127573	core	-5.8632	skipped	1.97897e-09	1.29324e-07	7.64819e-27	1.81606e-12	ENSE00001337685|ENSE00001826631|ENSE00001844222|ENSE00001874808|ENSE00001879521	none
ENSG00000147872	adipose differentiation-related protein	PLIN2	3200648	1.34782	upregulated	8.49447	6.58e-06	2.22e-05	3200675	chr9	-	19127424	19127469	core	-3.98412	skipped	3.17921e-11	5.45829e-09	7.64819e-27	1.81606e-12	ENSE00001337685|ENSE00001826631|ENSE00001844222|ENSE00001874808|ENSE00001879521	none
ENSG00000163814	CUB domain containing protein 1	CDCP1	2671728	1.35377	upregulated	8.80013	1.33e-06	5.72e-06	2671764	chr3	-	45187831	45187896	core	-7.00762	skipped	6.99866e-10	5.78677e-08	2.96616e-36	1.4712e-17	ENSE00001280130	AFE
ENSG00000137809	integrin, alpha 11	ITGA11	3630736	1.36749	upregulated	7.44529	3.19e-06	1.2e-05	3630835	chr15	-	68724406	68724444	core	-3.98813	skipped	3.24054e-10	3.20821e-08	1.09108e-40	2.12263e-20	ENSE00001197518|ENSE00002252978	none
ENSG00000137809	integrin, alpha 11	ITGA11	3630736	1.36749	upregulated	7.44529	3.19e-06	1.2e-05	3630753	chr15	-	68599693	68599723	core	-3.23163	skipped	1.33196e-13	9.71877e-11	1.09108e-40	2.12263e-20	ENSE00000942610	none
ENSG00000137809	integrin, alpha 11	ITGA11	3630736	1.36749	upregulated	7.44529	3.19e-06	1.2e-05	3630744	chr15	-	68594291	68594377	core	-2.43281	skipped	2.00748e-08	7.7825e-07	1.09108e-40	2.12263e-20	AF109681-31|AK095863-13|ENSE00002204715	none
ENSG00000137809	integrin, alpha 11	ITGA11	3630736	1.36749	upregulated	7.44529	3.19e-06	1.2e-05	3630773	chr15	-	68620516	68620594	core	2.06281	included	7.2905e-09	3.53345e-07	1.09108e-40	2.12263e-20	ENSE00000942598	none
ENSG00000137809	integrin, alpha 11	ITGA11	3630736	1.36749	upregulated	7.44529	3.19e-06	1.2e-05	3630795	chr15	-	68642998	68643102	core	2.40067	included	2.04153e-11	3.94636e-09	1.09108e-40	2.12263e-20	ENSE00000931668|ENSE00002244499	none
ENSG00000137809	integrin, alpha 11	ITGA11	3630736	1.36749	upregulated	7.44529	3.19e-06	1.2e-05	3630804	chr15	-	68653960	68654026	core	2.62953	included	1.30066e-10	1.60783e-08	1.09108e-40	2.12263e-20	ENSE00000931672	none
ENSG00000137809	integrin, alpha 11	ITGA11	3630736	1.36749	upregulated	7.44529	3.19e-06	1.2e-05	3630746	chr15	-	68594685	68595025	core	2.99266	included	2.72324e-09	1.65586e-07	1.09108e-40	2.12263e-20	AF109681-30|AK095863-12|ENSE00002305621	none
ENSG00000204257	major histocompatibility complex, class II, DM alpha	HLA-DMA	2950277	1.36789	upregulated	9.22476	1.46e-08	1.58e-07	2950278	chr6	-	32916404	32916429	core	-7.82164	skipped	2.68506e-08	9.75629e-07	1.41942e-21	1.75761e-09	NA	none
ENSG00000204257	major histocompatibility complex, class II, DM alpha	HLA-DMA	2950277	1.36789	upregulated	9.22476	1.46e-08	1.58e-07	2950293	chr6	-	32920741	32920800	core	-4.89298	skipped	5.78631e-10	4.99189e-08	1.41942e-21	1.75761e-09	ENSE00001647878|ENSE00001815355|ENSE00001940334|ENSE00002270986|ENSE00002557400|ENSE00002559904|ENSE00002571372	CNE
ENSG00000150093	integrin, beta 1 (fibronectin receptor, beta polypeptide, antigen CD29 includes MDF2, MSK12)	ITGB1	3284188	1.37638	upregulated	10.5118	7.29e-12	5.51e-10	3284230	chr10	-	33246698	33246817	core	-6.61741	skipped	3.62065e-10	3.48624e-08	2.21723e-29	3.41978e-15	ENSE00001523681|ENSE00001717251	CE
ENSG00000150093	integrin, beta 1 (fibronectin receptor, beta polypeptide, antigen CD29 includes MDF2, MSK12)	ITGB1	3284188	1.37638	upregulated	10.5118	7.29e-12	5.51e-10	3284232	chr10	-	33247108	33247144	core	-5.06717	skipped	2.62369e-12	8.42337e-10	2.21723e-29	3.41978e-15	ENSE00001365073|ENSE00001547814|ENSE00001831072|ENSE00001879152|ENSE00001899854|ENSE00001932070	AFE
ENSG00000150093	integrin, beta 1 (fibronectin receptor, beta polypeptide, antigen CD29 includes MDF2, MSK12)	ITGB1	3284188	1.37638	upregulated	10.5118	7.29e-12	5.51e-10	3284207	chr10	-	33211187	33211270	core	2.78885	included	1.07165e-08	4.77073e-07	2.21723e-29	3.41978e-15	ENSE00000993773	none
ENSG00000153283	CD96 molecule	CD96	2635741	1.37716	upregulated	6.62344	1.19e-06	5.22e-06	2635747	chr3	+	111264136	111264221	core	2.01801	included	2.42553e-11	4.52227e-09	1.39996e-31	1.31562e-11	ENSE00001075762|ENSE00001882997	A5SS
ENSG00000153283	CD96 molecule	CD96	2635741	1.37716	upregulated	6.62344	1.19e-06	5.22e-06	2635753	chr3	+	111304198	111304225	core	2.47654	included	2.48621e-09	1.54472e-07	1.39996e-31	1.31562e-11	ENSE00001009963	none
ENSG00000151491	epidermal growth factor receptor pathway substrate 8	EPS8	3445908	1.38274	upregulated	8.74752	2.47e-07	1.43e-06	3445939	chr12	-	15819375	15819453	core	-5.34983	skipped	2.07552e-12	7.08879e-10	1.39877e-30	1.4714e-07	ENSE00000999921|ENSE00002273193|ENSE00002311110	none
ENSG00000151491	epidermal growth factor receptor pathway substrate 8	EPS8	3445908	1.38274	upregulated	8.74752	2.47e-07	1.43e-06	3445964	chr12	-	15942117	15942275	core	-4.17468	skipped	1.06824e-09	8.06693e-08	1.39877e-30	1.4714e-07	ENSE00001337231|ENSE00002217750|ENSE00002256471|ENSE00002274132|ENSE00002306265	AFE
ENSG00000125384	prostaglandin E receptor 2 (subtype EP2), 53kDa	PTGER2	3535780	1.40126	upregulated	7.34624	1.82e-08	1.88e-07	3535784	chr14	+	52781267	52781316	core	-4.29362	skipped	1.73252e-13	1.19069e-10	1.06405e-20	1.04916e-10	ENSE00000854727	IR
ENSG00000138623	semaphorin 7A, GPI membrane anchor (John Milton Hagen blood group)	SEMA7A	3632907	1.41571	upregulated	8.07392	2.71e-06	1.04e-05	3632936	chr15	-	74726083	74726124	core	-4.18922	skipped	2.92755e-13	1.69568e-10	3.60474e-45	5.94335e-31	ENSE00000931900|ENSE00002272121	AFE
ENSG00000138623	semaphorin 7A, GPI membrane anchor (John Milton Hagen blood group)	SEMA7A	3632907	1.41571	upregulated	8.07392	2.71e-06	1.04e-05	3632937	chr15	-	74726166	74726249	core	-3.76801	skipped	7.98613e-10	6.41445e-08	3.60474e-45	5.94335e-31	ENSE00000931900|ENSE00002272121	AFE
ENSG00000138623	semaphorin 7A, GPI membrane anchor (John Milton Hagen blood group)	SEMA7A	3632907	1.41571	upregulated	8.07392	2.71e-06	1.04e-05	3632914	chr15	-	74704264	74704337	core	-2.71328	skipped	2.33367e-11	4.38876e-09	3.60474e-45	5.94335e-31	ENSE00000931895	none
ENSG00000138623	semaphorin 7A, GPI membrane anchor (John Milton Hagen blood group)	SEMA7A	3632907	1.41571	upregulated	8.07392	2.71e-06	1.04e-05	3632917	chr15	-	74707195	74707271	core	2.33322	included	2.23508e-10	2.41607e-08	3.60474e-45	5.94335e-31	ENSE00000931897	none
ENSG00000138623	semaphorin 7A, GPI membrane anchor (John Milton Hagen blood group)	SEMA7A	3632907	1.41571	upregulated	8.07392	2.71e-06	1.04e-05	3632919	chr15	-	74708931	74709051	core	2.42372	included	4.37718e-12	1.22504e-09	3.60474e-45	5.94335e-31	ENSE00000698500	none
ENSG00000138623	semaphorin 7A, GPI membrane anchor (John Milton Hagen blood group)	SEMA7A	3632907	1.41571	upregulated	8.07392	2.71e-06	1.04e-05	3632911	chr15	-	74703647	74703697	core	2.61512	included	3.46053e-12	1.02599e-09	3.60474e-45	5.94335e-31	ENSE00000931893	IR
ENSG00000138623	semaphorin 7A, GPI membrane anchor (John Milton Hagen blood group)	SEMA7A	3632907	1.41571	upregulated	8.07392	2.71e-06	1.04e-05	3632918	chr15	-	74708206	74708316	core	3.20563	included	3.5305e-12	1.03852e-09	3.60474e-45	5.94335e-31	ENSE00000931898	none
ENSG00000164733	cathepsin B	CTSB	3124537	1.42688	upregulated	10.9353	7.95e-13	9.88e-11	3124582	chr8	-	11718870	11718898	core	-5.46064	skipped	2.46911e-08	9.12357e-07	3.79106e-17	5.10092e-07	ENSE00001282828	CE
ENSG00000164733	cathepsin B	CTSB	3124537	1.42688	upregulated	10.9353	7.95e-13	9.88e-11	3124593	chr8	-	11725514	11725589	core	-4.04469	skipped	1.20687e-08	5.23494e-07	3.79106e-17	5.10092e-07	ENSE00001087014|ENSE00001724322|ENSE00001799908|ENSE00001831074|ENSE00002142969|ENSE00002155519|ENSE00002160742|ENSE00002162547|ENSE00002164989|ENSE00002178102|ENSE00002181588|ENSE00002192905|ENSE00002193014	CE
ENSG00000166128	RAB8B, member RAS oncogene family	RAB8B	3597476	1.44068	upregulated	8.00439	1.18e-10	4.12e-09	3597479	chr15	+	63481824	63481897	core	-4.14916	skipped	2.61014e-09	1.60018e-07	7.41855e-27	1.35444e-15	ENSE00000940983|ENSE00001262491|ENSE00002548607|ENSE00002561020|ENSE00002563949	none
ENSG00000162493	podoplanin	PDPN	2321182	1.44149	upregulated	7.6617	1.01e-09	2e-08	2321195	chr1	+	13910302	13910469	core	-2.44568	skipped	9.31476e-11	1.23867e-08	2.97631e-18	2.77535e-08	ENSE00001904698|ENSE00001925397|ENSE00002032293|ENSE00002036702	AFE
ENSG00000106799	transforming growth factor, beta receptor 1	TGFBR1	3181728	1.44629	upregulated	9.20057	2.28e-13	3.93e-11	3181730	chr9	+	101867488	101867518	core	-5.23141	skipped	2.87627e-09	1.72695e-07	7.45927e-21	7.91817e-09	ENSE00002237496|ENSE00002275746|ENSE00002389146|ENSE00002426234	AFE
ENSG00000106799	transforming growth factor, beta receptor 1	TGFBR1	3181728	1.44629	upregulated	9.20057	2.28e-13	3.93e-11	3181766	chr9	+	101914671	101915672	core	2.28653	included	1.17757e-08	5.13566e-07	7.45927e-21	7.91817e-09	ENSE00001224344|ENSE00002330357|ENSE00002421311	none
ENSG00000138448	integrin, alpha V (vitronectin receptor, alpha polypeptide, antigen CD51)	ITGAV	2519229	1.45325	upregulated	10.029	3.66e-12	3.08e-10	2519230	chr2	+	187454827	187455060	core	-4.93376	skipped	1.66654e-11	3.38023e-09	3.28132e-27	4.32368e-08	ENSE00001153135|ENSE00001847384|ENSE00002310124	AFE
ENSG00000129226	CD68 molecule	CD68	3708858	1.45825	upregulated	9.69665	2.04e-09	3.48e-08	3708860	chr17	+	7483004	7483030	core	-4.50828	skipped	5.65937e-11	8.48471e-09	1.1011e-15	5.84638e-08	ENSE00001304391|ENSE00001549375	CNE
ENSG00000129226	CD68 molecule	CD68	3708858	1.45825	upregulated	9.69665	2.04e-09	3.48e-08	3708859	chr17	+	7482951	7482995	core	-4.41317	skipped	1.10715e-08	4.89602e-07	1.1011e-15	5.84638e-08	ENSE00001304391|ENSE00001549375	CNE
ENSG00000160593	adhesion molecule, interacts with CXADR antigen 1	AMICA1	3393670	1.48756	upregulated	8.20133	8.97e-07	4.11e-06	3393703	chr11	-	118095670	118095694	core	-6.2148	skipped	4.52791e-09	2.44376e-07	1.71036e-22	7.2082e-10	NA	AFE
ENSG00000182667	neurotrimin	NTM	3356539	1.48858	upregulated	7.45901	3.55e-07	1.92e-06	3356724	chr11	+	132204960	132204986	core	-4.5236	skipped	2.90685e-16	1.36098e-12	6.38293e-26	8.2713e-13	ENSE00001464656|ENSE00001767549|ENSE00001773409|ENSE00001796671|ENSE00001910639|ENSE00001931655|ENSE00001939741	IR
ENSG00000182667	neurotrimin	NTM	3356539	1.48858	upregulated	7.45901	3.55e-07	1.92e-06	3356554	chr11	+	131240724	131240764	core	-3.52928	skipped	2.56989e-08	9.41523e-07	6.38293e-26	8.2713e-13	ENSE00001464653|ENSE00001680257|ENSE00001852837|ENSE00002284509	AFE
ENSG00000182667	neurotrimin	NTM	3356539	1.48858	upregulated	7.45901	3.55e-07	1.92e-06	3356692	chr11	+	132081963	132082041	core	2.28956	included	1.76531e-09	1.17968e-07	6.38293e-26	8.2713e-13	ENSE00002470304|ENSE00002534112	none
ENSG00000163466	actin related protein 2/3 complex, subunit 2, 34kDa	ARPC2	2527606	1.49773	upregulated	10.5986	9.79e-16	9.53e-13	2527609	chr2	+	219081940	219081972	core	-4.36789	skipped	6.47634e-14	5.82007e-11	1.271e-29	2.68821e-12	ENSE00001603838|ENSE00001618627|ENSE00001747318|ENSE00001810186|ENSE00001815327|ENSE00001831442|ENSE00001870478|ENSE00001873799|ENSE00001939632	IR
ENSG00000163466	actin related protein 2/3 complex, subunit 2, 34kDa	ARPC2	2527606	1.49773	upregulated	10.5986	9.79e-16	9.53e-13	2527648	chr2	+	219118915	219119010	core	4.12855	included	2.07513e-08	7.99757e-07	1.271e-29	2.68821e-12	ENSE00001859529|ENSE00001876852	none
ENSG00000147010	SH3-domain kinase binding protein 1	SH3KBP1	4001850	1.51578	upregulated	8.71041	6.01e-15	3.67e-12	4001995	chrX	-	19905626	19905653	core	-6.58085	skipped	1.21825e-15	3.80245e-12	9.97634e-69	3.5238e-19	ENSE00002553354|ENSE00002554352	none
ENSG00000147010	SH3-domain kinase binding protein 1	SH3KBP1	4001850	1.51578	upregulated	8.71041	6.01e-15	3.67e-12	4001994	chrX	-	19905446	19905546	core	-6.07265	skipped	1.24114e-14	1.75426e-11	9.97634e-69	3.5238e-19	AY423734-2|ENSE00001886342|ENSE00002553354|ENSE00002554352	none
ENSG00000147010	SH3-domain kinase binding protein 1	SH3KBP1	4001850	1.51578	upregulated	8.71041	6.01e-15	3.67e-12	4001965	chrX	-	19817752	19817784	core	-3.85305	skipped	9.3927e-09	4.31087e-07	9.97634e-69	3.5238e-19	ENSE00001482173	AFE
ENSG00000147010	SH3-domain kinase binding protein 1	SH3KBP1	4001850	1.51578	upregulated	8.71041	6.01e-15	3.67e-12	4001909	chrX	-	19649986	19650064	core	3.91301	included	1.15544e-09	8.56708e-08	9.97634e-69	3.5238e-19	ENSE00001621172|ENSE00001789134	none
ENSG00000053747	laminin, alpha 3	LAMA3	3781794	1.5291	upregulated	7.57323	3.81e-07	2.03e-06	3781802	chr18	+	21269817	21269905	core	-3.31879	skipped	3.61465e-13	1.98131e-10	7.4946e-27	5.26411e-22	ENSE00001109705	none
ENSG00000053747	laminin, alpha 3	LAMA3	3781794	1.5291	upregulated	7.57323	3.81e-07	2.03e-06	3781903	chr18	+	21437809	21437946	core	-2.87611	skipped	1.86642e-13	1.25784e-10	7.4946e-27	5.26411e-22	ENSE00001109699	none
ENSG00000053747	laminin, alpha 3	LAMA3	3781794	1.5291	upregulated	7.57323	3.81e-07	2.03e-06	3781893	chr18	+	21426281	21426462	core	-2.68792	skipped	9.07559e-10	7.10663e-08	7.4946e-27	5.26411e-22	AF005258-31|ENSE00001426077|ENSE00002288406|ENSE00002321429	none
ENSG00000053747	laminin, alpha 3	LAMA3	3781794	1.5291	upregulated	7.57323	3.81e-07	2.03e-06	3781889	chr18	+	21422455	21422482	core	-2.59792	skipped	1.82751e-08	7.23198e-07	7.4946e-27	5.26411e-22	ENSE00001109693	none
ENSG00000053747	laminin, alpha 3	LAMA3	3781794	1.5291	upregulated	7.57323	3.81e-07	2.03e-06	3781896	chr18	+	21427507	21427620	core	-2.57474	skipped	3.067e-11	5.31839e-09	7.4946e-27	5.26411e-22	ENSE00001109692	none
ENSG00000053747	laminin, alpha 3	LAMA3	3781794	1.5291	upregulated	7.57323	3.81e-07	2.03e-06	3781906	chr18	+	21441611	21441760	core	-2.5345	skipped	5.9605e-09	3.01357e-07	7.4946e-27	5.26411e-22	ENSE00002537901|ENSE00002564850	none
ENSG00000053747	laminin, alpha 3	LAMA3	3781794	1.5291	upregulated	7.57323	3.81e-07	2.03e-06	3781856	chr18	+	21390391	21390461	core	-2.00529	skipped	7.62704e-09	3.65784e-07	7.4946e-27	5.26411e-22	ENSE00001109677	none
ENSG00000053747	laminin, alpha 3	LAMA3	3781794	1.5291	upregulated	7.57323	3.81e-07	2.03e-06	3781924	chr18	+	21478704	21478780	core	2.13137	included	7.20257e-10	5.92645e-08	7.4946e-27	5.26411e-22	ENSE00001109759|ENSE00002225471	none
ENSG00000053747	laminin, alpha 3	LAMA3	3781794	1.5291	upregulated	7.57323	3.81e-07	2.03e-06	3781957	chr18	+	21513753	21513899	core	2.20762	included	2.17535e-09	1.38925e-07	7.4946e-27	5.26411e-22	ENSE00001109744|ENSE00002231136	none
ENSG00000053747	laminin, alpha 3	LAMA3	3781794	1.5291	upregulated	7.57323	3.81e-07	2.03e-06	3781970	chr18	+	21530059	21530117	core	2.25755	included	1.39875e-10	1.68732e-08	7.4946e-27	5.26411e-22	ENSE00001109722|ENSE00002217143	none
ENSG00000053747	laminin, alpha 3	LAMA3	3781794	1.5291	upregulated	7.57323	3.81e-07	2.03e-06	3781943	chr18	+	21494676	21494817	core	2.29185	included	8.95329e-10	7.02793e-08	7.4946e-27	5.26411e-22	ENSE00001109758|ENSE00002236978	none
ENSG00000053747	laminin, alpha 3	LAMA3	3781794	1.5291	upregulated	7.57323	3.81e-07	2.03e-06	3781951	chr18	+	21508637	21508725	core	2.41048	included	7.79132e-12	1.8813e-09	7.4946e-27	5.26411e-22	ENSE00000667172|ENSE00002281432	none
ENSG00000053747	laminin, alpha 3	LAMA3	3781794	1.5291	upregulated	7.57323	3.81e-07	2.03e-06	3781947	chr18	+	21500954	21501010	core	2.43608	included	1.701e-11	3.44265e-09	7.4946e-27	5.26411e-22	ENSE00000667169|ENSE00002233791	none
ENSG00000053747	laminin, alpha 3	LAMA3	3781794	1.5291	upregulated	7.57323	3.81e-07	2.03e-06	3781939	chr18	+	21489123	21489232	core	2.50051	included	2.37689e-10	2.52865e-08	7.4946e-27	5.26411e-22	ENSE00001109728|ENSE00002272447	none
ENSG00000053747	laminin, alpha 3	LAMA3	3781794	1.5291	upregulated	7.57323	3.81e-07	2.03e-06	3781935	chr18	+	21487537	21487618	core	2.58429	included	1.1057e-09	8.29584e-08	7.4946e-27	5.26411e-22	ENSE00001109755|ENSE00002297035	none
ENSG00000053747	laminin, alpha 3	LAMA3	3781794	1.5291	upregulated	7.57323	3.81e-07	2.03e-06	3781954	chr18	+	21512125	21512250	core	2.58445	included	6.88303e-12	1.72204e-09	7.4946e-27	5.26411e-22	ENSE00001109752|ENSE00002259453	none
ENSG00000053747	laminin, alpha 3	LAMA3	3781794	1.5291	upregulated	7.57323	3.81e-07	2.03e-06	3781930	chr18	+	21482995	21483069	core	2.67644	included	4.10715e-10	3.86201e-08	7.4946e-27	5.26411e-22	ENSE00001109730|ENSE00002235869	none
ENSG00000053747	laminin, alpha 3	LAMA3	3781794	1.5291	upregulated	7.57323	3.81e-07	2.03e-06	3781972	chr18	+	21532985	21533019	core	2.68076	included	1.22476e-10	1.54027e-08	7.4946e-27	5.26411e-22	ENSE00001109726|ENSE00002313404	CE
ENSG00000053747	laminin, alpha 3	LAMA3	3781794	1.5291	upregulated	7.57323	3.81e-07	2.03e-06	3781963	chr18	+	21519304	21519329	core	2.72189	included	4.13538e-09	2.28458e-07	7.4946e-27	5.26411e-22	ENSE00000667181|ENSE00002211643	none
ENSG00000053747	laminin, alpha 3	LAMA3	3781794	1.5291	upregulated	7.57323	3.81e-07	2.03e-06	3781926	chr18	+	21478972	21479028	core	2.78346	included	7.32004e-10	5.99078e-08	7.4946e-27	5.26411e-22	ENSE00001109724|ENSE00002288397	none
ENSG00000053747	laminin, alpha 3	LAMA3	3781794	1.5291	upregulated	7.57323	3.81e-07	2.03e-06	3781948	chr18	+	21501442	21501494	core	2.86485	included	3.22519e-10	3.20006e-08	7.4946e-27	5.26411e-22	ENSE00000667170|ENSE00002220493	none
ENSG00000053747	laminin, alpha 3	LAMA3	3781794	1.5291	upregulated	7.57323	3.81e-07	2.03e-06	3781949	chr18	+	21501523	21501549	core	2.93529	included	5.68138e-10	4.92404e-08	7.4946e-27	5.26411e-22	ENSE00000667170|ENSE00002220493	none
ENSG00000145623	oncostatin M receptor	OSMR	2807359	1.53118	upregulated	9.25422	3.42e-12	2.94e-10	2807377	chr5	+	38846320	38846453	core	-5.20173	skipped	6.74034e-13	3.14272e-10	3.02011e-15	2.26576e-07	ENSE00002058545	II
ENSG00000182010	rhotekin 2	RTKN2	3291435	1.53731	upregulated	5.82217	1.14e-08	1.31e-07	3291470	chr10	-	64028317	64028369	core	-2.94897	skipped	1.88895e-11	3.7238e-09	1.09048e-36	5.59224e-21	ENSE00001743146	none
ENSG00000182010	rhotekin 2	RTKN2	3291435	1.53731	upregulated	5.82217	1.14e-08	1.31e-07	3291452	chr10	-	63976882	63976974	core	2.48943	included	8.34983e-14	7.08113e-11	1.09048e-36	5.59224e-21	ENSE00001273701	none
ENSG00000144136	solute carrier family 20 (phosphate transporter), member 1	SLC20A1	2500919	1.54357	upregulated	9.27894	1.35e-07	8.92e-07	2500965	chr2	+	113421356	113421381	core	-6.89331	skipped	1.41757e-08	5.93253e-07	2.93798e-44	9.42569e-25	ENSE00001579088|ENSE00001923899|ENSE00001958138	none
ENSG00000144136	solute carrier family 20 (phosphate transporter), member 1	SLC20A1	2500919	1.54357	upregulated	9.27894	1.35e-07	8.92e-07	2500924	chr2	+	113403526	113403569	core	-2.9756	skipped	3.26729e-09	1.9082e-07	2.93798e-44	9.42569e-25	ENSE00001145417	none
ENSG00000141526	solute carrier family 16, member 3 (monocarboxylic acid transporter 4)	SLC16A3	3738629	1.56515	upregulated	8.78104	1.04e-10	3.75e-09	3738656	chr17	+	80197239	80197345	core	-4.1259	skipped	8.49319e-14	7.10916e-11	2.25575e-28	1.13799e-18	ENSE00001511522	none
ENSG00000141526	solute carrier family 16, member 3 (monocarboxylic acid transporter 4)	SLC16A3	3738629	1.56515	upregulated	8.78104	1.04e-10	3.75e-09	3738648	chr17	+	80194027	80194069	core	3.08424	included	9.57173e-15	1.46334e-11	2.25575e-28	1.13799e-18	AK127319-2|ENSE00001511526	CE
ENSG00000141526	solute carrier family 16, member 3 (monocarboxylic acid transporter 4)	SLC16A3	3738629	1.56515	upregulated	8.78104	1.04e-10	3.75e-09	3738651	chr17	+	80194689	80194720	core	3.22569	included	2.39647e-10	2.54043e-08	2.25575e-28	1.13799e-18	ENSE00000949451	CE
ENSG00000122786	caldesmon 1	CALD1	3025545	1.56855	upregulated	8.93623	2.8e-12	2.54e-10	3025553	chr7	+	134464175	134464346	core	-5.51528	skipped	6.31545e-14	5.70001e-11	7.76803e-18	4.69414e-12	ENSE00001380808|ENSE00002247041	AFE
ENSG00000122786	caldesmon 1	CALD1	3025545	1.56855	upregulated	8.93623	2.8e-12	2.54e-10	3025612	chr7	+	134576381	134576420	core	-3.15693	skipped	3.67934e-11	6.15236e-09	7.76803e-18	4.69414e-12	AK022222-1|ENSE00001514213|ENSE00001595986|ENSE00001600137	CE
ENSG00000122786	caldesmon 1	CALD1	3025545	1.56855	upregulated	8.93623	2.8e-12	2.54e-10	3025626	chr7	+	134613558	134613594	core	-2.49481	skipped	8.06168e-10	6.47051e-08	7.76803e-18	4.69414e-12	ENSE00001710769|ENSE00002522753|ENSE00002541876|ENSE00002549701	A5SS
ENSG00000062038	cadherin 3, type 1, P-cadherin (placental)	CDH3	3666366	1.57628	upregulated	7.89066	6.69e-06	2.25e-05	3666369	chr16	+	68679543	68679612	core	-3.82753	skipped	2.38094e-10	2.52993e-08	3.9979e-15	1.42654e-07	ENSE00001204134	CE
ENSG00000062038	cadherin 3, type 1, P-cadherin (placental)	CDH3	3666366	1.57628	upregulated	7.89066	6.69e-06	2.25e-05	3666368	chr16	+	68679283	68679318	core	-2.18616	skipped	1.63748e-09	1.11144e-07	3.9979e-15	1.42654e-07	ENSE00001317206|ENSE00001822923|ENSE00002252683	none
ENSG00000062038	cadherin 3, type 1, P-cadherin (placental)	CDH3	3666366	1.57628	upregulated	7.89066	6.69e-06	2.25e-05	3666376	chr16	+	68710309	68710371	core	2.46296	included	4.64912e-11	7.36307e-09	3.9979e-15	1.42654e-07	ENSE00001140456|ENSE00002232003	CE
ENSG00000062038	cadherin 3, type 1, P-cadherin (placental)	CDH3	3666366	1.57628	upregulated	7.89066	6.69e-06	2.25e-05	3666402	chr16	+	68732440	68732824	core	2.55479	included	2.19986e-09	1.40092e-07	3.9979e-15	1.42654e-07	ENSE00001140450|ENSE00002253499	none
ENSG00000062038	cadherin 3, type 1, P-cadherin (placental)	CDH3	3666366	1.57628	upregulated	7.89066	6.69e-06	2.25e-05	3666381	chr16	+	68712115	68712139	core	2.97809	included	2.37281e-09	1.48621e-07	3.9979e-15	1.42654e-07	ENSE00000691550	none
ENSG00000136040	plexin C1	PLXNC1	3426502	1.57882	upregulated	8.14545	5.82e-09	7.79e-08	3426504	chr12	+	94542563	94542700	core	-6.05378	skipped	1.03841e-11	2.3644e-09	4.33557e-19	1.91581e-10	ENSE00000922624	AFE
ENSG00000136040	plexin C1	PLXNC1	3426502	1.57882	upregulated	8.14545	5.82e-09	7.79e-08	3426508	chr12	+	94543116	94543220	core	-4.60565	skipped	1.69107e-11	3.4269e-09	4.33557e-19	1.91581e-10	ENSE00000922624	AFE
ENSG00000136040	plexin C1	PLXNC1	3426502	1.57882	upregulated	8.14545	5.82e-09	7.79e-08	3426506	chr12	+	94542808	94543015	core	-3.46434	skipped	3.03117e-09	1.79881e-07	4.33557e-19	1.91581e-10	ENSE00000922624	AFE
ENSG00000112210	RAB23, member RAS oncogene family	RAB23	2958670	1.62436	upregulated	7.34392	2.48e-08	2.39e-07	2958687	chr6	-	57086574	57086957	core	-3.93172	skipped	8.31473e-10	6.62863e-08	1.55012e-21	2.13785e-09	CR749371-1|CR749371-2|ENSE00001360629	AFE
ENSG00000204287	major histocompatibility complex, class II, DR alpha	HLA-DRA	2903189	1.62877	upregulated	10.3174	8.04e-09	9.97e-08	2903203	chr6	+	32412672	32412716	core	4.05646	included	1.18018e-08	5.14506e-07	3.13756e-17	4.18489e-10	ENSE00001880478	CNE
ENSG00000116815	CD58 molecule	CD58	2429842	1.63111	upregulated	7.49308	1.34e-11	8.63e-10	2429882	chr1	-	117113534	117113564	core	-2.80442	skipped	1.33495e-08	5.66592e-07	8.04217e-11	7.53376e-08	NA	none
ENSG00000118257	neuropilin 2	NRP2	2524301	1.66375	upregulated	7.81402	1.1e-12	1.22e-10	2524316	chr2	+	206547414	206547446	core	-6.46721	skipped	5.462e-16	2.15351e-12	2.56077e-21	3.57825e-13	AK130198-2|ENSE00001707511|ENSE00001874779	IR
ENSG00000118257	neuropilin 2	NRP2	2524301	1.66375	upregulated	7.81402	1.1e-12	1.22e-10	2524315	chr2	+	206547309	206547362	core	-5.4884	skipped	1.73905e-14	2.25911e-11	2.56077e-21	3.57825e-13	ENSE00001707511	IR
ENSG00000118257	neuropilin 2	NRP2	2524301	1.66375	upregulated	7.81402	1.1e-12	1.22e-10	2524313	chr2	+	206546718	206546883	core	-4.95206	skipped	5.42132e-11	8.22661e-09	2.56077e-21	3.57825e-13	ENSE00001861332|ENSE00002232603	AFE
ENSG00000118257	neuropilin 2	NRP2	2524301	1.66375	upregulated	7.81402	1.1e-12	1.22e-10	2524343	chr2	+	206565446	206565471	core	-2.88885	skipped	1.64222e-09	1.11331e-07	2.56077e-21	3.57825e-13	ENSE00001857270|ENSE00002207343	ALE
ENSG00000118257	neuropilin 2	NRP2	2524301	1.66375	upregulated	7.81402	1.1e-12	1.22e-10	2524430	chr2	+	206641113	206641246	core	-2.78048	skipped	7.15474e-13	3.28818e-10	2.56077e-21	3.57825e-13	ENSE00001350578	CE
ENSG00000118257	neuropilin 2	NRP2	2524301	1.66375	upregulated	7.81402	1.1e-12	1.22e-10	2524415	chr2	+	206628438	206628656	core	-2.21178	skipped	6.74043e-11	9.72279e-09	2.56077e-21	3.57825e-13	ENSE00000796640|ENSE00001817611|ENSE00001861453|ENSE00001942254|ENSE00001950907	AFE
ENSG00000118257	neuropilin 2	NRP2	2524301	1.66375	upregulated	7.81402	1.1e-12	1.22e-10	2524377	chr2	+	206588532	206588639	core	2.14803	included	2.96409e-14	3.30278e-11	2.56077e-21	3.57825e-13	ENSE00000796624|ENSE00001850278	none
ENSG00000118257	neuropilin 2	NRP2	2524301	1.66375	upregulated	7.81402	1.1e-12	1.22e-10	2524374	chr2	+	206587205	206587280	core	2.54202	included	2.20906e-08	8.38319e-07	2.56077e-21	3.57825e-13	ENSE00000796622|ENSE00001898262	none
ENSG00000118257	neuropilin 2	NRP2	2524301	1.66375	upregulated	7.81402	1.1e-12	1.22e-10	2524441	chr2	+	206656959	206656986	core	3.20764	included	4.11177e-12	1.17266e-09	2.56077e-21	3.57825e-13	ENSE00002265659|ENSE00002440117|ENSE00002509107	CE
ENSG00000118257	neuropilin 2	NRP2	2524301	1.66375	upregulated	7.81402	1.1e-12	1.22e-10	2524318	chr2	+	206547677	206547812	core	3.38947	included	3.93034e-13	2.12328e-10	2.56077e-21	3.57825e-13	AK130198-2|ENSE00001874779	IR
ENSG00000168394	transporter 1, ATP-binding cassette, sub-family B (MDR/TAP)	TAP1	2950214	1.66617	upregulated	9.12078	5.22e-10	1.21e-08	2950236	chr6	-	32821446	32821583	core	-7.9756	skipped	4.17315e-14	4.24368e-11	1.42379e-59	2.57802e-36	ENSE00001770731	AFE
ENSG00000168394	transporter 1, ATP-binding cassette, sub-family B (MDR/TAP)	TAP1	2950214	1.66617	upregulated	9.12078	5.22e-10	1.21e-08	2950234	chr6	-	32820836	32820958	core	-3.53371	skipped	6.96592e-13	3.22781e-10	1.42379e-59	2.57802e-36	ENSE00001770731	AFE
ENSG00000117091	CD48 molecule	CD48	2440354	1.67926	upregulated	7.82017	7.63e-07	3.58e-06	2440369	chr1	-	160654575	160654634	core	-6.52531	skipped	6.39564e-13	3.01959e-10	1.04094e-24	1.39244e-13	ENSE00001679419	none
ENSG00000134061	CD180 molecule	CD180	2860178	1.68045	upregulated	6.44932	5.18e-08	4.27e-07	2860192	chr5	-	66481694	66481816	core	3.1164	included	1.42631e-12	5.29821e-10	1.26914e-19	2.13421e-12	ENSE00000750451|ENSE00002053985	none
ENSG00000155465	solute carrier family 7 (cationic amino acid transporter, y+ system), member 7	SLC7A7	3556816	1.69232	upregulated	7.39451	5.46e-11	2.37e-09	3556839	chr14	-	23282614	23282639	core	-3.31919	skipped	6.97624e-09	3.40732e-07	3.10965e-17	5.67078e-10	AK301219-2|ENSE00001594789|ENSE00001714003|ENSE00001872411|ENSE00002438378|ENSE00002448294|ENSE00002448471|ENSE00002465119|ENSE00002466488|ENSE00002504460|ENSE00002517624|ENSE00002518690|ENSE00002528905	CE
ENSG00000125266	ephrin-B2	EFNB2	3524570	1.71106	upregulated	8.11483	1.71e-07	1.08e-06	3524582	chr13	-	107148139	107148188	core	-5.04188	skipped	1.85888e-13	1.25784e-10	1.5317e-28	1.1092e-12	ENSE00000995278	CNE
ENSG00000139211	adhesion molecule with Ig-like domain 2	AMIGO2	3452478	1.71182	upregulated	7.06682	1.3e-06	5.61e-06	3452489	chr12	-	47472797	47472834	core	-2.56566	skipped	1.54911e-09	1.06988e-07	3.31048e-28	1.07462e-20	AK091761-2|AX747169-2|ENSE00002203283	IR
ENSG00000171860	complement component 3a receptor 1	C3AR1	3442941	1.72012	upregulated	8.21455	2.52e-08	2.43e-07	3442954	chr12	-	8218877	8218957	core	-3.75873	skipped	5.70996e-09	2.91246e-07	5.98009e-17	3.85932e-07	ENSE00001252999|ENSE00002287446	none
ENSG00000153246	phospholipase A2 receptor 1, 180kDa	PLA2R1	2583374	1.7311	upregulated	7.53892	6.2e-10	1.38e-08	2583455	chr2	-	160918818	160918858	core	-5.48564	skipped	1.52437e-11	3.1487e-09	4.66978e-43	1.09613e-18	ENSE00001372849	none
ENSG00000153246	phospholipase A2 receptor 1, 180kDa	PLA2R1	2583374	1.7311	upregulated	7.53892	6.2e-10	1.38e-08	2583440	chr2	-	160885428	160885452	core	-3.64447	skipped	1.94465e-08	7.59524e-07	4.66978e-43	1.09613e-18	ENSE00001009701	none
ENSG00000153246	phospholipase A2 receptor 1, 180kDa	PLA2R1	2583374	1.7311	upregulated	7.53892	6.2e-10	1.38e-08	2583405	chr2	-	160813031	160813096	core	-3.05812	skipped	3.03972e-14	3.34868e-11	4.66978e-43	1.09613e-18	ENSE00001009698	none
ENSG00000153246	phospholipase A2 receptor 1, 180kDa	PLA2R1	2583374	1.7311	upregulated	7.53892	6.2e-10	1.38e-08	2583391	chr2	-	160801452	160801552	core	-2.72798	skipped	2.47546e-12	8.12901e-10	4.66978e-43	1.09613e-18	ENSE00001009716|ENSE00001866560	none
ENSG00000011422	plasminogen activator, urokinase receptor	PLAUR	3864551	1.74233	upregulated	8.8496	1.98e-10	6.08e-09	3864585	chr19	-	44174374	44174610	core	-5.9322	skipped	2.91884e-11	5.16508e-09	8.4905e-34	4.57059e-22	NA	AFE
ENSG00000011422	plasminogen activator, urokinase receptor	PLAUR	3864551	1.74233	upregulated	8.8496	1.98e-10	6.08e-09	3864560	chr19	-	44153167	44153260	core	2.38203	included	1.17707e-09	8.69066e-08	8.4905e-34	4.57059e-22	AF257789-7|ENSE00000847434	ALE
ENSG00000137501	synaptotagmin-like 2	SYTL2	3385042	1.80117	upregulated	7.1223	4.26e-10	1.05e-08	3385127	chr11	-	85522025	85522154	core	-4.00443	skipped	1.86785e-16	9.76215e-13	2.66844e-33	4.54113e-21	ENSE00002183634|ENSE00002184112|ENSE00002191843|ENSE00002238565	AFE
ENSG00000137501	synaptotagmin-like 2	SYTL2	3385042	1.80117	upregulated	7.1223	4.26e-10	1.05e-08	3385101	chr11	-	85436163	85436262	core	-3.66615	skipped	2.86402e-13	1.67566e-10	2.66844e-33	4.54113e-21	ENSE00001691697|ENSE00002498080|ENSE00002534597	II
ENSG00000123338	NCK-associated protein 1-like	NCKAP1L	3416577	1.81097	upregulated	8.18826	1.02e-09	2.02e-08	3416578	chr12	+	54891516	54891544	core	-6.3821	skipped	2.26629e-08	8.53265e-07	1.09201e-24	1.24081e-09	ENSE00000939333|ENSE00002358348	AFE
ENSG00000123338	NCK-associated protein 1-like	NCKAP1L	3416577	1.81097	upregulated	8.18826	1.02e-09	2.02e-08	3416624	chr12	+	54929930	54929976	core	-3.61631	skipped	2.60831e-11	4.74638e-09	1.09201e-24	1.24081e-09	ENSE00000939360|ENSE00002374911|ENSE00002398118	none
ENSG00000123338	NCK-associated protein 1-like	NCKAP1L	3416577	1.81097	upregulated	8.18826	1.02e-09	2.02e-08	3416619	chr12	+	54925044	54925110	core	-2.62303	skipped	2.79077e-12	8.80874e-10	1.09201e-24	1.24081e-09	ENSE00000939355|ENSE00002342020	none
ENSG00000123338	NCK-associated protein 1-like	NCKAP1L	3416577	1.81097	upregulated	8.18826	1.02e-09	2.02e-08	3416581	chr12	+	54894318	54894378	core	3.15385	included	1.21809e-09	8.92559e-08	1.09201e-24	1.24081e-09	ENSE00000939335|ENSE00002406471	none
ENSG00000005020	src kinase associated phosphoprotein 2	SKAP2	3042610	1.81974	upregulated	8.06982	8.43e-14	1.92e-11	3042678	chr7	-	26904185	26904341	core	-5.64099	skipped	4.24594e-13	2.2452e-10	1.06822e-40	2.19451e-12	ENSE00001220341|ENSE00001874332|ENSE00001924916	AFE
ENSG00000163359	collagen, type VI, alpha 3	COL6A3	2605321	1.83492	upregulated	10.3552	4.89e-11	2.19e-09	2605374	chr2	-	238270382	238270474	core	-3.45099	skipped	5.63803e-13	2.76651e-10	1.87408e-12	1.20668e-07	ENSE00002276843	none
ENSG00000163359	collagen, type VI, alpha 3	COL6A3	2605321	1.83492	upregulated	10.3552	4.89e-11	2.19e-09	2605356	chr2	-	238259776	238259835	core	-2.0872	skipped	8.50382e-10	6.74349e-08	1.87408e-12	1.20668e-07	ENSE00002475959|ENSE00002527234	none
ENSG00000163359	collagen, type VI, alpha 3	COL6A3	2605321	1.83492	upregulated	10.3552	4.89e-11	2.19e-09	2605386	chr2	-	238287386	238287814	core	3.25694	included	1.33367e-10	1.63872e-08	1.87408e-12	1.20668e-07	ENSE00001073761	CE
ENSG00000163359	collagen, type VI, alpha 3	COL6A3	2605321	1.83492	upregulated	10.3552	4.89e-11	2.19e-09	2605391	chr2	-	238296721	238296827	core	3.72349	included	6.13707e-09	3.07929e-07	1.87408e-12	1.20668e-07	ENSE00001073778	CE
ENSG00000042980	ADAM metallopeptidase domain 28	ADAM28	3090209	1.83557	upregulated	8.85526	1.23e-09	2.32e-08	3090267	chr8	+	24211283	24211315	core	-4.91219	skipped	2.28273e-09	1.44225e-07	3.70079e-33	2.3399e-09	ENSE00001627620|ENSE00001694681	CE
ENSG00000069849	ATPase, Na+/K+ transporting, beta 3 polypeptide	ATP1B3	2645764	1.85372	upregulated	9.05787	1.34e-11	8.63e-10	2645768	chr3	+	141595524	141595643	core	-5.8417	skipped	4.23739e-15	8.73659e-12	2.28863e-13	3.0179e-11	ENSE00001879548|ENSE00001906827|ENSE00002268822	AFE
ENSG00000139292	leucine-rich repeat-containing G protein-coupled receptor 5	LGR5	3422144	1.90464	upregulated	6.18409	1.17e-05	3.64e-05	3422146	chr12	+	71833861	71834036	core	-3.09396	skipped	6.70669e-09	3.30605e-07	3.84065e-15	3.56344e-09	ENSE00001127167|ENSE00001669202|ENSE00002341092|ENSE00002420752	none
ENSG00000139292	leucine-rich repeat-containing G protein-coupled receptor 5	LGR5	3422144	1.90464	upregulated	6.18409	1.17e-05	3.64e-05	3422182	chr12	+	71960621	71960691	core	2.13847	included	2.50915e-08	9.23963e-07	3.84065e-15	3.56344e-09	ENSE00000937407|ENSE00002397920	A5SS
ENSG00000089356	FXYD domain containing ion transport regulator 3	FXYD3	3830166	1.91684	upregulated	9.3916	8.47e-10	1.75e-08	3830171	chr19	+	35607173	35607246	core	-4.69357	skipped	4.10216e-14	4.19045e-11	1.92549e-21	6.15947e-10	ENSE00001309069|ENSE00001556552|ENSE00002304048	AFE
ENSG00000089356	FXYD domain containing ion transport regulator 3	FXYD3	3830166	1.91684	upregulated	9.3916	8.47e-10	1.75e-08	3830187	chr19	+	35614362	35614514	core	2.85207	included	1.63614e-09	1.11087e-07	1.92549e-21	6.15947e-10	ENSE00001377601|ENSE00001551014	none
ENSG00000115232	integrin, alpha 4 (antigen CD49D, alpha 4 subunit of VLA-4 receptor)	ITGA4	2518272	1.92126	upregulated	7.48121	1.16e-12	1.26e-10	2518281	chr2	+	182321274	182321782	core	-5.73871	skipped	6.71914e-13	3.13935e-10	2.72122e-32	1.17455e-13	ENSE00001527069	none
ENSG00000115232	integrin, alpha 4 (antigen CD49D, alpha 4 subunit of VLA-4 receptor)	ITGA4	2518272	1.92126	upregulated	7.48121	1.16e-12	1.26e-10	2518282	chr2	+	182322100	182322212	core	-5.43316	skipped	1.54064e-14	2.07089e-11	2.72122e-32	1.17455e-13	ENSE00000783316|ENSE00001527069|ENSE00001899600|ENSE00001908776|ENSE00001918564|ENSE00001919047	none
ENSG00000115232	integrin, alpha 4 (antigen CD49D, alpha 4 subunit of VLA-4 receptor)	ITGA4	2518272	1.92126	upregulated	7.48121	1.16e-12	1.26e-10	2518287	chr2	+	182322931	182322968	core	-3.99589	skipped	1.37755e-15	4.07346e-12	2.72122e-32	1.17455e-13	ENSE00001872842|ENSE00002446999|ENSE00002524963	none
ENSG00000115232	integrin, alpha 4 (antigen CD49D, alpha 4 subunit of VLA-4 receptor)	ITGA4	2518272	1.92126	upregulated	7.48121	1.16e-12	1.26e-10	2518284	chr2	+	182322258	182322344	core	-3.6708	skipped	1.36769e-13	9.91512e-11	2.72122e-32	1.17455e-13	ENSE00000783316|ENSE00001527069|ENSE00001899600|ENSE00001908776|ENSE00001918564|ENSE00001919047	none
ENSG00000115232	integrin, alpha 4 (antigen CD49D, alpha 4 subunit of VLA-4 receptor)	ITGA4	2518272	1.92126	upregulated	7.48121	1.16e-12	1.26e-10	2518285	chr2	+	182322478	182322566	core	-2.80601	skipped	2.98922e-11	5.2442e-09	2.72122e-32	1.17455e-13	ENSE00000783316|ENSE00001527069|ENSE00001869613|ENSE00001899600|ENSE00001908776|ENSE00001918564|ENSE00001919047	none
ENSG00000115232	integrin, alpha 4 (antigen CD49D, alpha 4 subunit of VLA-4 receptor)	ITGA4	2518272	1.92126	upregulated	7.48121	1.16e-12	1.26e-10	2518313	chr2	+	182359463	182359528	core	2.21299	included	7.82861e-09	3.73538e-07	2.72122e-32	1.17455e-13	ENSE00002468554|ENSE00002516418	none
ENSG00000144063	mal, T-cell differentiation protein-like	MALL	2570193	1.95489	upregulated	9.01825	1.03e-08	1.21e-07	2570204	chr2	-	110873289	110873350	core	-5.83372	skipped	1.77698e-14	2.29511e-11	6.83153e-15	8.14283e-08	NA	none
ENSG00000144063	mal, T-cell differentiation protein-like	MALL	2570193	1.95489	upregulated	9.01825	1.03e-08	1.21e-07	2570197	chr2	-	110845149	110845246	core	2.06202	included	2.48449e-09	1.54411e-07	6.83153e-15	8.14283e-08	ENSE00002499011|ENSE00002528101	CE
ENSG00000153292	G protein-coupled receptor 110	GPR110	2955999	1.9628	upregulated	7.13189	3.36e-05	9.12e-05	2956007	chr6	-	46993590	46993713	core	2.47333	included	4.64462e-10	4.23968e-08	7.09037e-15	2.94698e-13	ENSE00001866750|ENSE00001894099|ENSE00002456893|ENSE00002475621	none
ENSG00000101311	fermitin family homolog 1 (Drosophila)	FERMT1	3896621	1.96501	upregulated	7.2762	1.59e-10	5.11e-09	3896638	chr20	-	6068273	6068303	core	-4.31288	skipped	2.30552e-09	1.45094e-07	5.96838e-22	1.26203e-08		none
ENSG00000101311	fermitin family homolog 1 (Drosophila)	FERMT1	3896621	1.96501	upregulated	7.2762	1.59e-10	5.11e-09	3896639	chr20	-	6068308	6068393	core	-4.21129	skipped	7.42673e-12	1.81615e-09	5.96838e-22	1.26203e-08		none
ENSG00000181104	coagulation factor II (thrombin) receptor	F2R	2816459	1.97377	upregulated	9.01415	1.7e-11	9.99e-10	2816460	chr5	+	76011866	76012017	core	-5.84783	skipped	3.94397e-15	8.28362e-12	5.12199e-29	1.24704e-22	ENSE00001259499	none
ENSG00000181104	coagulation factor II (thrombin) receptor	F2R	2816459	1.97377	upregulated	9.01415	1.7e-11	9.99e-10	2816462	chr5	+	76012170	76012200	core	-3.3215	skipped	2.73316e-11	4.92572e-09	5.12199e-29	1.24704e-22	ENSE00001259499|ENSE00002031570	none
ENSG00000196352	CD55 molecule, decay accelerating factor for complement (Cromer blood group)	CD55	2377229	1.98069	upregulated	9.28983	3.44e-11	1.68e-09	2377230	chr1	+	207494873	207495045	core	-5.28878	skipped	1.75143e-13	1.20002e-10	3.72084e-34	2.496e-19	ENSE00001385350|ENSE00001840627|ENSE00001902596|ENSE00002292559|ENSE00002548395|ENSE00002565256	none
ENSG00000196352	CD55 molecule, decay accelerating factor for complement (Cromer blood group)	CD55	2377229	1.98069	upregulated	9.28983	3.44e-11	1.68e-09	2377232	chr1	+	207495111	207495207	core	-4.38445	skipped	3.46564e-14	3.70881e-11	3.72084e-34	2.496e-19	ENSE00001385350|ENSE00001693152|ENSE00001840627|ENSE00001902596|ENSE00002140960|ENSE00002144544|ENSE00002241057|ENSE00002292559|ENSE00002548395|ENSE00002565256	none
ENSG00000196352	CD55 molecule, decay accelerating factor for complement (Cromer blood group)	CD55	2377229	1.98069	upregulated	9.28983	3.44e-11	1.68e-09	2377258	chr1	+	207513757	207513781	core	-3.01114	skipped	1.71456e-08	6.89058e-07	3.72084e-34	2.496e-19	ENSE00001443397|ENSE00002384542	CE
ENSG00000105976	met proto-oncogene (hepatocyte growth factor receptor)	MET	3020343	1.99639	upregulated	8.61687	3.82e-07	2.04e-06	3020344	chr7	+	116312504	116312603	core	-5.54722	skipped	3.85346e-11	6.39591e-09	9.25995e-19	4.89922e-07	ENSE00001238885|ENSE00001530017|ENSE00001646063|ENSE00001865305	none
ENSG00000105976	met proto-oncogene (hepatocyte growth factor receptor)	MET	3020343	1.99639	upregulated	8.61687	3.82e-07	2.04e-06	3020349	chr7	+	116339610	116339650	core	-3.92207	skipped	4.95624e-09	2.60954e-07	9.25995e-19	4.89922e-07	ENSE00001238915|ENSE00001633497|ENSE00001670075|ENSE00002273274	none
ENSG00000154451	guanylate binding protein 5	GBP5	2422035	2.00273	upregulated	7.33042	5.7e-06	1.95e-05	2422053	chr1	-	89732222	89732255	core	-5.50271	skipped	1.51982e-10	1.7892e-08	1.31323e-24	1.13768e-14	ENSE00001016043|ENSE00001863555	CE
ENSG00000106366	serpin peptidase inhibitor, clade E (nexin, plasminogen activator inhibitor type 1), member 1	SERPINE1	3016148	2.0359	upregulated	10.1496	7.25e-07	3.45e-06	3016154	chr7	+	100771841	100771883	core	-3.97124	skipped	2.42926e-08	9.00743e-07	7.70223e-13	1.06295e-10	AK298048-2|AK316225-3|ENSE00000881563|ENSE00001665108	IR
ENSG00000106366	serpin peptidase inhibitor, clade E (nexin, plasminogen activator inhibitor type 1), member 1	SERPINE1	3016148	2.0359	upregulated	10.1496	7.25e-07	3.45e-06	3016172	chr7	+	100780725	100782035	core	3.06665	included	1.36068e-08	5.75337e-07	7.70223e-13	1.06295e-10	ENSE00001055519|ENSE00001796892|ENSE00002248546	none
ENSG00000106366	serpin peptidase inhibitor, clade E (nexin, plasminogen activator inhibitor type 1), member 1	SERPINE1	3016148	2.0359	upregulated	10.1496	7.25e-07	3.45e-06	3016158	chr7	+	100773721	100773879	core	3.93332	included	1.43551e-10	1.71875e-08	7.70223e-13	1.06295e-10	ENSE00000712140|ENSE00001759560	CNE
ENSG00000164692	collagen, type I, alpha 2	COL1A2	3013054	2.06983	upregulated	11.5953	7.37e-12	5.54e-10	3013077	chr7	+	94023938	94024223	core	-8.52555	skipped	8.52526e-11	1.15696e-08	1.4723e-120	1.88489e-68	ENSE00001086693	none
ENSG00000164692	collagen, type I, alpha 2	COL1A2	3013054	2.06983	upregulated	11.5953	7.37e-12	5.54e-10	3013132	chr7	+	94050324	94050359	core	-3.87235	skipped	9.47192e-13	4.05462e-10	1.4723e-120	1.88489e-68	ENSE00001850682|ENSE00001931503|ENSE00002523075|ENSE00002526914	IR
ENSG00000164692	collagen, type I, alpha 2	COL1A2	3013054	2.06983	upregulated	11.5953	7.37e-12	5.54e-10	3013083	chr7	+	94028361	94028390	core	2.56517	included	3.69634e-10	3.54242e-08	1.4723e-120	1.88489e-68	ENSE00001483044	none
ENSG00000164692	collagen, type I, alpha 2	COL1A2	3013054	2.06983	upregulated	11.5953	7.37e-12	5.54e-10	3013162	chr7	+	94059927	94059955	core	8.44096	included	8.39292e-14	7.09091e-11	1.4723e-120	1.88489e-68	ENSE00001348023	IR
ENSG00000164692	collagen, type I, alpha 2	COL1A2	3013054	2.06983	upregulated	11.5953	7.37e-12	5.54e-10	3013163	chr7	+	94060097	94060439	core	9.49896	included	4.57018e-14	4.50474e-11	1.4723e-120	1.88489e-68	ENSE00001348023	IR
ENSG00000198959	transglutaminase 2 (C polypeptide, protein-glutamine-gamma-glutamyltransferase)	TGM2	3905145	2.08564	upregulated	9.41374	2.3e-10	6.74e-09	3905187	chr20	-	36793627	36793667	core	-7.23624	skipped	1.40453e-15	4.09933e-12	1.67325e-48	4.20666e-28	ENSE00000991695|ENSE00001713701|ENSE00001835958|ENSE00001922845|ENSE00002539679|ENSE00002564731	none
ENSG00000198959	transglutaminase 2 (C polypeptide, protein-glutamine-gamma-glutamyltransferase)	TGM2	3905145	2.08564	upregulated	9.41374	2.3e-10	6.74e-09	3905151	chr20	-	36759509	36759555	core	-4.43347	skipped	4.01114e-18	6.00962e-14	1.67325e-48	4.20666e-28	ENSE00000661922|ENSE00001838005	none
ENSG00000198959	transglutaminase 2 (C polypeptide, protein-glutamine-gamma-glutamyltransferase)	TGM2	3905145	2.08564	upregulated	9.41374	2.3e-10	6.74e-09	3905167	chr20	-	36769710	36769785	core	-3.21541	skipped	7.92528e-13	3.51993e-10	1.67325e-48	4.20666e-28	ENSE00000661926|ENSE00001958439	none
ENSG00000198959	transglutaminase 2 (C polypeptide, protein-glutamine-gamma-glutamyltransferase)	TGM2	3905145	2.08564	upregulated	9.41374	2.3e-10	6.74e-09	3905184	chr20	-	36789856	36789972	core	-3.04116	skipped	1.2897e-12	4.96207e-10	1.67325e-48	4.20666e-28	ENSE00000800527|ENSE00001811799|ENSE00001849198	CE
ENSG00000198959	transglutaminase 2 (C polypeptide, protein-glutamine-gamma-glutamyltransferase)	TGM2	3905145	2.08564	upregulated	9.41374	2.3e-10	6.74e-09	3905168	chr20	-	36770492	36770575	core	2.05173	included	1.32513e-13	9.70044e-11	1.67325e-48	4.20666e-28	ENSE00000661927|ENSE00001920543	none
ENSG00000198959	transglutaminase 2 (C polypeptide, protein-glutamine-gamma-glutamyltransferase)	TGM2	3905145	2.08564	upregulated	9.41374	2.3e-10	6.74e-09	3905152	chr20	-	36760790	36760881	core	2.46107	included	4.70037e-09	2.5109e-07	1.67325e-48	4.20666e-28	ENSE00000661923|ENSE00001896129|ENSE00001902669	none
ENSG00000198959	transglutaminase 2 (C polypeptide, protein-glutamine-gamma-glutamyltransferase)	TGM2	3905145	2.08564	upregulated	9.41374	2.3e-10	6.74e-09	3905147	chr20	-	36757864	36757992	core	2.95264	included	7.79418e-12	1.8813e-09	1.67325e-48	4.20666e-28	AK058031-13|ENSE00001904837|ENSE00001933484|ENSE00001944799	none
ENSG00000113657	dihydropyrimidinase-like 3	DPYSL3	2880292	2.10552	upregulated	9.04976	1.17e-13	2.42e-11	2880347	chr5	-	146889149	146889184	core	-9.75131	skipped	3.26339e-18	5.23856e-14	1.65341e-29	1.70806e-15	ENSE00001475588	AFE
ENSG00000113657	dihydropyrimidinase-like 3	DPYSL3	2880292	2.10552	upregulated	9.04976	1.17e-13	2.42e-11	2880348	chr5	-	146889212	146889247	core	-8.15582	skipped	1.54355e-18	3.86469e-14	1.65341e-29	1.70806e-15	ENSE00001475588	AFE
ENSG00000113657	dihydropyrimidinase-like 3	DPYSL3	2880292	2.10552	upregulated	9.04976	1.17e-13	2.42e-11	2880350	chr5	-	146889366	146889476	core	-4.85286	skipped	3.33381e-15	7.27403e-12	1.65341e-29	1.70806e-15	ENSE00001475588	AFE
ENSG00000113657	dihydropyrimidinase-like 3	DPYSL3	2880292	2.10552	upregulated	9.04976	1.17e-13	2.42e-11	2880349	chr5	-	146889259	146889336	core	-3.52536	skipped	9.11448e-11	1.21636e-08	1.65341e-29	1.70806e-15	ENSE00001475588	AFE
ENSG00000113657	dihydropyrimidinase-like 3	DPYSL3	2880292	2.10552	upregulated	9.04976	1.17e-13	2.42e-11	2880314	chr5	-	146792194	146792251	core	2.01214	included	1.50836e-10	1.77663e-08	1.65341e-29	1.70806e-15	ENSE00002510485|ENSE00002532229	CE
ENSG00000113657	dihydropyrimidinase-like 3	DPYSL3	2880292	2.10552	upregulated	9.04976	1.17e-13	2.42e-11	2880293	chr5	-	146770801	146772737	core	2.40054	included	2.08348e-09	1.34511e-07	1.65341e-29	1.70806e-15	ENSE00002019061|ENSE00002065061	none
ENSG00000156535	CD109 molecule	CD109	2913694	2.208	upregulated	7.16391	9.05e-09	1.1e-07	2913696	chr6	+	74405972	74406005	core	-5.89092	skipped	8.723e-13	3.76993e-10	1.07684e-29	1.16423e-16	ENSE00001120803|ENSE00001918330	none
ENSG00000156535	CD109 molecule	CD109	2913694	2.208	upregulated	7.16391	9.05e-09	1.1e-07	2913697	chr6	+	74407144	74407194	core	-2.89326	skipped	2.89794e-12	9.0454e-10	1.07684e-29	1.16423e-16	ENSE00001084367	none
ENSG00000054219	CD302 molecule; lymphocyte antigen 75	LY75	2583254	2.22572	upregulated	7.99135	1.11e-13	2.32e-11	2583337	chr2	-	160761195	160761239	core	-6.27277	skipped	3.56287e-13	1.9577e-10	1.01886e-55	1.51414e-28	NA	CNE
ENSG00000054219	CD302 molecule; lymphocyte antigen 75	LY75	2583254	2.22572	upregulated	7.99135	1.11e-13	2.32e-11	2583271	chr2	-	160654652	160654684	core	-4.31867	skipped	3.86185e-11	6.39842e-09	1.01886e-55	1.51414e-28		CNE
ENSG00000054219	CD302 molecule; lymphocyte antigen 75	LY75	2583254	2.22572	upregulated	7.99135	1.11e-13	2.32e-11	2583266	chr2	-	160639870	160639971	core	-3.75659	skipped	3.30756e-09	1.92472e-07	1.01886e-55	1.51414e-28	NA	CNE
ENSG00000054219	CD302 molecule; lymphocyte antigen 75	LY75	2583254	2.22572	upregulated	7.99135	1.11e-13	2.32e-11	2583260	chr2	-	160628443	160628560	core	-3.35358	skipped	2.25265e-08	8.49412e-07	1.01886e-55	1.51414e-28	NA	CNE
ENSG00000054219	CD302 molecule; lymphocyte antigen 75	LY75	2583254	2.22572	upregulated	7.99135	1.11e-13	2.32e-11	2583336	chr2	-	160761101	160761142	core	-3.1122	skipped	4.95852e-11	7.72248e-09	1.01886e-55	1.51414e-28	NA	CNE
ENSG00000054219	CD302 molecule; lymphocyte antigen 75	LY75	2583254	2.22572	upregulated	7.99135	1.11e-13	2.32e-11	2583299	chr2	-	160710145	160710190	core	2.17887	included	1.44496e-10	1.7273e-08	1.01886e-55	1.51414e-28	ENSE00002551444	CNE
ENSG00000054219	CD302 molecule; lymphocyte antigen 75	LY75	2583254	2.22572	upregulated	7.99135	1.11e-13	2.32e-11	2583288	chr2	-	160690581	160690708	core	2.88099	included	1.01538e-08	4.56822e-07	1.01886e-55	1.51414e-28	ENSE00002563367	CNE
ENSG00000151617	endothelin receptor type A	EDNRA	2746591	2.27938	upregulated	8.33403	1.38e-11	8.7e-10	2746598	chr4	+	148402490	148402527	core	-7.10527	skipped	8.28979e-15	1.33072e-11	1.24276e-11	1.64659e-07	ENSE00001000661|ENSE00002062809	AFE
ENSG00000151617	endothelin receptor type A	EDNRA	2746591	2.27938	upregulated	8.33403	1.38e-11	8.7e-10	2746628	chr4	+	148461581	148461607	core	-5.41135	skipped	2.25347e-08	8.49434e-07	1.24276e-11	1.64659e-07	ENSE00002441302|ENSE00002476959	none
ENSG00000151617	endothelin receptor type A	EDNRA	2746591	2.27938	upregulated	8.33403	1.38e-11	8.7e-10	2746632	chr4	+	148463662	148463754	core	-2.07445	skipped	1.5243e-08	6.28672e-07	1.24276e-11	1.64659e-07	ENSE00002055050|ENSE00002062002|ENSE00002447328|ENSE00002489513|ENSE00002501380|ENSE00002511436	none
ENSG00000203747	Fc fragment of IgG, low affinity IIIa, receptor (CD16a)	FCGR3A	2440943	2.28247	upregulated	7.91555	6.78e-10	1.48e-08	2440967	chr1	-	161519575	161519616	core	-3.98003	skipped	1.46967e-08	6.1006e-07	9.08722e-21	3.60203e-15	ENSE00001446026|ENSE00001669093|ENSE00001700711	A5SS
ENSG00000203747	Fc fragment of IgG, low affinity IIIa, receptor (CD16a)	FCGR3A	2440943	2.28247	upregulated	7.91555	6.78e-10	1.48e-08	2440960	chr1	-	161514647	161514716	core	2.06083	included	2.07384e-09	1.3412e-07	9.08722e-21	3.60203e-15	ENSE00002415838	none
ENSG00000122861	plasminogen activator, urokinase	PLAU	3252036	2.28681	upregulated	8.58473	3.27e-10	8.73e-09	3252042	chr10	+	75671284	75671313	core	-6.50068	skipped	1.00125e-12	4.19022e-10	1.63378e-37	2.04621e-18	ENSE00001592764|ENSE00002476642|ENSE00002550689|ENSE00002562078	A5SS
ENSG00000122861	plasminogen activator, urokinase	PLAU	3252036	2.28681	upregulated	8.58473	3.27e-10	8.73e-09	3252052	chr10	+	75673353	75673457	core	-2.4733	skipped	1.45287e-11	3.05151e-09	1.63378e-37	2.04621e-18	ENSE00001169184|ENSE00001813326	none
ENSG00000122861	plasminogen activator, urokinase	PLAU	3252036	2.28681	upregulated	8.58473	3.27e-10	8.73e-09	3252054	chr10	+	75673754	75673886	core	2.36321	included	2.87335e-09	1.72612e-07	1.63378e-37	2.04621e-18	ENSE00001169178	none
ENSG00000131746	tensin 4	TNS4	3756262	2.28876	upregulated	7.90634	3.71e-05	9.96e-05	3756291	chr17	-	38644837	38644952	core	-4.3221	skipped	1.74366e-08	6.97881e-07	1.86432e-13	2.40108e-09	ENSE00001177363	none
ENSG00000131746	tensin 4	TNS4	3756262	2.28876	upregulated	7.90634	3.71e-05	9.96e-05	3756276	chr17	-	38636981	38637014	core	-2.55892	skipped	9.0094e-14	7.3487e-11	1.86432e-13	2.40108e-09	ENSE00000900634|ENSE00001643811	AFE
ENSG00000131746	tensin 4	TNS4	3756262	2.28876	upregulated	7.90634	3.71e-05	9.96e-05	3756269	chr17	-	38633874	38633952	core	2.05922	included	3.59762e-09	2.05102e-07	1.86432e-13	2.40108e-09	AF417488-13|AK027856-11|BC018706-12|ENSE00001182032|ENSE00001475216	none
ENSG00000131746	tensin 4	TNS4	3756262	2.28876	upregulated	7.90634	3.71e-05	9.96e-05	3756288	chr17	-	38643377	38643461	core	2.80097	included	1.34706e-12	5.12235e-10	1.86432e-13	2.40108e-09	ENSE00000900636	none
ENSG00000108821	collagen, type I, alpha 1	COL1A1	3762198	2.34983	upregulated	11.7584	4.71e-11	2.15e-09	3762239	chr17	-	48271367	48271391	core	-6.61658	skipped	2.29238e-09	1.44591e-07	8.91503e-76	1.26508e-56	ENSE00000736786|ENSE00001814863|ENSE00001832962|ENSE00001864408	IR
ENSG00000108821	collagen, type I, alpha 1	COL1A1	3762198	2.34983	upregulated	11.7584	4.71e-11	2.15e-09	3762270	chr17	-	48278886	48278993	core	-5.48177	skipped	1.28381e-12	4.94885e-10	8.91503e-76	1.26508e-56	NA	none
ENSG00000108821	collagen, type I, alpha 1	COL1A1	3762198	2.34983	upregulated	11.7584	4.71e-11	2.15e-09	3762260	chr17	-	48275331	48275357	core	-5.0002	skipped	1.70666e-08	6.8613e-07	8.91503e-76	1.26508e-56	ENSE00002464798|ENSE00002474041	none
ENSG00000108821	collagen, type I, alpha 1	COL1A1	3762198	2.34983	upregulated	11.7584	4.71e-11	2.15e-09	3762258	chr17	-	48274550	48274589	core	-3.94209	skipped	4.31233e-12	1.21369e-09	8.91503e-76	1.26508e-56	ENSE00002456350|ENSE00002534828	none
ENSG00000108821	collagen, type I, alpha 1	COL1A1	3762198	2.34983	upregulated	11.7584	4.71e-11	2.15e-09	3762227	chr17	-	48268745	48268831	core	-2.00406	skipped	1.16778e-08	5.10684e-07	8.91503e-76	1.26508e-56	ENSE00002454063|ENSE00002482772	none
ENSG00000108821	collagen, type I, alpha 1	COL1A1	3762198	2.34983	upregulated	11.7584	4.71e-11	2.15e-09	3762268	chr17	-	48277178	48277296	core	2.89453	included	5.51141e-09	2.83175e-07	8.91503e-76	1.26508e-56	ENSE00002046241|ENSE00002463227|ENSE00002470830	none
ENSG00000108821	collagen, type I, alpha 1	COL1A1	3762198	2.34983	upregulated	11.7584	4.71e-11	2.15e-09	3762206	chr17	-	48263149	48263335	core	4.15314	included	7.65297e-09	3.66871e-07	8.91503e-76	1.26508e-56	ENSE00000736855|ENSE00002038267	IR
ENSG00000108821	collagen, type I, alpha 1	COL1A1	3762198	2.34983	upregulated	11.7584	4.71e-11	2.15e-09	3762201	chr17	-	48261622	48261814	core	5.61938	included	5.39486e-13	2.67641e-10	8.91503e-76	1.26508e-56	NA	none
ENSG00000108821	collagen, type I, alpha 1	COL1A1	3762198	2.34983	upregulated	11.7584	4.71e-11	2.15e-09	3762203	chr17	-	48262642	48262755	core	6.35241	included	4.32357e-10	4.01678e-08	8.91503e-76	1.26508e-56	NA	none
ENSG00000108821	collagen, type I, alpha 1	COL1A1	3762198	2.34983	upregulated	11.7584	4.71e-11	2.15e-09	3762202	chr17	-	48262038	48262582	core	6.87327	included	4.01967e-17	3.34578e-13	8.91503e-76	1.26508e-56	NA	none
ENSG00000108821	collagen, type I, alpha 1	COL1A1	3762198	2.34983	upregulated	11.7584	4.71e-11	2.15e-09	3762200	chr17	-	48261474	48261504	core	13.6369	included	1.89163e-18	3.86469e-14	8.91503e-76	1.26508e-56	NA	none
ENSG00000117394	solute carrier family 2 (facilitated glucose transporter), member 1	SLC2A1	2409104	2.35053	upregulated	9.62284	1.28e-08	1.42e-07	2409153	chr1	-	43424338	43424387	core	-6.60397	skipped	2.77538e-11	4.97786e-09	1.00838e-28	7.0312e-15	NA	none
ENSG00000117394	solute carrier family 2 (facilitated glucose transporter), member 1	SLC2A1	2409104	2.35053	upregulated	9.62284	1.28e-08	1.42e-07	2409139	chr1	-	43408899	43408992	core	-3.22595	skipped	1.91342e-11	3.75229e-09	1.00838e-28	7.0312e-15	ENSE00000870228	none
ENSG00000117394	solute carrier family 2 (facilitated glucose transporter), member 1	SLC2A1	2409104	2.35053	upregulated	9.62284	1.28e-08	1.42e-07	2409124	chr1	-	43394889	43394985	core	2.32478	included	1.44063e-09	1.01175e-07	1.00838e-28	7.0312e-15	ENSE00000769556|ENSE00001805328	CE
ENSG00000117394	solute carrier family 2 (facilitated glucose transporter), member 1	SLC2A1	2409104	2.35053	upregulated	9.62284	1.28e-08	1.42e-07	2409119	chr1	-	43392787	43392826	core	2.43139	included	5.95456e-13	2.8594e-10	1.00838e-28	7.0312e-15	ENSE00001457962|ENSE00001550724	CE
ENSG00000138119	myoferlin	MYOF	3300597	2.37191	upregulated	9.60807	5.56e-14	1.55e-11	3300733	chr10	-	95241883	95241942	core	-5.99682	skipped	1.94475e-12	6.75506e-10	2.48184e-40	7.2082e-10	ENSE00002229353|ENSE00002448697|ENSE00002530316	none
ENSG00000138119	myoferlin	MYOF	3300597	2.37191	upregulated	9.60807	5.56e-14	1.55e-11	3300675	chr10	-	95152686	95152712	core	-3.20601	skipped	3.69558e-10	3.54242e-08	2.48184e-40	7.2082e-10	ENSE00001778381	CE
ENSG00000138119	myoferlin	MYOF	3300597	2.37191	upregulated	9.60807	5.56e-14	1.55e-11	3300625	chr10	-	95092978	95093044	core	2.47135	included	2.56785e-08	9.41107e-07	2.48184e-40	7.2082e-10	ENSE00002430623|ENSE00002514556	none
ENSG00000155380	solute carrier family 16, member 1 (monocarboxylic acid transporter 1)	SLC16A1	2428501	2.3972	upregulated	8.17651	2.3e-11	1.23e-09	2428516	chr1	-	113471729	113471868	core	3.66733	included	3.07428e-11	5.32579e-09	4.7972e-25	7.62566e-10	AK296688-2|AK303603-2|ENSE00001450464|ENSE00001878094	none
ENSG00000148848	ADAM metallopeptidase domain 12	ADAM12	3311832	2.42944	upregulated	7.54413	6.22e-09	8.16e-08	3311854	chr10	-	127730710	127730784	core	-5.83782	skipped	9.52372e-11	1.25901e-08	1.17066e-43	1.81388e-31	AK127856-20|BC060804-19|ENSE00001447734	none
ENSG00000148848	ADAM metallopeptidase domain 12	ADAM12	3311832	2.42944	upregulated	7.54413	6.22e-09	8.16e-08	3311988	chr10	-	128076798	128077002	core	-4.78364	skipped	8.627e-11	1.16731e-08	1.17066e-43	1.81388e-31	NA	none
ENSG00000148848	ADAM metallopeptidase domain 12	ADAM12	3311832	2.42944	upregulated	7.54413	6.22e-09	8.16e-08	3311853	chr10	-	127729929	127730578	core	-3.89697	skipped	3.82664e-09	2.15138e-07	1.17066e-43	1.81388e-31	AK127856-20|BC060804-19|ENSE00001447734	none
ENSG00000148848	ADAM metallopeptidase domain 12	ADAM12	3311832	2.42944	upregulated	7.54413	6.22e-09	8.16e-08	3311843	chr10	-	127724715	127724851	core	-2.67728	skipped	1.27227e-09	9.2174e-08	1.17066e-43	1.81388e-31	ENSE00001016218	none
ENSG00000148848	ADAM metallopeptidase domain 12	ADAM12	3311832	2.42944	upregulated	7.54413	6.22e-09	8.16e-08	3311848	chr10	-	127726810	127726891	core	-2.27874	skipped	2.76422e-09	1.67579e-07	1.17066e-43	1.81388e-31	ENSE00001016207	none
ENSG00000148848	ADAM metallopeptidase domain 12	ADAM12	3311832	2.42944	upregulated	7.54413	6.22e-09	8.16e-08	3311955	chr10	-	127967513	127967547	core	2.14476	included	2.12286e-08	8.12745e-07	1.17066e-43	1.81388e-31	ENSE00001016209	none
ENSG00000148848	ADAM metallopeptidase domain 12	ADAM12	3311832	2.42944	upregulated	7.54413	6.22e-09	8.16e-08	3311904	chr10	-	127789774	127789802	core	2.83094	included	4.41166e-09	2.39829e-07	1.17066e-43	1.81388e-31	ENSE00001016215|ENSE00001787888|ENSE00001882282	A3SS
ENSG00000148848	ADAM metallopeptidase domain 12	ADAM12	3311832	2.42944	upregulated	7.54413	6.22e-09	8.16e-08	3311861	chr10	-	127738131	127738220	core	3.27714	included	4.01048e-09	2.22952e-07	1.17066e-43	1.81388e-31	ENSE00001099930|ENSE00001862277	none
ENSG00000148848	ADAM metallopeptidase domain 12	ADAM12	3311832	2.42944	upregulated	7.54413	6.22e-09	8.16e-08	3311931	chr10	-	127824185	127824213	core	3.5267	included	2.14594e-10	2.34137e-08	1.17066e-43	1.81388e-31	ENSE00001384099|ENSE00001940839	none
ENSG00000140937	cadherin 11, type 2, OB-cadherin (osteoblast)	CDH11	3694657	2.70078	upregulated	9.27707	2.97e-14	1.04e-11	3694702	chr16	-	65038545	65038575	core	-7.70574	skipped	4.39498e-15	8.8188e-12	5.10617e-37	1.01426e-12	AK308000-3|ENSE00001350257	CE
ENSG00000140937	cadherin 11, type 2, OB-cadherin (osteoblast)	CDH11	3694657	2.70078	upregulated	9.27707	2.97e-14	1.04e-11	3694703	chr16	-	65038602	65038712	core	-6.93948	skipped	2.58315e-18	4.46556e-14	5.10617e-37	1.01426e-12	AK308000-3|ENSE00001350257	CE
ENSG00000140937	cadherin 11, type 2, OB-cadherin (osteoblast)	CDH11	3694657	2.70078	upregulated	9.27707	2.97e-14	1.04e-11	3694754	chr16	-	65155791	65155900	core	-5.50447	skipped	6.15116e-16	2.34302e-12	5.10617e-37	1.01426e-12	AY380225-1|ENSE00001350268|ENSE00001822538|ENSE00002260852|ENSE00002279033|ENSE00002292448	CE
ENSG00000140937	cadherin 11, type 2, OB-cadherin (osteoblast)	CDH11	3694657	2.70078	upregulated	9.27707	2.97e-14	1.04e-11	3694704	chr16	-	65038737	65038762	core	-3.86072	skipped	3.0082e-11	5.26186e-09	5.10617e-37	1.01426e-12	AK308000-3|ENSE00001350257	CE
ENSG00000171345	keratin 19	KRT19	3757108	2.72678	upregulated	10.3705	2.93e-10	8.03e-09	3757125	chr17	-	39684501	39684600	core	-9.04285	skipped	1.50721e-08	6.23137e-07	1.52555e-14	5.17005e-07	ENSE00000863524|ENSE00001802150	AFE
ENSG00000171345	keratin 19	KRT19	3757108	2.72678	upregulated	10.3705	2.93e-10	8.03e-09	3757124	chr17	-	39684165	39684484	core	-2.89873	skipped	2.30683e-08	8.65342e-07	1.52555e-14	5.17005e-07	ENSE00000863524|ENSE00001802150	AFE
ENSG00000171345	keratin 19	KRT19	3757108	2.72678	upregulated	10.3705	2.93e-10	8.03e-09	3757115	chr17	-	39680662	39680746	core	-2.32472	skipped	4.0429e-11	6.58262e-09	1.52555e-14	5.17005e-07	ENSE00001891154|ENSE00001935277|ENSE00002338703|ENSE00002402758	none
ENSG00000173702	mucin 13, cell surface associated	MUC13	2692883	3.26496	upregulated	8.40549	1.45e-06	6.14e-06	2692893	chr3	-	124631981	124632069	core	-2.78277	skipped	8.55562e-11	1.16038e-08	6.2958e-18	5.2063e-13	ENSE00001275913	none
ENSG00000173702	mucin 13, cell surface associated	MUC13	2692883	3.26496	upregulated	8.40549	1.45e-06	6.14e-06	2692896	chr3	-	124635177	124635307	core	2.02451	included	1.47753e-08	6.12644e-07	6.2958e-18	5.2063e-13	ENSE00001275922|ENSE00001812803	none
ENSG00000058085	laminin, gamma 2	LAMC2	2371139	3.52413	upregulated	9.30183	1.1e-13	2.32e-11	2371146	chr1	+	183155511	183155538	core	-8.60406	skipped	1.96029e-14	2.41378e-11	1.38781e-60	7.78296e-26	ENSE00001853846|ENSE00001892558|ENSE00002235953	none
ENSG00000058085	laminin, gamma 2	LAMC2	2371139	3.52413	upregulated	9.30183	1.1e-13	2.32e-11	2371189	chr1	+	183213762	183213977	core	-7.95559	skipped	3.03314e-14	3.34868e-11	1.38781e-60	7.78296e-26	ENSE00001068741|Z15008-23|Z15008-24	IR
ENSG00000058085	laminin, gamma 2	LAMC2	2371139	3.52413	upregulated	9.30183	1.1e-13	2.32e-11	2371153	chr1	+	183187531	183187614	core	-5.53631	skipped	1.63139e-14	2.16941e-11	1.38781e-60	7.78296e-26	ENSE00002105971	none
ENSG00000058085	laminin, gamma 2	LAMC2	2371139	3.52413	upregulated	9.30183	1.1e-13	2.32e-11	2371188	chr1	+	183213321	183213652	core	-3.38732	skipped	7.11726e-09	3.46436e-07	1.38781e-60	7.78296e-26	AK296944-21|ENSE00001068741|ENSE00002304671|Z15008-23	IR
ENSG00000058085	laminin, gamma 2	LAMC2	2371139	3.52413	upregulated	9.30183	1.1e-13	2.32e-11	2371166	chr1	+	183201322	183201411	core	2.42205	included	1.53055e-08	6.3021e-07	1.38781e-60	7.78296e-26	ENSE00002137243	none
ENSG00000115414	fibronectin 1	FN1	2598261	3.57487	upregulated	10.9897	1.17e-16	2.27e-13	2598263	chr2	-	216225218	216225342	core	-9.38276	skipped	6.88237e-10	5.70531e-08	1.83395e-61	2.13523e-22	ENSE00001803489|ENSE00001903026|ENSE00002436191|ENSE00002496823	none
ENSG00000115414	fibronectin 1	FN1	2598261	3.57487	upregulated	10.9897	1.17e-16	2.27e-13	2598376	chr2	-	216300541	216300637	core	-8.82054	skipped	1.02219e-14	1.54082e-11	1.83395e-61	2.13523e-22	ENSE00001245714|ENSE00001716503|ENSE00001941805|ENSE00002116035	none
ENSG00000115414	fibronectin 1	FN1	2598261	3.57487	upregulated	10.9897	1.17e-16	2.27e-13	2598375	chr2	-	216300383	216300436	core	-7.28806	skipped	1.99123e-14	2.43206e-11	1.83395e-61	2.13523e-22	ENSE00001245714|ENSE00001716503|ENSE00001941805|ENSE00002116035	none
ENSG00000115414	fibronectin 1	FN1	2598261	3.57487	upregulated	10.9897	1.17e-16	2.27e-13	2598280	chr2	-	216232606	216232643	core	-2.10572	skipped	4.32725e-09	2.36212e-07	1.83395e-61	2.13523e-22	ENSE00001849009|ENSE00002456629|ENSE00002456777|ENSE00002467064	CE
ENSG00000115414	fibronectin 1	FN1	2598261	3.57487	upregulated	10.9897	1.17e-16	2.27e-13	2598269	chr2	-	216226214	216226244	core	2.24697	included	1.56128e-10	1.82557e-08	1.83395e-61	2.13523e-22	ENSE00001774870|ENSE00001803489|ENSE00001816730|ENSE00001832935|ENSE00001903026|ENSE00002436191|ENSE00002474580|ENSE00002479252|ENSE00002489137|ENSE00002496823|ENSE00002503394	none
ENSG00000115414	fibronectin 1	FN1	2598261	3.57487	upregulated	10.9897	1.17e-16	2.27e-13	2598340	chr2	-	216272852	216272916	core	2.25236	included	9.67323e-10	7.45512e-08	1.83395e-61	2.13523e-22	ENSE00001342422	none
ENSG00000115414	fibronectin 1	FN1	2598261	3.57487	upregulated	10.9897	1.17e-16	2.27e-13	2598310	chr2	-	216249588	216249683	core	2.89251	included	2.86187e-11	5.0843e-09	1.83395e-61	2.13523e-22	ENSE00001342398	IR
ENSG00000013588	G protein-coupled receptor, family C, group 5, member A	GPRC5A	3405587	3.81987	upregulated	9.5358	3.38e-17	1.98e-13	3405602	chr12	+	13065032	13065069	core	-9.53659	skipped	1.90721e-20	2.14309e-15	2.68945e-29	1.98802e-19	ENSE00000721829|ENSE00002286093|ENSE00002320730	IR
ENSG00000013588	G protein-coupled receptor, family C, group 5, member A	GPRC5A	3405587	3.81987	upregulated	9.5358	3.38e-17	1.98e-13	3405605	chr12	+	13065417	13065445	core	-3.76401	skipped	3.23718e-09	1.89406e-07	2.68945e-29	1.98802e-19	ENSE00000822077|ENSE00002203244|ENSE00002286093	IR
ENSG00000013588	G protein-coupled receptor, family C, group 5, member A	GPRC5A	3405587	3.81987	upregulated	9.5358	3.38e-17	1.98e-13	3405598	chr12	+	13061184	13061238	core	2.23355	included	4.96531e-09	2.61208e-07	2.68945e-29	1.98802e-19	ENSE00000822076|ENSE00002231237|ENSE00002323373	CE
ENSG00000013588	G protein-coupled receptor, family C, group 5, member A	GPRC5A	3405587	3.81987	upregulated	9.5358	3.38e-17	1.98e-13	3405606	chr12	+	13065652	13066483	core	4.12527	included	4.0541e-12	1.16063e-09	2.68945e-29	1.98802e-19	ENSE00000822077|ENSE00002203244	IR
ENSG00000087916	solute carrier family 6 (amino acid transporter), member 14	SLC6A14	3988165	3.99338	upregulated	7.44499	7.15e-10	1.55e-08	3988188	chrX	+	115582771	115582809	core	-5.27998	skipped	1.38337e-12	5.21631e-10	4.97599e-27	6.27924e-19	AK304243-8|ENSE00000675161	none
ENSG00000087916	solute carrier family 6 (amino acid transporter), member 14	SLC6A14	3988165	3.99338	upregulated	7.44499	7.15e-10	1.55e-08	3988184	chrX	+	115574867	115574936	core	-2.37236	skipped	2.84683e-09	1.71432e-07	4.97599e-27	6.27924e-19	ENSE00001646189	none
ENSG00000087916	solute carrier family 6 (amino acid transporter), member 14	SLC6A14	3988165	3.99338	upregulated	7.44499	7.15e-10	1.55e-08	3988193	chrX	+	115586594	115586624	core	3.78699	included	2.25389e-13	1.43549e-10	4.97599e-27	6.27924e-19	ENSE00001126455|ENSE00001884977	CNE
ENSG00000087916	solute carrier family 6 (amino acid transporter), member 14	SLC6A14	3988165	3.99338	upregulated	7.44499	7.15e-10	1.55e-08	3988190	chrX	+	115585490	115585517	core	3.92021	included	3.01403e-12	9.30468e-10	4.97599e-27	6.27924e-19	ENSE00001796522	none
ENSG00000087916	solute carrier family 6 (amino acid transporter), member 14	SLC6A14	3988165	3.99338	upregulated	7.44499	7.15e-10	1.55e-08	3988194	chrX	+	115588790	115588876	core	3.9809	included	8.51967e-16	3.03916e-12	4.97599e-27	6.27924e-19	ENSE00000675166	CE
ENSG00000105388	carcinoembryonic antigen-related cell adhesion molecule 5	CEACAM5	3834341	4.07754	upregulated	9.00567	2.58e-07	1.48e-06	3834349	chr19	+	42213932	42213958	core	-5.35722	skipped	1.79285e-14	2.30238e-11	3.67983e-18	1.03673e-21	ENSE00001835319|ENSE00002445284	CE
ENSG00000105388	carcinoembryonic antigen-related cell adhesion molecule 5	CEACAM5	3834341	4.07754	upregulated	9.00567	2.58e-07	1.48e-06	3834355	chr19	+	42219588	42219614	core	-5.19568	skipped	1.1015e-10	1.41535e-08	3.67983e-18	1.03673e-21	ENSE00002508093	CE
ENSG00000105388	carcinoembryonic antigen-related cell adhesion molecule 5	CEACAM5	3834341	4.07754	upregulated	9.00567	2.58e-07	1.48e-06	3834360	chr19	+	42222196	42222289	core	3.11855	included	3.36146e-13	1.86633e-10	3.67983e-18	1.03673e-21	ENSE00002519599	CE
ENSG00000105388	carcinoembryonic antigen-related cell adhesion molecule 5	CEACAM5	3834341	4.07754	upregulated	9.00567	2.58e-07	1.48e-06	3834361	chr19	+	42224038	42224068	core	3.30344	included	1.91206e-12	6.67248e-10	3.67983e-18	1.03673e-21	ENSE00002523265	CE
ENSG00000105388	carcinoembryonic antigen-related cell adhesion molecule 5	CEACAM5	3834341	4.07754	upregulated	9.00567	2.58e-07	1.48e-06	3834351	chr19	+	42219078	42219103	core	3.72244	included	1.76429e-09	1.17935e-07	3.67983e-18	1.03673e-21	ENSE00002458511	CE
