# Supplementary material for: Splice variants as novel targets in pancreatic ductal adenocarcinoma
Source: Sci Rep. 2017 Jun 7;7:2980. doi: 10.1038/s41598-017-03354-z (PMC5462735; doi:10.1038/s41598-017-03354-z)
Supplement: Supplementary file 5 — Supplementary Table S4 [file 41598_2017_3354_MOESM5_ESM.xls]

## Sheet: 4A
Supplementary Figure S4A. 56 significantly mutated genes detected by IntoGen from Bailey et al. 2016
IntoGen				MutSigCV		HOTNET
GENE_ID	SYMBOL	FM_PVALUE	FM_QVALUE	p	q	Mutation network
ENSG00000141510	TP53	0	0	0	0	Y
ENSG00000141646	SMAD4	0	0	0	0	Y
ENSG00000133703	KRAS	0	0	0	0	Y
ENSG00000108375	RNF43	0	0	0	0
ENSG00000117713	ARID1A	0	0	1.44329e-15	2.47485e-12	Y
ENSG00000147889	CDKN2A	0	0	3.33067e-15	5.23526e-12	Y
ENSG00000163513	TGFBR2	0	0	1.45439e-14	2.11021e-11	Y
ENSG00000135503	ACVR1B	0	0	4.44677e-06	0.00524218	Y
ENSG00000147050	KDM6A	0	0	0.000359545	0.242205	Y
ENSG00000055609	MLL3	2.22045e-16	1.46549e-14	1.43533e-09	1.9338e-06	Y
ENSG00000121989	ACVR2A	2.66009e-13	1.59606e-11	2.65537e-06	0.00333903	Y
ENSG00000127616	SMARCA4	4.55607e-11	2.50584e-09	5.09513e-06	0.0056532
ENSG00000065559	MAP2K4	1.30343e-08	6.61739e-07	0	0
ENSG00000166949	SMAD3	3.67707e-08	1.73348e-06	0.00372638	1
ENSG00000182872	RBM10	1.13188e-06	4.98026e-05	9.64436e-05	0.0866247
ENSG00000115524	SF3B1	2.40249e-06	9.91025e-05	0.00240739	1
ENSG00000072518	MARK2	4.58798e-06	0.000178121	0.000270185	0.199495
ENSG00000106799	TGFBR1	1.65195e-05	0.000605716	6.4672e-05	0.0609922
ENSG00000069188	SDK2	1.74692e-05	0.000606824	0.229868	1
ENSG00000163939	PBRM1	2.49809e-05	0.000824371	0.00747007	1	Y
ENSG00000160201	U2AF1	2.97961e-05	0.000936449	0.00207831	0.963819
ENSG00000109670	FBXW7	6.22314e-05	0.00186694	0.0192928	1
ENSG00000149311	ATM	7.08068e-05	0.00203185	0.00788308	1
ENSG00000143514	TP53BP2	8.79874e-05	0.00241965	0.116238	1
ENSG00000122786	CALD1	0.000123405	0.00325788	0.00453105	1
ENSG00000085185	BCORL1	0.000139198	0.00353349	0.165678	1
ENSG00000163520	FBLN2	0.000158617	0.0038773	0.558914	1
ENSG00000196576	PLXNB2	0.000189178	0.00445919	0.0336899	1
ENSG00000127511	SIN3B	0.000398426	0.00906762	0.682314	1
ENSG00000127603	MACF1	0.000471945	0.0103828	0.587148	1
ENSG00000140323	DISP2	0.000799232	0.0170159	0.151524	1
ENSG00000160145	KALRN	0.000929529	0.0191715	0.442859	1
ENSG00000096433	ITPR3	0.00151145	0.0298305	0.596952	1
ENSG00000095951	HIVEP1	0.00153672	0.0298305	0.791602	1
ENSG00000005810	MYCBP2	0.00196657	0.0370839	0.608409	1
ENSG00000186575	NF2	0.00217779	0.0391644	0.0521431	1
ENSG00000181555	SETD2	0.00219558	0.0391644	0.0434948	1	Y
ENSG00000070182	SPTB	0.00229462	0.0398539	0.491723	1
ENSG00000172915	NBEA	0.00248893	0.0411671	0.238526	1
ENSG00000106829	TLE4	0.00252576	0.0411671	0.174867	1
ENSG00000101384	JAG1	0.00255735	0.0411671	0.186402	1
ENSG00000172534	HCFC1	0.00370576	0.0582334	0.451991	1
ENSG00000156042	TTC18	0.00403044	0.0618625	0.245062	1
ENSG00000138756	BMP2K	0.00444921	0.0667381	0.483897	1
ENSG00000167548	MLL2	0.0045838	0.0672291	0.048783	1	Y
ENSG00000115966	ATF2	0.00511399	0.0719233	0.0401853	1
ENSG00000169710	FASN	0.00512181	0.0719233	0.954251	1
ENSG00000189079	ARID2	0.00533822	0.0734005	0.0537078	1	Y
ENSG00000204120	GIGYF2	0.00563414	0.0758885	0.254493	1
ENSG00000048342	CC2D2A	0.00583411	0.0770103	0.235492	1
ENSG00000048707	VPS13D	0.00629558	0.0799712	0.468357	1
ENSG00000086758	HUWE1	0.00630076	0.0799712	0.371529	1	Y
ENSG00000154310	TNIK	0.00647131	0.0805861	0.260169	1
ENSG00000073910	FRY	0.006983	0.0853477	0.889157	1
ENSG00000140022	STON2	0.00764832	0.0906375	0.203347	1
ENSG00000137760	ALKBH8	0.00769046	0.0906375	0.24154	1

## Sheet: 4B
Supplementary Figure S4B. Differential expression for the identified driver genes based on exon array data
Transcript_cluster_ids	logFC	AveExpr	t	P.Value	adj.P.Val	B	Ensembl_gene	Definition	Symbol	Transcript_cluster_ids.1	Select.Gene.Classes
3181728	1.44629	9.20057	11.0307	2.28e-13	3.93e-11	20.405	ENSG00000106799	transforming growth factor, beta receptor 1 [Source:HGNC Symbol;Acc:11772]	TGFBR1	3181728	kinase|receptor|protein_coding
3025545	1.56855	8.93623	10.1001	2.8e-12	2.54e-10	17.9368	ENSG00000122786	caldesmon 1 [Source:HGNC Symbol;Acc:1441]	CALD1	3025545	protein_coding
2611546	-1.6462	9.0415	-8.43906	3.23e-10	8.64e-09	13.2448	ENSG00000163520	fibulin 2 [Source:HGNC Symbol;Acc:3601]	FBLN2	2611546	protein_coding
3447863	1.24804	7.82687	6.94051	3.07e-08	2.83e-07	8.73869	ENSG00000133703	v-Ki-ras2 Kirsten rat sarcoma viral oncogene homolog [Source:HGNC Symbol;Acc:6407]	KRAS	3447863	protein_coding
3415148	-0.611503	7.83816	-6.3201	2.13e-07	1.28e-06	6.82366	ENSG00000135503	activin A receptor, type IB [Source:HGNC Symbol;Acc:172]	ACVR1B	3415148	kinase|receptor|protein_coding
2331213	0.837303	9.30545	6.28463	2.39e-07	1.39e-06	6.71376	ENSG00000127603	microtubule-actin crosslinking factor 1 [Source:HGNC Symbol;Acc:13664]	MACF1	2331213	protein_coding
3975987	-0.498247	7.84785	-5.83827	9.72e-07	4.4e-06	5.32977	ENSG00000182872	RNA binding motif protein 10 [Source:HGNC Symbol;Acc:9896]	RBM10	3975987	splicing regulator|protein_coding
2705266	0.972692	7.65327	5.62134	1.92e-06	7.81e-06	4.65802	ENSG00000154310	TRAF2 and NCK interacting kinase [Source:HGNC Symbol;Acc:30765]	TNIK	2705266	kinase|protein_coding
3990616	-0.620026	7.15318	-5.55624	2.36e-06	9.28e-06	4.45678	ENSG00000085185	BCL6 corepressor-like 1 [Source:HGNC Symbol;Acc:25657]	BCORL1	3990616	transcription regulator|protein_coding
2457842	0.816166	8.20419	5.04673	1.17e-05	3.63e-05	2.89118	ENSG00000143514	tumor protein p53 binding protein, 2 [Source:HGNC Symbol;Acc:12000]	TP53BP2	2457842	protein_coding
3294361	-0.992106	5.10262	-4.97296	1.47e-05	4.42e-05	2.66648	ENSG00000156042	tetratricopeptide repeat domain 18 [Source:HGNC Symbol;Acc:30726]	TTC18	3294361	protein_coding
2676219	0.530118	8.51084	4.71499	3.26e-05	8.9e-05	1.88627	ENSG00000163939	polybromo 1 [Source:HGNC Symbol;Acc:30064]	PBRM1	2676219	transcription regulator|protein_coding
other genes that did not pass our significance threshold
2615360	0.619328	10.1309	4.65698	3.9e-05	0.000104055	1.71219	ENSG00000163513	transforming growth factor, beta receptor II (70/80kDa) [Source:HGNC Symbol;Acc:11773]	TGFBR2	2615360	kinase|receptor|protein_coding
3589822	-0.619292	6.50024	-4.64609	4.04e-05	0.000107111	1.67956	ENSG00000140323	dispatched homolog 2 (Drosophila) [Source:HGNC Symbol;Acc:19712]	DISP2	3589822	protein_coding
2903782	0.900093	8.56674	4.50592	6.2e-05	0.000156894	1.2616	ENSG00000096433	inositol 1,4,5-trisphosphate receptor, type 3 [Source:HGNC Symbol;Acc:6182]	ITPR3	2903782	receptor|protein_coding
2593670	0.648179	10.2508	4.4462	7.44e-05	0.000184829	1.08461	ENSG00000115524	splicing factor 3b, subunit 1, 155kDa [Source:HGNC Symbol;Acc:10768]	SF3B1	2593670	splicing regulator|protein_coding
2588066	0.577572	9.26202	4.39555	8.68e-05	0.000211203	0.935096	ENSG00000115966	activating transcription factor 2 [Source:HGNC Symbol;Acc:784]	ATF2	2588066	transcription regulator|protein_coding
3453592	-0.475742	8.02799	-4.31454	0.00011102	0.000263217	0.697084	ENSG00000167548	myeloid/lymphoid or mixed-lineage leukemia 2 [Source:HGNC Symbol;Acc:7133]	MLL2	3453592	transcription regulator|protein_coding
3518496	0.580608	8.25808	4.27208	0.000126216	0.000295251	0.572919	ENSG00000005810	MYC binding protein 2 [Source:HGNC Symbol;Acc:23386]	MYCBP2	3518496	transcription regulator|protein_coding
2895159	0.642098	8.01738	4.19222	0.000160512	0.000365526	0.340516	ENSG00000095951	human immunodeficiency virus type I enhancer binding protein 1 [Source:HGNC Symbol;Acc:4920]	HIVEP1	2895159	transcription regulator|protein_coding
3710681	0.436664	7.73673	3.56214	0.00101604	0.00193137	-1.42992	ENSG00000065559	mitogen-activated protein kinase kinase 4 [Source:HGNC Symbol;Acc:6844]	MAP2K4	3710681	kinase|protein_coding
3770052	-0.401247	6.19042	-3.53009	0.00111282	0.00209917	-1.51645	ENSG00000069188	sidekick homolog 2 (chicken) [Source:HGNC Symbol;Acc:19308]	SDK2	3770052	protein_coding
3823901	-0.278414	8.18511	-3.2962	0.00214013	0.00382257	-2.13572	ENSG00000127511	SIN3 homolog B, transcription regulator (yeast) [Source:HGNC Symbol;Acc:19354]	SIN3B	3823901	transcription regulator|protein_coding
3897505	0.4699	9.51599	3.14805	0.00320646	0.00552253	-2.51589	ENSG00000101384	jagged 1 [Source:HGNC Symbol;Acc:6188]	JAG1	3897505	protein_coding
3389878	0.430425	5.95012	2.9915	0.00487078	0.00809779	-2.90651	ENSG00000137760	alkB, alkylation repair homolog 8 (E. coli) [Source:HGNC Symbol;Acc:25189]	ALKBH8	3389878	protein_coding
2509557	0.54473	8.00358	2.96374	0.0052401	0.00865027	-2.9745	ENSG00000121989	activin A receptor, type IIA [Source:HGNC Symbol;Acc:173]	ACVR2A	2509557	kinase|receptor|protein_coding
3975467	0.469775	7.28969	2.83733	0.00727955	0.0117082	-3.27913	ENSG00000147050	lysine (K)-specific demethylase 6A [Source:HGNC Symbol;Acc:12637]	KDM6A	3975467	protein_coding
2326640	-0.29468	8.09785	-2.58993	0.0135652	0.0207189	-3.84986	ENSG00000117713	AT rich interactive domain 1A (SWI-like) [Source:HGNC Symbol;Acc:11110]	ARID1A	2326640	transcription regulator|protein_coding
3347658	0.439006	8.02036	2.41615	0.0206344	0.0303958	-4.22905	ENSG00000149311	ataxia telangiectasia mutated [Source:HGNC Symbol;Acc:795]	ATM	3347658	protein_coding
2320762	0.239283	8.5237	2.3245	0.0255809	0.0370441	-4.42128	ENSG00000048707	vacuolar protein sorting 13 homolog D (S. cerevisiae) [Source:HGNC Symbol;Acc:23595]	VPS13D	2320762	protein_coding
2789957	0.293556	7.51138	2.31593	0.0260942	0.0377282	-4.43898	ENSG00000109670	F-box and WD repeat domain containing 7 [Source:HGNC Symbol;Acc:16712]	FBXW7	2789957	protein_coding
3774635	-0.375975	8.15016	-2.1644	0.0368284	0.0517583	-4.7436	ENSG00000169710	fatty acid synthase [Source:HGNC Symbol;Acc:3594]	FASN	3774635	protein_coding
3933999	-0.279918	7.80057	-2.11319	0.0412552	0.0574134	-4.84293	ENSG00000160201	U2 small nuclear RNA auxiliary factor 1 [Source:HGNC Symbol;Acc:12453]	U2AF1	3933999	splicing regulator|protein_coding
4009315	0.218439	9.12792	2.10574	0.0419374	0.0582748	-4.85724	ENSG00000086758	HECT, UBA and WWE domain containing 1 [Source:HGNC Symbol;Acc:30892]	HUWE1	4009315	protein_coding
2672532	0.228957	8.41265	1.90378	0.0645855	0.0865089	-5.22931	ENSG00000181555	SET domain containing 2 [Source:HGNC Symbol;Acc:18420]	SETD2	2672532	transcription regulator|protein_coding
3598959	0.272817	8.62394	1.69262	0.098769	0.127493	-5.58499	ENSG00000166949	SMAD family member 3 [Source:HGNC Symbol;Acc:6769]	SMAD3	3598959	transcription regulator|protein_coding
2532510	-0.158472	8.15041	-1.44701	0.15615	0.193113	-5.95309	ENSG00000204120	GRB10 interacting GYF protein 2 [Source:HGNC Symbol;Acc:11960]	GIGYF2	2532510	protein_coding
3764399	-0.332799	7.10694	-1.33556	0.189694	0.230355	-6.10316	ENSG00000108375	ring finger protein 43 [Source:HGNC Symbol;Acc:18505]	RNF43	3764399	protein_coding
3942062	-0.110788	7.67023	-1.18805	0.242239	0.287586	-6.28488	ENSG00000186575	neurofibromin 2 (merlin) [Source:HGNC Symbol;Acc:7773]	NF2	3942062	protein_coding
3080033	0.142862	8.82937	1.12651	0.267064	0.314379	-6.35487	ENSG00000055609	myeloid/lymphoid or mixed-lineage leukemia 3 [Source:HGNC Symbol;Acc:13726]	MLL3	3080033	transcription regulator|protein_coding
3334025	0.108466	8.39899	1.03475	0.307374	0.356679	-6.45275	ENSG00000072518	MAP/microtubule affinity-regulating kinase 2 [Source:HGNC Symbol;Acc:3332]	MARK2	3334025	kinase|protein_coding
3485292	-0.275967	6.98551	-0.887494	0.380435	0.431826	-6.59333	ENSG00000172915	neurobeachin [Source:HGNC Symbol;Acc:7648]	NBEA	3485292	protein_coding
3788302	-0.111338	8.60014	-0.81383	0.420848	0.472285	-6.65591	ENSG00000141646	SMAD family member 4 [Source:HGNC Symbol;Acc:6770]	SMAD4	3788302	transcription regulator|protein_coding
4026956	-0.0788047	8.38331	-0.72382	0.473639	0.524378	-6.72525	ENSG00000172534	host cell factor C1 (VP16-accessory protein) [Source:HGNC Symbol;Acc:4839]	HCFC1	4026956	protein_coding
3201437	-0.176995	6.81787	-0.653552	0.517363	0.56663	-6.7739	ENSG00000147889	cyclin-dependent kinase inhibitor 2A (melanoma, p16, inhibits CDK4) [Source:HGNC Symbol;Acc:1787]	CDKN2A	3201437	transcription regulator|protein_coding
3743906	0.096295	7.99301	0.617047	0.540909	0.588922	-6.79725	ENSG00000141510	tumor protein p53 [Source:HGNC Symbol;Acc:11998]	TP53	3743906	transcription regulator|protein_coding
3574121	0.0826792	5.46793	0.6119	0.544273	0.592216	-6.80044	ENSG00000140022	stonin 2 [Source:HGNC Symbol;Acc:30652]	STON2	3574121	protein_coding
3484497	-0.0983665	7.6295	-0.489349	0.627427	0.669888	-6.86857	ENSG00000073910	furry homolog (Drosophila) [Source:HGNC Symbol;Acc:20367]	FRY	3484497	transcription regulator|protein_coding

## Sheet: 4C
Supplementary Figure S4C. Alternative splicing for the identified driver genes based on exon array data
probeset_ID	seqname	strand1	start	stop	class	logFC..FIRMA.	calls	t	P.Value	adj.P.Val	B	transcript_cluster_ID	Ensembl_gene	Symbol	Definition	adj.pValue.probeset	adj.pValue.probe	ens_exon_ids
2615379	chr3	+	30648217	30648322	core	-5.14657	skipped	-7.97038	1.17635e-09	8.69059e-08	12.0149	2615360	ENSG00000163513	TGFBR2	transforming growth factor, beta receptor II (70/80kDa) [Source:HGNC Symbol;Acc:11773]	1.7526e-25	1.07998e-08	ENSE00001359542|ENSE00002571195|ENSE00002575199
3975473	chrX	+	44732882	44732956	core	-2.8142	skipped	-6.95345	2.72494e-08	9.87084e-07	8.9299	3975467	ENSG00000147050	KDM6A	lysine (K)-specific demethylase 6A [Source:HGNC Symbol;Acc:12637]	2.5675e-08	1.47847e-07	ENSE00001913326|ENSE00001939408|ENSE00002205844|ENSE00002294406
3975472	chrX	+	44732809	44732866	core	-2.7586	skipped	-8.11073	7.68368e-10	6.21102e-08	12.4329	3975467	ENSG00000147050	KDM6A	lysine (K)-specific demethylase 6A [Source:HGNC Symbol;Acc:12637]	2.5675e-08	1.47847e-07	ENSE00001913326|ENSE00001939408|ENSE00002205844|ENSE00002294406
3181730	chr9	+	101867488	101867518	core	-5.23141	skipped	-7.67792	2.87627e-09	1.72695e-07	11.1373	3181728	ENSG00000106799	TGFBR1	transforming growth factor, beta receptor 1 [Source:HGNC Symbol;Acc:11772]	7.45927e-21	7.91817e-09	ENSE00002237496|ENSE00002275746|ENSE00002389146|ENSE00002426234
3181766	chr9	+	101914671	101915672	core	2.28653	included	7.22214	1.17757e-08	5.13566e-07	9.75349	3181728	ENSG00000106799	TGFBR1	transforming growth factor, beta receptor 1 [Source:HGNC Symbol;Acc:11772]	7.45927e-21	7.91817e-09	ENSE00001224344|ENSE00002330357|ENSE00002421311
3025553	chr7	+	134464175	134464346	core	-5.51528	skipped	-11.4434	6.31545e-14	5.70001e-11	21.6199	3025545	ENSG00000122786	CALD1	caldesmon 1 [Source:HGNC Symbol;Acc:1441]	7.76803e-18	4.69414e-12	ENSE00001380808|ENSE00002247041
3025612	chr7	+	134576381	134576420	core	-3.15693	skipped	-9.13461	3.67934e-11	6.15236e-09	15.4121	3025545	ENSG00000122786	CALD1	caldesmon 1 [Source:HGNC Symbol;Acc:1441]	7.76803e-18	4.69414e-12	AK022222-1|ENSE00001514213|ENSE00001595986|ENSE00001600137
3025626	chr7	+	134613558	134613594	core	-2.49481	skipped	-8.09487	8.06168e-10	6.47051e-08	12.3858	3025545	ENSG00000122786	CALD1	caldesmon 1 [Source:HGNC Symbol;Acc:1441]	7.76803e-18	4.69414e-12	ENSE00001710769|ENSE00002522753|ENSE00002541876|ENSE00002549701
2331489	chr1	+	39952677	39952769	core	-4.83381	skipped	-7.47062	5.44815e-09	2.80988e-07	10.5102	2331213	ENSG00000127603	MACF1	microtubule-actin crosslinking factor 1 [Source:HGNC Symbol;Acc:13664]	2.13806e-54	4.26223e-16	ENSE00001799774|ENSE00002319909
2331220	chr1	+	39549958	39549994	core	-4.80152	skipped	-9.33865	2.03872e-11	3.94636e-09	15.99	2331213	ENSG00000127603	MACF1	microtubule-actin crosslinking factor 1 [Source:HGNC Symbol;Acc:13664]	2.13806e-54	4.26223e-16	ENSE00002156446|ENSE00002164985|ENSE00002243245
2331441	chr1	+	39908094	39908125	core	-2.78001	skipped	-7.94593	1.26725e-09	9.18988e-08	11.9419	2331213	ENSG00000127603	MACF1	microtubule-actin crosslinking factor 1 [Source:HGNC Symbol;Acc:13664]	2.13806e-54	4.26223e-16	ENSE00001651040|ENSE00001782786
2331360	chr1	+	39800119	39800570	core	3.15168	included	8.22958	5.3661e-10	4.71075e-08	12.7851	2331213	ENSG00000127603	MACF1	microtubule-actin crosslinking factor 1 [Source:HGNC Symbol;Acc:13664]	2.13806e-54	4.26223e-16	AF317696-2|ENSE00001218281|ENSE00002156630
2331362	chr1	+	39802856	39802964	core	3.22304	included	8.69249	1.34602e-10	1.64849e-08	14.1414	2331213	ENSG00000127603	MACF1	microtubule-actin crosslinking factor 1 [Source:HGNC Symbol;Acc:13664]	2.13806e-54	4.26223e-16	ENSE00001079498
2331366	chr1	+	39806479	39806607	core	3.22755	included	8.45021	2.76732e-10	2.8372e-08	13.4347	2331213	ENSG00000127603	MACF1	microtubule-actin crosslinking factor 1 [Source:HGNC Symbol;Acc:13664]	2.13806e-54	4.26223e-16	ENSE00001079475
2903813	chr6	+	33632647	33632733	core	-4.58319	skipped	-13.898	1.51785e-16	8.31983e-13	27.4265	2903782	ENSG00000096433	ITPR3	inositol 1,4,5-trisphosphate receptor, type 3 [Source:HGNC Symbol;Acc:6182]	4.98355e-35	7.60343e-11	ENSE00000849409
2903795	chr6	+	33608269	33608296	core	-4.39835	skipped	-7.14203	1.51137e-08	6.24255e-07	9.50849	2903782	ENSG00000096433	ITPR3	inositol 1,4,5-trisphosphate receptor, type 3 [Source:HGNC Symbol;Acc:6182]	4.98355e-35	7.60343e-11	ENSE00001625407
2903827	chr6	+	33641993	33642025	core	-3.90851	skipped	-11.6579	3.61885e-14	3.81823e-11	22.1595	2903782	ENSG00000096433	ITPR3	inositol 1,4,5-trisphosphate receptor, type 3 [Source:HGNC Symbol;Acc:6182]	4.98355e-35	7.60343e-11	ENSE00000740467
2903842	chr6	+	33650304	33650421	core	-2.32517	skipped	-7.17135	1.37936e-08	5.80866e-07	9.59821	2903782	ENSG00000096433	ITPR3	inositol 1,4,5-trisphosphate receptor, type 3 [Source:HGNC Symbol;Acc:6182]	4.98355e-35	7.60343e-11	ENSE00000849430
2903846	chr6	+	33651825	33651936	core	-2.00756	skipped	-8.20413	5.79414e-10	4.99672e-08	12.7098	2903782	ENSG00000096433	ITPR3	inositol 1,4,5-trisphosphate receptor, type 3 [Source:HGNC Symbol;Acc:6182]	4.98355e-35	7.60343e-11	ENSE00000849432
2903875	chr6	+	33660522	33660629	core	2.01062	included	8.07157	8.65138e-10	6.82918e-08	12.3165	2903782	ENSG00000096433	ITPR3	inositol 1,4,5-trisphosphate receptor, type 3 [Source:HGNC Symbol;Acc:6182]	4.98355e-35	7.60343e-11	ENSE00001892279
3518668	chr13	-	77901109	77901154	core	-5.69591	skipped	-9.28894	2.35296e-11	4.41027e-09	15.8497	3518496	ENSG00000005810	MYCBP2	MYC binding protein 2 [Source:HGNC Symbol;Acc:23386]	2.20753e-50	1.91036e-14	ENSE00001345428|ENSE00001555268|ENSE00001888313|ENSE00002210568

## Sheet: 4D
Supplementary Figure S4D. Differential expression for the identified significantly deleted genes (from Bailey et al.)
Transcript_cluster_ids	logFC	AveExpr	t	P.Value	adj.P.Val	B	Ensembl_gene	Definition	Symbol	Transcript_cluster_ids.1	Select.Gene.Classes
3642747	-2.13916	6.68321	-14.4335	6.0338e-17	1.98644e-13	28.4559	ENSG00000242173	Rho GDP dissociation inhibitor (GDI) gamma [Source:HGNC Symbol;Acc:680]	ARHGDIG	3642747	protein_coding
3676279	-1.92375	6.51216	-14.3798	6.79978e-17	1.98644e-13	28.3401	ENSG00000140986	ribosomal protein L3-like [Source:HGNC Symbol;Acc:10351]	RPL3L	3676279	protein_coding
2618499	-1.7073	5.53588	-11.1088	1.86095e-13	3.43355e-11	20.6069	ENSG00000202517	Small nucleolar RNA SNORA64/SNORA10 family [Source:RFAM;Acc:RF00264]	SNORA64	2618499	snoRNA
3644510	-1.62288	7.64354	-10.5811	7.55681e-13	9.46112e-11	19.2273	ENSG00000167964	RAB26, member RAS oncogene family [Source:HGNC Symbol;Acc:14259]	RAB26	3644510	protein_coding
3617574	-1.43899	8.93887	-9.10957	4.55294e-11	2.10011e-09	15.1817	ENSG00000215252	golgin A8 family, member B [Source:HGNC Symbol;Acc:31973]	GOLGA8B	3617574	protein_coding
3617458	-1.39377	8.57345	-8.69267	1.52875e-10	4.95125e-09	13.9839	ENSG00000175265	golgin A8 family, member A [Source:HGNC Symbol;Acc:31972]	GOLGA8A	3617458	protein_coding
3950974	-1.29373	7.45274	-8.53963	2.39745e-10	6.93442e-09	13.5387	ENSG00000008735	mitogen-activated protein kinase 8 interacting protein 2 [Source:HGNC Symbol;Acc:6883]	MAPK8IP2	3950974	protein_coding
3675020	-1.28959	6.51586	-9.40082	1.97872e-11	1.11521e-09	16.0053	ENSG00000076344	regulator of G-protein signaling 11 [Source:HGNC Symbol;Acc:9993]	RGS11	3675020	protein_coding
3643333	-1.27375	7.49135	-7.29809	1.01548e-08	1.1978e-07	9.83236	ENSG00000103260	meteorin, glial cell differentiation regulator [Source:HGNC Symbol;Acc:14151]	METRN	3643333	protein_coding
3676763	-1.10728	6.67511	-6.6239	8.23507e-08	6.10077e-07	7.76351	ENSG00000167972	ATP-binding cassette, sub-family A (ABC1), member 3 [Source:HGNC Symbol;Acc:33]	ABCA3	3676763	protein_coding
3675447	-1.10617	5.70473	-7.49506	5.54669e-09	7.50752e-08	10.4306	ENSG00000127588	guanine nucleotide binding protein (G protein), gamma 13 [Source:HGNC Symbol;Acc:14131]	GNG13	3675447	protein_coding
3642875	-1.05562	7.81407	-8.56106	2.25069e-10	6.67514e-09	13.6012	ENSG00000090565	RAB11 family interacting protein 3 (class II) [Source:HGNC Symbol;Acc:17224]	RAB11FIP3	3642875	protein_coding
3643679	-1.04658	8.12113	-6.2498	2.66122e-07	1.51842e-06	6.6058	ENSG00000095917	tryptase delta 1 [Source:HGNC Symbol;Acc:14118]	TPSD1	3643679	protein_coding
3642687	-1.04583	7.50847	-6.29535	2.30631e-07	1.35791e-06	6.74698	ENSG00000086506	hemoglobin, theta 1 [Source:HGNC Symbol;Acc:4833]	HBQ1	3642687	protein_coding
3676557	-1.03808	6.78134	-7.80002	2.19058e-09	3.68842e-08	11.3497	ENSG00000167971	CASK interacting protein 1 [Source:HGNC Symbol;Acc:20879]	CASKIN1	3676557	protein_coding
3645549	-1.02127	6.34239	-6.56505	9.89961e-08	7.01093e-07	7.58171	ENSG00000213937	claudin 9 [Source:HGNC Symbol;Acc:2051]	CLDN9	3645549	protein_coding
3676262	-1.0137	8.39595	-6.59156	9.11167e-08	6.59411e-07	7.66361	ENSG00000198736	selenoprotein X, 1 [Source:HGNC Symbol;Acc:14133]	SEPX1	3676262	protein_coding
2981912	1.16165	10.1035	5.73117	1.3614e-06	5.81164e-06	4.99794	ENSG00000092820	ezrin [Source:HGNC Symbol;Acc:12691]	EZR	2981912	protein_coding
2357845	1.21383	6.59401	4.69094	3.51503e-05	9.4933e-05	1.81405	ENSG00000150337	Fc fragment of IgG, high affinity Ia, receptor (CD64) [Source:HGNC Symbol;Acc:3613]	FCGR1A	2357845	protein_coding
3808854	1.34639	8.5921	8.32091	4.5825e-10	1.09363e-08	12.8978	ENSG00000196628	transcription factor 4 [Source:HGNC Symbol;Acc:11634]	TCF4	3808854	transcription regulator|protein_coding
2985781	2.44577	10.242	8.85155	9.61084e-11	3.53163e-09	14.4429	ENSG00000186340	thrombospondin 2 [Source:HGNC Symbol;Acc:11786]	THBS2	2985781	protein_coding
other genes that did not pass our significance threshold
3965936	-0.998642	8.53897	-8.99994	6.24777e-11	2.6114e-09	14.8688	ENSG00000100258	lipase maturation factor 2 [Source:HGNC Symbol;Acc:25096]	LMF2	3965936	protein_coding
3675620	-0.997214	5.9746	-7.63778	3.58691e-09	5.38282e-08	10.8618	ENSG00000184471	C1q and tumor necrosis factor related protein 8 [Source:HGNC Symbol;Acc:31374]	C1QTNF8	3675620	protein_coding
3676156	-0.976405	7.55474	-6.2258	2.8697e-07	1.62173e-06	6.53141	ENSG00000099769	insulin-like growth factor binding protein, acid labile subunit [Source:HGNC Symbol;Acc:5468]	IGFALS	3676156	protein_coding
3643752	-0.958205	7.34023	-5.43207	3.48812e-06	1.29096e-05	4.0735	ENSG00000007516	BAI1-associated protein 3 [Source:HGNC Symbol;Acc:948]	BAIAP3	3643752	protein_coding
3950832	-0.945417	7.40875	-7.40755	7.25321e-09	9.15953e-08	10.1652	ENSG00000128165	adrenomedullin 2 [Source:HGNC Symbol;Acc:28898]	ADM2	3950832	protein_coding
3709838	-0.934904	7.35247	-7.44467	6.47259e-09	8.44762e-08	10.2778	ENSG00000065320	netrin 1 [Source:HGNC Symbol;Acc:8029]	NTN1	3709838	protein_coding
3527332	-0.933789	3.92172	-5.28509	5.53247e-06	1.90704e-05	3.62106	ENSG00000155249	olfactory receptor, family 4, subfamily K, member 1 [Source:HGNC Symbol;Acc:14726]	OR4K1	3527332	GPCR(oderant)|protein_coding
3642993	-0.923724	7.34574	-5.79765	1.10424e-06	4.90452e-06	5.2039	ENSG00000161992	chromosome 16 open reading frame 11 [Source:HGNC Symbol;Acc:14139]	C16orf11	3642993	protein_coding
3675308	-0.921028	6.65657	-5.78906	1.13455e-06	5.01294e-06	5.17726	ENSG00000127585	F-box and leucine-rich repeat protein 16 [Source:HGNC Symbol;Acc:14150]	FBXL16	3675308	protein_coding
3676165	-0.920806	7.82622	-8.02744	1.10237e-09	2.14932e-08	12.0292	ENSG00000063854	hydroxyacylglutathione hydrolase [Source:HGNC Symbol;Acc:4805]	HAGH	3676165	protein_coding
3330704	-0.918686	3.73535	-6.10298	4.22274e-07	2.2101e-06	6.15058	ENSG00000174982	olfactory receptor, family 4, subfamily S, member 2 [Source:HGNC Symbol;Acc:15183]	OR4S2	3330704	GPCR(oderant)|protein_coding
3642654	-0.916289	6.89536	-5.59509	2.08929e-06	8.39164e-06	4.57685	ENSG00000206177	hemoglobin, mu [Source:HGNC Symbol;Acc:4826]	HBM	3642654	protein_coding
3644309	-0.879722	7.14317	-5.60456	2.02796e-06	8.17905e-06	4.60613	ENSG00000127561	synaptogyrin 3 [Source:HGNC Symbol;Acc:11501]	SYNGR3	3644309	protein_coding
3643503	-0.876518	7.20261	-6.76858	5.24158e-08	4.30325e-07	8.20979	ENSG00000005513	SRY (sex determining region Y)-box 8 [Source:HGNC Symbol;Acc:11203]	SOX8	3643503	transcription regulator|protein_coding
3644664	-0.866599	6.22852	-6.40387	1.64046e-07	1.03805e-06	7.08312	ENSG00000167968	deoxyribonuclease I-like 2 [Source:HGNC Symbol;Acc:2958]	DNASE1L2	3644664	protein_coding
2891768	-0.863977	8.25631	-6.76896	5.23544e-08	4.30101e-07	8.21095	ENSG00000054598	forkhead box C1 [Source:HGNC Symbol;Acc:3800]	FOXC1	2891768	transcription regulator|protein_coding
3643360	-0.863891	7.6199	-5.73443	1.34749e-06	5.7703e-06	5.00804	ENSG00000103253	hydroxyacylglutathione hydrolase-like [Source:HGNC Symbol;Acc:14177]	HAGHL	3643360	protein_coding
3645452	-0.858433	7.71507	-5.93001	7.27869e-07	3.4556e-06	5.61418	ENSG00000131650	kringle containing transmembrane protein 2 [Source:HGNC Symbol;Acc:18797]	KREMEN2	3645452	protein_coding
3862873	-0.855675	5.77363	-6.57002	9.74688e-08	6.93284e-07	7.59706	ENSG00000255974	cytochrome P450, family 2, subfamily A, polypeptide 6 [Source:HGNC Symbol;Acc:2610]	CYP2A6	3862873	protein_coding
3950602	-0.855564	6.97933	-6.66524	7.23678e-08	5.50548e-07	7.89114	ENSG00000073150	pannexin 2 [Source:HGNC Symbol;Acc:8600]	PANX2	3950602	protein_coding
3676328	-0.852796	6.87732	-5.41222	3.71253e-06	1.35881e-05	4.01231	ENSG00000196408	NADPH oxidase organizer 1 [Source:HGNC Symbol;Acc:19404]	NOXO1	3676328	protein_coding
3950846	-0.839159	6.66605	-5.0793	1.05319e-05	3.32739e-05	2.9906	ENSG00000100253	myo-inositol oxygenase [Source:HGNC Symbol;Acc:14522]	MIOX	3950846	protein_coding
3766480	-0.838627	5.3441	-6.4427	1.45235e-07	9.43545e-07	7.20332	ENSG00000136488	chorionic somatomammotropin hormone 1 (placental lactogen) [Source:HGNC Symbol;Acc:2440]	CSH1	3766480	protein_coding
3677430	-0.834365	6.17346	-6.53844	1.07594e-07	7.47782e-07	7.49947	ENSG00000130182	zinc finger and SCAN domain containing 10 [Source:HGNC Symbol;Acc:12997]	ZSCAN10	3677430	transcription regulator|protein_coding
3643114	-0.830993	7.24852	-5.73451	1.34716e-06	5.7703e-06	5.00828	ENSG00000172366	family with sequence similarity 195, member A [Source:HGNC Symbol;Acc:14142]	FAM195A	3643114	protein_coding
3676356	-0.815762	7.5502	-6.80856	4.62738e-08	3.91451e-07	8.33294	ENSG00000167962	zinc finger protein 598 [Source:HGNC Symbol;Acc:28079]	ZNF598	3676356	protein_coding
3677103	-0.810568	7.62296	-6.30101	2.26565e-07	1.33892e-06	6.76453	ENSG00000172382	protease, serine 27 [Source:HGNC Symbol;Acc:15475]	PRSS27	3677103	protein_coding
3849923	-0.809251	7.15572	-5.33848	4.67949e-06	1.65234e-05	3.78523	ENSG00000080573	collagen, type V, alpha 3 [Source:HGNC Symbol;Acc:14864]	COL5A3	3849923	protein_coding
3644810	-0.807226	7.19153	-6.9635	2.8578e-08	2.67917e-07	8.80925	ENSG00000162062	chromosome 16 open reading frame 59 [Source:HGNC Symbol;Acc:25849]	C16orf59	3644810	protein_coding
3677248	-0.800457	6.10534	-6.37211	1.81237e-07	1.12689e-06	6.98478	ENSG00000172460	protease, serine, 30 homolog (mouse), pseudogene [Source:HGNC Symbol;Acc:28753]	PRSS30P	3677248	unitary_pseudogene|processed_transcript|retained_intron
3645683	-0.79942	6.5275	-7.82658	2.02118e-09	3.45632e-08	11.4294	ENSG00000085644	zinc finger protein 213 [Source:HGNC Symbol;Acc:13005]	ZNF213	3645683	transcription regulator|protein_coding
3720388	-0.796613	5.5684	-4.95239	1.56409e-05	4.6768e-05	2.60394	ENSG00000141744	phenylethanolamine N-methyltransferase [Source:HGNC Symbol;Acc:9160]	PNMT	3720388	protein_coding
3643047	-0.79118	8.2367	-6.5975	8.9439e-08	6.51574e-07	7.68196	ENSG00000197562	RAB40C, member RAS oncogene family [Source:HGNC Symbol;Acc:18285]	RAB40C	3643047	protein_coding
3676113	-0.766952	7.78326	-5.7429	1.31202e-06	5.64483e-06	5.03428	ENSG00000103024	non-metastatic cells 3, protein expressed in [Source:HGNC Symbol;Acc:7851]	NME3	3676113	protein_coding
3643100	-0.760786	6.29099	-6.36411	1.85846e-07	1.14944e-06	6.95999	ENSG00000127578	WAP, follistatin/kazal, immunoglobulin, kunitz and netrin domain containing 1 [Source:HGNC Symbol;Acc:30912]	WFIKKN1	3643100	protein_coding
3645601	-0.752973	6.67905	-4.88437	1.93223e-05	5.62728e-05	2.39751	ENSG00000008516	matrix metallopeptidase 25 [Source:HGNC Symbol;Acc:14246]	MMP25	3645601	protein_coding
3677218	-0.748009	6.82387	-5.7623	1.23428e-06	5.36836e-06	5.09436	ENSG00000103355	protease, serine, 33 [Source:HGNC Symbol;Acc:30405]	PRSS33	3677218	protein_coding
3965631	-0.740491	7.43285	-8.48097	2.85078e-10	7.89508e-09	13.3674	ENSG00000128159	tubulin, gamma complex associated protein 6 [Source:HGNC Symbol;Acc:18127]	TUBGCP6	3965631	protein_coding
3766453	-0.739874	5.57995	-5.07035	1.08302e-05	3.40871e-05	2.96328	ENSG00000213218	chorionic somatomammotropin hormone 2 [Source:HGNC Symbol;Acc:2441]	CSH2	3766453	protein_coding
3644840	-0.734977	7.45527	-5.18341	7.60683e-06	2.51392e-05	3.30907	ENSG00000162068	netrin 3 [Source:HGNC Symbol;Acc:8030]	NTN3	3644840	protein_coding
2832115	-0.732931	5.48413	-6.17611	3.35494e-07	1.83594e-06	6.37736	ENSG00000204963	protocadherin alpha 7 [Source:HGNC Symbol;Acc:8673]	PCDHA7	2832115	protein_coding
3862944	-0.731007	4.98096	-5.80473	1.07992e-06	4.81037e-06	5.22582	ENSG00000198077	cytochrome P450, family 2, subfamily A, polypeptide 7 [Source:HGNC Symbol;Acc:2611]	CYP2A7	3862944	protein_coding
3676610	-0.726448	6.91791	-5.17499	7.80995e-06	2.56931e-05	3.28327	ENSG00000182685	chromosome 16 open reading frame 79 [Source:HGNC Symbol;Acc:28309]	C16orf79	3676610	protein_coding
3642946	-0.716647	7.72972	-5.59804	2.06999e-06	8.32554e-06	4.58598	ENSG00000103326	small optic lobes homolog (Drosophila) [Source:HGNC Symbol;Acc:11182]	SOLH	3642946	protein_coding
3643431	-0.6944	7.33025	-6.03537	5.22397e-07	2.62441e-06	5.9409	ENSG00000127586	CTF18, chromosome transmission fidelity factor 18 homolog (S. cerevisiae) [Source:HGNC Symbol;Acc:18435]	CHTF18	3643431	protein_coding
3675840	-0.690817	7.16768	-5.61745	1.94732e-06	7.8901e-06	4.64601	ENSG00000059145	unkempt homolog (Drosophila)-like [Source:HGNC Symbol;Acc:14184]	UNKL	3675840	protein_coding
3675333	-0.689288	6.40361	-5.32358	4.9034e-06	1.71653e-05	3.7394	ENSG00000162004	coiled-coil domain containing 78 [Source:HGNC Symbol;Acc:14153]	CCDC78	3675333	protein_coding
3643580	-0.687111	7.30543	-4.68636	3.56508e-05	9.60478e-05	1.80028	ENSG00000196557	calcium channel, voltage-dependent, T type, alpha 1H subunit [Source:HGNC Symbol;Acc:1395]	CACNA1H	3643580	protein_coding
3820217	-0.683638	5.46099	-4.91906	1.73485e-05	5.10809e-05	2.50273	ENSG00000080511	retinol dehydrogenase 8 (all-trans) [Source:HGNC Symbol;Acc:14423]	RDH8	3820217	protein_coding
3676421	-0.668789	8.18936	-6.00716	5.709e-07	2.82437e-06	5.85343	ENSG00000221656	microRNA 1225 [Source:HGNC Symbol;Acc:33931]	MIR1225	3676421	miRNA
3675694	-0.6644	6.75444	-4.95072	1.57223e-05	4.69552e-05	2.59887	ENSG00000116176	tryptase gamma 1 [Source:HGNC Symbol;Acc:14134]	TPSG1	3675694	protein_coding
3702382	-0.652326	7.77574	-6.75066	5.54294e-08	4.48968e-07	8.15456	ENSG00000103168	TATA box binding protein (TBP)-associated factor, RNA polymerase I, C, 110kDa [Source:HGNC Symbol;Acc:11534]	TAF1C	3702382	transcription regulator|protein_coding
3675462	-0.644267	7.5468	-6.58929	9.17639e-08	6.63e-07	7.65662	ENSG00000103227	lipase maturation factor 1 [Source:HGNC Symbol;Acc:14154]	LMF1	3675462	protein_coding
3645656	-0.642077	6.91736	-5.84698	9.45379e-07	4.3007e-06	5.35676	ENSG00000122386	zinc finger protein 205 [Source:HGNC Symbol;Acc:12996]	ZNF205	3645656	transcription regulator|protein_coding
3675116	-0.629335	8.96443	-4.79155	2.57626e-05	7.24245e-05	2.11684	ENSG00000129925	transmembrane protein 8A [Source:HGNC Symbol;Acc:17205]	TMEM8A	3675116	protein_coding
3676002	-0.62524	6.99632	-6.41441	1.58711e-07	1.01307e-06	7.11575	ENSG00000187535	intraflagellar transport 140 homolog (Chlamydomonas) [Source:HGNC Symbol;Acc:29077]	IFT140	3676002	protein_coding
3527290	-0.618339	2.60933	-4.78465	2.63183e-05	7.38091e-05	2.09603	ENSG00000176294	olfactory receptor, family 4, subfamily N, member 2 [Source:HGNC Symbol;Acc:14742]	OR4N2	3527290	GPCR(oderant)|protein_coding
3643229	-0.613869	7.97578	-6.54907	1.04072e-07	7.29571e-07	7.53233	ENSG00000140983	ras homolog gene family, member T2 [Source:HGNC Symbol;Acc:21169]	RHOT2	3643229	protein_coding
3766499	-0.610156	6.0598	-5.67156	1.64242e-06	6.81703e-06	4.8134	ENSG00000204414	chorionic somatomammotropin hormone-like 1 [Source:HGNC Symbol;Acc:2442]	CSHL1	3766499	protein_coding
3676134	-0.607854	7.5653	-6.76521	5.29687e-08	4.33848e-07	8.19943	ENSG00000162032	splA/ryanodine receptor domain and SOCS box containing 3 [Source:HGNC Symbol;Acc:30629]	SPSB3	3676134	protein_coding
3373212	-0.595052	3.93031	-5.12771	9.05421e-06	2.91757e-05	3.13854	ENSG00000172188	olfactory receptor, family 4, subfamily C, member 11 [Source:HGNC Symbol;Acc:15167]	OR4C11	3373212	GPCR(oderant)|protein_coding
3965697	-0.594657	7.37232	-5.41098	3.72698e-06	1.36381e-05	4.0085	ENSG00000100429	histone deacetylase 10 [Source:HGNC Symbol;Acc:18128]	HDAC10	3965697	transcription regulator|protein_coding
3644593	-0.59157	7.9494	-6.81008	4.60555e-08	3.90551e-07	8.33761	ENSG00000167965	MTOR associated protein, LST8 homolog (S. cerevisiae) [Source:HGNC Symbol;Acc:24825]	MLST8	3644593	protein_coding
3766467	-0.59083	5.47379	-5.04299	1.17951e-05	3.66439e-05	2.8798	ENSG00000136487	growth hormone 2 [Source:HGNC Symbol;Acc:4262]	GH2	3766467	protein_coding
3645402	-0.587234	7.60115	-5.17337	7.84958e-06	2.57944e-05	3.27831	ENSG00000059122	FLYWCH-type zinc finger 1 [Source:HGNC Symbol;Acc:25404]	FLYWCH1	3645402	protein_coding
3950629	-0.586689	8.72204	-5.12318	9.18332e-06	2.95403e-05	3.12468	ENSG00000170638	TraB domain containing [Source:HGNC Symbol;Acc:28805]	TRABD	3950629	protein_coding
3644375	-0.564244	7.94759	-5.47984	3.00198e-06	1.13634e-05	4.22084	ENSG00000103197	tuberous sclerosis 2 [Source:HGNC Symbol;Acc:12363]	TSC2	3644375	protein_coding
3644932	-0.555927	7.60762	-5.12197	9.21799e-06	2.96301e-05	3.12099	ENSG00000162066	amidohydrolase domain containing 2 [Source:HGNC Symbol;Acc:24262]	AMDHD2	3644932	protein_coding
3965833	-0.53384	8.01693	-4.89676	1.85928e-05	5.44333e-05	2.43509	ENSG00000100241	SET binding factor 1 [Source:HGNC Symbol;Acc:10542]	SBF1	3965833	receptor|protein_coding
3675285	-0.503838	6.79832	-5.4996	2.82113e-06	1.07778e-05	4.28185	ENSG00000127580	WD repeat domain 24 [Source:HGNC Symbol;Acc:20852]	WDR24	3675285	protein_coding
3643019	-0.490186	7.72574	-5.24015	6.36893e-06	2.15137e-05	3.48307	ENSG00000007541	phosphatidylinositol glycan anchor biosynthesis, class Q [Source:HGNC Symbol;Acc:14135]	PIGQ	3643019	protein_coding
3674886	-0.454013	8.1251	-4.7129	3.28497e-05	8.95056e-05	1.87998	ENSG00000103148	nitrogen permease regulator-like 3 (S. cerevisiae) [Source:HGNC Symbol;Acc:14124]	NPRL3	3674886	protein_coding
3950872	-0.452151	7.5597	-5.39477	3.92164e-06	1.42375e-05	3.95854	ENSG00000025770	non-SMC condensin II complex, subunit H2 [Source:HGNC Symbol;Acc:25071]	NCAPH2	3950872	protein_coding
3573994	0.817399	6.65153	5.11427	9.44235e-06	3.02268e-05	3.09745	ENSG00000100629	centrosomal protein 128kDa [Source:HGNC Symbol;Acc:20359]	CEP128	3573994	protein_coding
3283613	0.846375	6.27732	5.86811	8.84519e-07	4.06179e-06	5.42226	ENSG00000183621	zinc finger protein 438 [Source:HGNC Symbol;Acc:21029]	ZNF438	3283613	transcription regulator|protein_coding
3643892	-0.596632	7.44484	-4.67139	3.7333e-05	0.000100072	1.75538	ENSG00000100726	TEL2, telomere maintenance 2, homolog (S. cerevisiae) [Source:HGNC Symbol;Acc:29099]	TELO2	3643892	protein_coding
3643347	-0.652976	7.51501	-4.57651	4.99743e-05	0.000129406	1.47163	ENSG00000103254	family with sequence similarity 173, member A [Source:HGNC Symbol;Acc:14152]	FAM173A	3643347	protein_coding
3950726	-0.379651	7.82659	-4.55083	5.40659e-05	0.000138629	1.39513	ENSG00000100239	protein phosphatase 6, regulatory subunit 2 [Source:HGNC Symbol;Acc:19253]	PPP6R2	3950726	protein_coding
3965784	-0.534333	6.99268	-4.48232	6.66701e-05	0.000167372	1.19156	ENSG00000185386	mitogen-activated protein kinase 11 [Source:HGNC Symbol;Acc:6873]	MAPK11	3965784	kinase|protein_coding
2413115	-0.603068	5.87805	-4.46398	7.05079e-05	0.000175923	1.13722	ENSG00000162383	solute carrier family 1 (glutamate transporter), member 7 [Source:HGNC Symbol;Acc:10945]	SLC1A7	2413115	protein_coding
3643813	-0.490162	8.80915	-4.45638	7.21608e-05	0.00017969	1.11473	ENSG00000090581	N-acetylglucosamine-1-phosphate transferase, gamma subunit [Source:HGNC Symbol;Acc:23026]	GNPTG	3643813	protein_coding
3644057	-0.450317	7.95417	-4.41575	8.16672e-05	0.000200177	0.994658	ENSG00000138834	mitogen-activated protein kinase 8 interacting protein 3 [Source:HGNC Symbol;Acc:6884]	MAPK8IP3	3644057	protein_coding
3708515	-0.587712	5.19779	-4.35937	9.69228e-05	0.000233232	0.828625	ENSG00000182896	transmembrane protein 95 [Source:HGNC Symbol;Acc:27898]	TMEM95	3708515	protein_coding
3868697	-0.608411	5.75255	-4.30418	0.000114555	0.000270646	0.666737	ENSG00000174562	kallikrein-related peptidase 15 [Source:HGNC Symbol;Acc:20453]	KLK15	3868697	protein_coding
3642604	-0.465013	8.28402	-4.29781	0.000116782	0.000275203	0.648099	ENSG00000103152	N-methylpurine-DNA glycosylase [Source:HGNC Symbol;Acc:7211]	MPG	3642604	protein_coding
3951117	-0.634521	5.57196	-4.21443	0.000150152	0.000344892	0.404987	ENSG00000100312	acrosin [Source:HGNC Symbol;Acc:126]	ACR	3951117	protein_coding
3674960	-0.432968	7.73773	-4.19658	0.000158424	0.000361475	0.353167	ENSG00000007392	LUC7-like (S. cerevisiae) [Source:HGNC Symbol;Acc:6723]	LUC7L	3674960	protein_coding
3675266	-0.440454	8.27246	-4.16979	0.000171684	0.000388295	0.27552	ENSG00000161999	jumonji domain containing 8 [Source:HGNC Symbol;Acc:14148]	JMJD8	3675266	protein_coding
3643938	0.779336	9.07014	4.14605	0.000184335	0.000413757	0.206876	ENSG00000131634	transmembrane protein 204 [Source:HGNC Symbol;Acc:14158]	TMEM204	3643938	protein_coding
3645322	-0.655185	7.36225	-4.10432	0.000208819	0.000462611	0.0865478	ENSG00000215148	protease, serine, 41 [Source:HGNC Symbol;Acc:30715]	PRSS41	3645322	unprocessed_pseudogene
3644625	-0.384034	7.3902	-4.06861	0.000232267	0.000509109	-0.016052	ENSG00000167967	E4F transcription factor 1 [Source:HGNC Symbol;Acc:3121]	E4F1	3644625	transcription regulator|protein_coding
3676649	-0.515494	8.32266	-3.99531	0.000288715	0.000619261	-0.225556	ENSG00000167969	enoyl-CoA delta isomerase 1 [Source:HGNC Symbol;Acc:2703]	ECI1	3676649	protein_coding
3643281	-0.632935	6.7014	-3.97555	0.000306096	0.000653104	-0.281794	ENSG00000103269	rhomboid, veinlet-like 1 (Drosophila) [Source:HGNC Symbol;Acc:10007]	RHBDL1	3643281	protein_coding
3097701	-0.729717	4.43713	-3.89005	0.000393738	0.000819941	-0.523732	ENSG00000147481	syntrophin, gamma 1 [Source:HGNC Symbol;Acc:13740]	SNTG1	3097701	protein_coding
3675815	-0.422203	8.22566	-3.88372	0.000401119	0.000834023	-0.541559	ENSG00000007520	chromosome 16 open reading frame 42 [Source:HGNC Symbol;Acc:14175]	C16orf42	3675815	protein_coding
3644297	-0.442214	6.52165	-3.78927	0.000528567	0.00107144	-0.806071	ENSG00000127554	growth factor, augmenter of liver regeneration [Source:HGNC Symbol;Acc:4236]	GFER	3644297	protein_coding
2632225	1.27849	7.30416	3.75062	0.000591344	0.00118675	-0.913481	ENSG00000044524	EPH receptor A3 [Source:HGNC Symbol;Acc:3387]	EPHA3	2632225	kinase|receptor|protein_coding
3755820	-0.395851	7.97359	-3.73826	0.000612894	0.00122677	-0.947716	ENSG00000161395	post-GPI attachment to proteins 3 [Source:HGNC Symbol;Acc:23719]	PGAP3	3755820	protein_coding
3675369	-0.377089	6.86916	-3.69076	0.000703027	0.0013855	-1.07884	ENSG00000103245	nuclear prelamin A recognition factor-like [Source:HGNC Symbol;Acc:14179]	NARFL	3675369	protein_coding
3643196	-0.481546	7.11169	-3.66861	0.000749325	0.00146915	-1.13973	ENSG00000161996	WD repeat domain 90 [Source:HGNC Symbol;Acc:26960]	WDR90	3643196	protein_coding
2891644	-0.402953	7.90506	-3.62154	0.000857665	0.00165874	-1.26854	ENSG00000137273	forkhead box F2 [Source:HGNC Symbol;Acc:3810]	FOXF2	2891644	transcription regulator|protein_coding
3642837	-0.552757	7.39326	-3.60392	0.000901979	0.00173468	-1.31654	ENSG00000242612	2,4-dienoyl CoA reductase 2, peroxisomal [Source:HGNC Symbol;Acc:2754]	DECR2	3642837	protein_coding
3643297	-0.432115	8.12813	-3.59837	0.000916394	0.00175951	-1.33165	ENSG00000103266	STIP1 homology and U-box containing protein 1, E3 ubiquitin protein ligase [Source:HGNC Symbol;Acc:11427]	STUB1	3643297	protein_coding
3710681	0.436664	7.73673	3.56214	0.00101604	0.00193137	-1.42992	ENSG00000065559	mitogen-activated protein kinase kinase 4 [Source:HGNC Symbol;Acc:6844]	MAP2K4	3710681	kinase|protein_coding
3645204	0.472995	8.19487	3.48342	0.00126976	0.00236946	-1.64177	ENSG00000167977	potassium channel tetramerisation domain containing 5 [Source:HGNC Symbol;Acc:21423]	KCTD5	3645204	protein_coding
3677315	-0.548367	6.87718	-3.42193	0.00150921	0.00277784	-1.80558	ENSG00000127564	protein kinase, membrane associated tyrosine/threonine 1 [Source:HGNC Symbol;Acc:29650]	PKMYT1	3677315	kinase|protein_coding
3644249	-0.297114	7.77358	-3.41746	0.0015282	0.00281074	-1.81743	ENSG00000183751	transducin (beta)-like 3 [Source:HGNC Symbol;Acc:11587]	TBL3	3644249	protein_coding
3645377	-0.351354	7.99558	-3.29571	0.00214302	0.0038267	-2.13699	ENSG00000162076	FLYWCH family member 2 [Source:HGNC Symbol;Acc:25178]	FLYWCH2	3645377	protein_coding
3965751	-0.357769	6.89314	-3.28415	0.0022123	0.00393677	-2.16699	ENSG00000188130	mitogen-activated protein kinase 12 [Source:HGNC Symbol;Acc:6874]	MAPK12	3965751	kinase|protein_coding
3645359	1.0015	7.72614	3.25579	0.00239154	0.00422613	-2.24038	ENSG00000162078	zymogen granule protein 16 homolog B (rat) [Source:HGNC Symbol;Acc:30456]	ZG16B	3645359	protein_coding
3966143	-0.441664	7.76356	-3.24424	0.00246844	0.00435017	-2.27017	ENSG00000100299	arylsulfatase A [Source:HGNC Symbol;Acc:713]	ARSA	3966143	protein_coding
3645338	-0.608859	7.11754	-3.23252	0.0025488	0.00447829	-2.30032	ENSG00000007038	protease, serine, 21 (testisin) [Source:HGNC Symbol;Acc:9485]	PRSS21	3645338	protein_coding
3675430	-0.428882	7.05155	-3.23115	0.00255836	0.00449194	-2.30384	ENSG00000007376	RNA pseudouridylate synthase domain containing 1 [Source:HGNC Symbol;Acc:14173]	RPUSD1	3675430	protein_coding
3864107	-0.52398	4.16277	-3.22	0.00263746	0.00461371	-2.33248	ENSG00000221878	pregnancy specific beta-1-glycoprotein 7 (gene/pseudogene) [Source:HGNC Symbol;Acc:9524]	PSG7	3864107	polymorphic_pseudogene|processed_transcript
3164999	-0.425526	5.25654	-3.21722	0.00265755	0.00464608	-2.33961	ENSG00000224854	chromosome 9 open reading frame 53 [Source:HGNC Symbol;Acc:23831]	C9orf53	3164999	protein_coding
3675935	-0.360465	8.08517	-3.2077	0.00272745	0.00475594	-2.36402	ENSG00000103249	chloride channel 7 [Source:HGNC Symbol;Acc:2025]	CLCN7	3675935	protein_coding
3642572	-0.418459	7.37216	-3.16622	0.00305267	0.00528049	-2.4698	ENSG00000161981	small nuclear ribonucleoprotein 25kDa (U11/U12) [Source:HGNC Symbol;Acc:14161]	SNRNP25	3642572	splicing regulator|protein_coding
3620421	-0.489495	5.58877	-3.13747	0.00329933	0.00566628	-2.54265	ENSG00000168907	phospholipase A2, group IVF [Source:HGNC Symbol;Acc:27396]	PLA2G4F	3620421	protein_coding
3643396	0.937278	7.89996	3.12312	0.00342939	0.00586844	-2.57888	ENSG00000102854	mesothelin [Source:HGNC Symbol;Acc:7371]	MSLN	3643396	protein_coding
3644162	-0.337104	7.96238	-3.02278	0.00448393	0.00751667	-2.82941	ENSG00000095906	nucleotide binding protein 2 [Source:HGNC Symbol;Acc:8042]	NUBP2	3644162	protein_coding
3677356	-0.364833	7.60197	-3.00916	0.00464863	0.00776529	-2.86303	ENSG00000103145	host cell factor C1 regulator 1 (XPO1 dependent) [Source:HGNC Symbol;Acc:21198]	HCFC1R1	3677356	protein_coding
2913564	-0.542802	4.35862	-3.00111	0.00474862	0.00791579	-2.88286	ENSG00000080007	DEAD (Asp-Glu-Ala-Asp) box polypeptide 43 [Source:HGNC Symbol;Acc:18677]	DDX43	2913564	protein_coding
3676395	-0.333478	6.78024	-2.98514	0.00495314	0.0082199	-2.92212	ENSG00000065057	nth endonuclease III-like 1 (E. coli) [Source:HGNC Symbol;Acc:8028]	NTHL1	3676395	protein_coding
3933205	-0.588395	7.58781	-2.98296	0.00498173	0.00826109	-2.92747	ENSG00000183421	receptor-interacting serine-threonine kinase 4 [Source:HGNC Symbol;Acc:496]	RIPK4	3933205	kinase|protein_coding
3643966	-0.336527	7.49202	-2.98269	0.00498526	0.00826538	-2.92813	ENSG00000007545	Crm, cramped-like (Drosophila) [Source:HGNC Symbol;Acc:14122]	CRAMP1L	3643966	protein_coding
3896257	-0.530454	4.75649	-2.97774	0.00505069	0.00835884	-2.94026	ENSG00000101292	prokineticin receptor 2 [Source:HGNC Symbol;Acc:15836]	PROKR2	3896257	GPCR(Gq)|protein_coding
2810055	-0.47343	4.54196	-2.95066	0.00542312	0.00893471	-3.00641	ENSG00000164509	interleukin 31 receptor A [Source:HGNC Symbol;Acc:18969]	IL31RA	2810055	receptor|protein_coding
3677538	-0.264063	4.88939	-2.85651	0.00692837	0.0111875	-3.23344	ENSG00000140993	tigger transposable element derived 7 [Source:HGNC Symbol;Acc:18331]	TIGD7	3677538	transcription regulator|protein_coding
3645253	-0.370318	9.69682	-2.82406	0.00753199	0.0120666	-3.31061	ENSG00000167978	serine/arginine repetitive matrix 2 [Source:HGNC Symbol;Acc:16639]	SRRM2	3645253	splicing regulator|protein_coding
3677164	0.381693	7.9692	2.74079	0.00931227	0.014664	-3.50596	ENSG00000103363	transcription elongation factor B (SIII), polypeptide 2 (18kDa, elongin B) [Source:HGNC Symbol;Acc:11619]	TCEB2	3677164	transcription regulator|protein_coding
2657981	0.268613	8.46657	2.67072	0.0111051	0.0172363	-3.66734	ENSG00000152492	coiled-coil domain containing 50 [Source:HGNC Symbol;Acc:18111]	CCDC50	2657981	protein_coding
3140037	-0.459141	4.61609	-2.67038	0.0111146	0.017248	-3.66812	ENSG00000104313	eyes absent homolog 1 (Drosophila) [Source:HGNC Symbol;Acc:3519]	EYA1	3140037	transcription regulator|protein_coding
3950522	-0.291836	5.03172	-2.60894	0.0129452	0.019836	-3.80728	ENSG00000073146	Mov10l1, Moloney leukemia virus 10-like 1, homolog (mouse) [Source:HGNC Symbol;Acc:7201]	MOV10L1	3950522	protein_coding
3966000	0.472067	8.63529	2.58137	0.0138536	0.0211061	-3.86899	ENSG00000177989	outer dense fiber of sperm tails 3B [Source:HGNC Symbol;Acc:34388]	ODF3B	3966000	protein_coding
3317595	-0.370198	4.38153	-2.56772	0.0143243	0.0217647	-3.89936	ENSG00000236301	chromosome 11 open reading frame 36 [Source:HGNC Symbol;Acc:26691]	C11orf36	3317595	protein_coding
3644191	0.496812	6.79458	2.48977	0.0173074	0.0258601	-4.0707	ENSG00000180185	fumarylacetoacetate hydrolase domain containing 1 [Source:HGNC Symbol;Acc:14169]	FAHD1	3644191	protein_coding
3675047	-0.294459	7.55841	-2.45301	0.0189022	0.0280336	-4.1502	ENSG00000103126	axin 1 [Source:HGNC Symbol;Acc:903]	AXIN1	3675047	protein_coding
3676669	0.239036	8.89031	2.39703	0.0215883	0.0316441	-4.2696	ENSG00000205937	RNA binding protein S1, serine-rich domain [Source:HGNC Symbol;Acc:10080]	RNPS1	3676669	splicing regulator|protein_coding
3525538	0.183146	7.7701	2.27924	0.0283975	0.0407639	-4.51417	ENSG00000134905	cysteinyl-tRNA synthetase 2, mitochondrial (putative) [Source:HGNC Symbol;Acc:25695]	CARS2	3525538	protein_coding
3945515	-0.355918	6.25378	-2.19583	0.0343244	0.0485481	-4.68172	ENSG00000128383	apolipoprotein B mRNA editing enzyme, catalytic polypeptide-like 3A [Source:HGNC Symbol;Acc:17343]	APOBEC3A	3945515	protein_coding
3642707	-0.203139	8.98362	-2.18904	0.034852	0.0492372	-4.69514	ENSG00000167930	integrin alpha FG-GAP repeat containing 3 [Source:HGNC Symbol;Acc:14163]	ITFG3	3642707	protein_coding
3644220	-0.315698	7.92185	-2.17315	0.0361155	0.0508583	-4.72644	ENSG00000140990	NADH dehydrogenase (ubiquinone) 1 beta subcomplex, 10, 22kDa [Source:HGNC Symbol;Acc:7696]	NDUFB10	3644220	protein_coding
2322818	-0.545663	6.10673	-2.17081	0.0363048	0.0510879	-4.73103	ENSG00000142619	peptidyl arginine deiminase, type III [Source:HGNC Symbol;Acc:18337]	PADI3	2322818	protein_coding
3966057	-0.245954	7.30741	-2.15017	0.038014	0.0532792	-4.77138	ENSG00000100288	choline kinase beta [Source:HGNC Symbol;Acc:1938]	CHKB	3966057	protein_coding
2434031	0.89393	6.96388	2.00252	0.0524528	0.0715537	-5.05118	ENSG00000203814	histone cluster 2, H2bf [Source:HGNC Symbol;Acc:24700]	HIST2H2BF	2434031	protein_coding
2976727	0.28221	5.07252	1.93805	0.0601251	0.0810173	-5.16831	ENSG00000164440	taxilin beta [Source:HGNC Symbol;Acc:21617]	TXLNB	2976727	protein_coding
3677498	-0.169927	6.31908	-1.87295	0.0688378	0.0917254	-5.28342	ENSG00000010539	zinc finger protein 200 [Source:HGNC Symbol;Acc:12993]	ZNF200	3677498	transcription regulator|protein_coding
3677516	-0.339935	6.31468	-1.79836	0.0801228	0.105387	-5.41127	ENSG00000103313	Mediterranean fever [Source:HGNC Symbol;Acc:6998]	MEFV	3677516	protein_coding
3677350	-0.543428	4.80288	-1.77783	0.0834904	0.109521	-5.44569	ENSG00000184697	claudin 6 [Source:HGNC Symbol;Acc:2048]	CLDN6	3677350	protein_coding
3845681	0.191216	8.58672	1.66764	0.103665	0.133127	-5.62471	ENSG00000172081	MOB kinase activator 3A [Source:HGNC Symbol;Acc:29802]	MOB3A	3845681	protein_coding
3645779	-0.148991	6.68458	-1.65717	0.105777	0.13557	-5.64121	ENSG00000006194	zinc finger protein 263 [Source:HGNC Symbol;Acc:13056]	ZNF263	3645779	transcription regulator|protein_coding
2891556	-0.279637	8.34185	-1.59288	0.119531	0.151371	-5.74055	ENSG00000164379	forkhead box Q1 [Source:HGNC Symbol;Acc:20951]	FOXQ1	2891556	transcription regulator|protein_coding
2979871	-0.215722	7.17542	-1.57282	0.124109	0.156716	-5.77085	ENSG00000131018	spectrin repeat containing, nuclear envelope 1 [Source:HGNC Symbol;Acc:17089]	SYNE1	2979871	protein_coding
3644541	0.179945	7.8614	1.55987	0.127138	0.160011	-5.79022	ENSG00000131653	TNF receptor-associated factor 7 [Source:HGNC Symbol;Acc:20456]	TRAF7	3644541	transcription regulator|protein_coding
3087167	-0.423512	8.25933	-1.55717	0.127778	0.160759	-5.79424	ENSG00000104723	tumor suppressor candidate 3 [Source:HGNC Symbol;Acc:30242]	TUSC3	3087167	protein_coding
3645555	0.333504	9.45793	1.44697	0.156161	0.193114	-5.95315	ENSG00000006327	tumor necrosis factor receptor superfamily, member 12A [Source:HGNC Symbol;Acc:18152]	TNFRSF12A	3645555	protein_coding
2676518	-0.147819	7.25529	-1.37451	0.177391	0.216555	-6.05195	ENSG00000163935	Scm-like with four mbt domains 1 [Source:HGNC Symbol;Acc:20255]	SFMBT1	2676518	protein_coding
3642815	-0.144586	8.54385	-1.31267	0.19722	0.238512	-6.13263	ENSG00000103202	non-metastatic cells 4, protein expressed in [Source:HGNC Symbol;Acc:7852]	NME4	3642815	protein_coding
3644887	-0.146725	9.01631	-1.26729	0.212816	0.255548	-6.18968	ENSG00000162065	TBC1 domain family, member 24 [Source:HGNC Symbol;Acc:29203]	TBC1D24	3644887	protein_coding
3645764	-0.227801	5.16725	-1.23105	0.225921	0.269806	-6.23392	ENSG00000168124	olfactory receptor, family 1, subfamily F, member 1 [Source:HGNC Symbol;Acc:8194]	OR1F1	3645764	GPCR(oderant)|protein_coding
3863811	-0.134021	5.04892	-1.13866	0.262024	0.308931	-6.34133	ENSG00000170848	pregnancy specific beta-1-glycoprotein 6 [Source:HGNC Symbol;Acc:9523]	PSG6	3863811	protein_coding
3645626	-0.162784	9.37716	-1.0524	0.299308	0.348265	-6.43453	ENSG00000008517	interleukin 32 [Source:HGNC Symbol;Acc:16830]	IL32	3645626	protein_coding
3674840	0.12028	8.06863	1.03538	0.307082	0.356365	-6.45211	ENSG00000161980	polymerase (RNA) III (DNA directed) polypeptide K, 12.3 kDa [Source:HGNC Symbol;Acc:14121]	POLR3K	3674840	protein_coding
2902103	-0.181309	6.3579	-0.983284	0.33173	0.382185	-6.50421	ENSG00000226568	mucin 22 [Source:HGNC Symbol;Acc:39755]	MUC22	2902103	lincRNA
3945545	0.179752	6.80457	0.898465	0.374635	0.426181	-6.58357	ENSG00000179750	apolipoprotein B mRNA editing enzyme, catalytic polypeptide-like 3B [Source:HGNC Symbol;Acc:17352]	APOBEC3B	3945545	protein_coding
3674848	0.112395	7.97496	0.873821	0.387743	0.43924	-6.60534	ENSG00000007384	rhomboid 5 homolog 1 (Drosophila) [Source:HGNC Symbol;Acc:20561]	RHBDF1	3674848	protein_coding
3676300	-0.0946724	11.4003	-0.867256	0.391283	0.442707	-6.61104	ENSG00000140988	ribosomal protein S2 [Source:HGNC Symbol;Acc:10404]	RPS2	3676300	protein_coding
2938636	0.235187	9.19947	0.859986	0.395228	0.446685	-6.61731	ENSG00000112699	GDP-mannose 4,6-dehydratase [Source:HGNC Symbol;Acc:4369]	GMDS	2938636	protein_coding
3788302	-0.111338	8.60014	-0.81383	0.420848	0.472285	-6.65591	ENSG00000141646	SMAD family member 4 [Source:HGNC Symbol;Acc:6770]	SMAD4	3788302	transcription regulator|protein_coding
3201437	-0.176995	6.81787	-0.653552	0.517363	0.56663	-6.7739	ENSG00000147889	cyclin-dependent kinase inhibitor 2A (melanoma, p16, inhibits CDK4) [Source:HGNC Symbol;Acc:1787]	CDKN2A	3201437	transcription regulator|protein_coding
3028011	0.199408	5.57941	0.540847	0.591791	0.636805	-6.84176	ENSG00000257335	maltase-glucoamylase (alpha-glucosidase) [Source:HGNC Symbol;Acc:7043]	MGAM	3028011	protein_coding
3643703	0.0475766	7.84944	0.444592	0.659154	0.698993	-6.88973	ENSG00000103275	ubiquitin-conjugating enzyme E2I [Source:HGNC Symbol;Acc:12485]	UBE2I	3643703	protein_coding
3966225	0.0316142	7.4894	0.365432	0.716829	0.751021	-6.92222	ENSG00000079974	RAB, member of RAS oncogene family-like 2B [Source:HGNC Symbol;Acc:9800]	RABL2B	3966225	protein_coding
3675101	-0.0504078	7.94198	-0.355018	0.724552	0.758025	-6.92602	ENSG00000086504	mitochondrial ribosomal protein L28 [Source:HGNC Symbol;Acc:14484]	MRPL28	3675101	protein_coding
3645565	-0.037472	7.65136	-0.339654	0.736001	0.768351	-6.93144	ENSG00000131652	THO complex 6 homolog (Drosophila) [Source:HGNC Symbol;Acc:28369]	THOC6	3645565	splicing regulator|protein_coding
3644340	-0.0530565	8.48106	-0.302342	0.764051	0.793806	-6.9436	ENSG00000065054	solute carrier family 9 (sodium/hydrogen exchanger), member 3 regulator 2 [Source:HGNC Symbol;Acc:11076]	SLC9A3R2	3644340	protein_coding
3644764	0.0409592	6.57924	0.294678	0.769855	0.79921	-6.94592	ENSG00000162063	cyclin F [Source:HGNC Symbol;Acc:1591]	CCNF	3644764	protein_coding
3645477	-0.0378456	7.95855	-0.221416	0.825962	0.849218	-6.96513	ENSG00000162073	progestin and adipoQ receptor family member IV [Source:HGNC Symbol;Acc:26386]	PAQR4	3645477	protein_coding
3676127	-0.0308146	8.47979	-0.187783	0.852053	0.872257	-6.97213	ENSG00000074071	mitochondrial ribosomal protein S34 [Source:HGNC Symbol;Acc:16618]	MRPS34	3676127	protein_coding
3677268	0.0222306	7.87035	0.0989525	0.9217	0.932553	-6.98509	ENSG00000005001	protease, serine, 22 [Source:HGNC Symbol;Acc:14368]	PRSS22	3677268	protein_coding

## Sheet: 4E
Supplementary Figure S4E. Differential expression for the identified significantly amplified genes (from Bailey et al.)
Transcript_cluster_ids	logFC	AveExpr	t	P.Value	adj.P.Val	B	Ensembl_gene	Definition	Symbol	Transcript_cluster_ids.1	Select.Gene.Classes
2809245	3.35211	9.37957	12.1	1.47447e-14	6.80117e-12	23.0961	ENSG00000164171	integrin, alpha 2 (CD49B, alpha 2 subunit of VLA-2 receptor) [Source:HGNC Symbol;Acc:6137]	ITGA2	2809245	protein_coding
2818517	3.30622	10.1824	12.1988	1.15292e-14	5.74396e-12	23.3371	ENSG00000038427	versican [Source:HGNC Symbol;Acc:2464]	VCAN	2818517	protein_coding
2985781	2.44577	10.242	8.85155	9.61084e-11	3.53163e-09	14.4429	ENSG00000186340	thrombospondin 2 [Source:HGNC Symbol;Acc:11786]	THBS2	2985781	protein_coding
2806468	2.41633	8.12737	7.38799	7.70216e-09	9.62248e-08	10.1058	ENSG00000168685	interleukin 7 receptor [Source:HGNC Symbol;Acc:6024]	IL7R	2806468	receptor|protein_coding
2872848	2.37585	8.52549	6.73364	5.84521e-08	4.66045e-07	8.1021	ENSG00000113083	lysyl oxidase [Source:HGNC Symbol;Acc:6664]	LOX	2872848	protein_coding
2865390	2.22007	8.83145	8.61864	1.89982e-10	5.88341e-09	13.7689	ENSG00000164176	EGF-like repeats and discoidin I-like domains 3 [Source:HGNC Symbol;Acc:3173]	EDIL3	2865390	protein_coding
2882098	2.162	11.6965	11.9559	2.11515e-14	8.25907e-12	22.7424	ENSG00000113140	secreted protein, acidic, cysteine-rich (osteonectin) [Source:HGNC Symbol;Acc:11219]	SPARC	2882098	protein_coding
2809831	2.13078	7.76671	8.59931	2.01091e-10	6.14063e-09	13.7127	ENSG00000164294	glutathione peroxidase 8 (putative) [Source:HGNC Symbol;Acc:33100]	GPX8	2809831	protein_coding
2880292	2.10552	9.04976	11.286	1.17197e-13	2.41675e-11	21.0615	ENSG00000113657	dihydropyrimidinase-like 3 [Source:HGNC Symbol;Acc:3015]	DPYSL3	2880292	protein_coding
2867836	2.10131	7.52214	9.31297	2.54133e-11	1.32969e-09	15.758	ENSG00000173221	glutaredoxin (thioltransferase) [Source:HGNC Symbol;Acc:4330]	GLRX	2867836	protein_coding
2813414	1.99594	7.21932	7.20037	1.37248e-08	1.50743e-07	9.53441	ENSG00000134057	cyclin B1 [Source:HGNC Symbol;Acc:1579]	CCNB1	2813414	protein_coding
2816459	1.97377	9.01415	9.45474	1.69785e-11	9.98658e-10	16.1565	ENSG00000181104	coagulation factor II (thrombin) receptor [Source:HGNC Symbol;Acc:3537]	F2R	2816459	GPCR(Gq)|protein_coding
2829947	1.93828	9.85457	8.45256	3.10066e-10	8.40006e-09	13.2843	ENSG00000120708	transforming growth factor, beta-induced, 68kDa [Source:HGNC Symbol;Acc:11771]	TGFBI	2829947	protein_coding
2434575	1.92792	8.7921	9.43568	1.79217e-11	1.02994e-09	16.1031	ENSG00000163131	cathepsin S [Source:HGNC Symbol;Acc:2545]	CTSS	2434575	protein_coding
2854327	1.81188	7.09424	7.2277	1.26146e-08	1.41194e-07	9.61783	ENSG00000082074	FYN binding protein [Source:HGNC Symbol;Acc:4036]	FYB	2854327	protein_coding
2854327	1.81188	7.09424	7.2277	1.26146e-08	1.41194e-07	9.61783	ENSG00000082074	FYN binding protein [Source:HGNC Symbol;Acc:4036]	FYB	2854327	protein_coding
2863363	1.72255	6.95054	4.73071	3.10923e-05	8.5274e-05	1.93355	ENSG00000164220	coagulation factor II (thrombin) receptor-like 2 [Source:HGNC Symbol;Acc:3539]	F2RL2	2863363	GPCR(Gq)|protein_coding
2860178	1.68045	6.44932	6.77209	5.18458e-08	4.27447e-07	8.2206	ENSG00000134061	CD180 molecule [Source:HGNC Symbol;Acc:6726]	CD180	2860178	receptor|protein_coding
3393720	1.65657	8.71203	5.54279	2.4629e-06	9.61894e-06	4.41522	ENSG00000149573	myelin protein zero-like 2 [Source:HGNC Symbol;Acc:3496]	MPZL2	3393720	protein_coding
2806091	1.64527	7.93775	8.49033	2.77302e-10	7.76447e-09	13.3948	ENSG00000039560	retinoic acid induced 14 [Source:HGNC Symbol;Acc:14873]	RAI14	2806091	protein_coding
2840036	1.60104	7.84101	8.10769	8.66301e-10	1.77389e-08	12.2677	ENSG00000134516	dedicator of cytokinesis 2 [Source:HGNC Symbol;Acc:2988]	DOCK2	2840036	protein_coding
3922100	1.58761	8.3704	5.35405	4.45635e-06	1.58762e-05	3.83315	ENSG00000157601	myxovirus (influenza virus) resistance 1, interferon-inducible protein p78 (mouse) [Source:HGNC Symbol;Acc:7532]	MX1	3922100	protein_coding
2868904	1.56418	6.78066	8.96908	6.83157e-11	2.77828e-09	14.7805	ENSG00000113532	ST8 alpha-N-acetyl-neuraminide alpha-2,8-sialyltransferase 4 [Source:HGNC Symbol;Acc:10871]	ST8SIA4	2868904	protein_coding
2818454	1.55409	6.62489	8.58613	2.09049e-10	6.30673e-09	13.6743	ENSG00000152422	X-ray repair complementing defective repair in Chinese hamster cells 4 [Source:HGNC Symbol;Acc:12831]	XRCC4	2818454	protein_coding
3381925	1.55367	7.72112	6.70753	6.34147e-08	4.95777e-07	8.0216	ENSG00000165434	phosphoglucomutase 2-like 1 [Source:HGNC Symbol;Acc:20898]	PGM2L1	3381925	protein_coding
2807359	1.53118	9.25422	10.0276	3.41679e-12	2.93576e-10	17.7396	ENSG00000145623	oncostatin M receptor [Source:HGNC Symbol;Acc:8507]	OSMR	2807359	receptor|protein_coding
3922037	1.50297	8.15679	6.65202	7.54207e-08	5.67371e-07	7.85033	ENSG00000183486	myxovirus (influenza virus) resistance 2 (mouse) [Source:HGNC Symbol;Acc:7533]	MX2	3922037	protein_coding
2859667	1.47605	5.26564	6.63423	7.97325e-08	5.94703e-07	7.79542	ENSG00000123219	centromere protein K [Source:HGNC Symbol;Acc:29479]	CENPK	2859667	protein_coding
2886595	1.47401	8.47704	8.55502	2.29107e-10	6.7379e-09	13.5837	ENSG00000043462	lymphocyte cytosolic protein 2 (SH2 domain containing leukocyte protein of 76kDa) [Source:HGNC Symbol;Acc:6529]	LCP2	2886595	protein_coding
2866704	1.47319	9.3564	7.25303	1.16668e-08	1.32962e-07	9.69508	ENSG00000113369	arrestin domain containing 3 [Source:HGNC Symbol;Acc:29263]	ARRDC3	2866704	protein_coding
2856044	1.43096	7.64382	8.65274	1.71869e-10	5.40847e-09	13.868	ENSG00000170571	embigin [Source:HGNC Symbol;Acc:30465]	EMB	2856044	protein_coding
2884216	1.42424	8.17023	10.1159	2.67819e-12	2.48377e-10	17.9799	ENSG00000145860	ring finger protein 145 [Source:HGNC Symbol;Acc:20853]	RNF145	2884216	protein_coding
2840002	1.40059	6.25983	8.198	6.61083e-10	1.44662e-08	12.5352	ENSG00000040275	coiled-coil domain containing 99 [Source:HGNC Symbol;Acc:26010]	CCDC99	2840002	protein_coding
2887164	1.37582	8.02747	7.71297	2.85318e-09	4.52993e-08	11.0883	ENSG00000174705	SH3 and PX domains 2B [Source:HGNC Symbol;Acc:29242]	SH3PXD2B	2887164	protein_coding
3925473	1.37415	5.822	6.54991	1.038e-07	7.28354e-07	7.53492	ENSG00000155307	SAM domain, SH3 domain and nuclear localization signals 1 [Source:HGNC Symbol;Acc:10528]	SAMSN1	3925473	protein_coding
2976113	1.36172	8.85526	8.52548	2.49964e-10	7.1591e-09	13.4975	ENSG00000027697	interferon gamma receptor 1 [Source:HGNC Symbol;Acc:5439]	IFNGR1	2976113	receptor|protein_coding
3011861	1.31464	8.2791	6.34217	1.99098e-07	1.21173e-06	6.89203	ENSG00000157214	STEAP family member 2, metalloreductase [Source:HGNC Symbol;Acc:17885]	STEAP2	3011861	protein_coding
3918447	1.29918	7.38411	8.55957	2.26056e-10	6.68473e-09	13.5969	ENSG00000159110	interferon (alpha, beta and omega) receptor 2 [Source:HGNC Symbol;Acc:5433]	IFNAR2	3918447	receptor|protein_coding
2863885	1.28572	8.62771	7.40889	7.22344e-09	9.12851e-08	10.1693	ENSG00000145685	lipoma HMGIC fusion partner-like 2 [Source:HGNC Symbol;Acc:6588]	LHFPL2	2863885	protein_coding
2878437	1.27545	10.3181	4.7429	2.99437e-05	8.23816e-05	1.97023	ENSG00000170458	CD14 molecule [Source:HGNC Symbol;Acc:1628]	CD14	2878437	protein_coding
3930360	1.27127	8.81007	8.69219	1.53088e-10	4.95125e-09	13.9825	ENSG00000159216	runt-related transcription factor 1 [Source:HGNC Symbol;Acc:10471]	RUNX1	3930360	transcription regulator|protein_coding
3930360	1.27127	8.81007	8.69219	1.53088e-10	4.95125e-09	13.9825	ENSG00000159216	runt-related transcription factor 1 [Source:HGNC Symbol;Acc:10471]	RUNX1	3930360	transcription regulator|protein_coding
3232349	1.27037	8.61059	5.94225	7.00351e-07	3.34489e-06	5.65213	ENSG00000067057	phosphofructokinase, platelet [Source:HGNC Symbol;Acc:8878]	PFKP	3232349	protein_coding
3934245	1.24388	10.4207	7.99725	1.20721e-09	2.2851e-08	11.9393	ENSG00000160213	cystatin B (stefin B) [Source:HGNC Symbol;Acc:2482]	CSTB	3934245	protein_coding
2883440	1.23917	7.76653	8.16425	7.31291e-10	1.5747e-08	12.4353	ENSG00000135074	ADAM metallopeptidase domain 19 [Source:HGNC Symbol;Acc:197]	ADAM19	2883440	protein_coding
2833286	1.23425	8.54413	6.95776	2.90914e-08	2.70655e-07	8.79165	ENSG00000145819	Rho GTPase activating protein 26 [Source:HGNC Symbol;Acc:17073]	ARHGAP26	2833286	protein_coding
2876897	1.2103	7.62466	5.06594	1.09803e-05	3.4473e-05	2.94981	ENSG00000152377	sparc/osteonectin, cwcv and kazal-like domains proteoglycan (testican) 1 [Source:HGNC Symbol;Acc:11251]	SPOCK1	2876897	protein_coding
3257338	1.20979	4.71789	5.09856	9.91719e-06	3.15708e-05	3.04944	ENSG00000138182	kinesin family member 20B [Source:HGNC Symbol;Acc:7212]	KIF20B	3257338	protein_coding
2819044	1.19753	8.46512	5.15693	8.26378e-06	2.69634e-05	3.22796	ENSG00000145715	RAS p21 protein activator (GTPase activating protein) 1 [Source:HGNC Symbol;Acc:9871]	RASA1	2819044	protein_coding
2827185	1.17668	7.4639	6.57194	9.6884e-08	6.9088e-07	7.60301	ENSG00000113368	lamin B1 [Source:HGNC Symbol;Acc:6637]	LMNB1	2827185	protein_coding
2823880	1.17516	6.69955	6.8677	3.84919e-08	3.37681e-07	8.5149	ENSG00000152495	calcium/calmodulin-dependent protein kinase IV [Source:HGNC Symbol;Acc:1464]	CAMK4	2823880	kinase|protein_coding
2866225	1.17105	8.43599	6.12599	3.92781e-07	2.08563e-06	6.22195	ENSG00000081189	myocyte enhancer factor 2C [Source:HGNC Symbol;Acc:6996]	MEF2C	2866225	transcription regulator|protein_coding
2815965	1.16245	8.19116	5.61014	1.99268e-06	8.05527e-06	4.62338	ENSG00000113161	3-hydroxy-3-methylglutaryl-CoA reductase [Source:HGNC Symbol;Acc:5006]	HMGCR	2815965	protein_coding
3159330	1.16003	7.89272	6.03567	5.21892e-07	2.62263e-06	5.94185	ENSG00000107099	dedicator of cytokinesis 8 [Source:HGNC Symbol;Acc:19191]	DOCK8	3159330	protein_coding
3921068	1.15903	9.41066	7.04341	2.23032e-08	2.19747e-07	9.05433	ENSG00000157557	v-ets erythroblastosis virus E26 oncogene homolog 2 (avian) [Source:HGNC Symbol;Acc:3489]	ETS2	3921068	transcription regulator|protein_coding
2722823	1.15901	6.97634	5.81983	1.02977e-06	4.63052e-06	5.27261	ENSG00000169851	protocadherin 7 [Source:HGNC Symbol;Acc:8659]	PCDH7	2722823	protein_coding
2807862	1.15273	8.02591	6.62746	8.14387e-08	6.04342e-07	7.77451	ENSG00000205765	chromosome 5 open reading frame 51 [Source:HGNC Symbol;Acc:27750]	C5orf51	2807862	protein_coding
2810764	1.14216	5.74914	5.50015	2.81632e-06	1.07689e-05	4.28352	ENSG00000175857	GRB2-binding adaptor protein, transmembrane [Source:HGNC Symbol;Acc:26588]	GAPT	2810764	protein_coding
2881370	1.13727	11.5841	6.55737	1.01404e-07	7.14678e-07	7.55798	ENSG00000019582	CD74 molecule, major histocompatibility complex, class II invariant chain [Source:HGNC Symbol;Acc:1697]	CD74	2881370	protein_coding
2875348	1.12553	8.68075	5.96896	6.43872e-07	3.1159e-06	5.73494	ENSG00000125347	interferon regulatory factor 1 [Source:HGNC Symbol;Acc:6116]	IRF1	2875348	transcription regulator|protein_coding
2805581	1.12512	9.07165	6.54899	1.041e-07	7.29571e-07	7.53207	ENSG00000113387	SUB1 homolog (S. cerevisiae) [Source:HGNC Symbol;Acc:19985]	SUB1	2805581	transcription regulator|protein_coding
2835300	1.11606	7.20089	6.00182	5.8058e-07	2.86659e-06	5.83686	ENSG00000155850	solute carrier family 26 (sulfate transporter), member 2 [Source:HGNC Symbol;Acc:10994]	SLC26A2	2835300	protein_coding
2830638	1.10982	5.73854	5.33666	4.70627e-06	1.66012e-05	3.77964	ENSG00000112984	kinesin family member 20A [Source:HGNC Symbol;Acc:9787]	KIF20A	2830638	protein_coding
2812435	1.10556	8.89627	6.54316	1.06017e-07	7.38457e-07	7.51405	ENSG00000112851	erbb2 interacting protein [Source:HGNC Symbol;Acc:15842]	ERBB2IP	2812435	protein_coding
3701837	1.09112	7.00211	6.85688	3.98092e-08	3.46635e-07	8.48164	ENSG00000135698	M-phase phosphoprotein 6 [Source:HGNC Symbol;Acc:7214]	MPHOSPH6	3701837	protein_coding
2880932	1.08081	9.29489	6.74639	5.61716e-08	4.53096e-07	8.14142	ENSG00000113712	casein kinase 1, alpha 1 [Source:HGNC Symbol;Acc:2451]	CSNK1A1	2880932	kinase|protein_coding
2883349	1.07491	6.83932	6.42656	1.52777e-07	9.81281e-07	7.15335	ENSG00000135077	hepatitis A virus cellular receptor 2 [Source:HGNC Symbol;Acc:18437]	HAVCR2	2883349	protein_coding
2821194	1.06493	9.16278	8.0758	9.53276e-10	1.91398e-08	12.173	ENSG00000153113	calpastatin [Source:HGNC Symbol;Acc:1515]	CAST	2821194	protein_coding
2837810	1.0642	7.70812	6.19138	3.19766e-07	1.76921e-06	6.42471	ENSG00000164332	ubiquitin-like domain containing CTD phosphatase 1 [Source:HGNC Symbol;Acc:28110]	UBLCP1	2837810	protein_coding
2868131	1.05268	8.89098	6.95203	2.96145e-08	2.74792e-07	8.77403	ENSG00000164307	endoplasmic reticulum aminopeptidase 1 [Source:HGNC Symbol;Acc:18173]	ERAP1	2868131	protein_coding
3925439	1.04032	8.00819	5.2468	6.23766e-06	2.11315e-05	3.50347	ENSG00000155304	heat shock protein 70kDa family, member 13 [Source:HGNC Symbol;Acc:11375]	HSPA13	3925439	protein_coding
2826550	1.02318	7.65462	6.02486	5.39965e-07	2.69184e-06	5.90831	ENSG00000151292	casein kinase 1, gamma 3 [Source:HGNC Symbol;Acc:2456]	CSNK1G3	2826550	kinase|protein_coding
2827057	1.02213	7.72849	6.34886	1.94957e-07	1.19149e-06	6.91277	ENSG00000155324	GRAM domain containing 3 [Source:HGNC Symbol;Acc:24911]	GRAMD3	2827057	protein_coding
2837029	1.01607	6.55502	4.93283	1.66215e-05	4.92712e-05	2.54454	ENSG00000170624	sarcoglycan, delta (35kDa dystrophin-associated glycoprotein) [Source:HGNC Symbol;Acc:10807]	SGCD	2837029	protein_coding
3928559	-1.00068	7.28026	-6.56875	9.78559e-08	6.94983e-07	7.59315	ENSG00000184724	keratin associated protein 6-1 [Source:HGNC Symbol;Acc:18931]	KRTAP6-1	3928559	protein_coding
2845450	-1.0017	7.2456	-5.5347	2.5264e-06	9.81445e-06	4.39022	ENSG00000171368	tubulin polymerization promoting protein [Source:HGNC Symbol;Acc:24164]	TPPP	2845450	protein_coding
2850676	-1.00832	4.46247	-8.25132	5.638e-10	1.28009e-08	12.6927	ENSG00000145526	cadherin 18, type 2 [Source:HGNC Symbol;Acc:1757]	CDH18	2850676	protein_coding
2843855	-1.01012	5.51031	-8.20288	6.51507e-10	1.43282e-08	12.5496	ENSG00000198939	zinc finger protein 2 homolog (mouse) [Source:HGNC Symbol;Acc:26138]	ZFP2	2843855	transcription regulator|protein_coding
2799758	-1.01157	6.44686	-7.44235	6.51883e-09	8.48901e-08	10.2708	ENSG00000170549	iroquois homeobox 1 [Source:HGNC Symbol;Acc:14358]	IRX1	2799758	transcription regulator|protein_coding
2889241	-1.01238	5.7392	-5.11854	9.31731e-06	2.98836e-05	3.1105	ENSG00000170074	family with sequence similarity 153, member A [Source:HGNC Symbol;Acc:29940]	FAM153A	2889241	protein_coding
3501999	-1.0156	6.82746	-6.95609	2.92433e-08	2.7178e-07	8.7865	ENSG00000182968	SRY (sex determining region Y)-box 1 [Source:HGNC Symbol;Acc:11189]	SOX1	3501999	transcription regulator|protein_coding
2846522	-1.01788	7.46273	-7.69857	2.98084e-09	4.69015e-08	11.045	ENSG00000170561	iroquois homeobox 2 [Source:HGNC Symbol;Acc:14359]	IRX2	2846522	transcription regulator|protein_coding
2846522	-1.01788	7.46273	-7.69857	2.98084e-09	4.69015e-08	11.045	ENSG00000170561	iroquois homeobox 2 [Source:HGNC Symbol;Acc:14359]	IRX2	2846522	transcription regulator|protein_coding
2889382	-1.02168	6.6977	-6.64635	7.67688e-08	5.75044e-07	7.83283	ENSG00000175325	PROP paired-like homeobox 1 [Source:HGNC Symbol;Acc:9455]	PROP1	2889382	transcription regulator|protein_coding
3158740	-1.02386	6.19229	-6.19016	3.20991e-07	1.77543e-06	6.42094	ENSG00000160973	forkhead box H1 [Source:HGNC Symbol;Acc:3814]	FOXH1	3158740	transcription regulator|protein_coding
2835166	-1.02589	6.80244	-8.87291	9.03182e-11	3.36829e-09	14.5044	ENSG00000183111	Rho guanine nucleotide exchange factor (GEF) 37 [Source:HGNC Symbol;Acc:34430]	ARHGEF37	2835166	protein_coding
3942124	-1.0448	6.61253	-7.56254	4.51255e-09	6.42013e-08	10.6347	ENSG00000100314	calcium binding protein 7 [Source:HGNC Symbol;Acc:20834]	CABP7	3942124	protein_coding
2844461	-1.04553	7.32326	-6.46372	1.35975e-07	8.96005e-07	7.26835	ENSG00000213316	leukotriene C4 synthase [Source:HGNC Symbol;Acc:6719]	LTC4S	2844461	protein_coding
2863451	-1.05057	7.8732	-8.16004	7.40572e-10	1.58883e-08	12.4229	ENSG00000132846	zinc finger, BED-type containing 3 [Source:HGNC Symbol;Acc:20711]	ZBED3	2863451	protein_coding
3923179	-1.05968	5.44049	-6.18365	3.2763e-07	1.80361e-06	6.40075	ENSG00000188660	long intergenic non-protein coding RNA 319 [Source:HGNC Symbol;Acc:19730]	LINC00319	3923179	lincRNA
2888399	-1.07646	6.42382	-8.46184	3.01673e-10	8.22352e-09	13.3114	ENSG00000074317	synuclein, beta [Source:HGNC Symbol;Acc:11140]	SNCB	2888399	protein_coding
2883423	-1.07755	5.62654	-5.76716	1.21553e-06	5.30279e-06	5.10942	ENSG00000172568	fibronectin type III domain containing 9 [Source:HGNC Symbol;Acc:33547]	FNDC9	2883423	protein_coding
2877918	-1.08069	5.85156	-11.4312	8.04828e-14	1.91945e-11	21.4308	ENSG00000170469	spermatogenesis associated 24 [Source:HGNC Symbol;Acc:27322]	SPATA24	2877918	transcription regulator|protein_coding
2857112	-1.08195	7.06393	-7.38427	7.7907e-09	9.71233e-08	10.0945	ENSG00000152669	cyclin O [Source:HGNC Symbol;Acc:18576]	CCNO	2857112	protein_coding
2820884	-1.08585	7.65247	-7.28073	1.07124e-08	1.24597e-07	9.77948	ENSG00000178015	G protein-coupled receptor 150 [Source:HGNC Symbol;Acc:23628]	GPR150	2820884	GPCR(orphan)|protein_coding
2853102	-1.10822	5.4826	-4.87077	2.01553e-05	5.83553e-05	2.35631	ENSG00000113494	prolactin receptor [Source:HGNC Symbol;Acc:9446]	PRLR	2853102	receptor|protein_coding
2846207	-1.11863	6.31259	-7.78991	2.25876e-09	3.77422e-08	11.3194	ENSG00000113430	iroquois homeobox 4 [Source:HGNC Symbol;Acc:6129]	IRX4	2846207	transcription regulator|protein_coding
2846207	-1.11863	6.31259	-7.78991	2.25876e-09	3.77422e-08	11.3194	ENSG00000113430	iroquois homeobox 4 [Source:HGNC Symbol;Acc:6129]	IRX4	2846207	transcription regulator|protein_coding
3892974	-1.12842	7.85934	-7.30415	9.96687e-09	1.1812e-07	9.85083	ENSG00000092758	collagen, type IX, alpha 3 [Source:HGNC Symbol;Acc:2219]	COL9A3	3892974	protein_coding
2805939	-1.13531	6.95082	-8.77776	1.19185e-10	4.13678e-09	14.2301	ENSG00000182631	relaxin/insulin-like family peptide receptor 3 [Source:HGNC Symbol;Acc:24883]	RXFP3	2805939	GPCR(Gi)|protein_coding
3928601	-1.13594	5.48383	-7.32051	9.47751e-09	1.13626e-07	9.90063	ENSG00000183640	keratin associated protein 8-1 [Source:HGNC Symbol;Acc:18935]	KRTAP8-1	3928601	protein_coding
3923850	-1.18165	6.72552	-5.39572	3.91001e-06	1.42071e-05	3.96146	ENSG00000205441	keratin associated protein 10-7 [Source:HGNC Symbol;Acc:22970]	KRTAP10-7	3923850	protein_coding
2516780	-1.1864	6.88982	-9.47767	1.59102e-11	9.56741e-10	16.2208	ENSG00000128714	homeobox D13 [Source:HGNC Symbol;Acc:5136]	HOXD13	2516780	transcription regulator|protein_coding
3934642	-1.19373	5.51507	-8.43226	3.29273e-10	8.76976e-09	13.2248	ENSG00000187175	keratin associated protein 12-1 [Source:HGNC Symbol;Acc:20529]	KRTAP12-1	3934642	protein_coding
2834282	-1.20625	5.69305	-6.7534	5.49576e-08	4.46384e-07	8.16301	ENSG00000169302	serine/threonine kinase 32A [Source:HGNC Symbol;Acc:28317]	STK32A	2834282	kinase|protein_coding
3918369	-1.25173	6.31007	-8.31258	4.69743e-10	1.11266e-08	12.8733	ENSG00000205927	oligodendrocyte lineage transcription factor 2 [Source:HGNC Symbol;Acc:9398]	OLIG2	3918369	transcription regulator|protein_coding
3899173	-1.25337	9.70603	-8.36639	4.00312e-10	1.00461e-08	13.0315	ENSG00000125844	ribosome binding protein 1 homolog 180kDa (dog) [Source:HGNC Symbol;Acc:10448]	RRBP1	3899173	protein_coding
2708429	-1.26231	7.99186	-8.99625	6.31484e-11	2.6229e-09	14.8582	ENSG00000163888	calcium/calmodulin-dependent protein kinase II inhibitor 2 [Source:HGNC Symbol;Acc:24197]	CAMK2N2	2708429	protein_coding
3929458	-1.27122	4.89797	-5.89167	8.21283e-07	3.81033e-06	5.49529	ENSG00000205929	chromosome 21 open reading frame 62 [Source:HGNC Symbol;Acc:1305]	C21orf62	3929458	protein_coding
3643333	-1.27375	7.49135	-7.29809	1.01548e-08	1.1978e-07	9.83236	ENSG00000103260	meteorin, glial cell differentiation regulator [Source:HGNC Symbol;Acc:14151]	METRN	3643333	protein_coding
3322251	-1.29153	8.64901	-5.97614	6.29463e-07	3.05799e-06	5.75723	ENSG00000070081	nucleobindin 2 [Source:HGNC Symbol;Acc:8044]	NUCB2	3322251	protein_coding
2819779	-1.44762	4.91608	-5.72517	1.38733e-06	5.90938e-06	4.97938	ENSG00000164199	G protein-coupled receptor 98 [Source:HGNC Symbol;Acc:17416]	GPR98	2819779	GPCR()|protein_coding
2816681	-1.50764	5.99748	-8.13509	7.98002e-10	1.67714e-08	12.349	ENSG00000113231	phosphodiesterase 8B [Source:HGNC Symbol;Acc:8794]	PDE8B	2816681	protein_coding
2882253	-1.50939	4.72943	-6.26421	2.54336e-07	1.46597e-06	6.65048	ENSG00000145888	glycine receptor, alpha 1 [Source:HGNC Symbol;Acc:4326]	GLRA1	2882253	receptor|protein_coding
2655606	-1.54859	6.40408	-11.9462	2.16749e-14	8.25907e-12	22.7184	ENSG00000145194	endothelin converting enzyme 2 [Source:HGNC Symbol;Acc:13275]	ECE2	2655606	protein_coding
3928522	-1.63188	3.60659	-6.39251	1.69999e-07	1.06916e-06	7.04794	ENSG00000184351	keratin associated protein 19-1 [Source:HGNC Symbol;Acc:18936]	KRTAP19-1	3928522	protein_coding
3149161	-1.69046	4.06672	-8.37468	3.90579e-10	9.90755e-09	13.0559	ENSG00000164796	CUB and Sushi multiple domains 3 [Source:HGNC Symbol;Acc:19291]	CSMD3	3149161	protein_coding
3917938	-1.72846	6.2839	-11.0996	1.90659e-13	3.44522e-11	20.583	ENSG00000142149	hormonally up-regulated Neu-associated kinase [Source:HGNC Symbol;Acc:13326]	HUNK	3917938	kinase|protein_coding
2855963	-1.78545	5.11388	-6.7631	5.33199e-08	4.36317e-07	8.1929	ENSG00000164588	hyperpolarization activated cyclic nucleotide-gated potassium channel 1 [Source:HGNC Symbol;Acc:4845]	HCN1	2855963	protein_coding
2848589	-2.27848	6.97201	-10.9437	2.87438e-13	4.53893e-11	20.1791	ENSG00000169862	catenin (cadherin-associated protein), delta 2 (neural plakophilin-related arm-repeat protein) [Source:HGNC Symbol;Acc:2516]	CTNND2	2848589	transcription regulator|protein_coding
3933923	-2.63568	7.30947	-11.7828	3.27464e-14	1.09505e-11	22.3137	ENSG00000160200	cystathionine-beta-synthase [Source:HGNC Symbol;Acc:1550]	CBS	3933923	protein_coding
other genes that did not pass our significance threshold
2836451	0.972875	7.31858	5.78981	1.13186e-06	5.00484e-06	5.17959	ENSG00000037749	microfibrillar-associated protein 3 [Source:HGNC Symbol;Acc:7034]	MFAP3	2836451	protein_coding
3925639	0.971201	8.69702	5.44533	3.34579e-06	1.24644e-05	4.11439	ENSG00000180530	nuclear receptor interacting protein 1 [Source:HGNC Symbol;Acc:8001]	NRIP1	3925639	transcription regulator|protein_coding
2864237	0.944999	6.01719	5.42917	3.52007e-06	1.30031e-05	4.06455	ENSG00000152413	homer homolog 1 (Drosophila) [Source:HGNC Symbol;Acc:17512]	HOMER1	2864237	protein_coding
3934695	0.930756	10.4485	6.80554	4.67121e-08	3.94018e-07	8.32363	ENSG00000183255	pituitary tumor-transforming 1 interacting protein [Source:HGNC Symbol;Acc:13524]	PTTG1IP	3934695	protein_coding
2817731	0.920506	7.0447	5.39016	3.9789e-06	1.44065e-05	3.94432	ENSG00000039319	zinc finger, FYVE domain containing 16 [Source:HGNC Symbol;Acc:20756]	ZFYVE16	2817731	protein_coding
2854241	0.918998	8.17301	5.32691	4.8524e-06	1.70072e-05	3.74965	ENSG00000164327	RPTOR independent companion of MTOR, complex 2 [Source:HGNC Symbol;Acc:28611]	RICTOR	2854241	protein_coding
3918635	0.917311	8.59554	7.50839	5.3251e-09	7.25803e-08	10.4709	ENSG00000159128	interferon gamma receptor 2 (interferon gamma transducer 1) [Source:HGNC Symbol;Acc:5440]	IFNGR2	3918635	receptor|protein_coding
2853768	0.916362	7.57419	5.35353	4.46364e-06	1.58957e-05	3.83155	ENSG00000113569	nucleoporin 155kDa [Source:HGNC Symbol;Acc:8063]	NUP155	2853768	protein_coding
2835792	0.903931	9.78407	4.89884	1.84732e-05	5.41288e-05	2.44139	ENSG00000196743	GM2 ganglioside activator [Source:HGNC Symbol;Acc:4367]	GM2A	2835792	protein_coding
2823820	0.903604	7.89529	5.77036	1.20333e-06	5.26642e-06	5.11935	ENSG00000134987	WD repeat domain 36 [Source:HGNC Symbol;Acc:30696]	WDR36	2823820	protein_coding
3496916	0.902602	7.02692	5.51594	2.67987e-06	1.0326e-05	4.33229	ENSG00000152749	G protein-coupled receptor 180 [Source:HGNC Symbol;Acc:28899]	GPR180	3496916	protein_coding
2889916	0.895976	8.67794	5.74353	1.30942e-06	5.63645e-06	5.03623	ENSG00000087116	ADAM metallopeptidase with thrombospondin type 1 motif, 2 [Source:HGNC Symbol;Acc:218]	ADAMTS2	2889916	protein_coding
2815455	0.885616	6.59611	5.7909	1.128e-06	4.99281e-06	5.18296	ENSG00000164338	UTP15, U3 small nucleolar ribonucleoprotein, homolog (S. cerevisiae) [Source:HGNC Symbol;Acc:25758]	UTP15	2815455	protein_coding
2968144	0.877656	8.05076	6.09296	4.35803e-07	2.26375e-06	6.1195	ENSG00000081087	osteopetrosis associated transmembrane protein 1 [Source:HGNC Symbol;Acc:21652]	OSTM1	2968144	protein_coding
2807686	0.871234	6.79828	5.59103	2.11613e-06	8.47807e-06	4.56431	ENSG00000132357	caspase recruitment domain family, member 6 [Source:HGNC Symbol;Acc:16394]	CARD6	2807686	protein_coding
2873105	0.864176	9.2869	6.3157	2.16352e-07	1.28855e-06	6.81004	ENSG00000168938	peptidylprolyl isomerase C (cyclophilin C) [Source:HGNC Symbol;Acc:9256]	PPIC	2873105	protein_coding
2878622	0.854246	8.5758	5.92888	7.30461e-07	3.46218e-06	5.61068	ENSG00000178913	TAF7 RNA polymerase II, TATA box binding protein (TBP)-associated factor, 55kDa [Source:HGNC Symbol;Acc:11541]	TAF7	2878622	transcription regulator|protein_coding
2842101	0.853773	8.03331	6.69253	6.64551e-08	5.13818e-07	7.97534	ENSG00000164466	sideroflexin 1 [Source:HGNC Symbol;Acc:16085]	SFXN1	2842101	protein_coding
2801526	0.851979	9.01754	5.82909	1.00016e-06	4.50895e-06	5.30132	ENSG00000150753	chaperonin containing TCP1, subunit 5 (epsilon) [Source:HGNC Symbol;Acc:1618]	CCT5	2801526	protein_coding
2876479	0.845417	8.95699	6.99401	2.59955e-08	2.48581e-07	8.90288	ENSG00000113648	H2A histone family, member Y [Source:HGNC Symbol;Acc:4740]	H2AFY	2876479	protein_coding
2879105	0.840533	8.09005	5.53262	2.54298e-06	9.8701e-06	4.38379	ENSG00000187678	sprouty homolog 4 (Drosophila) [Source:HGNC Symbol;Acc:15533]	SPRY4	2879105	protein_coding
2876046	0.838579	8.84297	6.23356	2.80056e-07	1.58707e-06	6.55547	ENSG00000113575	protein phosphatase 2, catalytic subunit, alpha isozyme [Source:HGNC Symbol;Acc:9299]	PPP2CA	2876046	protein_coding
2836856	0.829234	8.65278	6.6036	8.77479e-08	6.40585e-07	7.70081	ENSG00000155508	CCR4-NOT transcription complex, subunit 8 [Source:HGNC Symbol;Acc:9207]	CNOT8	2836856	transcription regulator|protein_coding
2870828	0.823584	7.24862	5.48402	2.96277e-06	1.12333e-05	4.23375	ENSG00000164211	StAR-related lipid transfer (START) domain containing 4 [Source:HGNC Symbol;Acc:18058]	STARD4	2870828	protein_coding
2817941	0.821365	6.77585	5.31824	4.98617e-06	1.74203e-05	3.72298	ENSG00000113319	Ras protein-specific guanine nucleotide-releasing factor 2 [Source:HGNC Symbol;Acc:9876]	RASGRF2	2817941	protein_coding
2836518	0.818475	8.29124	5.87237	8.72726e-07	4.01184e-06	5.43548	ENSG00000164574	UDP-N-acetyl-alpha-D-galactosamine:polypeptide N-acetylgalactosaminyltransferase 10 (GalNAc-T10) [Source:HGNC Symbol;Acc:19873]	GALNT10	2836518	protein_coding
2844709	0.817926	7.1765	6.14363	3.71575e-07	1.99417e-06	6.27666	ENSG00000113300	CCR4-NOT transcription complex, subunit 6 [Source:HGNC Symbol;Acc:14099]	CNOT6	2844709	transcription regulator|protein_coding
2822407	0.806083	7.89536	4.78551	2.62487e-05	7.36256e-05	2.09861	ENSG00000145725	diphosphoinositol pentakisphosphate kinase 2 [Source:HGNC Symbol;Acc:29035]	PPIP5K2	2822407	protein_coding
2869880	0.805826	7.81221	5.27006	5.7993e-06	1.98342e-05	3.57488	ENSG00000184349	ephrin-A5 [Source:HGNC Symbol;Acc:3225]	EFNA5	2869880	receptor|protein_coding
2841284	0.796424	9.73631	6.1872	3.24001e-07	1.78756e-06	6.41173	ENSG00000212402	small nucleolar RNA, H/ACA box 74B [Source:HGNC Symbol;Acc:32660]	SNORA74B	2841284	snoRNA
2868523	0.78772	7.43613	5.09956	9.88648e-06	3.14959e-05	3.05247	ENSG00000153922	chromodomain helicase DNA binding protein 1 [Source:HGNC Symbol;Acc:1915]	CHD1	2868523	transcription regulator|protein_coding
2808290	0.774774	7.43804	5.89299	8.17867e-07	3.7975e-06	5.49939	ENSG00000172262	zinc finger protein 131 [Source:HGNC Symbol;Acc:12915]	ZNF131	2808290	transcription regulator|protein_coding
2826064	0.770278	7.22271	6.08972	4.40263e-07	2.28244e-06	6.10947	ENSG00000151304	serum response factor binding protein 1 [Source:HGNC Symbol;Acc:26333]	SRFBP1	2826064	transcription regulator|protein_coding
3919952	0.769289	7.61739	4.86384	2.05933e-05	5.93879e-05	2.33533	ENSG00000159256	MORC family CW-type zinc finger 3 [Source:HGNC Symbol;Acc:23572]	MORC3	3919952	protein_coding
2878246	0.765598	8.42532	5.83504	9.81604e-07	4.43557e-06	5.31975	ENSG00000113068	prefoldin subunit 1 [Source:HGNC Symbol;Acc:8866]	PFDN1	2878246	protein_coding
2824354	0.757513	7.54483	6.92972	3.17397e-08	2.89908e-07	8.70553	ENSG00000172795	DCP2 decapping enzyme homolog (S. cerevisiae) [Source:HGNC Symbol;Acc:24452]	DCP2	2824354	protein_coding
2815043	0.749083	9.36331	5.84159	9.61562e-07	4.36413e-06	5.34006	ENSG00000083312	transportin 1 [Source:HGNC Symbol;Acc:6401]	TNPO1	2815043	protein_coding
2881747	0.74717	9.76797	5.75656	1.25681e-06	5.44337e-06	5.07657	ENSG00000197043	annexin A6 [Source:HGNC Symbol;Acc:544]	ANXA6	2881747	protein_coding
2817386	0.744369	7.98075	5.4003	3.85419e-06	1.40304e-05	3.97556	ENSG00000164329	PAP associated domain containing 4 [Source:HGNC Symbol;Acc:26776]	PAPD4	2817386	splicing regulator|protein_coding
2835960	0.738663	9.96476	7.33339	9.10928e-09	1.10192e-07	9.93982	ENSG00000145907	GTPase activating protein (SH3 domain) binding protein 1 [Source:HGNC Symbol;Acc:30292]	G3BP1	2835960	protein_coding
2828856	0.725295	8.42835	5.02391	1.25181e-05	3.8589e-05	2.82162	ENSG00000170606	heat shock 70kDa protein 4 [Source:HGNC Symbol;Acc:5237]	HSPA4	2828856	protein_coding
3929721	0.721181	8.37463	6.06233	4.7989e-07	2.44805e-06	6.02453	ENSG00000159131	phosphoribosylglycinamide formyltransferase, phosphoribosylglycinamide synthetase, phosphoribosylaminoimidazole synthetase [Source:HGNC Symbol;Acc:4163]	GART	3929721	protein_coding
2856634	0.719225	7.03093	4.99138	1.38534e-05	4.20982e-05	2.72254	ENSG00000185305	ADP-ribosylation factor-like 15 [Source:HGNC Symbol;Acc:25945]	ARL15	2856634	protein_coding
2834093	0.717915	8.29046	5.30536	5.19177e-06	1.8063e-05	3.68336	ENSG00000113649	transcription elongation regulator 1 [Source:HGNC Symbol;Acc:15630]	TCERG1	2834093	transcription regulator|protein_coding
2802398	0.71228	8.67625	5.84043	9.65065e-07	4.37663e-06	5.33648	ENSG00000038382	triple functional domain (PTPRF interacting) [Source:HGNC Symbol;Acc:12303]	TRIO	2802398	kinase|protein_coding
3923436	0.701487	8.05084	7.05545	2.14859e-08	2.12771e-07	9.09124	ENSG00000160218	trafficking protein particle complex 10 [Source:HGNC Symbol;Acc:11868]	TRAPPC10	3923436	protein_coding
2874794	0.698859	7.47704	5.49005	2.9071e-06	1.10581e-05	4.25237	ENSG00000158987	Rap guanine nucleotide exchange factor (GEF) 6 [Source:HGNC Symbol;Acc:20655]	RAPGEF6	2874794	protein_coding
2875929	0.696514	7.80941	5.53616	2.51482e-06	9.7868e-06	4.39473	ENSG00000113583	chromosome 5 open reading frame 15 [Source:HGNC Symbol;Acc:20656]	C5orf15	2875929	protein_coding
3917305	0.694502	8.39701	5.043	1.17951e-05	3.66439e-05	2.8798	ENSG00000156273	BTB and CNC homology 1, basic leucine zipper transcription factor 1 [Source:HGNC Symbol;Acc:935]	BACH1	3917305	transcription regulator|protein_coding
2835848	0.682517	7.64393	5.49574	2.8556e-06	1.08906e-05	4.26992	ENSG00000123643	solute carrier family 36 (proton/amino acid symporter), member 1 [Source:HGNC Symbol;Acc:18761]	SLC36A1	2835848	protein_coding
2828146	0.68066	10.2099	5.15165	8.40135e-06	2.7336e-05	3.2118	ENSG00000158985	CDC42 small effector 2 [Source:HGNC Symbol;Acc:18547]	CDC42SE2	2828146	protein_coding
2829542	0.679821	8.05269	5.29442	5.37301e-06	1.86049e-05	3.64973	ENSG00000181904	chromosome 5 open reading frame 24 [Source:HGNC Symbol;Acc:26746]	C5orf24	2829542	protein_coding
2877314	0.676782	7.56995	4.93538	1.64906e-05	4.89164e-05	2.55227	ENSG00000094880	cell division cycle 23 homolog (S. cerevisiae) [Source:HGNC Symbol;Acc:1724]	CDC23	2877314	protein_coding
3356115	0.674254	10.9043	6.0581	4.8632e-07	2.47366e-06	6.01141	ENSG00000084234	amyloid beta (A4) precursor-like protein 2 [Source:HGNC Symbol;Acc:598]	APLP2	3356115	protein_coding
2842570	0.66341	8.62629	4.79958	2.51305e-05	7.0875e-05	2.14106	ENSG00000113194	Fas associated factor family member 2 [Source:HGNC Symbol;Acc:24666]	FAF2	2842570	protein_coding
2800906	0.659805	8.24935	5.88434	8.40453e-07	3.8854e-06	5.47257	ENSG00000124275	5-methyltetrahydrofolate-homocysteine methyltransferase reductase [Source:HGNC Symbol;Acc:7473]	MTRR	2800906	protein_coding
2876011	0.657256	8.39093	5.01684	1.27972e-05	3.92904e-05	2.80006	ENSG00000113558	S-phase kinase-associated protein 1 [Source:HGNC Symbol;Acc:10899]	SKP1	2876011	protein_coding
2852333	0.653344	9.07735	5.52363	2.61588e-06	1.01133e-05	4.35603	ENSG00000056097	zinc finger RNA binding protein [Source:HGNC Symbol;Acc:17277]	ZFR	2852333	protein_coding
2838688	0.647369	7.55133	5.3236	4.9031e-06	1.71653e-05	3.73946	ENSG00000038274	methionine adenosyltransferase II, beta [Source:HGNC Symbol;Acc:6905]	MAT2B	2838688	protein_coding
3918779	0.640851	7.21369	5.17869	7.72009e-06	2.54452e-05	3.2946	ENSG00000205726	intersectin 1 (SH3 domain protein) [Source:HGNC Symbol;Acc:6183]	ITSN1	3918779	protein_coding
2877990	0.62245	8.55787	4.94466	1.60213e-05	4.77182e-05	2.58047	ENSG00000184584	transmembrane protein 173 [Source:HGNC Symbol;Acc:27962]	TMEM173	2877990	protein_coding
2855058	0.61614	6.66581	5.51259	2.7083e-06	1.04149e-05	4.32193	ENSG00000083720	3-oxoacid CoA transferase 1 [Source:HGNC Symbol;Acc:8527]	OXCT1	2855058	protein_coding
3916576	0.614845	8.07755	5.20696	7.06657e-06	2.35929e-05	3.38123	ENSG00000154727	GA binding protein transcription factor, alpha subunit 60kDa [Source:HGNC Symbol;Acc:4071]	GABPA	3916576	transcription regulator|protein_coding
3917851	0.600839	9.51052	5.07874	1.05503e-05	3.33261e-05	2.98888	ENSG00000142168	superoxide dismutase 1, soluble [Source:HGNC Symbol;Acc:11179]	SOD1	3917851	protein_coding
3150060	0.600259	8.36954	4.86547	2.04891e-05	5.91359e-05	2.34028	ENSG00000182197	exostosin 1 [Source:HGNC Symbol;Acc:3512]	EXT1	3150060	protein_coding
2812120	0.582664	6.78766	5.52917	2.57065e-06	9.95976e-06	4.37316	ENSG00000153015	CWC27 spliceosome-associated protein homolog (S. cerevisiae) [Source:HGNC Symbol;Acc:10664]	CWC27	2812120	protein_coding
2815331	0.549004	11.7279	5.09452	1.00433e-05	3.19086e-05	3.03707	ENSG00000145741	basic transcription factor 3 [Source:HGNC Symbol;Acc:1125]	BTF3	2815331	transcription regulator|protein_coding
3603532	0.529061	9.34304	4.74517	2.97344e-05	8.18958e-05	1.97706	ENSG00000185787	mortality factor 4 like 1 [Source:HGNC Symbol;Acc:16989]	MORF4L1	3603532	transcription regulator|protein_coding
2831875	0.525711	8.54017	4.70539	3.36195e-05	9.12371e-05	1.85742	ENSG00000176087	solute carrier family 35, member A4 [Source:HGNC Symbol;Acc:20753]	SLC35A4	2831875	protein_coding
2875555	0.525497	9.23578	4.77487	2.7127e-05	7.56775e-05	2.06652	ENSG00000072364	AF4/FMR2 family, member 4 [Source:HGNC Symbol;Acc:17869]	AFF4	2875555	transcription regulator|protein_coding
2946845	0.5251	6.6422	4.70694	3.34587e-05	9.08966e-05	1.86208	ENSG00000096654	zinc finger protein 184 [Source:HGNC Symbol;Acc:12975]	ZNF184	2946845	transcription regulator|protein_coding
2862950	0.459552	8.40122	4.80447	2.47526e-05	6.9933e-05	2.15584	ENSG00000113163	collagen, type IV, alpha 3 (Goodpasture antigen) binding protein [Source:HGNC Symbol;Acc:2205]	COL4A3BP	2862950	protein_coding
3120699	-0.412364	7.31921	-5.32069	4.94804e-06	1.73067e-05	3.73051	ENSG00000160959	leucine rich repeat containing 14 [Source:HGNC Symbol;Acc:20419]	LRRC14	3120699	protein_coding
3922921	-0.425805	7.12422	-5.42015	3.62118e-06	1.33065e-05	4.03676	ENSG00000160194	NADH dehydrogenase (ubiquinone) flavoprotein 3, 10kDa [Source:HGNC Symbol;Acc:7719]	NDUFV3	3922921	protein_coding
3920816	-0.441577	3.26276	-5.37361	4.19103e-06	1.50843e-05	3.89336	ENSG00000198054	Down syndrome critical region gene 8 [Source:HGNC Symbol;Acc:16707]	DSCR8	3920816	protein_coding
2876146	-0.455208	3.99156	-4.94426	1.60413e-05	4.77534e-05	2.57925	ENSG00000006837	cyclin-dependent kinase-like 3 [Source:HGNC Symbol;Acc:15483]	CDKL3	2876146	kinase|protein_coding
2954207	-0.46154	6.62319	-4.98255	1.42396e-05	4.31e-05	2.69566	ENSG00000124659	tubulin folding cofactor C [Source:HGNC Symbol;Acc:11580]	TBCC	2954207	protein_coding
2890292	-0.476567	7.17534	-5.04289	1.17989e-05	3.6649e-05	2.87949	ENSG00000161010	chromosome 5 open reading frame 45 [Source:HGNC Symbol;Acc:30817]	C5orf45	2890292	protein_coding
2843283	-0.479463	7.63467	-4.74615	2.96451e-05	8.16756e-05	1.97999	ENSG00000027847	xylosylprotein beta 1,4-galactosyltransferase, polypeptide 7 (galactosyltransferase I) [Source:HGNC Symbol;Acc:930]	B4GALT7	2843283	protein_coding
2835531	-0.494409	8.4845	-4.67817	3.65612e-05	9.81835e-05	1.77573	ENSG00000070614	N-deacetylase/N-sulfotransferase (heparan glucosaminyl) 1 [Source:HGNC Symbol;Acc:7680]	NDST1	2835531	protein_coding
3675285	-0.503838	6.79832	-5.4996	2.82113e-06	1.07778e-05	4.28185	ENSG00000127580	WD repeat domain 24 [Source:HGNC Symbol;Acc:20852]	WDR24	3675285	protein_coding
2863613	-0.534567	4.71427	-4.888	1.91055e-05	5.5702e-05	2.40853	ENSG00000171540	orthopedia homeobox [Source:HGNC Symbol;Acc:8518]	OTP	2863613	transcription regulator|protein_coding
2830698	-0.541833	7.64919	-6.11153	4.11068e-07	2.16373e-06	6.17709	ENSG00000120709	family with sequence similarity 53, member C [Source:HGNC Symbol;Acc:1336]	FAM53C	2830698	protein_coding
2867788	-0.542909	3.63718	-5.54246	2.46543e-06	9.62453e-06	4.41421	ENSG00000145757	spermatogenesis associated 9 [Source:HGNC Symbol;Acc:22988]	SPATA9	2867788	protein_coding
3928211	-0.54811	4.04098	-5.01191	1.2995e-05	3.98003e-05	2.78506	ENSG00000171189	glutamate receptor, ionotropic, kainate 1 [Source:HGNC Symbol;Acc:4579]	GRIK1	3928211	protein_coding
2809628	-0.549883	6.96444	-5.42606	3.5546e-06	1.31008e-05	4.05497	ENSG00000178996	sorting nexin 18 [Source:HGNC Symbol;Acc:19245]	SNX18	2809628	protein_coding
2853885	-0.555695	5.84215	-4.70363	3.38018e-05	9.16441e-05	1.85215	ENSG00000168621	glial cell derived neurotrophic factor [Source:HGNC Symbol;Acc:4232]	GDNF	2853885	protein_coding
3868125	-0.576182	7.48104	-5.76183	1.23609e-06	5.37488e-06	5.09293	ENSG00000039650	polynucleotide kinase 3'-phosphatase [Source:HGNC Symbol;Acc:9154]	PNKP	3868125	protein_coding
2845043	-0.576372	6.72765	-6.32031	2.13241e-07	1.2787e-06	6.82432	ENSG00000146063	tripartite motif containing 41 [Source:HGNC Symbol;Acc:19013]	TRIM41	2845043	protein_coding
2391360	-0.584558	8.07802	-6.48549	1.27006e-07	8.50976e-07	7.33572	ENSG00000127054	cleavage and polyadenylation specific factor 3-like [Source:HGNC Symbol;Acc:26052]	CPSF3L	2391360	protein_coding
3158516	-0.588448	8.32739	-5.76363	1.22912e-06	5.35124e-06	5.09848	ENSG00000071894	cleavage and polyadenylation specific factor 1, 160kDa [Source:HGNC Symbol;Acc:2324]	CPSF1	3158516	splicing regulator|protein_coding
2877639	-0.59035	7.94307	-4.84928	2.15444e-05	6.17648e-05	2.29127	ENSG00000120725	SIL1 homolog, endoplasmic reticulum chaperone (S. cerevisiae) [Source:HGNC Symbol;Acc:24624]	SIL1	2877639	protein_coding
2890756	-0.595767	6.52471	-5.27038	5.79355e-06	1.98184e-05	3.57586	ENSG00000037280	fms-related tyrosine kinase 4 [Source:HGNC Symbol;Acc:3767]	FLT4	2890756	kinase|receptor|protein_coding
2890756	-0.595767	6.52471	-5.27038	5.79355e-06	1.98184e-05	3.57586	ENSG00000037280	fms-related tyrosine kinase 4 [Source:HGNC Symbol;Acc:3767]	FLT4	2890756	kinase|receptor|protein_coding
2828796	-0.597641	5.48566	-5.55448	2.37403e-06	9.3196e-06	4.45132	ENSG00000164406	liver expressed antimicrobial peptide 2 [Source:HGNC Symbol;Acc:29571]	LEAP2	2828796	protein_coding
2881300	-0.598293	6.05111	-4.79499	2.54902e-05	7.17463e-05	2.12721	ENSG00000070808	calcium/calmodulin-dependent protein kinase II alpha [Source:HGNC Symbol;Acc:1460]	CAMK2A	2881300	kinase|protein_coding
3914786	-0.60128	3.65461	-4.82371	2.33209e-05	6.61545e-05	2.21396	ENSG00000243064	ATP-binding cassette, sub-family C (CFTR/MRP), member 13, pseudogene [Source:HGNC Symbol;Acc:16022]	ABCC13	3914786	transcribed_unprocessed_pseudogene
3915569	-0.602576	4.91278	-4.87047	2.01738e-05	5.83853e-05	2.35542	ENSG00000154645	chondrolectin [Source:HGNC Symbol;Acc:17807]	CHODL	3915569	protein_coding
3919101	-0.603909	3.61982	-5.31149	5.09288e-06	1.77471e-05	3.70222	ENSG00000159197	potassium voltage-gated channel, Isk-related family, member 2 [Source:HGNC Symbol;Acc:6242]	KCNE2	3919101	protein_coding
2884623	-0.606458	6.46433	-5.43703	3.43423e-06	1.27451e-05	4.08878	ENSG00000145861	C1q and tumor necrosis factor related protein 2 [Source:HGNC Symbol;Acc:14325]	C1QTNF2	2884623	protein_coding
3917549	-0.607087	3.68679	-4.93333	1.65961e-05	4.92043e-05	2.54604	ENSG00000198390	keratin associated protein 13-1 [Source:HGNC Symbol;Acc:18924]	KRTAP13-1	3917549	protein_coding
3956984	-0.613306	6.63482	-5.81074	1.05966e-06	4.73698e-06	5.24445	ENSG00000100319	zinc finger, matrin-type 5 [Source:HGNC Symbol;Acc:28046]	ZMAT5	3956984	splicing regulator|protein_coding
3643229	-0.613869	7.97578	-6.54907	1.04072e-07	7.29571e-07	7.53233	ENSG00000140983	ras homolog gene family, member T2 [Source:HGNC Symbol;Acc:21169]	RHOT2	3643229	protein_coding
3917073	-0.615714	3.41674	-4.87039	2.0179e-05	5.83853e-05	2.35516	ENSG00000226935	long intergenic non-protein coding RNA 161 [Source:HGNC Symbol;Acc:17138]	LINC00161	3917073	lincRNA
2827299	-0.616622	5.21061	-4.88183	1.9475e-05	5.66568e-05	2.38983	ENSG00000145794	multiple EGF-like-domains 10 [Source:HGNC Symbol;Acc:29634]	MEGF10	2827299	protein_coding
3527290	-0.618339	2.60933	-4.78465	2.63183e-05	7.38091e-05	2.09603	ENSG00000176294	olfactory receptor, family 4, subfamily N, member 2 [Source:HGNC Symbol;Acc:14742]	OR4N2	3527290	GPCR(oderant)|protein_coding
2854824	-0.618386	4.08697	-6.06894	4.70012e-07	2.40677e-06	6.04503	ENSG00000171495	HEAT repeat family member 7B2 [Source:HGNC Symbol;Acc:26857]	HEATR7B2	2854824	protein_coding
2875491	-0.627617	7.64842	-5.40894	3.75096e-06	1.37144e-05	4.0022	ENSG00000164403	shroom family member 1 [Source:HGNC Symbol;Acc:24084]	SHROOM1	2875491	protein_coding
2853055	-0.628558	4.77234	-4.7784	2.68323e-05	7.50105e-05	2.07717	ENSG00000113492	alanine--glyoxylate aminotransferase 2 [Source:HGNC Symbol;Acc:14412]	AGXT2	2853055	protein_coding
2842530	-0.630894	6.63966	-6.60699	8.68209e-08	6.35141e-07	7.7113	ENSG00000175414	ADP-ribosylation factor-like 10 [Source:HGNC Symbol;Acc:22042]	ARL10	2842530	protein_coding
2834743	-0.635701	6.38705	-6.06963	4.68989e-07	2.40434e-06	6.04717	ENSG00000169252	adrenergic, beta-2-, receptor, surface [Source:HGNC Symbol;Acc:286]	ADRB2	2834743	GPCR(Gs)|protein_coding
3120682	-0.636326	7.49526	-5.14809	8.49544e-06	2.76011e-05	3.20089	ENSG00000167700	major facilitator superfamily domain containing 3 [Source:HGNC Symbol;Acc:25157]	MFSD3	3120682	protein_coding
2832844	-0.637868	7.01951	-6.2208	2.91515e-07	1.63982e-06	6.51592	ENSG00000164620	RELT-like 2 [Source:HGNC Symbol;Acc:26902]	RELL2	2832844	protein_coding
2936971	-0.638262	5.90843	-4.88964	1.90083e-05	5.5474e-05	2.41351	ENSG00000125337	kinesin family member 25 [Source:HGNC Symbol;Acc:6390]	KIF25	2936971	protein_coding
2876754	-0.640394	4.6374	-4.78919	2.59511e-05	7.28726e-05	2.10973	ENSG00000164621	SMAD5 antisense RNA 1 (non-protein coding) [Source:HGNC Symbol;Acc:30586]	SMAD5-AS1	2876754	antisense
2888648	-0.647377	7.71779	-7.00744	2.49345e-08	2.4027e-07	8.94407	ENSG00000169228	RAB24, member RAS oncogene family [Source:HGNC Symbol;Acc:9765]	RAB24	2888648	transcription regulator|protein_coding
2864584	-0.650867	3.37319	-5.45685	3.22686e-06	1.20857e-05	4.14992	ENSG00000189127	ankyrin repeat domain 34B [Source:HGNC Symbol;Acc:33736]	ANKRD34B	2864584	protein_coding
3935232	-0.651862	7.42644	-6.13809	3.7811e-07	2.02305e-06	6.25947	ENSG00000160284	chromosome 21 open reading frame 56 [Source:HGNC Symbol;Acc:1298]	C21orf56	3935232	protein_coding
2852274	-0.653073	8.18255	-5.35764	4.40644e-06	1.57368e-05	3.8442	ENSG00000150712	myotubularin related protein 12 [Source:HGNC Symbol;Acc:18191]	MTMR12	2852274	receptor|protein_coding
3737430	-0.653644	6.73408	-6.50772	1.1846e-07	8.07612e-07	7.40448	ENSG00000173818	endonuclease V [Source:HGNC Symbol;Acc:26640]	ENDOV	3737430	protein_coding
2876793	-0.655357	3.98713	-5.83951	9.67877e-07	4.38711e-06	5.33361	ENSG00000069018	transient receptor potential cation channel, subfamily C, member 7 [Source:HGNC Symbol;Acc:20754]	TRPC7	2876793	receptor|protein_coding
2849960	-0.658057	7.47286	-4.82412	2.32917e-05	6.60823e-05	2.21518	ENSG00000173545	zinc finger protein 622 [Source:HGNC Symbol;Acc:30958]	ZNF622	2849960	protein_coding
2853325	-0.658199	5.12243	-6.01489	5.57182e-07	2.76587e-06	5.87739	ENSG00000168671	UDP glycosyltransferase 3 family, polypeptide A2 [Source:HGNC Symbol;Acc:27266]	UGT3A2	2853325	protein_coding
2827645	-0.661107	4.38818	-4.98668	1.40575e-05	4.26297e-05	2.70824	ENSG00000113396	solute carrier family 27 (fatty acid transporter), member 6 [Source:HGNC Symbol;Acc:11000]	SLC27A6	2827645	protein_coding
2876707	-0.662544	4.63487	-5.02226	1.25826e-05	3.87606e-05	2.8166	ENSG00000145839	interleukin 9 [Source:HGNC Symbol;Acc:6029]	IL9	2876707	protein_coding
3157844	-0.662832	7.38491	-6.13403	3.82967e-07	2.04156e-06	6.24689	ENSG00000185189	nuclear receptor binding protein 2 [Source:HGNC Symbol;Acc:19339]	NRBP2	3157844	kinase|protein_coding
2844410	-0.664248	8.33652	-8.11581	8.45469e-10	1.74757e-08	12.2918	ENSG00000161021	mastermind-like 1 (Drosophila) [Source:HGNC Symbol;Acc:13632]	MAML1	2844410	protein_coding
3120613	-0.66944	7.73055	-6.52628	1.11773e-07	7.70108e-07	7.46185	ENSG00000160972	protein phosphatase 1, regulatory subunit 16A [Source:HGNC Symbol;Acc:14941]	PPP1R16A	3120613	protein_coding
2817251	-0.67758	5.09794	-6.02552	5.38836e-07	2.69004e-06	5.91037	ENSG00000145692	betaine--homocysteine S-methyltransferase [Source:HGNC Symbol;Acc:1047]	BHMT	2817251	protein_coding
2985368	-0.677691	6.05355	-4.74546	2.97078e-05	8.18353e-05	1.97794	ENSG00000153303	FERM domain containing 1 [Source:HGNC Symbol;Acc:21240]	FRMD1	2985368	protein_coding
3923881	-0.678049	7.35213	-5.67893	1.60474e-06	6.6854e-06	4.83622	ENSG00000205439	keratin associated protein 12-3 [Source:HGNC Symbol;Acc:20531]	KRTAP12-3	3923881	protein_coding
2391302	-0.679873	7.81112	-6.72647	5.97731e-08	4.74425e-07	8.08002	ENSG00000131584	ArfGAP with coiled-coil, ankyrin repeat and PH domains 3 [Source:HGNC Symbol;Acc:16754]	ACAP3	2391302	protein_coding
3070543	-0.687123	3.67706	-6.69472	6.60017e-08	5.10988e-07	7.9821	ENSG00000081800	solute carrier family 13 (sodium/sulfate symporters), member 1 [Source:HGNC Symbol;Acc:10916]	SLC13A1	3070543	protein_coding
3934591	-0.687375	6.28268	-4.92391	1.7089e-05	5.04184e-05	2.51745	ENSG00000241123	keratin associated protein 10-5 [Source:HGNC Symbol;Acc:22969]	KRTAP10-5	3934591	protein_coding
2851511	-0.688727	3.62289	-6.47352	1.3186e-07	8.78048e-07	7.29869	ENSG00000113100	cadherin 9, type 2 (T1-cadherin) [Source:HGNC Symbol;Acc:1768]	CDH9	2851511	protein_coding
3675333	-0.689288	6.40361	-5.32358	4.9034e-06	1.71653e-05	3.7394	ENSG00000162004	coiled-coil domain containing 78 [Source:HGNC Symbol;Acc:14153]	CCDC78	3675333	protein_coding
2828688	-0.691155	5.10473	-6.22495	2.87741e-07	1.62485e-06	6.52877	ENSG00000169194	interleukin 13 [Source:HGNC Symbol;Acc:5973]	IL13	2828688	protein_coding
2880552	-0.693659	4.8282	-5.30315	5.2278e-06	1.81811e-05	3.67658	ENSG00000164270	5-hydroxytryptamine (serotonin) receptor 4 [Source:HGNC Symbol;Acc:5299]	HTR4	2880552	GPCR(Gs)|protein_coding
2838399	-0.694612	4.63695	-6.45754	1.38635e-07	9.08408e-07	7.24923	ENSG00000145863	gamma-aminobutyric acid (GABA) A receptor, alpha 6 [Source:HGNC Symbol;Acc:4080]	GABRA6	2838399	receptor|protein_coding
2850964	-0.695734	3.89366	-6.39401	1.69202e-07	1.06491e-06	7.05258	ENSG00000154162	cadherin 12, type 2 (N-cadherin 2) [Source:HGNC Symbol;Acc:1751]	CDH12	2850964	protein_coding
2821761	-0.698992	7.08637	-6.59405	9.04073e-08	6.56193e-07	7.67133	ENSG00000174136	RGM domain family, member B [Source:HGNC Symbol;Acc:26896]	RGMB	2821761	protein_coding
2837970	-0.701723	6.58595	-4.71025	3.31191e-05	9.01694e-05	1.87202	ENSG00000170214	adrenergic, alpha-1B-, receptor [Source:HGNC Symbol;Acc:278]	ADRA1B	2837970	GPCR(Gq)|protein_coding
3924144	-0.701818	8.82095	-5.93948	7.06478e-07	3.36499e-06	5.64355	ENSG00000182871	collagen, type XVIII, alpha 1 [Source:HGNC Symbol;Acc:2195]	COL18A1	3924144	protein_coding
3042952	-0.702837	7.25978	-5.14968	8.45315e-06	2.74841e-05	3.20578	ENSG00000253293	homeobox A10 [Source:HGNC Symbol;Acc:5100]	HOXA10	3042952	transcription regulator|protein_coding
2884301	-0.703172	5.35643	-6.05528	4.90661e-07	2.49034e-06	6.00266	ENSG00000113302	interleukin 12B (natural killer cell stimulatory factor 2, cytotoxic lymphocyte maturation factor 2, p40) [Source:HGNC Symbol;Acc:5970]	IL12B	2884301	receptor|protein_coding
2881950	-0.705061	4.93941	-5.99156	5.99633e-07	2.94655e-06	5.80506	ENSG00000186335	solute carrier family 36 (proton/amino acid symporter), member 2 [Source:HGNC Symbol;Acc:18762]	SLC36A2	2881950	protein_coding
2810015	-0.708436	3.55865	-7.4878	5.67145e-09	7.61756e-08	10.4086	ENSG00000152670	DEAD (Asp-Glu-Ala-Asp) box polypeptide 4 [Source:HGNC Symbol;Acc:18700]	DDX4	2810015	protein_coding
3934983	-0.71132	5.56718	-5.07665	1.06194e-05	3.35186e-05	2.98251	ENSG00000183535	COL18A1 antisense RNA 1 (non-protein coding) [Source:HGNC Symbol;Acc:23132]	COL18A1-AS1	3934983	processed_transcript
3120481	-0.711392	7.1713	-6.05698	4.88045e-07	2.48099e-06	6.00793	ENSG00000173137	aarF domain containing kinase 5 [Source:HGNC Symbol;Acc:21738]	ADCK5	3120481	kinase|protein_coding
3927081	-0.71446	3.64475	-5.36318	4.33055e-06	1.5529e-05	3.86124	ENSG00000185433	long intergenic non-protein coding RNA 158 [Source:HGNC Symbol;Acc:1283]	LINC00158	3927081	non_coding
2315739	-0.716158	7.38411	-5.81678	1.03969e-06	4.66254e-06	5.26318	ENSG00000169972	pseudouridylate synthase-like 1 [Source:HGNC Symbol;Acc:26914]	PUSL1	2315739	protein_coding
3917582	-0.717362	7.55266	-5.12768	9.05499e-06	2.91757e-05	3.13845	ENSG00000212938	keratin associated protein 6-3 [Source:HGNC Symbol;Acc:18933]	KRTAP6-3	3917582	protein_coding
2829463	-0.72035	8.00447	-5.89951	8.01243e-07	3.73416e-06	5.51961	ENSG00000164615	calcium modulating ligand [Source:HGNC Symbol;Acc:1471]	CAMLG	2829463	protein_coding
3924518	-0.72057	5.23568	-7.56098	4.5341e-09	6.44555e-08	10.63	ENSG00000215424	MCM3AP antisense RNA 1 (non-protein coding) [Source:HGNC Symbol;Acc:16417]	MCM3AP-AS1	3924518	processed_transcript
3035281	-0.720907	8.04817	-6.948	2.9987e-08	2.77661e-07	8.76168	ENSG00000164880	integrator complex subunit 1 [Source:HGNC Symbol;Acc:24555]	INTS1	3035281	protein_coding
3620156	-0.72255	6.62497	-6.10635	4.17819e-07	2.19333e-06	6.16104	ENSG00000137877	spectrin, beta, non-erythrocytic 5 [Source:HGNC Symbol;Acc:15680]	SPTBN5	3620156	protein_coding
3934479	-0.722787	6.76081	-6.4875	1.2621e-07	8.46613e-07	7.34193	ENSG00000160226	chromosome 21 open reading frame 2 [Source:HGNC Symbol;Acc:1260]	C21orf2	3934479	protein_coding
2798952	-0.723656	7.14998	-5.41728	3.65406e-06	1.34048e-05	4.02789	ENSG00000145506	naked cuticle homolog 2 (Drosophila) [Source:HGNC Symbol;Acc:17046]	NKD2	2798952	protein_coding
2835368	-0.724002	7.34418	-4.70671	3.34822e-05	9.09464e-05	1.8614	ENSG00000113722	caudal type homeobox 1 [Source:HGNC Symbol;Acc:1805]	CDX1	2835368	transcription regulator|protein_coding
2832115	-0.732931	5.48413	-6.17611	3.35494e-07	1.83594e-06	6.37736	ENSG00000204963	protocadherin alpha 7 [Source:HGNC Symbol;Acc:8673]	PCDHA7	2832115	protein_coding
2883541	-0.733073	4.65896	-6.27421	2.46467e-07	1.43144e-06	6.68147	ENSG00000039600	SRY (sex determining region Y)-box 30 [Source:HGNC Symbol;Acc:30635]	SOX30	2883541	transcription regulator|protein_coding
2871396	-0.735168	5.90839	-6.19427	3.16873e-07	1.75749e-06	6.43367	ENSG00000212122	testis-specific serine kinase 1B [Source:HGNC Symbol;Acc:14968]	TSSK1B	2871396	kinase|protein_coding
3934439	-0.736351	5.30351	-4.88141	1.95003e-05	5.67117e-05	2.38856	ENSG00000142182	DNA (cytosine-5-)-methyltransferase 3-like [Source:HGNC Symbol;Acc:2980]	DNMT3L	3934439	protein_coding
2845342	-0.73921	6.50567	-4.92711	1.69199e-05	5.00204e-05	2.52716	ENSG00000221990	chromosome 5 open reading frame 55 [Source:HGNC Symbol;Acc:25175]	C5orf55	2845342	protein_coding
2870113	-0.740833	7.8484	-7.92749	1.48971e-09	2.71997e-08	11.7313	ENSG00000145743	F-box and leucine-rich repeat protein 17 [Source:HGNC Symbol;Acc:13615]	FBXL17	2870113	protein_coding
3157751	-0.741796	7.60406	-7.15736	1.56746e-08	1.67425e-07	9.40305	ENSG00000180900	scribbled homolog (Drosophila) [Source:HGNC Symbol;Acc:30377]	SCRIB	3157751	protein_coding
2843209	-0.743531	7.55257	-6.48147	1.28616e-07	8.60454e-07	7.32328	ENSG00000131188	proline rich 7 (synaptic) [Source:HGNC Symbol;Acc:28130]	PRR7	2843209	protein_coding
3923312	-0.744131	7.5355	-5.98498	6.12197e-07	2.99236e-06	5.78463	ENSG00000160214	ribosomal RNA processing 1 homolog (S. cerevisiae) [Source:HGNC Symbol;Acc:18785]	RRP1	3923312	protein_coding
2876721	-0.746639	4.31614	-5.06189	1.11199e-05	3.48363e-05	2.93745	ENSG00000145826	leukocyte cell-derived chemotaxin 2 [Source:HGNC Symbol;Acc:6550]	LECT2	2876721	protein_coding
2843131	-0.746888	6.55171	-5.87416	8.67826e-07	3.9935e-06	5.44102	ENSG00000131183	solute carrier family 34 (sodium phosphate), member 1 [Source:HGNC Symbol;Acc:11019]	SLC34A1	2843131	protein_coding
2881923	-0.748955	4.3735	-5.78085	1.16424e-06	5.11962e-06	5.15184	ENSG00000186334	solute carrier family 36 (proton/amino acid symporter), member 3 [Source:HGNC Symbol;Acc:19659]	SLC36A3	2881923	protein_coding
2516853	-0.750386	7.32368	-5.7313	1.36084e-06	5.81164e-06	4.99834	ENSG00000128709	homeobox D9 [Source:HGNC Symbol;Acc:5140]	HOXD9	2516853	transcription regulator|protein_coding
2874920	-0.752181	4.96142	-6.8779	3.72894e-08	3.29439e-07	8.54627	ENSG00000164398	acyl-CoA synthetase long-chain family member 6 [Source:HGNC Symbol;Acc:16496]	ACSL6	2874920	protein_coding
2852712	-0.752344	4.77329	-5.71302	1.44144e-06	6.10722e-06	4.94175	ENSG00000164175	solute carrier family 45, member 2 [Source:HGNC Symbol;Acc:16472]	SLC45A2	2852712	protein_coding
2838416	-0.752953	4.3839	-6.26545	2.53345e-07	1.46218e-06	6.65433	ENSG00000022355	gamma-aminobutyric acid (GABA) A receptor, alpha 1 [Source:HGNC Symbol;Acc:4075]	GABRA1	2838416	receptor|protein_coding
2828699	-0.755275	4.03406	-6.34222	1.99065e-07	1.21173e-06	6.89219	ENSG00000113520	interleukin 4 [Source:HGNC Symbol;Acc:6014]	IL4	2828699	protein_coding
3641777	-0.75781	4.44731	-6.25368	2.62897e-07	1.50344e-06	6.61782	ENSG00000154227	ceramide synthase 3 [Source:HGNC Symbol;Acc:23752]	CERS3	3641777	transcription regulator|protein_coding
3155489	-0.758148	4.88788	-4.95796	1.5372e-05	4.60504e-05	2.62089	ENSG00000147724	family with sequence similarity 135, member B [Source:HGNC Symbol;Acc:28029]	FAM135B	3155489	protein_coding
3033307	-0.759827	7.00094	-5.50676	2.75832e-06	1.05794e-05	4.30396	ENSG00000164778	engrailed homeobox 2 [Source:HGNC Symbol;Acc:3343]	EN2	3033307	transcription regulator|protein_coding
2827177	-0.760691	3.70219	-5.33922	4.66868e-06	1.64985e-05	3.7875	ENSG00000196900	chromosome 5 open reading frame 48 [Source:HGNC Symbol;Acc:33767]	C5orf48	2827177	protein_coding
3917455	-0.761099	3.91985	-7.08174	1.98061e-08	2.00037e-07	9.17172	ENSG00000174680	GRIK1 antisense RNA 1 (non-protein coding) [Source:HGNC Symbol;Acc:16458]	GRIK1-AS1	3917455	antisense
2825796	-0.762102	5.24835	-6.76061	5.37346e-08	4.38507e-07	8.18524	ENSG00000164334	family with sequence similarity 170, member A [Source:HGNC Symbol;Acc:27963]	FAM170A	2825796	protein_coding
3042881	-0.765114	6.78261	-6.16113	3.51683e-07	1.90934e-06	6.3309	ENSG00000122592	homeobox A7 [Source:HGNC Symbol;Acc:5108]	HOXA7	3042881	transcription regulator|protein_coding
2326237	-0.76541	6.25165	-5.66333	1.68553e-06	6.96955e-06	4.78793	ENSG00000252691	small Cajal body-specific RNA 18 [Source:RFAM;Acc:RF00283]	SCARNA18	2326237	snoRNA
3932524	-0.766317	5.43301	-4.97313	1.46632e-05	4.41988e-05	2.66702	ENSG00000171587	Down syndrome cell adhesion molecule [Source:HGNC Symbol;Acc:3039]	DSCAM	3932524	protein_coding
2845829	-0.766692	6.82757	-5.84101	9.6332e-07	4.37027e-06	5.33826	ENSG00000164362	telomerase reverse transcriptase [Source:HGNC Symbol;Acc:11730]	TERT	2845829	protein_coding
2878630	-0.770031	5.50437	-5.05687	1.12954e-05	3.53357e-05	2.92213	ENSG00000120329	solute carrier family 25 (mitochondrial carrier; ornithine transporter) member 2 [Source:HGNC Symbol;Acc:22921]	SLC25A2	2878630	protein_coding
2864796	-0.7728	4.75452	-6.95697	2.91635e-08	2.71182e-07	8.7892	ENSG00000172497	acyl-CoA thioesterase 12 [Source:HGNC Symbol;Acc:24436]	ACOT12	2864796	protein_coding
2888674	-0.780512	7.32666	-6.68776	6.74528e-08	5.19927e-07	7.96062	ENSG00000213347	MAX dimerization protein 3 [Source:HGNC Symbol;Acc:14008]	MXD3	2888674	transcription regulator|protein_coding
2807621	-0.782913	8.40419	-4.76314	2.81282e-05	7.81224e-05	2.03119	ENSG00000171522	prostaglandin E receptor 4 (subtype EP4) [Source:HGNC Symbol;Acc:9596]	PTGER4	2807621	GPCR(Gs)|protein_coding
3934785	-0.78421	5.82049	-6.79719	4.79427e-08	4.02076e-07	8.29793	ENSG00000183250	chromosome 21 open reading frame 67 [Source:HGNC Symbol;Acc:15707]	C21orf67	3934785	protein_coding
3929272	-0.787594	4.87392	-7.57669	4.32169e-09	6.2295e-08	10.6774	ENSG00000242220	t-complex 10 (mouse)-like [Source:HGNC Symbol;Acc:11657]	TCP10L	3929272	protein_coding
3923865	-0.789311	6.89735	-5.55254	2.38849e-06	9.36798e-06	4.44536	ENSG00000221859	keratin associated protein 10-10 [Source:HGNC Symbol;Acc:22972]	KRTAP10-10	3923865	protein_coding
2887490	-0.794832	6.14666	-5.17568	7.79314e-06	2.56474e-05	3.28538	ENSG00000113739	stanniocalcin 2 [Source:HGNC Symbol;Acc:11374]	STC2	2887490	protein_coding
2890517	-0.795036	6.12673	-6.44945	1.42198e-07	9.27938e-07	7.22419	ENSG00000146090	RasGEF domain family, member 1C [Source:HGNC Symbol;Acc:27400]	RASGEF1C	2890517	protein_coding
2867284	-0.795274	7.14539	-5.86221	9.01121e-07	4.12398e-06	5.40396	ENSG00000248483	POU domain class 5, transcription factor 2 [Source:HGNC Symbol;Acc:26367]	POU5F2	2867284	processed_pseudogene
3035380	-0.803311	7.64673	-6.86398	3.89393e-08	3.39904e-07	8.50348	ENSG00000164855	transmembrane protein 184A [Source:HGNC Symbol;Acc:28797]	TMEM184A	3035380	protein_coding
2516879	-0.803632	6.42249	-6.49947	1.21562e-07	8.23632e-07	7.37897	ENSG00000175879	homeobox D8 [Source:HGNC Symbol;Acc:5139]	HOXD8	2516879	transcription regulator|protein_coding
2821041	-0.804911	5.13005	-7.21686	1.30438e-08	1.44978e-07	9.58474	ENSG00000236882	chromosome 5 open reading frame 27 [Source:HGNC Symbol;Acc:24687]	C5orf27	2821041	protein_coding
2816536	-0.80955	5.94495	-7.25143	1.17246e-08	1.33188e-07	9.69019	ENSG00000145708	corticotropin releasing hormone binding protein [Source:HGNC Symbol;Acc:2356]	CRHBP	2816536	protein_coding
3918071	-0.810098	5.55259	-5.37906	4.11994e-06	1.48589e-05	3.91015	ENSG00000170262	melanocortin 2 receptor accessory protein [Source:HGNC Symbol;Acc:1304]	MRAP	3918071	protein_coding
3840952	-0.812199	6.57489	-5.5247	2.60711e-06	1.00833e-05	4.35933	ENSG00000130844	zinc finger protein 331 [Source:HGNC Symbol;Acc:15489]	ZNF331	3840952	transcription regulator|protein_coding
3590709	-0.812265	7.23067	-9.40415	1.96008e-11	1.10827e-09	16.0146	ENSG00000168970	JMJD7-PLA2G4B readthrough [Source:HGNC Symbol;Acc:34449]	JMJD7-PLA2G4B	3590709	protein_coding
2840574	-0.812693	5.71504	-5.34882	4.53015e-06	1.60835e-05	3.81704	ENSG00000164438	T-cell leukemia homeobox 3 [Source:HGNC Symbol;Acc:13532]	TLX3	2840574	transcription regulator|protein_coding
3923075	-0.813128	7.16627	-6.35275	1.92591e-07	1.17986e-06	6.92481	ENSG00000160202	crystallin, alpha A [Source:HGNC Symbol;Acc:2388]	CRYAA	3923075	protein_coding
2838462	-0.813506	4.48692	-4.89256	1.88369e-05	5.5038e-05	2.42235	ENSG00000113327	gamma-aminobutyric acid (GABA) A receptor, gamma 2 [Source:HGNC Symbol;Acc:4087]	GABRG2	2838462	receptor|protein_coding
2830818	-0.820463	6.77258	-6.85592	3.99284e-08	3.475e-07	8.47869	ENSG00000132563	receptor accessory protein 2 [Source:HGNC Symbol;Acc:17975]	REEP2	2830818	protein_coding
2829864	-0.822457	6.92772	-6.30879	2.21101e-07	1.31282e-06	6.78862	ENSG00000145832	solute carrier family 25, member 48 [Source:HGNC Symbol;Acc:30451]	SLC25A48	2829864	protein_coding
2888741	-0.825355	6.70725	-5.79465	1.11472e-06	4.94529e-06	5.1946	ENSG00000131187	coagulation factor XII (Hageman factor) [Source:HGNC Symbol;Acc:3530]	F12	2888741	protein_coding
2831664	-0.826032	6.02634	-6.66649	7.20861e-08	5.48643e-07	7.895	ENSG00000113073	solute carrier family 4, sodium bicarbonate cotransporter, member 9 [Source:HGNC Symbol;Acc:11035]	SLC4A9	2831664	protein_coding
2845921	-0.826676	6.46536	-6.28789	2.36098e-07	1.38082e-06	6.72387	ENSG00000142319	solute carrier family 6 (neurotransmitter transporter, dopamine), member 3 [Source:HGNC Symbol;Acc:11049]	SLC6A3	2845921	protein_coding
2853275	-0.828589	4.63888	-7.46092	6.15823e-09	8.0855e-08	10.3271	ENSG00000152611	calcyphosine-like [Source:HGNC Symbol;Acc:28375]	CAPSL	2853275	protein_coding
3643114	-0.830993	7.24852	-5.73451	1.34716e-06	5.7703e-06	5.00828	ENSG00000172366	family with sequence similarity 195, member A [Source:HGNC Symbol;Acc:14142]	FAM195A	3643114	protein_coding
3042869	-0.83101	6.31264	-5.35149	4.49233e-06	1.59784e-05	3.82526	ENSG00000106006	homeobox A6 [Source:HGNC Symbol;Acc:5107]	HOXA6	3042869	transcription regulator|protein_coding
2798475	-0.834386	6.34422	-6.74032	5.7246e-08	4.59436e-07	8.1227	ENSG00000153404	pleckstrin homology domain containing, family G (with RhoGef domain) member 4B [Source:HGNC Symbol;Acc:29399]	PLEKHG4B	2798475	protein_coding
2798475	-0.834386	6.34422	-6.74032	5.7246e-08	4.59436e-07	8.1227	ENSG00000153404	pleckstrin homology domain containing, family G (with RhoGef domain) member 4B [Source:HGNC Symbol;Acc:29399]	PLEKHG4B	2798475	protein_coding
2801694	-0.834843	5.29264	-4.93002	1.67676e-05	4.96456e-05	2.53599	ENSG00000145491	rhophilin associated tail protein 1-like [Source:HGNC Symbol;Acc:24060]	ROPN1L	2801694	protein_coding
3479015	-0.839494	5.81696	-5.9825	6.16997e-07	3.01162e-06	5.77694	ENSG00000182870	UDP-N-acetyl-alpha-D-galactosamine:polypeptide N-acetylgalactosaminyltransferase 9 (GalNAc-T9) [Source:HGNC Symbol;Acc:4131]	GALNT9	3479015	protein_coding
2843560	-0.840172	6.63766	-6.5341	1.09068e-07	7.54438e-07	7.48604	ENSG00000145911	NEDD4 binding protein 3 [Source:HGNC Symbol;Acc:29852]	N4BP3	2843560	protein_coding
2868265	-0.840369	4.37626	-5.12653	9.08762e-06	2.92647e-05	3.13493	ENSG00000145721	Lix1 homolog (chicken) [Source:HGNC Symbol;Acc:18581]	LIX1	2868265	protein_coding
2693620	-0.843601	5.88692	-6.72092	6.0819e-08	4.81063e-07	8.06289	ENSG00000159650	urocanase domain containing 1 [Source:HGNC Symbol;Acc:26444]	UROC1	2693620	protein_coding
2799056	-0.844706	6.36615	-6.08166	4.51576e-07	2.3308e-06	6.08446	ENSG00000164363	solute carrier family 6, member 18 [Source:HGNC Symbol;Acc:26441]	SLC6A18	2799056	protein_coding
3934614	-0.85195	7.46566	-5.85884	9.1072e-07	4.1588e-06	5.39353	ENSG00000212933	keratin associated protein 12-4 [Source:HGNC Symbol;Acc:20532]	KRTAP12-4	3934614	protein_coding
2830598	-0.85254	4.9126	-6.41423	1.58799e-07	1.01326e-06	7.1152	ENSG00000061492	wingless-type MMTV integration site family, member 8A [Source:HGNC Symbol;Acc:12788]	WNT8A	2830598	protein_coding
2889848	-0.852706	6.07663	-6.80035	4.74735e-08	3.98905e-07	8.30765	ENSG00000113262	glutamate receptor, metabotropic 6 [Source:HGNC Symbol;Acc:4598]	GRM6	2889848	GPCR(Gi)|protein_coding
2831436	-0.855628	5.87146	-7.49038	5.6268e-09	7.5692e-08	10.4164	ENSG00000146005	pleckstrin and Sec7 domain containing 2 [Source:HGNC Symbol;Acc:19092]	PSD2	2831436	protein_coding
3923608	-0.857033	6.97671	-6.28823	2.35852e-07	1.37985e-06	6.7249	ENSG00000160224	autoimmune regulator [Source:HGNC Symbol;Acc:360]	AIRE	3923608	transcription regulator|protein_coding
3923608	-0.857033	6.97671	-6.28823	2.35852e-07	1.37985e-06	6.7249	ENSG00000160224	autoimmune regulator [Source:HGNC Symbol;Acc:360]	AIRE	3923608	transcription regulator|protein_coding
2888385	-0.85731	7.50107	-6.90364	3.44203e-08	3.09712e-07	8.62539	ENSG00000169258	G protein regulated inducer of neurite outgrowth 1 [Source:HGNC Symbol;Acc:24835]	GPRIN1	2888385	protein_coding
2840213	-0.857444	5.89624	-5.61437	1.96632e-06	7.95975e-06	4.63647	ENSG00000168269	forkhead box I1 [Source:HGNC Symbol;Acc:3815]	FOXI1	2840213	transcription regulator|protein_coding
3643360	-0.863891	7.6199	-5.73443	1.34749e-06	5.7703e-06	5.00804	ENSG00000103253	hydroxyacylglutathione hydrolase-like [Source:HGNC Symbol;Acc:14177]	HAGHL	3643360	protein_coding
2891768	-0.863977	8.25631	-6.76896	5.23544e-08	4.30101e-07	8.21095	ENSG00000054598	forkhead box C1 [Source:HGNC Symbol;Acc:3800]	FOXC1	2891768	transcription regulator|protein_coding
2516807	-0.864739	6.07011	-5.8855	8.37382e-07	3.87375e-06	5.47617	ENSG00000128713	homeobox D11 [Source:HGNC Symbol;Acc:5134]	HOXD11	2516807	transcription regulator|protein_coding
2869096	-0.867378	4.96433	-4.80821	2.44679e-05	6.91397e-05	2.16712	ENSG00000173930	solute carrier organic anion transporter family, member 4C1 [Source:HGNC Symbol;Acc:23612]	SLCO4C1	2869096	protein_coding
2878461	-0.867732	7.34962	-6.81547	4.52892e-08	3.85728e-07	8.35419	ENSG00000256453	dead end homolog 1 (zebrafish) [Source:HGNC Symbol;Acc:23799]	DND1	2878461	protein_coding
2315674	-0.870219	6.80614	-6.75005	5.55346e-08	4.49405e-07	8.15269	ENSG00000162572	sodium channel, nonvoltage-gated 1, delta [Source:HGNC Symbol;Acc:10601]	SCNN1D	2315674	protein_coding
2836242	-0.875243	4.72086	-7.026	2.35401e-08	2.29229e-07	9.00096	ENSG00000155511	glutamate receptor, ionotropic, AMPA 1 [Source:HGNC Symbol;Acc:4571]	GRIA1	2836242	protein_coding
3920367	-0.876188	6.40945	-7.09902	1.87741e-08	1.92553e-07	9.22463	ENSG00000183145	Down syndrome critical region gene 6 [Source:HGNC Symbol;Acc:3047]	DSCR6	3920367	protein_coding
3920003	-0.878093	5.93525	-7.23135	1.24736e-08	1.39883e-07	9.62895	ENSG00000159259	chromatin assembly factor 1, subunit B (p60) [Source:HGNC Symbol;Acc:1911]	CHAF1B	3920003	transcription regulator|protein_coding
2877861	-0.879754	6.36334	-6.64752	7.64887e-08	5.73436e-07	7.83644	ENSG00000170482	solute carrier family 23 (nucleobase transporters), member 1 [Source:HGNC Symbol;Acc:10974]	SLC23A1	2877861	protein_coding
3928531	-0.882115	4.40605	-4.92019	1.72875e-05	5.09356e-05	2.50617	ENSG00000244025	keratin associated protein 19-3 [Source:HGNC Symbol;Acc:18938]	KRTAP19-3	3928531	protein_coding
2835386	-0.890678	6.0454	-6.3291	2.07438e-07	1.25316e-06	6.85154	ENSG00000011083	solute carrier family 6 (neurotransmitter transporter, L-proline), member 7 [Source:HGNC Symbol;Acc:11054]	SLC6A7	2835386	protein_coding
3923857	-0.894285	6.88291	-6.13156	3.8596e-07	2.05626e-06	6.23922	ENSG00000221837	keratin associated protein 10-9 [Source:HGNC Symbol;Acc:22971]	KRTAP10-9	3923857	protein_coding
3935374	-0.895205	6.39144	-7.69387	3.02376e-09	4.74065e-08	11.0308	ENSG00000160298	chromosome 21 open reading frame 58 [Source:HGNC Symbol;Acc:1300]	C21orf58	3935374	protein_coding
2839543	-0.895969	7.41561	-4.80229	2.49201e-05	7.03607e-05	2.14927	ENSG00000113645	WW and C2 domain containing 1 [Source:HGNC Symbol;Acc:29435]	WWC1	2839543	transcription regulator|protein_coding
3934529	-0.896588	5.96797	-6.9119	3.35477e-08	3.02949e-07	8.65077	ENSG00000175894	thrombospondin-type laminin G domain and EAR repeats [Source:HGNC Symbol;Acc:1268]	TSPEAR	3934529	protein_coding
3158697	-0.899498	7.34635	-8.42593	3.35509e-10	8.83004e-09	13.2063	ENSG00000187954	cysteine/histidine-rich 1 [Source:HGNC Symbol;Acc:17806]	CYHR1	3158697	protein_coding
2875529	-0.900726	4.80812	-7.97721	1.28233e-09	2.40135e-08	11.8796	ENSG00000164404	growth differentiation factor 9 [Source:HGNC Symbol;Acc:4224]	GDF9	2875529	protein_coding
3120567	-0.90316	7.53756	-7.4692	6.00385e-09	7.9483e-08	10.3522	ENSG00000167702	kinesin family member C2 [Source:HGNC Symbol;Acc:29530]	KIFC2	3120567	protein_coding
2827772	-0.903968	4.79217	-7.91787	1.53363e-09	2.77129e-08	11.7025	ENSG00000145808	ADAM metallopeptidase with thrombospondin type 1 motif, 19 [Source:HGNC Symbol;Acc:17111]	ADAMTS19	2827772	protein_coding
2835619	-0.904513	6.81898	-7.47241	5.94513e-09	7.89441e-08	10.3619	ENSG00000164591	myozenin 3 [Source:HGNC Symbol;Acc:18565]	MYOZ3	2835619	protein_coding
3934837	-0.92074	5.49555	-6.84476	4.13401e-08	3.5695e-07	8.44435	ENSG00000235374	signal sequence receptor, delta pseudogene 1 [Source:HGNC Symbol;Acc:23131]	SSR4P1	3934837	processed_transcript|transcribed_processed_pseudogene
3675308	-0.921028	6.65657	-5.78906	1.13455e-06	5.01294e-06	5.17726	ENSG00000127585	F-box and leucine-rich repeat protein 16 [Source:HGNC Symbol;Acc:14150]	FBXL16	3675308	protein_coding
2811500	-0.925063	4.87703	-6.8616	3.92292e-08	3.42094e-07	8.49615	ENSG00000178722	chromosome 5 open reading frame 64 [Source:HGNC Symbol;Acc:26744]	C5orf64	2811500	protein_coding
2716156	-0.925525	7.51132	-7.93932	1.43749e-09	2.64112e-08	11.7666	ENSG00000175920	docking protein 7 [Source:HGNC Symbol;Acc:26594]	DOK7	2716156	protein_coding
3923811	-0.93226	6.32064	-5.37534	4.16831e-06	1.50118e-05	3.89869	ENSG00000182912	chromosome 21 open reading frame 90 [Source:HGNC Symbol;Acc:16428]	C21orf90	3923811	protein_coding
3527332	-0.933789	3.92172	-5.28509	5.53247e-06	1.90704e-05	3.62106	ENSG00000155249	olfactory receptor, family 4, subfamily K, member 1 [Source:HGNC Symbol;Acc:14726]	OR4K1	3527332	GPCR(oderant)|protein_coding
2889542	-0.936302	7.33459	-7.05445	2.15526e-08	2.13311e-07	9.08817	ENSG00000050767	collagen, type XXIII, alpha 1 [Source:HGNC Symbol;Acc:22990]	COL23A1	2889542	protein_coding
2832291	-0.939774	3.94162	-5.76909	1.20818e-06	5.28127e-06	5.11539	ENSG00000171815	protocadherin beta 1 [Source:HGNC Symbol;Acc:8680]	PCDHB1	2832291	protein_coding
2878074	-0.941587	6.86064	-8.93837	7.46775e-11	2.9141e-09	14.6924	ENSG00000158458	neuregulin 2 [Source:HGNC Symbol;Acc:7998]	NRG2	2878074	protein_coding
2875685	-0.945851	5.83261	-5.40833	3.75816e-06	1.3735e-05	4.00032	ENSG00000053108	follistatin-like 4 [Source:HGNC Symbol;Acc:21389]	FSTL4	2875685	protein_coding
3158812	-0.957355	7.60743	-7.6554	3.39947e-09	5.17886e-08	10.9149	ENSG00000254402	leucine rich repeat containing 24 [Source:HGNC Symbol;Acc:28947]	LRRC24	3158812	protein_coding
3120653	-0.967633	7.16825	-6.86503	3.8812e-08	3.39469e-07	8.50671	ENSG00000167701	glutamic-pyruvate transaminase (alanine aminotransferase) [Source:HGNC Symbol;Acc:4552]	GPT	3120653	protein_coding
2824581	-0.972108	5.95667	-7.84242	1.92655e-09	3.32695e-08	11.4768	ENSG00000080709	potassium intermediate/small conductance calcium-activated channel, subfamily N, member 2 [Source:HGNC Symbol;Acc:6291]	KCNN2	2824581	protein_coding
3795850	-0.973927	6.23794	-6.62549	8.19427e-08	6.07568e-07	7.76841	ENSG00000176912	chromosome 18 open reading frame 56 [Source:HGNC Symbol;Acc:29553]	C18orf56	3795850	protein_coding
2876597	-0.984613	6.35492	-6.21566	2.96268e-07	1.66389e-06	6.49997	ENSG00000181965	neurogenin 1 [Source:HGNC Symbol;Acc:7764]	NEUROG1	2876597	transcription regulator|protein_coding
2883392	-0.985123	4.88269	-7.84034	1.93872e-09	3.34138e-08	11.4706	ENSG00000170613	family with sequence similarity 71, member B [Source:HGNC Symbol;Acc:28397]	FAM71B	2883392	protein_coding
2799509	-0.9864	6.59913	-5.89692	8.07815e-07	3.75879e-06	5.51157	ENSG00000186493	chromosome 5 open reading frame 38 [Source:HGNC Symbol;Acc:24226]	C5orf38	2799509	protein_coding
2799509	-0.9864	6.59913	-5.89692	8.07815e-07	3.75879e-06	5.51157	ENSG00000186493	chromosome 5 open reading frame 38 [Source:HGNC Symbol;Acc:24226]	C5orf38	2799509	protein_coding
3935192	-0.990111	6.7286	-6.85552	3.9979e-08	3.47596e-07	8.47743	ENSG00000160282	formiminotransferase cyclodeaminase [Source:HGNC Symbol;Acc:3974]	FTCD	3935192	protein_coding
3930942	-0.992067	5.80258	-7.13244	1.69299e-08	1.7748e-07	9.32687	ENSG00000159261	claudin 14 [Source:HGNC Symbol;Acc:2035]	CLDN14	3930942	protein_coding
3918429	-0.995007	6.23059	-6.70135	6.46489e-08	5.02512e-07	8.00256	ENSG00000184221	oligodendrocyte transcription factor 1 [Source:HGNC Symbol;Acc:16983]	OLIG1	3918429	transcription regulator|protein_coding
2516793	-0.995889	5.31652	-5.17371	7.84131e-06	2.57721e-05	3.27934	ENSG00000170178	homeobox D12 [Source:HGNC Symbol;Acc:5135]	HOXD12	2516793	transcription regulator|protein_coding
2598868	-0.997527	5.26948	-6.71413	6.21215e-08	4.88898e-07	8.04195	ENSG00000118245	transition protein 1 (during histone to protamine replacement) [Source:HGNC Symbol;Acc:11951]	TNP1	2598868	protein_coding
3923854	-0.726018	6.76649	-4.66343	3.82591e-05	0.000102242	1.73153	ENSG00000187766	keratin associated protein 10-8 [Source:HGNC Symbol;Acc:20525]	KRTAP10-8	3923854	protein_coding
2842911	-0.924533	7.34783	-4.66204	3.84232e-05	0.000102602	1.72736	ENSG00000160867	fibroblast growth factor receptor 4 [Source:HGNC Symbol;Acc:3691]	FGFR4	2842911	kinase|receptor|protein_coding
2884578	-0.622379	7.06576	-4.65779	3.89294e-05	0.000103843	1.71462	ENSG00000135083	cyclin J-like [Source:HGNC Symbol;Acc:25876]	CCNJL	2884578	protein_coding
2809579	-0.596184	4.25709	-4.65448	3.93286e-05	0.000104748	1.70469	ENSG00000169271	heat shock 27kDa protein 3 [Source:HGNC Symbol;Acc:5248]	HSPB3	2809579	protein_coding
2811745	0.842453	6.92111	4.65443	3.93344e-05	0.000104748	1.70455	ENSG00000086200	importin 11 [Source:HGNC Symbol;Acc:20628]	IPO11	2811745	protein_coding
2829416	0.710833	7.65236	4.65353	3.94429e-05	0.000104974	1.70186	ENSG00000113615	SEC24 family, member A (S. cerevisiae) [Source:HGNC Symbol;Acc:10703]	SEC24A	2829416	protein_coding
3928620	-0.555992	5.09841	-4.64815	4.01014e-05	0.000106483	1.68575	ENSG00000182591	keratin associated protein 11-1 [Source:HGNC Symbol;Acc:18922]	KRTAP11-1	3928620	protein_coding
2824483	0.577343	7.7496	4.64591	4.03788e-05	0.000107139	1.67904	ENSG00000047188	YTH domain containing 2 [Source:HGNC Symbol;Acc:24721]	YTHDC2	2824483	protein_coding
3931329	0.585837	8.0544	4.64563	4.04138e-05	0.000107216	1.67819	ENSG00000157538	Down syndrome critical region gene 3 [Source:HGNC Symbol;Acc:3044]	DSCR3	3931329	protein_coding
3874751	0.769567	10.278	4.63901	4.1246e-05	0.000109241	1.65836	ENSG00000171867	prion protein [Source:HGNC Symbol;Acc:9449]	PRNP	3874751	protein_coding
2823745	0.70844	8.51896	4.62961	4.24554e-05	0.000112072	1.63024	ENSG00000164209	solute carrier family 25, member 46 [Source:HGNC Symbol;Acc:25198]	SLC25A46	2823745	protein_coding
2835440	-0.49084	7.19309	-4.61954	4.37899e-05	0.000115109	1.60012	ENSG00000070814	Treacher Collins-Franceschetti syndrome 1 [Source:HGNC Symbol;Acc:11654]	TCOF1	2835440	protein_coding
3158642	-0.574106	6.85089	-4.61632	4.42245e-05	0.000116095	1.59051	ENSG00000160949	tonsoku-like, DNA repair protein [Source:HGNC Symbol;Acc:7801]	TONSL	3158642	protein_coding
3928590	-0.952607	4.98936	-4.61432	4.4497e-05	0.000116758	1.58454	ENSG00000187005	keratin associated protein 21-1 [Source:HGNC Symbol;Acc:18945]	KRTAP21-1	3928590	protein_coding
2833623	-0.609026	6.05172	-4.6069	4.55232e-05	0.000119097	1.56236	ENSG00000158497	histocompatibility (minor) HB-1 [Source:HGNC Symbol;Acc:29677]	HMHB1	2833623	protein_coding
3451708	0.713719	8.13303	4.60437	4.58786e-05	0.000119917	1.55479	ENSG00000151239	twinfilin, actin-binding protein, homolog 1 (Drosophila) [Source:HGNC Symbol;Acc:9620]	TWF1	3451708	protein_coding
2883609	0.659673	9.44335	4.59171	4.76964e-05	0.000124131	1.517	ENSG00000113282	clathrin interactor 1 [Source:HGNC Symbol;Acc:23186]	CLINT1	2883609	protein_coding
2815238	-0.711082	3.65982	-4.58941	4.80347e-05	0.000124882	1.51013	ENSG00000164325	transmembrane protein 174 [Source:HGNC Symbol;Acc:28187]	TMEM174	2815238	protein_coding
2828564	0.778565	8.46128	4.57684	4.99231e-05	0.000129312	1.47263	ENSG00000197536	chromosome 5 open reading frame 56 [Source:HGNC Symbol;Acc:33838]	C5orf56	2828564	protein_coding
3643347	-0.652976	7.51501	-4.57651	4.99743e-05	0.000129406	1.47163	ENSG00000103254	family with sequence similarity 173, member A [Source:HGNC Symbol;Acc:14152]	FAM173A	3643347	protein_coding
2840393	2.98867	8.34192	4.57438	5.0302e-05	0.000130178	1.46528	ENSG00000094755	gamma-aminobutyric acid (GABA) A receptor, pi [Source:HGNC Symbol;Acc:4089]	GABRP	2840393	receptor|protein_coding
3929705	-0.557138	3.95451	-4.57244	5.06019e-05	0.000130799	1.4595	ENSG00000177692	DnaJ (Hsp40) homolog, subfamily C, member 28 [Source:HGNC Symbol;Acc:1297]	DNAJC28	3929705	protein_coding
3928483	-0.739259	6.02355	-4.57039	5.09216e-05	0.000131509	1.45338	ENSG00000186980	keratin associated protein 23-1 [Source:HGNC Symbol;Acc:18928]	KRTAP23-1	3928483	protein_coding
3792273	-0.585547	3.98586	-4.56955	5.10522e-05	0.000131827	1.45088	ENSG00000081138	cadherin 7, type 2 [Source:HGNC Symbol;Acc:1766]	CDH7	3792273	protein_coding
2879509	0.710119	8.95393	4.56464	5.1827e-05	0.000133376	1.43624	ENSG00000145817	Yip1 domain family, member 5 [Source:HGNC Symbol;Acc:24877]	YIPF5	2879509	protein_coding
3921992	-1.88298	7.84126	-4.54269	5.54315e-05	0.000141716	1.37089	ENSG00000183844	family with sequence similarity 3, member B [Source:HGNC Symbol;Acc:1253]	FAM3B	3921992	protein_coding
2824089	-0.698397	8.26545	-4.52419	5.86603e-05	0.000149101	1.31587	ENSG00000238363	small nucleolar RNA, H/ACA box 13 [Source:HGNC Symbol;Acc:32601]	SNORA13	2824089	snoRNA
3697183	-0.56818	7.57043	-4.52132	5.91793e-05	0.000150289	1.30732	ENSG00000132613	metastasis suppressor 1-like [Source:HGNC Symbol;Acc:25094]	MTSS1L	3697183	protein_coding
3922369	-0.632356	5.27908	-4.51754	5.98663e-05	0.000151924	1.2961	ENSG00000177398	uromodulin-like 1 [Source:HGNC Symbol;Acc:12560]	UMODL1	3922369	protein_coding
2828520	-0.569995	7.1328	-4.50997	6.12687e-05	0.000155123	1.27361	ENSG00000197375	solute carrier family 22 (organic cation/carnitine transporter), member 5 [Source:HGNC Symbol;Acc:10969]	SLC22A5	2828520	protein_coding
2798586	-0.475138	7.39533	-4.50169	6.2839e-05	0.000158755	1.24903	ENSG00000063438	aryl-hydrocarbon receptor repressor [Source:HGNC Symbol;Acc:346]	AHRR	2798586	protein_coding
2873168	0.465041	7.07664	4.50003	6.31592e-05	0.000159403	1.24409	ENSG00000168944	centrosomal protein 120kDa [Source:HGNC Symbol;Acc:26690]	CEP120	2873168	protein_coding
3868160	-0.45138	8.08617	-4.4962	6.3902e-05	0.000161162	1.23274	ENSG00000204673	AKT1 substrate 1 (proline-rich) [Source:HGNC Symbol;Acc:28426]	AKT1S1	3868160	protein_coding
2817708	-0.419821	3.43285	-4.47416	6.83516e-05	0.000171152	1.16737	ENSG00000164299	spermatogenic leucine zipper 1 [Source:HGNC Symbol;Acc:30721]	SPZ1	2817708	transcription regulator|protein_coding
2878778	-0.401407	7.23914	-4.47132	6.89466e-05	0.000172494	1.15896	ENSG00000197948	FCH and double SH3 domains 1 [Source:HGNC Symbol;Acc:25463]	FCHSD1	2878778	protein_coding
3723627	-0.600673	6.0523	-4.46721	6.98166e-05	0.000174397	1.14679	ENSG00000120088	corticotropin releasing hormone receptor 1 [Source:HGNC Symbol;Acc:2357]	CRHR1	3723627	GPCR(Gs)|protein_coding
2886130	0.483458	8.33243	4.44466	7.47855e-05	0.000185579	1.08006	ENSG00000199035	microRNA 103a-1 [Source:HGNC Symbol;Acc:31490]	MIR103A1	2886130	miRNA
3158767	-0.546163	7.18014	-4.44457	7.48046e-05	0.000185587	1.07981	ENSG00000160957	RecQ protein-like 4 [Source:HGNC Symbol;Acc:9949]	RECQL4	3158767	processed_transcript|retained_intron
3933559	2.55738	9.46651	4.44024	7.57991e-05	0.00018777	1.067	ENSG00000160182	trefoil factor 1 [Source:HGNC Symbol;Acc:11755]	TFF1	3933559	protein_coding
3934573	-0.999643	7.10167	-4.43659	7.66462e-05	0.000189673	1.05621	ENSG00000215455	keratin associated protein 10-1 [Source:HGNC Symbol;Acc:22966]	KRTAP10-1	3934573	protein_coding
2809810	1.0932	6.31827	4.43002	7.81957e-05	0.000193126	1.03679	ENSG00000145649	granzyme A (granzyme 1, cytotoxic T-lymphocyte-associated serine esterase 3) [Source:HGNC Symbol;Acc:4708]	GZMA	2809810	protein_coding
3935016	-0.585698	7.22841	-4.42704	7.89073e-05	0.000194636	1.02801	ENSG00000173638	solute carrier family 19 (folate transporter), member 1 [Source:HGNC Symbol;Acc:10937]	SLC19A1	3935016	protein_coding
2556010	-0.692408	4.5838	-4.42422	7.95884e-05	0.000196041	1.01967	ENSG00000242412	diazepam binding inhibitor-like 5 pseudogene 2 [Source:HGNC Symbol;Acc:38518]	DBIL5P2	2556010	processed_transcript|transcribed_processed_pseudogene
3928538	-0.864121	6.39603	-4.42179	8.01797e-05	0.000197192	1.01249	ENSG00000186977	keratin associated protein 19-5 [Source:HGNC Symbol;Acc:18940]	KRTAP19-5	3928538	protein_coding
2832052	0.430831	7.86983	4.41658	8.14616e-05	0.000199784	0.997104	ENSG00000112855	histidyl-tRNA synthetase 2, mitochondrial (putative) [Source:HGNC Symbol;Acc:4817]	HARS2	2832052	protein_coding
2881165	-0.427199	4.79495	-4.41621	8.15521e-05	0.000199978	0.996027	ENSG00000164296	tigger transposable element derived 6 [Source:HGNC Symbol;Acc:18332]	TIGD6	2881165	transcription regulator|protein_coding
2834957	-0.554586	6.61561	-4.41275	8.24159e-05	0.000201673	0.985807	ENSG00000157510	actin filament associated protein 1-like 1 [Source:HGNC Symbol;Acc:26714]	AFAP1L1	2834957	protein_coding
2834025	-0.550115	5.43757	-4.40497	8.43894e-05	0.000205928	0.962859	ENSG00000091009	RNA binding motif protein 27 [Source:HGNC Symbol;Acc:29243]	RBM27	2834025	protein_coding
2866590	0.982627	7.91142	4.40245	8.50389e-05	0.000207426	0.955424	ENSG00000176018	LysM, putative peptidoglycan-binding, domain containing 3 [Source:HGNC Symbol;Acc:26969]	LYSMD3	2866590	protein_coding
3196034	-0.825056	5.07884	-4.40092	8.54336e-05	0.000208215	0.950934	ENSG00000183784	chromosome 9 open reading frame 66 [Source:HGNC Symbol;Acc:26436]	C9orf66	3196034	protein_coding
2838201	0.981176	6.69186	4.39669	8.6541e-05	0.000210533	0.938445	ENSG00000164611	pituitary tumor-transforming 1 [Source:HGNC Symbol;Acc:9690]	PTTG1	2838201	protein_coding
2877597	-0.687565	5.04589	-4.38774	8.89264e-05	0.000215797	0.912082	ENSG00000146006	leucine rich repeat transmembrane neuronal 2 [Source:HGNC Symbol;Acc:19409]	LRRTM2	2877597	protein_coding
2881860	-0.796039	7.64468	-4.38639	8.92904e-05	0.00021662	0.908122	ENSG00000198624	coiled-coil domain containing 69 [Source:HGNC Symbol;Acc:24487]	CCDC69	2881860	protein_coding
2843619	0.571664	9.90973	4.37857	9.14384e-05	0.000221402	0.885078	ENSG00000197451	heterogeneous nuclear ribonucleoprotein A/B [Source:HGNC Symbol;Acc:5034]	HNRNPAB	2843619	protein_coding
3273601	0.781928	6.83659	4.36635	9.48931e-05	0.000228882	0.849133	ENSG00000067064	isopentenyl-diphosphate delta isomerase 1 [Source:HGNC Symbol;Acc:5387]	IDI1	3273601	protein_coding
3476457	-0.522392	8.40516	-4.3549	9.82461e-05	0.000236028	0.815484	ENSG00000196498	nuclear receptor corepressor 2 [Source:HGNC Symbol;Acc:7673]	NCOR2	3476457	transcription regulator|receptor|protein_coding
3934162	-0.558891	5.90156	-4.34799	0.000100327	0.000240532	0.795178	ENSG00000185186	long intergenic non-protein coding RNA 313 [Source:HGNC Symbol;Acc:16416]	LINC00313	3934162	lincRNA
3498780	-0.67561	7.29755	-4.34698	0.000100634	0.000241204	0.792212	ENSG00000043355	Zic family member 2 [Source:HGNC Symbol;Acc:12873]	ZIC2	3498780	transcription regulator|protein_coding
2826295	0.69251	7.91629	4.3449	0.00010127	0.000242528	0.786114	ENSG00000205302	sorting nexin 2 [Source:HGNC Symbol;Acc:11173]	SNX2	2826295	protein_coding
2871821	0.641327	8.15347	4.32915	0.000106217	0.000253199	0.739914	ENSG00000134970	transmembrane emp24 protein transport domain containing 7 [Source:HGNC Symbol;Acc:24253]	TMED7	2871821	protein_coding
2810458	0.535439	8.53213	4.32871	0.00010636	0.000253471	0.738612	ENSG00000062194	GC-rich promoter binding protein 1 [Source:HGNC Symbol;Acc:29520]	GPBP1	2810458	transcription regulator|protein_coding
3920844	-0.620163	5.19958	-4.3192	0.000109465	0.000259951	0.710748	ENSG00000233316	Down syndrome critical region gene 10 (non-protein coding) [Source:HGNC Symbol;Acc:16302]	DSCR10	3920844	lincRNA
3926138	0.715214	6.54907	4.30674	0.000113671	0.00026881	0.674241	ENSG00000154642	chromosome 21 open reading frame 91 [Source:HGNC Symbol;Acc:16459]	C21orf91	3926138	protein_coding
2859601	0.964349	5.36126	4.30243	0.00011516	0.000271856	0.661637	ENSG00000049192	ADAM metallopeptidase with thrombospondin type 1 motif, 6 [Source:HGNC Symbol;Acc:222]	ADAMTS6	2859601	protein_coding
2806643	1.27812	7.42521	4.29236	0.00011872	0.000279282	0.632166	ENSG00000079215	solute carrier family 1 (glial high affinity glutamate transporter), member 3 [Source:HGNC Symbol;Acc:10941]	SLC1A3	2806643	protein_coding
2890660	1.23079	8.01209	4.28308	0.000122094	0.000286603	0.605047	ENSG00000131459	glutamine-fructose-6-phosphate transaminase 2 [Source:HGNC Symbol;Acc:4242]	GFPT2	2890660	protein_coding
2828323	-0.591552	4.78563	-4.27833	0.000123859	0.000290164	0.591155	ENSG00000164399	interleukin 3 (colony-stimulating factor, multiple) [Source:HGNC Symbol;Acc:6011]	IL3	2828323	protein_coding
2864449	0.620717	9.35009	4.26931	0.000127277	0.000297375	0.564822	ENSG00000164300	serine incorporator 5 [Source:HGNC Symbol;Acc:18825]	SERINC5	2864449	protein_coding
2813060	0.631757	8.14846	4.26845	0.000127607	0.000298028	0.562312	ENSG00000145675	phosphoinositide-3-kinase, regulatory subunit 1 (alpha) [Source:HGNC Symbol;Acc:8979]	PIK3R1	2813060	protein_coding
2831284	0.487567	8.2454	4.26465	0.000129076	0.000300898	0.551237	ENSG00000131508	ubiquitin-conjugating enzyme E2D 2 [Source:HGNC Symbol;Acc:12475]	UBE2D2	2831284	protein_coding
2862019	-0.551399	6.09279	-4.24767	0.000135857	0.000315028	0.501715	ENSG00000178175	zinc finger protein 366 [Source:HGNC Symbol;Acc:18316]	ZNF366	2862019	transcription regulator|protein_coding
2840789	-0.596218	6.91871	-4.23727	0.000140178	0.000324061	0.47144	ENSG00000156427	fibroblast growth factor 18 [Source:HGNC Symbol;Acc:3674]	FGF18	2840789	protein_coding
2820893	-0.583539	3.97072	-4.23662	0.000140452	0.000324567	0.469548	ENSG00000175449	Rieske (Fe-S) domain containing [Source:HGNC Symbol;Acc:29587]	RFESD	2820893	protein_coding
2831897	-0.345182	7.38514	-4.22603	0.000145004	0.00033403	0.43871	ENSG00000113119	transmembrane and coiled-coil domains 6 [Source:HGNC Symbol;Acc:28814]	TMCO6	2831897	protein_coding
2831567	-0.320435	9.42827	-4.18442	0.000164315	0.000373292	0.317893	ENSG00000185129	purine-rich element binding protein A [Source:HGNC Symbol;Acc:9701]	PURA	2831567	transcription regulator|protein_coding
2888341	-0.537148	7.44172	-4.18232	0.000165352	0.000375426	0.311818	ENSG00000146083	ring finger protein 44 [Source:HGNC Symbol;Acc:19180]	RNF44	2888341	protein_coding
3675266	-0.440454	8.27246	-4.16979	0.000171684	0.000388295	0.27552	ENSG00000161999	jumonji domain containing 8 [Source:HGNC Symbol;Acc:14148]	JMJD8	3675266	protein_coding
3915087	0.536095	7.7667	4.16079	0.000176375	0.000397876	0.249492	ENSG00000155313	ubiquitin specific peptidase 25 [Source:HGNC Symbol;Acc:12624]	USP25	3915087	protein_coding
3917155	0.599535	7.44906	4.15777	0.000177978	0.000401131	0.240757	ENSG00000156256	ubiquitin specific peptidase 16 [Source:HGNC Symbol;Acc:12614]	USP16	3917155	transcription regulator|protein_coding
3131916	0.562719	8.65613	4.15195	0.000181111	0.000407302	0.223911	ENSG00000147548	Wolf-Hirschhorn syndrome candidate 1-like 1 [Source:HGNC Symbol;Acc:12767]	WHSC1L1	3131916	transcription regulator|protein_coding
3522914	-0.629442	6.70622	-4.14816	0.000183175	0.000411468	0.212973	ENSG00000139800	Zic family member 5 [Source:HGNC Symbol;Acc:20322]	ZIC5	3522914	protein_coding
2830465	-0.54087	4.12357	-4.145	0.000184915	0.000414899	0.203844	ENSG00000120729	myotilin [Source:HGNC Symbol;Acc:12399]	MYOT	2830465	protein_coding
2884658	0.618936	7.7343	4.13607	0.000189924	0.000425375	0.17805	ENSG00000164609	SLU7 splicing factor homolog (S. cerevisiae) [Source:HGNC Symbol;Acc:16939]	SLU7	2884658	splicing regulator|protein_coding
3928605	-0.859382	4.81388	-4.13314	0.000191591	0.000428506	0.169617	ENSG00000184586	keratin associated protein 7-1 (gene/pseudogene) [Source:HGNC Symbol;Acc:18934]	KRTAP7-1	3928605	processed_transcript
3928545	-0.579599	3.70426	-4.13074	0.000192972	0.000431376	0.162682	ENSG00000186925	keratin associated protein 19-6 [Source:HGNC Symbol;Acc:18941]	KRTAP19-6	3928545	protein_coding
2800026	-0.856815	6.83343	-4.12651	0.000195429	0.000436477	0.150478	ENSG00000145536	ADAM metallopeptidase with thrombospondin type 1 motif, 16 [Source:HGNC Symbol;Acc:17108]	ADAMTS16	2800026	protein_coding
3934729	0.880774	8.86965	4.12582	0.000195833	0.000437268	0.148485	ENSG00000160255	integrin, beta 2 (complement component 3 receptor 3 and 4 subunit) [Source:HGNC Symbol;Acc:6155]	ITGB2	3934729	protein_coding
2831932	0.497663	8.61444	4.1183	0.000200281	0.000445814	0.126815	ENSG00000113141	IK cytokine, down-regulator of HLA II [Source:HGNC Symbol;Acc:5958]	IK	2831932	protein_coding
2864118	-0.548997	4.90726	-4.11236	0.000203865	0.000452895	0.109707	ENSG00000132837	dimethylglycine dehydrogenase [Source:HGNC Symbol;Acc:24475]	DMGDH	2864118	protein_coding
2877231	-0.681616	4.29223	-4.10756	0.000206805	0.000458614	0.0958928	ENSG00000112981	non-metastatic cells 5, protein expressed in (nucleoside-diphosphate kinase) [Source:HGNC Symbol;Acc:7853]	NME5	2877231	protein_coding
2882747	-0.666845	5.55953	-4.10624	0.000207624	0.000460372	0.0920808	ENSG00000113196	heart and neural crest derivatives expressed 1 [Source:HGNC Symbol;Acc:4807]	HAND1	2882747	transcription regulator|protein_coding
2823797	-0.481373	4.2094	-4.10563	0.000208	0.000461088	0.0903368	ENSG00000145777	thymic stromal lymphopoietin [Source:HGNC Symbol;Acc:30743]	TSLP	2823797	protein_coding
2834863	0.868409	7.36721	4.09872	0.000212334	0.000469213	0.0704471	ENSG00000173210	actin binding LIM protein family, member 3 [Source:HGNC Symbol;Acc:29132]	ABLIM3	2834863	protein_coding
2827865	0.73625	6.55427	4.09625	0.000213906	0.000472447	0.0633373	ENSG00000198108	chondroitin sulfate synthase 3 [Source:HGNC Symbol;Acc:24293]	CHSY3	2827865	protein_coding
2829171	-0.528595	7.36282	-4.09361	0.000215595	0.00047564	0.0557494	ENSG00000081059	transcription factor 7 (T-cell specific, HMG-box) [Source:HGNC Symbol;Acc:11639]	TCF7	2829171	transcription regulator|protein_coding
2841802	-0.795108	5.53948	-4.0871	0.000219819	0.000484043	0.0370447	ENSG00000170091	Neuron-specific protein family member 2 [Source:UniProtKB/Swiss-Prot;Acc:Q9Y328]	HMP19	2841802	protein_coding
2798915	0.793217	5.73996	4.08076	0.000224013	0.00049229	0.018823	ENSG00000071539	thyroid hormone receptor interactor 13 [Source:HGNC Symbol;Acc:12307]	TRIP13	2798915	protein_coding
2862716	0.602019	6.97264	4.07464	0.000228137	0.000500661	0.00124131	ENSG00000164347	G elongation factor, mitochondrial 2 [Source:HGNC Symbol;Acc:29682]	GFM2	2862716	protein_coding
2863049	0.63153	6.9596	4.06677	0.000233539	0.000511668	-0.0213166	ENSG00000152359	POC5 centriolar protein homolog (Chlamydomonas) [Source:HGNC Symbol;Acc:26658]	POC5	2863049	protein_coding
2832363	-0.620109	6.47324	-4.06004	0.000238263	0.000520603	-0.0406153	ENSG00000255622	protocadherin beta 17 pseudogene [Source:HGNC Symbol;Acc:14547]	PCDHB17	2832363	protein_coding
3268548	-0.411667	5.13664	-4.05694	0.000240473	0.000524778	-0.0495105	ENSG00000179988	phosphoseryl-tRNA kinase [Source:HGNC Symbol;Acc:28578]	PSTK	3268548	protein_coding
2821347	1.6373	7.01869	4.05572	0.000241344	0.000526415	-0.0529922	ENSG00000164308	endoplasmic reticulum aminopeptidase 2 [Source:HGNC Symbol;Acc:29499]	ERAP2	2821347	protein_coding
2863637	-0.561579	6.91262	-4.04381	0.000250039	0.000543757	-0.0870897	ENSG00000171530	tubulin folding cofactor A [Source:HGNC Symbol;Acc:11579]	TBCA	2863637	protein_coding
3231835	-0.726351	4.70246	-4.0409	0.000252211	0.000547912	-0.0954204	ENSG00000232656	IDI2 antisense RNA 1 (non-protein coding) [Source:HGNC Symbol;Acc:30885]	IDI2-AS1	3231835	antisense
3928549	-0.753289	5.41052	-4.03204	0.00025894	0.000560956	-0.120778	ENSG00000244362	keratin associated protein 19-7 [Source:HGNC Symbol;Acc:18942]	KRTAP19-7	3928549	protein_coding
3919785	0.805723	7.81593	4.02867	0.000261535	0.000566158	-0.130381	ENSG00000159228	carbonyl reductase 1 [Source:HGNC Symbol;Acc:1548]	CBR1	3919785	protein_coding
2849469	0.56245	8.56497	4.01273	0.000274202	0.000591316	-0.175918	ENSG00000154122	ankylosis, progressive homolog (mouse) [Source:HGNC Symbol;Acc:15492]	ANKH	2849469	protein_coding
2881187	0.699638	8.41542	4.00204	0.000283026	0.000608398	-0.206403	ENSG00000182578	colony stimulating factor 1 receptor [Source:HGNC Symbol;Acc:2433]	CSF1R	2881187	kinase|receptor|protein_coding
2829624	-0.495235	5.04506	-3.98735	0.0002956	0.000632481	-0.248231	ENSG00000152705	cation channel, sperm associated 3 [Source:HGNC Symbol;Acc:20819]	CATSPER3	2829624	protein_coding
2880830	-0.537879	5.87978	-3.98438	0.000298204	0.000637428	-0.256666	ENSG00000127743	interleukin 17B [Source:HGNC Symbol;Acc:5982]	IL17B	2880830	protein_coding
2843579	-0.360653	7.88076	-3.98329	0.000299168	0.000639333	-0.259771	ENSG00000145916	required for meiotic nuclear division 5 homolog B (S. cerevisiae) [Source:HGNC Symbol;Acc:26181]	RMND5B	2843579	protein_coding
2843882	-0.472841	5.81354	-3.98284	0.000299568	0.000640112	-0.261059	ENSG00000178187	zinc finger protein 454 [Source:HGNC Symbol;Acc:21200]	ZNF454	2843882	transcription regulator|protein_coding
2847292	0.435192	8.66195	3.97701	0.000304775	0.000650444	-0.277634	ENSG00000037474	NOP2/Sun domain family, member 2 [Source:HGNC Symbol;Acc:25994]	NSUN2	2847292	protein_coding
3643281	-0.632935	6.7014	-3.97555	0.000306096	0.000653104	-0.281794	ENSG00000103269	rhomboid, veinlet-like 1 (Drosophila) [Source:HGNC Symbol;Acc:10007]	RHBDL1	3643281	protein_coding
2817053	0.784002	8.64414	3.96884	0.000312221	0.000664765	-0.300849	ENSG00000085365	secretory carrier membrane protein 1 [Source:HGNC Symbol;Acc:10563]	SCAMP1	2817053	processed_transcript|antisense
2853293	-0.493201	4.26486	-3.96422	0.000316513	0.0006732	-0.313977	ENSG00000145626	UDP glycosyltransferase 3 family, polypeptide A1 [Source:HGNC Symbol;Acc:26625]	UGT3A1	2853293	protein_coding
2813481	0.631186	6.6341	3.96096	0.000319569	0.000678959	-0.323218	ENSG00000134058	cyclin-dependent kinase 7 [Source:HGNC Symbol;Acc:1778]	CDK7	2813481	transcription regulator|kinase|protein_coding
3929325	0.409282	6.91115	3.96049	0.000320018	0.000679747	-0.324565	ENSG00000159082	synaptojanin 1 [Source:HGNC Symbol;Acc:11503]	SYNJ1	3929325	protein_coding
3775842	0.904695	7.62869	3.95941	0.000321034	0.000681824	-0.327615	ENSG00000176890	thymidylate synthetase [Source:HGNC Symbol;Acc:12441]	TYMS	3775842	protein_coding
2835213	-0.520996	7.00502	-3.95538	0.000324875	0.000689063	-0.33905	ENSG00000155846	peroxisome proliferator-activated receptor gamma, coactivator 1 beta [Source:HGNC Symbol;Acc:30022]	PPARGC1B	2835213	transcription regulator|protein_coding
3272148	-0.723979	5.16712	-3.94637	0.000333632	0.000706012	-0.364617	ENSG00000180066	chromosome 10 open reading frame 91 [Source:HGNC Symbol;Acc:27275]	C10orf91	3272148	protein_coding
2890741	-0.874315	7.03873	-3.93735	0.00034262	0.000723198	-0.390166	ENSG00000161055	secretoglobin, family 3A, member 1 [Source:HGNC Symbol;Acc:18384]	SCGB3A1	2890741	protein_coding
2827156	0.418086	6.97496	3.92104	0.000359474	0.000755409	-0.436305	ENSG00000164902	phosphorylated adaptor for RNA export [Source:HGNC Symbol;Acc:10241]	PHAX	2827156	protein_coding
3928551	-0.786706	5.97615	-3.91261	0.0003685	0.000772062	-0.460124	ENSG00000186930	keratin associated protein 6-2 [Source:HGNC Symbol;Acc:18932]	KRTAP6-2	3928551	protein_coding
2832467	-0.72126	7.05839	-3.90728	0.00037432	0.000783147	-0.475175	ENSG00000146001	protocadherin beta 18 pseudogene [Source:HGNC Symbol;Acc:14548]	PCDHB18	2832467	transcribed_unprocessed_pseudogene
2835021	-0.387746	8.01207	-3.90727	0.000374327	0.000783147	-0.475192	ENSG00000145882	prenylcysteine oxidase 1 like [Source:HGNC Symbol;Acc:28477]	PCYOX1L	2835021	protein_coding
3606682	-0.536323	4.24431	-3.89852	0.000384074	0.000801434	-0.499874	ENSG00000166748	ATP/GTP binding protein-like 1 [Source:HGNC Symbol;Acc:26504]	AGBL1	3606682	protein_coding
2857131	0.582412	7.54552	3.89754	0.000385181	0.000803529	-0.502637	ENSG00000067248	DEAH (Asp-Glu-Ala-His) box polypeptide 29 [Source:HGNC Symbol;Acc:15815]	DHX29	2857131	protein_coding
2746024	0.813256	8.10664	3.89086	0.000392813	0.000818305	-0.521473	ENSG00000164163	ATP-binding cassette, sub-family E (OABP), member 1 [Source:HGNC Symbol;Acc:69]	ABCE1	2746024	protein_coding
2887048	0.52708	7.89502	3.85761	0.00043301	0.000892917	-0.614961	ENSG00000072786	serine/threonine kinase 10 [Source:HGNC Symbol;Acc:11388]	STK10	2887048	kinase|protein_coding
2824872	0.579394	7.97613	3.84129	0.000454188	0.000933734	-0.660755	ENSG00000177879	adaptor-related protein complex 3, sigma 1 subunit [Source:HGNC Symbol;Acc:2013]	AP3S1	2824872	protein_coding
2854092	-0.985487	7.31793	-3.83934	0.000456778	0.000938618	-0.666207	ENSG00000113594	leukemia inhibitory factor receptor alpha [Source:HGNC Symbol;Acc:6597]	LIFR	2854092	receptor|protein_coding
2839671	0.601332	8.73662	3.83561	0.000461779	0.000948004	-0.676644	ENSG00000113643	arginyl-tRNA synthetase [Source:HGNC Symbol;Acc:9870]	RARS	2839671	protein_coding
2838116	-0.61066	6.42499	-3.82974	0.000469763	0.000963267	-0.693078	ENSG00000170231	fatty acid binding protein 6, ileal [Source:HGNC Symbol;Acc:3561]	FABP6	2838116	protein_coding
2858592	0.984233	6.07456	3.82051	0.000482595	0.000986925	-0.718907	ENSG00000035499	DEP domain containing 1B [Source:HGNC Symbol;Acc:24902]	DEPDC1B	2858592	protein_coding
2840238	-0.448849	4.45664	-3.81901	0.000484706	0.000990778	-0.723089	ENSG00000234511	chromosome 5 open reading frame 58 [Source:HGNC Symbol;Acc:37272]	C5orf58	2840238	protein_coding
2855578	0.666139	6.35688	3.79788	0.000515492	0.00104796	-0.782082	ENSG00000151881	chromosome 5 open reading frame 28 [Source:HGNC Symbol;Acc:26139]	C5orf28	2855578	protein_coding
2813364	0.650929	7.56884	3.79557	0.000518964	0.00105453	-0.788512	ENSG00000145740	solute carrier family 30 (zinc transporter), member 5 [Source:HGNC Symbol;Acc:19089]	SLC30A5	2813364	protein_coding
2830010	0.520352	8.07309	3.79541	0.000519213	0.00105492	-0.788971	ENSG00000113658	SMAD family member 5 [Source:HGNC Symbol;Acc:6771]	SMAD5	2830010	transcription regulator|protein_coding
2805176	0.636223	7.18278	3.7934	0.000522257	0.00106012	-0.794569	ENSG00000082213	chromosome 5 open reading frame 22 [Source:HGNC Symbol;Acc:25639]	C5orf22	2805176	protein_coding
2879028	0.40563	6.73761	3.78887	0.000529192	0.00107258	-0.807201	ENSG00000113552	glucosamine-6-phosphate deaminase 1 [Source:HGNC Symbol;Acc:4417]	GNPDA1	2879028	protein_coding
3922333	-0.644686	3.95842	-3.78154	0.000540582	0.00109402	-0.82759	ENSG00000237232	ZNF295 antisense RNA 1 (non-protein coding) [Source:HGNC Symbol;Acc:23130]	ZNF295-AS1	3922333	lincRNA
3917555	-0.609705	5.8932	-3.7677	0.000562754	0.00113431	-0.866067	ENSG00000186971	keratin associated protein 13-4 [Source:HGNC Symbol;Acc:18926]	KRTAP13-4	3917555	protein_coding
3934867	-0.329232	7.10747	-3.76068	0.000574338	0.001155	-0.885565	ENSG00000186866	protein O-fucosyltransferase 2 [Source:HGNC Symbol;Acc:14683]	POFUT2	3934867	protein_coding
2891015	-0.658674	6.01262	-3.7503	0.000591888	0.00118771	-0.914361	ENSG00000146054	tripartite motif containing 7 [Source:HGNC Symbol;Acc:16278]	TRIM7	2891015	protein_coding
2819747	-0.641946	6.41162	-3.7386	0.00061229	0.0012257	-0.946774	ENSG00000113356	polymerase (RNA) III (DNA directed) polypeptide G (32kD) [Source:HGNC Symbol;Acc:30075]	POLR3G	2819747	protein_coding
2855501	0.866984	8.02136	3.73342	0.00062154	0.00124195	-0.961111	ENSG00000112972	3-hydroxy-3-methylglutaryl-CoA synthase 1 (soluble) [Source:HGNC Symbol;Acc:5007]	HMGCS1	2855501	protein_coding
3927949	0.528597	7.38359	3.72429	0.000638182	0.00127114	-0.986373	ENSG00000198862	listerin E3 ubiquitin protein ligase 1 [Source:HGNC Symbol;Acc:13082]	LTN1	3927949	protein_coding
2854445	0.716858	9.42187	3.72365	0.000639366	0.00127307	-0.988145	ENSG00000153071	disabled homolog 2, mitogen-responsive phosphoprotein (Drosophila) [Source:HGNC Symbol;Acc:2662]	DAB2	2854445	protein_coding
3921391	0.599503	8.07117	3.71955	0.000646982	0.00128706	-0.999463	ENSG00000182093	tryptophan rich basic protein [Source:HGNC Symbol;Acc:12790]	WRB	3921391	protein_coding
2828356	-0.492514	5.18287	-3.71337	0.000658633	0.00130712	-1.01652	ENSG00000164400	colony stimulating factor 2 (granulocyte-macrophage) [Source:HGNC Symbol;Acc:2434]	CSF2	2828356	protein_coding
2877171	0.465933	7.39843	3.71339	0.000658596	0.00130712	-1.01647	ENSG00000031003	family with sequence similarity 13, member B [Source:HGNC Symbol;Acc:1335]	FAM13B	2877171	protein_coding
2844987	-0.500172	6.18794	-3.71326	0.000658851	0.00130741	-1.01684	ENSG00000182613	olfactory receptor, family 2, subfamily V, member 2 [Source:HGNC Symbol;Acc:15341]	OR2V2	2844987	GPCR(oderant)|protein_coding
2806517	0.532728	7.33221	3.70325	0.00067816	0.00134072	-1.04444	ENSG00000145604	S-phase kinase-associated protein 2 (p45) [Source:HGNC Symbol;Acc:10901]	SKP2	2806517	protein_coding
2817291	-0.459043	6.97608	-3.69785	0.000688819	0.0013598	-1.05934	ENSG00000152409	junction mediating and regulatory protein, p53 cofactor [Source:HGNC Symbol;Acc:28916]	JMY	2817291	protein_coding
2877508	0.429566	9.22343	3.69435	0.000695791	0.00137263	-1.06896	ENSG00000206989	small nucleolar RNA, C/D box 63 [Source:HGNC Symbol;Acc:10220]	SNORD63	2877508	snoRNA
3675369	-0.377089	6.86916	-3.69076	0.000703027	0.0013855	-1.07884	ENSG00000103245	nuclear prelamin A recognition factor-like [Source:HGNC Symbol;Acc:14179]	NARFL	3675369	protein_coding
2806376	-0.57651	4.55286	-3.68912	0.000706375	0.00139148	-1.08338	ENSG00000152582	sperm flagellar 2 [Source:HGNC Symbol;Acc:26293]	SPEF2	2806376	protein_coding
3230141	-0.397805	7.97402	-3.6885	0.000707622	0.00139378	-1.08506	ENSG00000148400	notch 1 [Source:HGNC Symbol;Acc:7881]	NOTCH1	3230141	transcription regulator|protein_coding
2836738	-0.398181	9.56284	-3.68458	0.000715669	0.00140788	-1.09586	ENSG00000155506	La ribonucleoprotein domain family, member 1 [Source:HGNC Symbol;Acc:29531]	LARP1	2836738	protein_coding
2869124	-0.558929	3.49583	-3.67673	0.000732021	0.00143828	-1.11743	ENSG00000205359	solute carrier organic anion transporter family, member 6A1 [Source:HGNC Symbol;Acc:23613]	SLCO6A1	2869124	protein_coding
3914771	-0.510247	3.79853	-3.67031	0.000745675	0.00146232	-1.13507	ENSG00000185272	RNA binding motif protein 11 [Source:HGNC Symbol;Acc:9897]	RBM11	3914771	protein_coding
3643196	-0.481546	7.11169	-3.66861	0.000749325	0.00146915	-1.13973	ENSG00000161996	WD repeat domain 90 [Source:HGNC Symbol;Acc:26960]	WDR90	3643196	protein_coding
2842860	-0.331672	7.12164	-3.65653	0.000775793	0.00151545	-1.17286	ENSG00000113761	zinc finger protein 346 [Source:HGNC Symbol;Acc:16403]	ZNF346	2842860	protein_coding
2805786	0.540625	8.65218	3.64625	0.000799031	0.00155555	-1.20101	ENSG00000113407	threonyl-tRNA synthetase [Source:HGNC Symbol;Acc:11572]	TARS	2805786	protein_coding
2816030	0.528052	7.25031	3.62447	0.000850484	0.00164594	-1.26052	ENSG00000122008	polymerase (DNA directed) kappa [Source:HGNC Symbol;Acc:9183]	POLK	2816030	protein_coding
3933625	-0.593327	4.39446	-3.62172	0.00085721	0.00165804	-1.26803	ENSG00000160188	radial spoke head 1 homolog (Chlamydomonas) [Source:HGNC Symbol;Acc:12371]	RSPH1	3933625	protein_coding
3643297	-0.432115	8.12813	-3.59837	0.000916394	0.00175951	-1.33165	ENSG00000103266	STIP1 homology and U-box containing protein 1, E3 ubiquitin protein ligase [Source:HGNC Symbol;Acc:11427]	STUB1	3643297	protein_coding
2814756	0.815049	8.17586	3.58042	0.000964518	0.00184242	-1.38039	ENSG00000131711	microtubule-associated protein 1B [Source:HGNC Symbol;Acc:6836]	MAP1B	2814756	protein_coding
3815014	0.402217	9.43257	3.57661	0.000975059	0.00186114	-1.39074	ENSG00000172270	basigin (Ok blood group) [Source:HGNC Symbol;Acc:1116]	BSG	3815014	protein_coding
2826058	-0.57689	3.5917	-3.57354	0.000983614	0.00187624	-1.39905	ENSG00000181867	ferritin mitochondrial [Source:HGNC Symbol;Acc:17345]	FTMT	2826058	protein_coding
2870397	0.513742	10.1208	3.57014	0.000993184	0.00189223	-1.40827	ENSG00000198961	praja ring finger 2 [Source:HGNC Symbol;Acc:17481]	PJA2	2870397	protein_coding
2838656	0.802791	4.65953	3.55468	0.00103782	0.00196998	-1.45009	ENSG00000072571	hyaluronan-mediated motility receptor (RHAMM) [Source:HGNC Symbol;Acc:5012]	HMMR	2838656	protein_coding
3042994	-0.593432	7.38776	-3.55458	0.00103811	0.00197033	-1.45036	ENSG00000106031	homeobox A13 [Source:HGNC Symbol;Acc:5102]	HOXA13	3042994	transcription regulator|protein_coding
3014159	-0.492609	8.15357	-3.54512	0.0010664	0.00202052	-1.47594	ENSG00000164715	lemur tyrosine kinase 2 [Source:HGNC Symbol;Acc:17880]	LMTK2	3014159	kinase|protein_coding
2881521	0.374659	8.13973	3.54125	0.00107816	0.0020406	-1.48637	ENSG00000086589	RNA binding motif protein 22 [Source:HGNC Symbol;Acc:25503]	RBM22	2881521	splicing regulator|protein_coding
2877257	-0.391162	6.45742	-3.53448	0.00109906	0.00207568	-1.50463	ENSG00000112983	bromodomain containing 8 [Source:HGNC Symbol;Acc:19874]	BRD8	2877257	transcription regulator|protein_coding
3932323	-0.399553	3.82863	-3.5272	0.00112198	0.0021153	-1.52424	ENSG00000157578	Leber congenital amaurosis 5-like [Source:HGNC Symbol;Acc:1255]	LCA5L	3932323	protein_coding
3783529	0.983386	9.25104	3.52447	0.00113069	0.0021299	-1.53159	ENSG00000046604	desmoglein 2 [Source:HGNC Symbol;Acc:3049]	DSG2	3783529	protein_coding
2806231	0.472456	7.40544	3.51487	0.00116186	0.00218415	-1.55743	ENSG00000113460	BRX1, biogenesis of ribosomes, homolog (S. cerevisiae) [Source:HGNC Symbol;Acc:24170]	BRIX1	2806231	protein_coding
2872047	-0.983271	7.57121	-3.508	0.00118462	0.00222108	-1.57587	ENSG00000092421	sema domain, transmembrane domain (TM), and cytoplasmic domain, (semaphorin) 6A [Source:HGNC Symbol;Acc:10738]	SEMA6A	2872047	protein_coding
2826343	0.435573	6.70655	3.49686	0.00122253	0.00228693	-1.60579	ENSG00000064652	sorting nexin 24 [Source:HGNC Symbol;Acc:21533]	SNX24	2826343	protein_coding
3923764	-0.480032	5.83893	-3.48412	0.00126726	0.00236556	-1.6399	ENSG00000160233	leucine rich repeat containing 3 [Source:HGNC Symbol;Acc:14965]	LRRC3	3923764	protein_coding
3918098	-0.476171	6.9295	-3.47633	0.0012954	0.00241294	-1.66074	ENSG00000256073	chromosome 21 open reading frame 119 [Source:HGNC Symbol;Acc:23128]	C21orf119	3918098	protein_coding
2854915	-1.86181	6.93588	-3.47261	0.00130903	0.00243704	-1.67068	ENSG00000039537	complement component 6 [Source:HGNC Symbol;Acc:1339]	C6	2854915	receptor|protein_coding
3923537	-0.356901	8.10882	-3.46979	0.00131948	0.00245491	-1.67822	ENSG00000160221	chromosome 21 open reading frame 33 [Source:HGNC Symbol;Acc:1273]	C21orf33	3923537	protein_coding
3935300	-0.393303	7.35295	-3.4636	0.00134265	0.00249538	-1.69473	ENSG00000160294	minichromosome maintenance complex component 3 associated protein [Source:HGNC Symbol;Acc:6946]	MCM3AP	3935300	protein_coding
3934912	-0.551599	5.86954	-3.45183	0.00138781	0.00257358	-1.72611	ENSG00000184274	long intergenic non-protein coding RNA 315 [Source:HGNC Symbol;Acc:16621]	LINC00315	3934912	lincRNA
2884845	-0.561118	4.8815	-3.44502	0.0014146	0.00261856	-1.74424	ENSG00000145864	gamma-aminobutyric acid (GABA) A receptor, beta 2 [Source:HGNC Symbol;Acc:4082]	GABRB2	2884845	receptor|protein_coding
2847264	0.433321	7.31943	3.42931	0.00147831	0.00272441	-1.78599	ENSG00000133398	mediator complex subunit 10 [Source:HGNC Symbol;Acc:28760]	MED10	2847264	transcription regulator|protein_coding
2818079	0.339533	6.97131	3.41601	0.00153443	0.00282189	-1.82128	ENSG00000131732	zinc finger, CCHC domain containing 9 [Source:HGNC Symbol;Acc:25424]	ZCCHC9	2818079	protein_coding
2878368	-0.379317	7.72338	-3.40034	0.00160312	0.00293805	-1.86274	ENSG00000113108	amyloid beta (A4) precursor protein-binding, family B, member 3 [Source:HGNC Symbol;Acc:20708]	APBB3	2878368	transcription regulator|protein_coding
2856995	0.842469	5.6858	3.39947	0.00160698	0.0029442	-1.86502	ENSG00000164283	endothelial cell-specific molecule 1 [Source:HGNC Symbol;Acc:3466]	ESM1	2856995	protein_coding
2831209	0.412307	9.24094	3.39785	0.00161431	0.00295701	-1.86933	ENSG00000120727	poly(A) binding protein interacting protein 2 [Source:HGNC Symbol;Acc:17970]	PAIP2	2831209	protein_coding
3928387	-0.452474	3.56855	-3.38425	0.00167669	0.00306136	-1.9052	ENSG00000156282	claudin 17 [Source:HGNC Symbol;Acc:2038]	CLDN17	3928387	protein_coding
2878662	0.433439	8.90731	3.37491	0.00172087	0.003135	-1.92981	ENSG00000131504	diaphanous homolog 1 (Drosophila) [Source:HGNC Symbol;Acc:2876]	DIAPH1	2878662	protein_coding
2835006	0.521152	8.21139	3.37459	0.00172242	0.00313733	-1.93066	ENSG00000164284	GrpE-like 2, mitochondrial (E. coli) [Source:HGNC Symbol;Acc:21060]	GRPEL2	2835006	protein_coding
2814154	-0.417999	5.87587	-3.36782	0.00175515	0.00319065	-1.94846	ENSG00000205572	small EDRK-rich factor 1B (centromeric) [Source:HGNC Symbol;Acc:10756]	SERF1B	2814154	protein_coding
3928477	-0.522837	3.83041	-3.35387	0.00182455	0.00330448	-1.98511	ENSG00000197683	keratin associated protein 26-1 [Source:HGNC Symbol;Acc:33760]	KRTAP26-1	3928477	protein_coding
2840270	-0.568731	5.56382	-3.33443	0.00192558	0.00347167	-2.03603	ENSG00000182132	Kv channel interacting protein 1 [Source:HGNC Symbol;Acc:15521]	KCNIP1	2840270	protein_coding
3921599	-0.720571	5.97736	-3.32492	0.00197697	0.00355663	-2.06089	ENSG00000183036	Purkinje cell protein 4 [Source:HGNC Symbol;Acc:8742]	PCP4	3921599	protein_coding
2871801	0.471311	8.27298	3.30795	0.00207186	0.00370871	-2.10514	ENSG00000145780	fem-1 homolog c (C. elegans) [Source:HGNC Symbol;Acc:16933]	FEM1C	2871801	protein_coding
2859494	0.597611	6.54326	3.29772	0.00213115	0.00380941	-2.13175	ENSG00000153006	SREK1-interacting protein 1 [Source:HGNC Symbol;Acc:26716]	SREK1IP1	2859494	splicing regulator|protein_coding
2891092	-0.409751	7.31546	-3.2904	0.00217458	0.00387476	-2.15077	ENSG00000183718	tripartite motif containing 52 [Source:HGNC Symbol;Acc:19024]	TRIM52	2891092	protein_coding
2857488	-0.406029	4.33701	-3.2778	0.00225129	0.00399844	-2.18345	ENSG00000164512	ankyrin repeat domain 55 [Source:HGNC Symbol;Acc:25681]	ANKRD55	2857488	protein_coding
2859775	0.433686	6.38933	3.27744	0.00225353	0.00400098	-2.18439	ENSG00000197860	small glutamine-rich tetratricopeptide repeat (TPR)-containing, beta [Source:HGNC Symbol;Acc:23567]	SGTB	2859775	protein_coding
2742224	0.560571	8.96105	3.26477	0.00233334	0.00413327	-2.21718	ENSG00000164056	sprouty homolog 1, antagonist of FGF signaling (Drosophila) [Source:HGNC Symbol;Acc:11269]	SPRY1	2742224	protein_coding
3923982	-0.413903	7.38203	-3.23004	0.00256618	0.00450431	-2.30671	ENSG00000160256	family with sequence similarity 207, member A [Source:HGNC Symbol;Acc:15811]	FAM207A	3923982	protein_coding
3960930	-0.449864	8.36748	-3.2228	0.00261741	0.00458367	-2.3253	ENSG00000183741	chromobox homolog 6 [Source:HGNC Symbol;Acc:1556]	CBX6	3960930	protein_coding
2827388	0.451228	9.27624	3.21587	0.00266737	0.00466185	-2.34308	ENSG00000164244	proline-rich coiled-coil 1 [Source:HGNC Symbol;Acc:28164]	PRRC1	2827388	protein_coding
2805078	0.777351	7.34791	3.211	0.002703	0.00471848	-2.35555	ENSG00000113361	cadherin 6, type 2, K-cadherin (fetal kidney) [Source:HGNC Symbol;Acc:1765]	CDH6	2805078	protein_coding
2338625	-0.84223	6.74828	-3.21081	0.00270442	0.00472036	-2.35605	ENSG00000134709	hook homolog 1 (Drosophila) [Source:HGNC Symbol;Acc:19884]	HOOK1	2338625	protein_coding
3917563	-0.639582	4.60421	-3.2067	0.00273488	0.00476795	-2.36657	ENSG00000186970	keratin associated protein 15-1 [Source:HGNC Symbol;Acc:18927]	KRTAP15-1	3917563	protein_coding
3933131	-0.54822	5.73445	-3.20547	0.00274402	0.00478198	-2.36971	ENSG00000236384	long intergenic non-protein coding RNA 479 [Source:HGNC Symbol;Acc:19727]	LINC00479	3933131	processed_transcript
2876543	-0.473048	5.36362	-3.1736	0.00299228	0.00518318	-2.45105	ENSG00000251380	chromosome 5 open reading frame 20 [Source:HGNC Symbol;Acc:24459]	C5orf20	2876543	protein_coding
2814527	0.37039	7.86052	3.17305	0.00299667	0.00518925	-2.45242	ENSG00000145734	B double prime 1, subunit of RNA polymerase III transcription initiation factor IIIB [Source:HGNC Symbol;Acc:13652]	BDP1	2814527	transcription regulator|protein_coding
2888304	0.69625	9.69898	3.16504	0.00306245	0.00529531	-2.4728	ENSG00000175416	clathrin, light chain B [Source:HGNC Symbol;Acc:2091]	CLTB	2888304	protein_coding
2868044	-1.1685	6.37374	-3.16082	0.00309765	0.00534985	-2.48352	ENSG00000175426	proprotein convertase subtilisin/kexin type 1 [Source:HGNC Symbol;Acc:8743]	PCSK1	2868044	protein_coding
2829905	-0.43149	3.95253	-3.14568	0.00322702	0.00555576	-2.52189	ENSG00000164616	F-box and leucine-rich repeat protein 21 (gene/pseudogene) [Source:HGNC Symbol;Acc:13600]	FBXL21	2829905	polymorphic_pseudogene|processed_transcript|retained_intron
2829905	-0.43149	3.95253	-3.14568	0.00322702	0.00555576	-2.52189	ENSG00000164616	F-box and leucine-rich repeat protein 21 (gene/pseudogene) [Source:HGNC Symbol;Acc:13600]	FBXL21	2829905	polymorphic_pseudogene|processed_transcript|retained_intron
3932261	-0.90743	4.26914	-3.13763	0.00329797	0.00566455	-2.54227	ENSG00000255568	BRWD1 intronic transcript 2 (non-protein coding) [Source:HGNC Symbol;Acc:16423]	BRWD1-IT2	3932261	protein_coding
2808931	-0.741341	5.95926	-3.13728	0.00330107	0.00566822	-2.54315	ENSG00000016082	ISL LIM homeobox 1 [Source:HGNC Symbol;Acc:6132]	ISL1	2808931	transcription regulator|protein_coding
3659931	0.426486	6.70325	3.12927	0.00337312	0.005784	-2.56338	ENSG00000121274	PAP associated domain containing 5 [Source:HGNC Symbol;Acc:30758]	PAPD5	3659931	protein_coding
2877465	0.402324	8.25479	3.12752	0.003389	0.00580839	-2.56778	ENSG00000120705	eukaryotic translation termination factor 1 [Source:HGNC Symbol;Acc:3477]	ETF1	2877465	protein_coding
2798777	-0.364044	6.7606	-3.12673	0.00339625	0.00581911	-2.56978	ENSG00000112877	centrosomal protein 72kDa [Source:HGNC Symbol;Acc:25547]	CEP72	2798777	protein_coding
2876257	0.527116	8.59157	3.12169	0.00344262	0.00588934	-2.58248	ENSG00000152700	SAR1 homolog B (S. cerevisiae) [Source:HGNC Symbol;Acc:10535]	SAR1B	2876257	protein_coding
2866045	0.752262	7.5503	3.12022	0.00345628	0.00590926	-2.58619	ENSG00000164180	transmembrane protein 161B [Source:HGNC Symbol;Acc:28483]	TMEM161B	2866045	protein_coding
2812273	0.376308	7.28538	3.11071	0.00354578	0.00604988	-2.61012	ENSG00000113593	peptidylprolyl isomerase domain and WD repeat containing 1 [Source:HGNC Symbol;Acc:28954]	PPWD1	2812273	splicing regulator|protein_coding
3920566	0.404772	7.98238	3.08657	0.00378302	0.00642775	-2.67071	ENSG00000157540	dual-specificity tyrosine-(Y)-phosphorylation regulated kinase 1A [Source:HGNC Symbol;Acc:3091]	DYRK1A	3920566	kinase|protein_coding
3042816	-0.320586	5.67511	-3.07959	0.00385429	0.00653618	-2.68816	ENSG00000197576	homeobox A4 [Source:HGNC Symbol;Acc:5105]	HOXA4	3042816	transcription regulator|protein_coding
2841964	0.650745	5.8884	3.06845	0.0039708	0.00672251	-2.71599	ENSG00000120149	msh homeobox 2 [Source:HGNC Symbol;Acc:7392]	MSX2	2841964	transcription regulator|protein_coding
2860666	0.36245	6.66218	3.06444	0.00401351	0.00679239	-2.72598	ENSG00000085231	TAF9 RNA polymerase II, TATA box binding protein (TBP)-associated factor, 32kDa [Source:HGNC Symbol;Acc:11542]	TAF9	2860666	transcription regulator|protein_coding
3920385	0.525906	8.76956	3.04845	0.00418831	0.00706502	-2.76579	ENSG00000182670	tetratricopeptide repeat domain 3 [Source:HGNC Symbol;Acc:12393]	TTC3	3920385	protein_coding
3326461	0.691235	8.38361	3.04817	0.00419146	0.00706966	-2.76649	ENSG00000135373	ets homologous factor [Source:HGNC Symbol;Acc:3246]	EHF	3326461	transcription regulator|protein_coding
2800477	0.506281	7.296	3.04483	0.00422885	0.00712724	-2.77478	ENSG00000145545	steroid-5-alpha-reductase, alpha polypeptide 1 (3-oxo-5 alpha-steroid delta 4-dehydrogenase alpha 1) [Source:HGNC Symbol;Acc:11284]	SRD5A1	2800477	protein_coding
2820394	-0.527911	8.12618	-3.03974	0.00428648	0.00721327	-2.78741	ENSG00000175745	nuclear receptor subfamily 2, group F, member 1 [Source:HGNC Symbol;Acc:7975]	NR2F1	2820394	transcription regulator|receptor|protein_coding
2863535	0.403702	8.29096	3.0382	0.00430404	0.00724073	-2.79123	ENSG00000164253	WD repeat domain 41 [Source:HGNC Symbol;Acc:25601]	WDR41	2863535	protein_coding
2855614	0.390935	4.47021	3.03224	0.00437271	0.00734709	-2.80599	ENSG00000172244	chromosome 5 open reading frame 34 [Source:HGNC Symbol;Acc:24738]	C5orf34	2855614	protein_coding
2882897	0.332295	7.17157	3.0311	0.00438595	0.00736722	-2.80881	ENSG00000082516	gem (nuclear organelle) associated protein 5 [Source:HGNC Symbol;Acc:20043]	GEMIN5	2882897	splicing regulator|protein_coding
2810805	-0.804946	5.61731	-3.02503	0.00445727	0.00747699	-2.82386	ENSG00000152932	RAB3C, member RAS oncogene family [Source:HGNC Symbol;Acc:30269]	RAB3C	2810805	protein_coding
3916138	-0.315686	3.25388	-3.01572	0.00456858	0.00764515	-2.84685	ENSG00000184856	long intergenic non-protein coding RNA 308 [Source:HGNC Symbol;Acc:16023]	LINC00308	3916138	lincRNA
2829589	-0.40208	7.02329	-3.01218	0.00461169	0.00770799	-2.8556	ENSG00000132570	pterin-4 alpha-carbinolamine dehydratase/dimerization cofactor of hepatocyte nuclear factor 1 alpha (TCF1) 2 [Source:HGNC Symbol;Acc:24474]	PCBD2	2829589	protein_coding
2876361	-0.460168	7.51074	-2.99881	0.00477757	0.00795642	-2.88852	ENSG00000069011	paired-like homeodomain 1 [Source:HGNC Symbol;Acc:9004]	PITX1	2876361	transcription regulator|protein_coding
2832325	-0.69272	7.41661	-2.99058	0.00488259	0.00811513	-2.90877	ENSG00000113209	protocadherin beta 5 [Source:HGNC Symbol;Acc:8690]	PCDHB5	2832325	protein_coding
3924783	0.309109	7.60677	2.98887	0.00490463	0.00814634	-2.91296	ENSG00000160310	protein arginine methyltransferase 2 [Source:HGNC Symbol;Acc:5186]	PRMT2	3924783	protein_coding
3933205	-0.588395	7.58781	-2.98296	0.00498173	0.00826109	-2.92747	ENSG00000183421	receptor-interacting serine-threonine kinase 4 [Source:HGNC Symbol;Acc:496]	RIPK4	3933205	kinase|protein_coding
2815791	0.354566	9.12681	2.97882	0.0050363	0.00833975	-2.93761	ENSG00000049860	hexosaminidase B (beta polypeptide) [Source:HGNC Symbol;Acc:4879]	HEXB	2815791	protein_coding
3896257	-0.530454	4.75649	-2.97774	0.00505069	0.00835884	-2.94026	ENSG00000101292	prokineticin receptor 2 [Source:HGNC Symbol;Acc:15836]	PROKR2	3896257	GPCR(Gq)|protein_coding
2841528	-0.341014	5.86504	-2.97582	0.00507631	0.00839807	-2.94497	ENSG00000113734	BCL2/adenovirus E1B 19kDa interacting protein 1 [Source:HGNC Symbol;Acc:1082]	BNIP1	2841528	protein_coding
2848464	-0.403609	8.82342	-2.97365	0.00510536	0.00844214	-2.95028	ENSG00000112977	death-associated protein [Source:HGNC Symbol;Acc:2672]	DAP	2848464	protein_coding
2831519	0.642379	9.48411	2.95996	0.00529233	0.0087299	-2.98372	ENSG00000120306	chromosome 5 open reading frame 32 [Source:HGNC Symbol;Acc:30239]	C5orf32	2831519	protein_coding
2810055	-0.47343	4.54196	-2.95066	0.00542312	0.00893471	-3.00641	ENSG00000164509	interleukin 31 receptor A [Source:HGNC Symbol;Acc:18969]	IL31RA	2810055	receptor|protein_coding
2470654	0.493666	8.96927	2.95008	0.00543134	0.00894608	-3.00782	ENSG00000079785	DEAD (Asp-Glu-Ala-Asp) box polypeptide 1 [Source:HGNC Symbol;Acc:2734]	DDX1	2470654	transcription regulator|splicing regulator|protein_coding
2855679	0.346799	7.72797	2.93444	0.00565847	0.00929364	-3.04586	ENSG00000172239	poly(A) binding protein interacting protein 1 [Source:HGNC Symbol;Acc:16945]	PAIP1	2855679	protein_coding
3121228	-0.395785	7.02275	-2.93113	0.00570762	0.00936807	-3.05389	ENSG00000104714	glutamate-rich 1 [Source:HGNC Symbol;Acc:27234]	ERICH1	3121228	protein_coding
2877355	-0.684938	5.31454	-2.92917	0.00573685	0.00941002	-3.05863	ENSG00000146013	GDNF family receptor alpha 3 [Source:HGNC Symbol;Acc:4245]	GFRA3	2877355	protein_coding
3931625	-0.390439	4.69936	-2.92252	0.00583741	0.00956055	-3.07476	ENSG00000184029	Down syndrome critical region gene 4 [Source:HGNC Symbol;Acc:3045]	DSCR4	3931625	protein_coding
2867693	0.460346	8.36403	2.92233	0.00584034	0.00956098	-3.07522	ENSG00000198677	tetratricopeptide repeat domain 37 [Source:HGNC Symbol;Acc:23639]	TTC37	2867693	protein_coding
2832355	-0.64228	4.27586	-2.90146	0.00616657	0.01005	-3.12562	ENSG00000113211	protocadherin beta 6 [Source:HGNC Symbol;Acc:8691]	PCDHB6	2832355	protein_coding
3890597	-0.375677	7.34243	-2.8939	0.00628905	0.0102391	-3.14384	ENSG00000132819	RNA binding motif protein 38 [Source:HGNC Symbol;Acc:15818]	RBM38	3890597	splicing regulator|protein_coding
3919860	0.402036	6.74249	2.88938	0.00636319	0.0103521	-3.1547	ENSG00000142197	dopey family member 2 [Source:HGNC Symbol;Acc:1291]	DOPEY2	3919860	protein_coding
2851965	0.361942	7.7908	2.88854	0.00637716	0.0103701	-3.15673	ENSG00000113360	drosha, ribonuclease type III [Source:HGNC Symbol;Acc:17904]	DROSHA	2851965	protein_coding
3933243	-0.293168	6.73769	-2.87959	0.00652696	0.010596	-3.17823	ENSG00000141956	PR domain containing 15 [Source:HGNC Symbol;Acc:13999]	PRDM15	3933243	transcription regulator|protein_coding
2871896	-0.525373	6.87285	-2.87153	0.00666455	0.0107923	-3.19754	ENSG00000129596	cysteine dioxygenase, type I [Source:HGNC Symbol;Acc:1795]	CDO1	2871896	protein_coding
2851274	-0.660368	4.4148	-2.868	0.0067257	0.0108833	-3.20599	ENSG00000040731	cadherin 10, type 2 (T2-cadherin) [Source:HGNC Symbol;Acc:1749]	CDH10	2851274	protein_coding
2853642	0.512742	7.13025	2.84172	0.00719759	0.011587	-3.26867	ENSG00000197603	chromosome 5 open reading frame 42 [Source:HGNC Symbol;Acc:25801]	C5orf42	2853642	protein_coding
2852989	0.320732	7.28269	2.82013	0.00760833	0.0121792	-3.31991	ENSG00000113456	RAD1 homolog (S. pombe) [Source:HGNC Symbol;Acc:9806]	RAD1	2852989	protein_coding
2841491	0.386861	7.44876	2.8194	0.00762256	0.0121984	-3.32164	ENSG00000164463	chromosome 5 open reading frame 41 [Source:HGNC Symbol;Acc:24050]	C5orf41	2841491	protein_coding
2876608	0.959437	8.63136	2.80819	0.00784471	0.0125252	-3.34814	ENSG00000145824	chemokine (C-X-C motif) ligand 14 [Source:HGNC Symbol;Acc:10640]	CXCL14	2876608	protein_coding
2798679	-0.268061	8.16824	-2.80499	0.00790929	0.0126192	-3.35569	ENSG00000180104	exocyst complex component 3 [Source:HGNC Symbol;Acc:30378]	EXOC3	2798679	protein_coding
2803329	0.391196	8.90325	2.80478	0.00791349	0.0126247	-3.35618	ENSG00000176788	brain abundant, membrane attached signal protein 1 [Source:HGNC Symbol;Acc:957]	BASP1	2803329	protein_coding
3933817	-0.329575	7.26726	-2.80291	0.00795138	0.0126817	-3.36059	ENSG00000160193	WD repeat domain 4 [Source:HGNC Symbol;Acc:12756]	WDR4	3933817	protein_coding
3844897	-0.242456	9.13828	-2.80251	0.00795949	0.0126912	-3.36153	ENSG00000182087	chromosome 19 open reading frame 6 [Source:HGNC Symbol;Acc:17039]	C19orf6	3844897	protein_coding
3931765	0.534747	7.02799	2.79497	0.00811433	0.0129199	-3.37928	ENSG00000157554	v-ets erythroblastosis virus E26 oncogene homolog (avian) [Source:HGNC Symbol;Acc:3446]	ERG	3931765	transcription regulator|protein_coding
2882196	0.398342	8.51524	2.79034	0.0082109	0.0130611	-3.39018	ENSG00000177556	ATX1 antioxidant protein 1 homolog (yeast) [Source:HGNC Symbol;Acc:798]	ATOX1	2882196	protein_coding
3933550	1.65201	7.52233	2.77982	0.00843418	0.0133847	-3.41489	ENSG00000160181	trefoil factor 2 [Source:HGNC Symbol;Acc:11756]	TFF2	3933550	protein_coding
2815220	0.701091	6.57116	2.77867	0.00845882	0.013419	-3.41758	ENSG00000157111	transmembrane protein 171 [Source:HGNC Symbol;Acc:27031]	TMEM171	2815220	protein_coding
2871685	0.410513	7.53018	2.77772	0.00847923	0.0134489	-3.41979	ENSG00000164219	protein geranylgeranyltransferase type I, beta subunit [Source:HGNC Symbol;Acc:8895]	PGGT1B	2871685	protein_coding
2897635	0.351436	7.48255	2.77608	0.00851484	0.0135017	-3.42365	ENSG00000145996	CDK5 regulatory subunit associated protein 1-like 1 [Source:HGNC Symbol;Acc:21050]	CDKAL1	2897635	protein_coding
2875193	-0.455006	8.80754	-2.77405	0.00855883	0.0135666	-3.42839	ENSG00000072682	prolyl 4-hydroxylase, alpha polypeptide II [Source:HGNC Symbol;Acc:8547]	P4HA2	2875193	protein_coding
3697218	0.275917	7.93061	2.76789	0.00869401	0.0137709	-3.44281	ENSG00000103043	Vac14 homolog (S. cerevisiae) [Source:HGNC Symbol;Acc:25507]	VAC14	3697218	protein_coding
2805635	0.991168	7.24069	2.75831	0.00890807	0.014082	-3.46518	ENSG00000113389	natriuretic peptide receptor C/guanylate cyclase C (atrionatriuretic peptide receptor C) [Source:HGNC Symbol;Acc:7945]	NPR3	2805635	receptor|protein_coding
3923702	-0.380305	7.09399	-2.75167	0.00905931	0.0143043	-3.48066	ENSG00000142185	transient receptor potential cation channel, subfamily M, member 2 [Source:HGNC Symbol;Acc:12339]	TRPM2	3923702	receptor|protein_coding
3923498	-0.236577	7.13226	-2.74629	0.00918359	0.0144822	-3.49318	ENSG00000241945	PWP2 periodic tryptophan protein homolog (yeast) [Source:HGNC Symbol;Acc:9711]	PWP2	3923498	protein_coding
3934652	-0.283907	8.70542	-2.74266	0.00926839	0.0146015	-3.50163	ENSG00000184787	ubiquitin-conjugating enzyme E2G 2 [Source:HGNC Symbol;Acc:12483]	UBE2G2	3934652	protein_coding
3919124	-0.280752	7.1882	-2.73803	0.00937756	0.0147523	-3.51238	ENSG00000205670	family with sequence similarity 165, member B [Source:HGNC Symbol;Acc:1293]	FAM165B	3919124	protein_coding
3930212	-0.473577	6.01379	-2.73281	0.009502	0.0149373	-3.52448	ENSG00000180509	potassium voltage-gated channel, Isk-related family, member 1 [Source:HGNC Symbol;Acc:6240]	KCNE1	3930212	protein_coding
3928070	0.396065	8.0209	2.71436	0.00995463	0.0155943	-3.56718	ENSG00000156261	chaperonin containing TCP1, subunit 8 (theta) [Source:HGNC Symbol;Acc:1623]	CCT8	3928070	protein_coding
2987199	-0.413909	7.8275	-2.7083	0.0101073	0.0158222	-3.58114	ENSG00000198517	v-maf musculoaponeurotic fibrosarcoma oncogene homolog K (avian) [Source:HGNC Symbol;Acc:6782]	MAFK	2987199	transcription regulator|protein_coding
3917591	-0.437825	6.45111	-2.67656	0.0109445	0.0170157	-3.65402	ENSG00000206105	keratin associated protein 20-4 [Source:HGNC Symbol;Acc:34002]	KRTAP20-4	3917591	protein_coding
3158581	-0.379394	7.806	-2.67485	0.0109913	0.0170794	-3.65792	ENSG00000147804	solute carrier family 39 (zinc transporter), member 4 [Source:HGNC Symbol;Acc:17129]	SLC39A4	3158581	protein_coding
3918104	0.394624	7.76176	2.66055	0.0113903	0.01764	-3.69053	ENSG00000166979	chromosome 21 open reading frame 63 [Source:HGNC Symbol;Acc:13239]	C21orf63	3918104	protein_coding
2879312	0.37171	8.57452	2.65804	0.011462	0.0177432	-3.69626	ENSG00000113580	nuclear receptor subfamily 3, group C, member 1 (glucocorticoid receptor) [Source:HGNC Symbol;Acc:7978]	NR3C1	2879312	transcription regulator|receptor|protein_coding
3393704	0.290559	7.80993	2.65622	0.0115139	0.0178166	-3.70039	ENSG00000160588	myelin protein zero-like 3 [Source:HGNC Symbol;Acc:27279]	MPZL3	3393704	protein_coding
2882834	-0.422017	6.78607	-2.6493	0.0117138	0.0180994	-3.71611	ENSG00000170271	chromosome 5 open reading frame 4 [Source:HGNC Symbol;Acc:1334]	C5orf4	2882834	protein_coding
2537290	-0.338422	7.4227	-2.64711	0.0117777	0.0181917	-3.72108	ENSG00000151353	transmembrane protein 18 [Source:HGNC Symbol;Acc:25257]	TMEM18	2537290	protein_coding
2881413	-0.38183	9.48957	-2.64464	0.0118503	0.0182894	-3.72669	ENSG00000164587	ribosomal protein S14 [Source:HGNC Symbol;Acc:10387]	RPS14	2881413	protein_coding
2890148	0.295627	10.7677	2.64098	0.0119586	0.0184451	-3.73499	ENSG00000169045	heterogeneous nuclear ribonucleoprotein H1 (H) [Source:HGNC Symbol;Acc:5041]	HNRNPH1	2890148	splicing regulator|protein_coding
3922664	0.419763	7.70802	2.62216	0.0125293	0.0192541	-3.77752	ENSG00000160190	solute carrier family 37 (glycerol-3-phosphate transporter), member 1 [Source:HGNC Symbol;Acc:11024]	SLC37A1	3922664	protein_coding
2889753	-0.251326	7.31401	-2.60183	0.0131739	0.0201688	-3.82323	ENSG00000169131	zinc finger protein 354A [Source:HGNC Symbol;Acc:11628]	ZNF354A	2889753	transcription regulator|protein_coding
3933566	0.816869	7.12142	2.58181	0.0138385	0.0210905	-3.86801	ENSG00000160183	transmembrane protease, serine 3 [Source:HGNC Symbol;Acc:11877]	TMPRSS3	3933566	receptor|protein_coding
2874686	0.5023	9.35872	2.57695	0.0140043	0.0213191	-3.87883	ENSG00000169567	histidine triad nucleotide binding protein 1 [Source:HGNC Symbol;Acc:4912]	HINT1	2874686	protein_coding
3919278	-0.492048	6.33747	-2.55887	0.0146378	0.0222024	-3.91901	ENSG00000159212	chloride intracellular channel 6 [Source:HGNC Symbol;Acc:2065]	CLIC6	3919278	protein_coding
3926080	0.312992	8.47451	2.54833	0.0150189	0.0227353	-3.94234	ENSG00000154640	BTG family, member 3 [Source:HGNC Symbol;Acc:1132]	BTG3	3926080	protein_coding
2888519	0.233128	7.79708	2.54452	0.0151591	0.0229277	-3.95076	ENSG00000087206	ubiquitin interaction motif containing 1 [Source:HGNC Symbol;Acc:30298]	UIMC1	2888519	transcription regulator|protein_coding
3903708	0.211543	9.15259	2.52624	0.0158476	0.0238804	-3.99101	ENSG00000100991	transient receptor potential cation channel, subfamily C, member 4 associated protein [Source:HGNC Symbol;Acc:16181]	TRPC4AP	3903708	protein_coding
3935243	-0.306877	7.86515	-2.51795	0.016169	0.0243354	-4.00919	ENSG00000160285	lanosterol synthase (2,3-oxidosqualene-lanosterol cyclase) [Source:HGNC Symbol;Acc:6708]	LSS	3935243	protein_coding
2877939	-0.268642	6.81383	-2.5145	0.0163048	0.0245178	-4.01676	ENSG00000170464	DnaJ (Hsp40) homolog, subfamily C, member 18 [Source:HGNC Symbol;Acc:28429]	DNAJC18	2877939	protein_coding
2829562	0.253955	8.49544	2.51378	0.016333	0.024557	-4.01832	ENSG00000113621	thioredoxin domain containing 15 [Source:HGNC Symbol;Acc:20652]	TXNDC15	2829562	protein_coding
2812359	0.324899	6.40588	2.51311	0.0163595	0.0245926	-4.01979	ENSG00000123213	neurolysin (metallopeptidase M3 family) [Source:HGNC Symbol;Acc:16058]	NLN	2812359	protein_coding
2858793	0.355039	7.57284	2.5118	0.0164115	0.0246601	-4.02266	ENSG00000188725	chromosome 5 open reading frame 43 [Source:HGNC Symbol;Acc:33861]	C5orf43	2858793	protein_coding
3506936	0.330484	6.86119	2.50971	0.0164946	0.0247681	-4.02723	ENSG00000122033	mitochondrial translational initiation factor 3 [Source:HGNC Symbol;Acc:29788]	MTIF3	3506936	protein_coding
2833024	0.298499	8.46983	2.50851	0.0165424	0.0248228	-4.02985	ENSG00000013561	ring finger protein 14 [Source:HGNC Symbol;Acc:10058]	RNF14	2833024	transcription regulator|protein_coding
2807000	0.265225	7.55738	2.46568	0.0183381	0.0272714	-4.1229	ENSG00000082068	WD repeat domain 70 [Source:HGNC Symbol;Acc:25495]	WDR70	2807000	protein_coding
3222404	-0.462968	3.87469	-2.46545	0.018348	0.0272753	-4.12338	ENSG00000204148	long intergenic non-protein coding RNA 474 [Source:HGNC Symbol;Acc:23367]	LINC00474	3222404	lincRNA
3933536	1.02172	7.68524	2.46493	0.018371	0.0273072	-4.12451	ENSG00000160180	trefoil factor 3 (intestinal) [Source:HGNC Symbol;Acc:11757]	TFF3	3933536	protein_coding
2847710	0.304203	5.00069	2.45761	0.0186956	0.027752	-4.1403	ENSG00000124279	FAST kinase domains 3 [Source:HGNC Symbol;Acc:28758]	FASTKD3	2847710	protein_coding
2831350	-0.336626	9.32475	-2.44767	0.0191445	0.0283632	-4.16167	ENSG00000171604	CXXC finger protein 5 [Source:HGNC Symbol;Acc:26943]	CXXC5	2831350	protein_coding
2844479	0.317947	9.91486	2.44088	0.019457	0.0287945	-4.17624	ENSG00000161011	sequestosome 1 [Source:HGNC Symbol;Acc:11280]	SQSTM1	2844479	protein_coding
2880044	-0.440376	4.24322	-2.43915	0.0195373	0.028906	-4.17994	ENSG00000173250	G protein-coupled receptor 151 [Source:HGNC Symbol;Acc:23624]	GPR151	2880044	GPCR(orphan)|protein_coding
2862841	-0.606666	6.64308	-2.42873	0.0200273	0.0295636	-4.20222	ENSG00000176928	glucosaminyl (N-acetyl) transferase 4, core 2 [Source:HGNC Symbol;Acc:17973]	GCNT4	2862841	protein_coding
2808438	0.340212	8.81695	2.42683	0.0201181	0.0296801	-4.20629	ENSG00000112992	nicotinamide nucleotide transhydrogenase [Source:HGNC Symbol;Acc:7863]	NNT	2808438	protein_coding
2516834	-0.518887	5.30332	-2.41563	0.0206597	0.030428	-4.23015	ENSG00000128710	homeobox D10 [Source:HGNC Symbol;Acc:5133]	HOXD10	2516834	transcription regulator|protein_coding
2862696	0.445415	9.20873	2.41301	0.020788	0.0306015	-4.23571	ENSG00000171617	ectodermal-neural cortex 1 (with BTB-like domain) [Source:HGNC Symbol;Acc:3345]	ENC1	2862696	protein_coding
3927105	0.295476	6.68296	2.40141	0.0213661	0.0313629	-4.26032	ENSG00000154719	mitochondrial ribosomal protein L39 [Source:HGNC Symbol;Acc:14027]	MRPL39	3927105	protein_coding
2887633	-0.225377	8.6052	-2.38586	0.0221637	0.0324278	-4.29317	ENSG00000145919	biorientation of chromosomes in cell division 1 [Source:HGNC Symbol;Acc:25114]	BOD1	2887633	protein_coding
3931250	-0.252431	5.70209	-2.38386	0.0222682	0.0325617	-4.29739	ENSG00000185808	phosphatidylinositol glycan anchor biosynthesis, class P [Source:HGNC Symbol;Acc:3046]	PIGP	3931250	protein_coding
2882026	-0.622937	5.25086	-2.38078	0.0224302	0.0327821	-4.30388	ENSG00000086570	FAT tumor suppressor homolog 2 (Drosophila) [Source:HGNC Symbol;Acc:3596]	FAT2	2882026	protein_coding
2884727	1.06009	7.09258	2.37341	0.0228221	0.033305	-4.31938	ENSG00000118322	ATPase, class V, type 10B [Source:HGNC Symbol;Acc:13543]	ATP10B	2884727	protein_coding
2817793	0.330672	5.64198	2.34841	0.0241966	0.0351848	-4.37166	ENSG00000152380	family with sequence similarity 151, member B [Source:HGNC Symbol;Acc:33716]	FAM151B	2817793	protein_coding
2863964	0.248164	7.21493	2.34011	0.0246696	0.0358162	-4.38894	ENSG00000113273	arylsulfatase B [Source:HGNC Symbol;Acc:714]	ARSB	2863964	protein_coding
2853388	-0.491149	7.89111	-2.33279	0.0250931	0.0363859	-4.40412	ENSG00000152620	NAD kinase domain containing 1 [Source:HGNC Symbol;Acc:26404]	NADKD1	2853388	protein_coding
2843091	-0.267979	8.03287	-2.32379	0.0256229	0.0371018	-4.42274	ENSG00000169220	regulator of G-protein signaling 14 [Source:HGNC Symbol;Acc:9996]	RGS14	2843091	protein_coding
2852766	0.621975	6.66428	2.32114	0.0257808	0.0373028	-4.42822	ENSG00000082196	C1q and tumor necrosis factor related protein 3 [Source:HGNC Symbol;Acc:14326]	C1QTNF3	2852766	protein_coding
2811145	-0.447918	4.05977	-2.30285	0.0268951	0.0387806	-4.46588	ENSG00000152931	prostate androgen-regulated transcript 1 (non-protein coding) [Source:HGNC Symbol;Acc:17263]	PART1	2811145	processed_transcript
2871923	0.280172	7.43085	2.29211	0.0275693	0.0396679	-4.48789	ENSG00000145782	ATG12 autophagy related 12 homolog (S. cerevisiae) [Source:HGNC Symbol;Acc:588]	ATG12	2871923	protein_coding
2799030	-0.605261	6.45909	-2.28509	0.0280183	0.0402611	-4.50224	ENSG00000174358	solute carrier family 6 (neutral amino acid transporter), member 19 [Source:HGNC Symbol;Acc:27960]	SLC6A19	2799030	protein_coding
2799030	-0.605261	6.45909	-2.28509	0.0280183	0.0402611	-4.50224	ENSG00000174358	solute carrier family 6 (neutral amino acid transporter), member 19 [Source:HGNC Symbol;Acc:27960]	SLC6A19	2799030	protein_coding
3928506	-0.479641	3.83194	-2.28216	0.0282076	0.0405198	-4.50821	ENSG00000240432	keratin associated protein 13-3 [Source:HGNC Symbol;Acc:18925]	KRTAP13-3	3928506	protein_coding
3924573	-0.250985	6.98589	-2.27391	0.0287468	0.0412133	-4.52501	ENSG00000160299	pericentrin [Source:HGNC Symbol;Acc:16068]	PCNT	3924573	protein_coding
3931112	-0.279267	6.94786	-2.27355	0.0287704	0.0412438	-4.52574	ENSG00000159267	holocarboxylase synthetase (biotin-(proprionyl-CoA-carboxylase (ATP-hydrolysing)) ligase) [Source:HGNC Symbol;Acc:4976]	HLCS	3931112	protein_coding
3931495	-0.649715	4.85445	-2.24696	0.0305732	0.0436284	-4.57958	ENSG00000157542	potassium inwardly-rectifying channel, subfamily J, member 6 [Source:HGNC Symbol;Acc:6267]	KCNJ6	3931495	protein_coding
2826159	0.469268	5.94711	2.23811	0.031195	0.0444469	-4.59738	ENSG00000064692	synuclein, alpha interacting protein [Source:HGNC Symbol;Acc:11139]	SNCAIP	2826159	protein_coding
3928587	-0.491561	5.65295	-2.22379	0.0322251	0.0458067	-4.62608	ENSG00000187026	keratin associated protein 21-2 [Source:HGNC Symbol;Acc:18946]	KRTAP21-2	3928587	protein_coding
2878474	0.234524	8.48535	2.21273	0.033041	0.0468828	-4.64814	ENSG00000170445	histidyl-tRNA synthetase [Source:HGNC Symbol;Acc:4816]	HARS	2878474	protein_coding
2858023	0.612541	8.44234	2.21085	0.033182	0.0470638	-4.6519	ENSG00000145632	polo-like kinase 2 [Source:HGNC Symbol;Acc:19699]	PLK2	2858023	kinase|protein_coding
3922602	-0.321843	5.78854	-2.21053	0.0332057	0.0470897	-4.65253	ENSG00000160185	ubiquitin associated and SH3 domain containing A [Source:HGNC Symbol;Acc:12462]	UBASH3A	3922602	protein_coding
2889486	-0.200928	8.05677	-2.21037	0.0332182	0.0470999	-4.65286	ENSG00000175309	alanine-glyoxylate aminotransferase 2-like 2 [Source:HGNC Symbol;Acc:28249]	AGXT2L2	2889486	protein_coding
3035223	-0.280519	7.72953	-2.20107	0.0339217	0.0480314	-4.67133	ENSG00000164877	MICAL-like 2 [Source:HGNC Symbol;Acc:29672]	MICALL2	3035223	protein_coding
2890326	-0.20766	8.36222	-2.19931	0.0340568	0.048207	-4.67482	ENSG00000197226	TBC1 domain family, member 9B (with GRAM domain) [Source:HGNC Symbol;Acc:29097]	TBC1D9B	2890326	protein_coding
3917589	-0.532894	4.26468	-2.18691	0.0350194	0.0494497	-4.69935	ENSG00000244624	keratin associated protein 20-1 [Source:HGNC Symbol;Acc:18943]	KRTAP20-1	3917589	protein_coding
3934111	-0.643874	8.51659	-2.17186	0.0362196	0.0509884	-4.72897	ENSG00000142178	salt-inducible kinase 1 [Source:HGNC Symbol;Acc:11142]	SIK1	3934111	kinase|protein_coding
2664891	0.284634	7.52514	2.17115	0.0362776	0.0510578	-4.73037	ENSG00000131374	TBC1 domain family, member 5 [Source:HGNC Symbol;Acc:19166]	TBC1D5	2664891	protein_coding
2858668	0.299994	4.74236	2.16322	0.0369257	0.0518783	-4.74592	ENSG00000049167	excision repair cross-complementing rodent repair deficiency, complementation group 8 [Source:HGNC Symbol;Acc:3439]	ERCC8	2858668	protein_coding
2865860	0.304312	6.99927	2.15512	0.0375978	0.0527634	-4.76174	ENSG00000134480	cyclin H [Source:HGNC Symbol;Acc:1594]	CCNH	2865860	transcription regulator|protein_coding
3924424	0.355046	9.6744	2.15226	0.0378378	0.0530577	-4.76731	ENSG00000142173	collagen, type VI, alpha 2 [Source:HGNC Symbol;Acc:2212]	COL6A2	3924424	protein_coding
2854718	0.250472	6.35048	2.14952	0.0380694	0.0533482	-4.77266	ENSG00000113638	tetratricopeptide repeat domain 33 [Source:HGNC Symbol;Acc:29959]	TTC33	2854718	protein_coding
3933451	-0.346633	5.33273	-2.12789	0.0399393	0.0557814	-4.81462	ENSG00000184385	chromosome 21 open reading frame 128 [Source:HGNC Symbol;Acc:23821]	C21orf128	3933451	protein_coding
2859734	0.402189	6.5462	2.12773	0.0399528	0.0557958	-4.81491	ENSG00000113595	tripartite motif containing 23 [Source:HGNC Symbol;Acc:660]	TRIM23	2859734	protein_coding
3326400	-0.256672	8.738	-2.12558	0.0401434	0.0560352	-4.81907	ENSG00000121691	catalase [Source:HGNC Symbol;Acc:1516]	CAT	3326400	protein_coding
3928866	0.200892	7.69042	2.12525	0.0401726	0.056067	-4.81971	ENSG00000156304	SR-related CTD-associated factor 4 [Source:HGNC Symbol;Acc:19304]	SCAF4	3928866	protein_coding
2844082	0.191661	8.40254	2.11535	0.0410597	0.0571821	-4.83878	ENSG00000176783	RUN and FYVE domain containing 1 [Source:HGNC Symbol;Acc:19760]	RUFY1	2844082	protein_coding
3932397	-0.620386	5.75091	-2.11427	0.041157	0.0572995	-4.84085	ENSG00000184809	chromosome 21 open reading frame 88 [Source:HGNC Symbol;Acc:16424]	C21orf88	3932397	protein_coding
3933999	-0.279918	7.80057	-2.11319	0.0412552	0.0574134	-4.84293	ENSG00000160201	U2 small nuclear RNA auxiliary factor 1 [Source:HGNC Symbol;Acc:12453]	U2AF1	3933999	splicing regulator|protein_coding
2869275	-0.256222	4.73152	-2.11038	0.0415119	0.0577248	-4.84834	ENSG00000145723	gypsy retrotransposon integrase 1 [Source:HGNC Symbol;Acc:25959]	GIN1	2869275	protein_coding
3923218	0.262765	7.49948	2.10644	0.0418724	0.0581938	-4.85588	ENSG00000160208	ribosomal RNA processing 1 homolog B (S. cerevisiae) [Source:HGNC Symbol;Acc:23818]	RRP1B	3923218	protein_coding
2865050	0.269208	10.8425	2.09741	0.0427111	0.0592841	-4.87317	ENSG00000186468	ribosomal protein S23 [Source:HGNC Symbol;Acc:10410]	RPS23	2865050	protein_coding
2881607	0.3371	5.6924	2.09455	0.0429794	0.0596188	-4.87862	ENSG00000145908	zinc finger protein 300 [Source:HGNC Symbol;Acc:13091]	ZNF300	2881607	transcription regulator|protein_coding
3888613	0.322293	8.72112	2.0846	0.0439262	0.0608071	-4.89759	ENSG00000172216	CCAAT/enhancer binding protein (C/EBP), beta [Source:HGNC Symbol;Acc:1834]	CEBPB	3888613	transcription regulator|protein_coding
2848233	0.316509	6.44191	2.0831	0.0440698	0.0609961	-4.90043	ENSG00000150756	family with sequence similarity 173, member B [Source:HGNC Symbol;Acc:27029]	FAM173B	2848233	protein_coding
3933039	-0.636815	8.39504	-2.05976	0.0463682	0.063935	-4.94459	ENSG00000184012	transmembrane protease, serine 2 [Source:HGNC Symbol;Acc:11876]	TMPRSS2	3933039	receptor|protein_coding
3917204	-0.240839	6.41927	-2.05101	0.0472558	0.0650362	-4.96103	ENSG00000156265	chromosome 21 open reading frame 7 [Source:HGNC Symbol;Acc:16457]	C21orf7	3917204	protein_coding
2878943	0.29716	8.62921	2.04199	0.0481877	0.0662146	-4.97794	ENSG00000156453	protocadherin 1 [Source:HGNC Symbol;Acc:8655]	PCDH1	2878943	protein_coding
2817837	0.273683	7.16019	2.04145	0.0482436	0.0662758	-4.97894	ENSG00000113318	mutS homolog 3 (E. coli) [Source:HGNC Symbol;Acc:7326]	MSH3	2817837	protein_coding
3724197	0.319478	8.43034	2.02287	0.0502144	0.068757	-5.01356	ENSG00000073969	N-ethylmaleimide-sensitive factor [Source:HGNC Symbol;Acc:8016]	NSF	3724197	protein_coding
2842624	0.770582	7.38727	2.01782	0.0507616	0.069414	-5.02292	ENSG00000074276	cadherin-related family member 2 [Source:HGNC Symbol;Acc:18231]	CDHR2	2842624	protein_coding
2527747	0.342633	7.67027	2.00828	0.0518101	0.0707434	-5.04055	ENSG00000018280	solute carrier family 11 (proton-coupled divalent metal ion transporters), member 1 [Source:HGNC Symbol;Acc:10907]	SLC11A1	2527747	protein_coding
3928668	0.324982	6.95471	2.00688	0.0519657	0.0709278	-5.04314	ENSG00000156299	T-cell lymphoma invasion and metastasis 1 [Source:HGNC Symbol;Acc:11805]	TIAM1	3928668	protein_coding
2843935	-0.208262	6.72485	-2.00671	0.0519844	0.0709478	-5.04345	ENSG00000177932	zinc finger protein 354C [Source:HGNC Symbol;Acc:16736]	ZNF354C	2843935	transcription regulator|protein_coding
2837499	-0.207104	7.14453	-2.00577	0.0520888	0.0710792	-5.04518	ENSG00000155858	LSM11, U7 small nuclear RNA associated [Source:HGNC Symbol;Acc:30860]	LSM11	2837499	splicing regulator|protein_coding
2849992	-0.514483	6.87726	-1.9831	0.0546691	0.0743224	-5.08679	ENSG00000154153	family with sequence similarity 134, member B [Source:HGNC Symbol;Acc:25964]	FAM134B	2849992	protein_coding
2513554	-0.475746	7.01447	-1.97508	0.0556078	0.0754349	-5.10141	ENSG00000178662	cysteine-serine-rich nuclear protein 3 [Source:HGNC Symbol;Acc:30729]	CSRNP3	2513554	transcription regulator|protein_coding
3892941	-0.199157	8.78757	-1.94838	0.0588351	0.0794378	-5.14976	ENSG00000060491	opioid growth factor receptor [Source:HGNC Symbol;Acc:15768]	OGFR	3892941	receptor|protein_coding
2875634	0.18903	5.46392	1.93814	0.0601148	0.0810097	-5.16816	ENSG00000155329	zinc finger, CCHC domain containing 10 [Source:HGNC Symbol;Acc:25954]	ZCCHC10	2875634	protein_coding
2810395	-0.224891	5.06099	-1.93444	0.0605828	0.08154	-5.17478	ENSG00000155542	chromosome 5 open reading frame 35 [Source:HGNC Symbol;Acc:28508]	C5orf35	2810395	protein_coding
2879927	0.25026	9.07764	1.93171	0.0609301	0.0819362	-5.17966	ENSG00000133706	leucyl-tRNA synthetase [Source:HGNC Symbol;Acc:6512]	LARS	2879927	protein_coding
2809423	0.225244	5.9492	1.92737	0.0614868	0.082648	-5.18743	ENSG00000164258	NADH dehydrogenase (ubiquinone) Fe-S protein 4, 18kDa (NADH-coenzyme Q reductase) [Source:HGNC Symbol;Acc:7711]	NDUFS4	2809423	protein_coding
3158609	-0.206633	8.48949	-1.92414	0.0619031	0.0831701	-5.19318	ENSG00000160948	vacuolar protein sorting 28 homolog (S. cerevisiae) [Source:HGNC Symbol;Acc:18178]	VPS28	3158609	protein_coding
3930235	-0.425494	8.08679	-1.91207	0.0634814	0.085134	-5.21464	ENSG00000159200	regulator of calcineurin 1 [Source:HGNC Symbol;Acc:3040]	RCAN1	3930235	protein_coding
2836665	-0.197044	7.27541	-1.90518	0.064398	0.0862709	-5.22684	ENSG00000164576	SAP30-like [Source:HGNC Symbol;Acc:25663]	SAP30L	2836665	transcription regulator|protein_coding
2883317	0.768938	4.99944	1.90084	0.0649814	0.0869992	-5.23451	ENSG00000113249	hepatitis A virus cellular receptor 1 [Source:HGNC Symbol;Acc:17866]	HAVCR1	2883317	protein_coding
3921490	0.604071	6.52983	1.89799	0.0653657	0.0874736	-5.23952	ENSG00000183778	UDP-Gal:betaGlcNAc beta 1,3-galactosyltransferase, polypeptide 5 [Source:HGNC Symbol;Acc:920]	B3GALT5	3921490	protein_coding
3927175	-0.183724	7.02319	-1.89532	0.0657294	0.0879335	-5.24423	ENSG00000154723	ATP synthase, H+ transporting, mitochondrial Fo complex, subunit F6 [Source:HGNC Symbol;Acc:847]	ATP5J	3927175	protein_coding
2864849	0.408521	8.43014	1.88767	0.0667788	0.0892148	-5.25768	ENSG00000145687	single-stranded DNA binding protein 2 [Source:HGNC Symbol;Acc:15831]	SSBP2	2864849	protein_coding
2818035	-0.445731	5.98773	-1.88302	0.0674228	0.0899792	-5.26582	ENSG00000131730	creatine kinase, mitochondrial 2 (sarcomeric) [Source:HGNC Symbol;Acc:1996]	CKMT2	2818035	protein_coding
2852237	0.172368	9.4901	1.87759	0.0681823	0.0909235	-5.27532	ENSG00000113384	golgi phosphoprotein 3 (coat-protein) [Source:HGNC Symbol;Acc:15452]	GOLPH3	2852237	protein_coding
3920850	-0.933849	7.93987	-1.87313	0.0688115	0.0917068	-5.2831	ENSG00000157551	potassium inwardly-rectifying channel, subfamily J, member 15 [Source:HGNC Symbol;Acc:6261]	KCNJ15	3920850	protein_coding
2832533	-0.258947	6.41209	-1.86423	0.0700824	0.0932375	-5.29858	ENSG00000253910	protocadherin gamma subfamily B, 2 [Source:HGNC Symbol;Acc:8709]	PCDHGB2	2832533	protein_coding
2878273	0.548989	8.4285	1.86217	0.0703789	0.0935751	-5.30215	ENSG00000113070	heparin-binding EGF-like growth factor [Source:HGNC Symbol;Acc:3059]	HBEGF	2878273	protein_coding
3927480	0.381577	6.49519	1.84875	0.0723401	0.09587	-5.32537	ENSG00000154736	ADAM metallopeptidase with thrombospondin type 1 motif, 5 [Source:HGNC Symbol;Acc:221]	ADAMTS5	3927480	protein_coding
2527786	-0.176538	9.00737	-1.84254	0.0732628	0.0970048	-5.33606	ENSG00000144579	CTD (carboxy-terminal domain, RNA polymerase II, polypeptide A) small phosphatase 1 [Source:HGNC Symbol;Acc:21614]	CTDSP1	2527786	protein_coding
3894047	0.234762	8.14524	1.84084	0.0735174	0.0972978	-5.33898	ENSG00000149656	long intergenic non-protein coding RNA 266-1 [Source:HGNC Symbol;Acc:16202]	LINC00266-1	3894047	processed_transcript
3929395	0.386196	7.85648	1.81888	0.0768724	0.101462	-5.37653	ENSG00000159086	GC-rich sequence DNA-binding factor 1 [Source:HGNC Symbol;Acc:13579]	GCFC1	3929395	transcription regulator|protein_coding
2857042	-0.543343	4.68305	-1.80877	0.0784601	0.103394	-5.39369	ENSG00000164287	cell division cycle 20 homolog B (S. cerevisiae) [Source:HGNC Symbol;Acc:24222]	CDC20B	2857042	protein_coding
3310757	0.346745	6.83784	1.79943	0.07995	0.105176	-5.40946	ENSG00000095574	IKAROS family zinc finger 5 (Pegasus) [Source:HGNC Symbol;Acc:14283]	IKZF5	3310757	transcription regulator|protein_coding
3891664	-0.236049	5.23396	-1.78735	0.0819148	0.107575	-5.42977	ENSG00000124215	cadherin 26 [Source:HGNC Symbol;Acc:15902]	CDH26	3891664	protein_coding
2890239	0.285577	8.35283	1.77649	0.0837152	0.109775	-5.44793	ENSG00000161013	mannosyl (alpha-1,3-)-glycoprotein beta-1,4-N-acetylglucosaminyltransferase, isozyme B [Source:HGNC Symbol;Acc:7048]	MGAT4B	2890239	protein_coding
2874371	0.389473	5.67479	1.76007	0.0865009	0.113005	-5.47522	ENSG00000138829	fibrillin 2 [Source:HGNC Symbol;Acc:3604]	FBN2	2874371	protein_coding
2835662	-0.231966	8.39204	-1.75592	0.0872166	0.113847	-5.48207	ENSG00000256235	chromosome 5 open reading frame 62 [Source:HGNC Symbol;Acc:30248]	C5orf62	2835662	protein_coding
2813524	0.331426	6.98725	1.74566	0.0890083	0.115978	-5.49897	ENSG00000152942	RAD17 homolog (S. pombe) [Source:HGNC Symbol;Acc:9807]	RAD17	2813524	protein_coding
2823551	0.247091	8.58959	1.74402	0.089297	0.116302	-5.50166	ENSG00000112893	mannosidase, alpha, class 2A, member 1 [Source:HGNC Symbol;Acc:6824]	MAN2A1	2823551	protein_coding
2882325	0.925025	6.00848	1.73471	0.090954	0.118285	-5.51691	ENSG00000132911	neuromedin U receptor 2 [Source:HGNC Symbol;Acc:16454]	NMUR2	2882325	GPCR()|protein_coding
2843163	0.197964	8.07312	1.72621	0.0924897	0.120121	-5.53078	ENSG00000198055	G protein-coupled receptor kinase 6 [Source:HGNC Symbol;Acc:4545]	GRK6	2843163	kinase|protein_coding
2822215	0.34226	8.90453	1.71232	0.0950443	0.12322	-5.5533	ENSG00000145730	peptidylglycine alpha-amidating monooxygenase [Source:HGNC Symbol;Acc:8596]	PAM	2822215	protein_coding
2888243	0.200152	8.45792	1.70908	0.0956484	0.12393	-5.55853	ENSG00000122203	KIAA1191 [Source:HGNC Symbol;Acc:29209]	KIAA1191	2888243	protein_coding
3922975	0.139502	7.01735	1.70545	0.0963295	0.124739	-5.56438	ENSG00000160199	PBX/knotted 1 homeobox 1 [Source:HGNC Symbol;Acc:9022]	PKNOX1	3922975	transcription regulator|protein_coding
2875419	0.301326	6.57788	1.70408	0.0965885	0.125028	-5.5666	ENSG00000131437	kinesin family member 3A [Source:HGNC Symbol;Acc:6319]	KIF3A	2875419	protein_coding
2800711	-0.232905	6.09714	-1.70392	0.0966183	0.125057	-5.56685	ENSG00000078295	adenylate cyclase 2 (brain) [Source:HGNC Symbol;Acc:233]	ADCY2	2800711	protein_coding
2847967	-0.275731	8.22149	-1.69741	0.0978531	0.12645	-5.57732	ENSG00000112902	sema domain, seven thrombospondin repeats (type 1 and type 1-like), transmembrane domain (TM) and short cytoplasmic domain, (semaphorin) 5A [Source:HGNC Symbol;Acc:10736]	SEMA5A	2847967	protein_coding
2871717	-0.2575	5.03523	-1.6942	0.0984668	0.127131	-5.58247	ENSG00000164221	coiled-coil domain containing 112 [Source:HGNC Symbol;Acc:28599]	CCDC112	2871717	protein_coding
2862380	0.29579	6.41365	1.69224	0.0988432	0.12757	-5.5856	ENSG00000164331	ankyrin repeat, family A (RFXANK-like), 2 [Source:HGNC Symbol;Acc:13208]	ANKRA2	2862380	protein_coding
3935486	0.407184	5.17788	1.68749	0.0997593	0.128619	-5.59319	ENSG00000160307	S100 calcium binding protein B [Source:HGNC Symbol;Acc:10500]	S100B	3935486	protein_coding
2816298	-0.34431	8.16081	-1.68623	0.100003	0.128896	-5.5952	ENSG00000145703	IQ motif containing GTPase activating protein 2 [Source:HGNC Symbol;Acc:6111]	IQGAP2	2816298	protein_coding
3933331	-0.182061	7.28617	-1.6861	0.100028	0.128919	-5.59541	ENSG00000157617	C2 calcium-dependent domain containing 2 [Source:HGNC Symbol;Acc:1266]	C2CD2	3933331	protein_coding
2838042	-0.305865	6.1419	-1.67137	0.102922	0.132259	-5.61881	ENSG00000113312	tetratricopeptide repeat domain 1 [Source:HGNC Symbol;Acc:12391]	TTC1	2838042	protein_coding
2867873	-0.242467	9.15393	-1.66165	0.104869	0.134514	-5.63416	ENSG00000118985	elongation factor, RNA polymerase II, 2 [Source:HGNC Symbol;Acc:17064]	ELL2	2867873	transcription regulator|protein_coding
3929664	0.243786	7.49528	1.65062	0.107117	0.137167	-5.6515	ENSG00000142188	transmembrane protein 50B [Source:HGNC Symbol;Acc:1280]	TMEM50B	3929664	protein_coding
2802963	-0.211117	7.38149	-1.64211	0.108875	0.139185	-5.66478	ENSG00000183580	F-box and leucine-rich repeat protein 7 [Source:HGNC Symbol;Acc:13604]	FBXL7	2802963	protein_coding
2818212	0.246095	6.75968	1.64137	0.109031	0.139364	-5.66595	ENSG00000152348	ATG10 autophagy related 10 homolog (S. cerevisiae) [Source:HGNC Symbol;Acc:20315]	ATG10	2818212	protein_coding
3918696	0.301765	7.76443	1.63784	0.109768	0.140214	-5.67144	ENSG00000159140	SON DNA binding protein [Source:HGNC Symbol;Acc:11183]	SON	3918696	splicing regulator|protein_coding
2852742	-0.221463	7.22806	-1.63703	0.109939	0.140401	-5.67271	ENSG00000242110	alpha-methylacyl-CoA racemase [Source:HGNC Symbol;Acc:451]	AMACR	2852742	protein_coding
2859195	0.282202	6.84769	1.63664	0.11002	0.140479	-5.67331	ENSG00000086189	DIM1 dimethyladenosine transferase 1 homolog (S. cerevisiae) [Source:HGNC Symbol;Acc:30217]	DIMT1	2859195	protein_coding
3042973	-0.373946	4.92119	-1.636	0.110154	0.140615	-5.6743	ENSG00000005073	homeobox A11 [Source:HGNC Symbol;Acc:5101]	HOXA11	3042973	transcription regulator|protein_coding
2888485	-0.215732	6.4678	-1.62961	0.111503	0.142151	-5.68421	ENSG00000160883	hexokinase 3 (white cell) [Source:HGNC Symbol;Acc:4925]	HK3	2888485	protein_coding
2887128	0.181273	7.09675	1.60418	0.117011	0.148492	-5.72333	ENSG00000168246	ubiquitin domain containing 2 [Source:HGNC Symbol;Acc:24463]	UBTD2	2887128	protein_coding
2825629	0.239981	6.92022	1.59492	0.119071	0.150888	-5.73745	ENSG00000145779	tumor necrosis factor, alpha-induced protein 8 [Source:HGNC Symbol;Acc:17260]	TNFAIP8	2825629	protein_coding
2886977	0.172023	8.43358	1.5736	0.123927	0.156497	-5.76967	ENSG00000072803	F-box and WD repeat domain containing 11 [Source:HGNC Symbol;Acc:13607]	FBXW11	2886977	protein_coding
2838598	-0.345208	8.1267	-1.56437	0.126079	0.158907	-5.78351	ENSG00000113328	cyclin G1 [Source:HGNC Symbol;Acc:1592]	CCNG1	2838598	protein_coding
2842561	0.284385	8.40952	1.5623	0.126565	0.159439	-5.7866	ENSG00000146066	HIG1 hypoxia inducible domain family, member 2A [Source:HGNC Symbol;Acc:28311]	HIGD2A	2842561	protein_coding
2890413	0.223245	9.23198	1.5421	0.131394	0.165012	-5.81658	ENSG00000113269	ring finger protein 130 [Source:HGNC Symbol;Acc:18280]	RNF130	2890413	protein_coding
3933399	0.314408	7.89252	1.5127	0.138687	0.173364	-5.85962	ENSG00000173276	zinc finger protein 295 [Source:HGNC Symbol;Acc:13083]	ZNF295	3933399	transcription regulator|protein_coding
2828479	-0.186168	5.78836	-1.5113	0.139042	0.173758	-5.86164	ENSG00000197208	solute carrier family 22 (organic cation/ergothioneine transporter), member 4 [Source:HGNC Symbol;Acc:10968]	SLC22A4	2828479	protein_coding
3922793	-0.195101	6.45701	-1.50964	0.139463	0.174259	-5.86404	ENSG00000160191	phosphodiesterase 9A [Source:HGNC Symbol;Acc:8795]	PDE9A	3922793	protein_coding
3924254	-0.191579	6.173	-1.49041	0.144429	0.179951	-5.89175	ENSG00000183570	poly(rC) binding protein 3 [Source:HGNC Symbol;Acc:8651]	PCBP3	3924254	protein_coding
2817576	0.586779	8.65608	1.47104	0.149569	0.185722	-5.91932	ENSG00000113296	thrombospondin 4 [Source:HGNC Symbol;Acc:11788]	THBS4	2817576	protein_coding
3915936	0.282777	5.11214	1.46921	0.150064	0.186283	-5.92191	ENSG00000154654	neural cell adhesion molecule 2 [Source:HGNC Symbol;Acc:7657]	NCAM2	3915936	protein_coding
2876213	-0.22151	6.29298	-1.46504	0.151191	0.18755	-5.9278	ENSG00000237190	CDKN2A interacting protein N-terminal like [Source:HGNC Symbol;Acc:30545]	CDKN2AIPNL	2876213	protein_coding
2832423	0.385648	5.92435	1.46148	0.152162	0.188607	-5.93282	ENSG00000120324	protocadherin beta 10 [Source:HGNC Symbol;Acc:8681]	PCDHB10	2832423	protein_coding
2845362	-0.379131	7.06396	-1.46094	0.152308	0.188761	-5.93357	ENSG00000066230	solute carrier family 9 (sodium/hydrogen exchanger), member 3 [Source:HGNC Symbol;Acc:11073]	SLC9A3	2845362	protein_coding
2869438	-0.321929	6.96159	-1.45829	0.153033	0.189566	-5.9373	ENSG00000112874	nudix (nucleoside diphosphate linked moiety X)-type motif 12 [Source:HGNC Symbol;Acc:18826]	NUDT12	2869438	protein_coding
2832310	0.381162	6.27405	1.45779	0.15317	0.189709	-5.938	ENSG00000113205	protocadherin beta 3 [Source:HGNC Symbol;Acc:8688]	PCDHB3	2832310	protein_coding
2816494	0.264421	8.9778	1.44637	0.156329	0.19328	-5.95399	ENSG00000164251	coagulation factor II (thrombin) receptor-like 1 [Source:HGNC Symbol;Acc:3538]	F2RL1	2816494	GPCR(Go|Gq|Gi)|protein_coding
2760199	0.168021	6.82224	1.44304	0.157259	0.194252	-5.95862	ENSG00000109667	solute carrier family 2 (facilitated glucose transporter), member 9 [Source:HGNC Symbol;Acc:13446]	SLC2A9	2760199	protein_coding
2878446	0.19373	8.13783	1.42656	0.161927	0.199526	-5.98143	ENSG00000131495	NADH dehydrogenase (ubiquinone) 1 alpha subcomplex, 2, 8kDa [Source:HGNC Symbol;Acc:7685]	NDUFA2	2878446	protein_coding
2887309	0.37638	11.0345	1.42568	0.162181	0.199796	-5.98265	ENSG00000120129	dual specificity phosphatase 1 [Source:HGNC Symbol;Acc:3064]	DUSP1	2887309	receptor|protein_coding
2830742	0.137343	9.11271	1.40979	0.16679	0.204899	-6.00441	ENSG00000120733	lysine (K)-specific demethylase 3B [Source:HGNC Symbol;Acc:1337]	KDM3B	2830742	transcription regulator|protein_coding
2655113	0.227864	8.23748	1.4084	0.167198	0.205299	-6.00631	ENSG00000114796	kelch-like 24 (Drosophila) [Source:HGNC Symbol;Acc:25947]	KLHL24	2655113	protein_coding
3929291	-0.191954	8.02279	-1.4034	0.168674	0.206966	-6.01311	ENSG00000159079	chromosome 21 open reading frame 59 [Source:HGNC Symbol;Acc:1301]	C21orf59	3929291	protein_coding
2842429	-0.170011	6.76485	-1.40224	0.169015	0.207298	-6.01467	ENSG00000170085	chromosome 5 open reading frame 25 [Source:HGNC Symbol;Acc:24779]	C5orf25	2842429	protein_coding
2820865	-0.228525	5.8231	-1.3612	0.181523	0.221292	-6.0696	ENSG00000164291	arylsulfatase family, member K [Source:HGNC Symbol;Acc:25239]	ARSK	2820865	protein_coding
3919834	-0.176396	6.37239	-1.36005	0.181885	0.221672	-6.07112	ENSG00000159231	carbonyl reductase 3 [Source:HGNC Symbol;Acc:1549]	CBR3	3919834	protein_coding
2842951	0.138697	8.20066	1.34862	0.185498	0.225636	-6.08614	ENSG00000165671	nuclear receptor binding SET domain protein 1 [Source:HGNC Symbol;Acc:14234]	NSD1	2842951	transcription regulator|protein_coding
2830450	-0.253455	4.8564	-1.34847	0.185546	0.225679	-6.08634	ENSG00000226306	neuropeptide Y receptor Y6 (pseudogene) [Source:HGNC Symbol;Acc:7959]	NPY6R	2830450	processed_transcript|transcribed_processed_pseudogene
2814642	0.198247	7.88686	1.33845	0.188757	0.229313	-6.0994	ENSG00000131844	methylcrotonoyl-CoA carboxylase 2 (beta) [Source:HGNC Symbol;Acc:6937]	MCCC2	2814642	protein_coding
2855285	0.349924	8.50495	1.32433	0.193357	0.234318	-6.11767	ENSG00000250722	selenoprotein P, plasma, 1 [Source:HGNC Symbol;Acc:10751]	SEPP1	2855285	protein_coding
2832459	0.343379	7.09246	1.32412	0.193428	0.234387	-6.11795	ENSG00000120327	protocadherin beta 14 [Source:HGNC Symbol;Acc:8685]	PCDHB14	2832459	protein_coding
3700158	-0.202058	5.39825	-1.31888	0.195156	0.236252	-6.12468	ENSG00000140873	ADAM metallopeptidase with thrombospondin type 1 motif, 18 [Source:HGNC Symbol;Acc:17110]	ADAMTS18	3700158	protein_coding
2891052	0.16145	12.0928	1.29114	0.204508	0.246518	-6.15993	ENSG00000204628	guanine nucleotide binding protein (G protein), beta polypeptide 2-like 1 [Source:HGNC Symbol;Acc:4399]	GNB2L1	2891052	protein_coding
3777263	-0.258504	5.41077	-1.28732	0.205821	0.247879	-6.16473	ENSG00000088756	Rho GTPase activating protein 28 [Source:HGNC Symbol;Acc:25509]	ARHGAP28	3777263	protein_coding
2845973	-0.181239	7.87465	-1.27465	0.210226	0.25268	-6.18056	ENSG00000153395	lysophosphatidylcholine acyltransferase 1 [Source:HGNC Symbol;Acc:25718]	LPCAT1	2845973	protein_coding
2888800	0.180487	8.2181	1.27183	0.211217	0.253767	-6.18406	ENSG00000113758	drebrin 1 [Source:HGNC Symbol;Acc:2695]	DBN1	2888800	protein_coding
2890605	-0.217405	8.43253	-1.25487	0.217244	0.260312	-6.20499	ENSG00000050748	mitogen-activated protein kinase 9 [Source:HGNC Symbol;Acc:6886]	MAPK9	2890605	kinase|protein_coding
3532935	0.165312	5.7542	1.25409	0.217522	0.260628	-6.20594	ENSG00000151338	mirror-image polydactyly 1 [Source:HGNC Symbol;Acc:21460]	MIPOL1	3532935	protein_coding
2845699	-0.154708	8.49393	-1.21451	0.232099	0.276635	-6.25372	ENSG00000113504	solute carrier family 12 (potassium/chloride transporters), member 7 [Source:HGNC Symbol;Acc:10915]	SLC12A7	2845699	protein_coding
2845699	-0.154708	8.49393	-1.21451	0.232099	0.276635	-6.25372	ENSG00000113504	solute carrier family 12 (potassium/chloride transporters), member 7 [Source:HGNC Symbol;Acc:10915]	SLC12A7	2845699	protein_coding
2812539	0.166231	7.55139	1.21424	0.232201	0.276722	-6.25405	ENSG00000153914	splicing regulatory glutamine/lysine-rich protein 1 [Source:HGNC Symbol;Acc:17882]	SREK1	2812539	splicing regulator|protein_coding
3094611	0.237363	5.45064	1.21391	0.232324	0.276849	-6.25443	ENSG00000165046	leucine zipper-EF-hand containing transmembrane protein 2 [Source:HGNC Symbol;Acc:14648]	LETM2	3094611	protein_coding
2877378	0.213125	5.40526	1.18725	0.242549	0.287859	-6.28581	ENSG00000158402	cell division cycle 25 homolog C (S. pombe) [Source:HGNC Symbol;Acc:1727]	CDC25C	2877378	protein_coding
3767531	0.204142	5.79641	1.18242	0.244434	0.289803	-6.29142	ENSG00000154240	centrosomal protein 112kDa [Source:HGNC Symbol;Acc:28514]	CEP112	3767531	protein_coding
2840616	0.145118	9.88544	1.18208	0.244569	0.289943	-6.29182	ENSG00000181163	nucleophosmin (nucleolar phosphoprotein B23, numatrin) [Source:HGNC Symbol;Acc:7910]	NPM1	2840616	protein_coding
2800503	0.111826	8.2862	1.17831	0.246048	0.291573	-6.29618	ENSG00000112941	PAP associated domain containing 7 [Source:HGNC Symbol;Acc:16705]	PAPD7	2800503	protein_coding
2872471	-0.193849	6.80258	-1.17206	0.248518	0.294266	-6.30339	ENSG00000169570	DTW domain containing 2 [Source:HGNC Symbol;Acc:19334]	DTWD2	2872471	protein_coding
2816506	-0.136671	4.91668	-1.1574	0.254382	0.300641	-6.32017	ENSG00000171643	S100 calcium binding protein Z [Source:HGNC Symbol;Acc:30367]	S100Z	2816506	protein_coding
2514365	-0.140695	5.88112	-1.1361	0.263079	0.310041	-6.34419	ENSG00000163093	Bardet-Biedl syndrome 5 [Source:HGNC Symbol;Acc:970]	BBS5	2514365	protein_coding
2836886	0.131913	6.637	1.13233	0.264638	0.311753	-6.34839	ENSG00000082515	mitochondrial ribosomal protein L22 [Source:HGNC Symbol;Acc:14480]	MRPL22	2836886	protein_coding
2832403	0.276736	6.15756	1.12374	0.268223	0.315574	-6.35794	ENSG00000177839	protocadherin beta 9 [Source:HGNC Symbol;Acc:8694]	PCDHB9	2832403	pseudogene
2842157	-0.164376	6.3142	-1.11976	0.269894	0.317263	-6.36234	ENSG00000113749	histamine receptor H2 [Source:HGNC Symbol;Acc:5183]	HRH2	2842157	GPCR(Gs|Gq)|protein_coding
2832963	-0.10453	8.07456	-1.1139	0.272368	0.319807	-6.36878	ENSG00000081791	KIAA0141 [Source:HGNC Symbol;Acc:28969]	KIAA0141	2832963	protein_coding
2817464	0.206603	4.87775	1.0644	0.29391	0.342507	-6.42197	ENSG00000164309	cardiomyopathy associated 5 [Source:HGNC Symbol;Acc:14305]	CMYA5	2817464	protein_coding
2881554	0.171822	8.63886	1.06324	0.294432	0.343028	-6.4232	ENSG00000132912	dynactin 4 (p62) [Source:HGNC Symbol;Acc:15518]	DCTN4	2881554	protein_coding
2878726	0.0910868	8.57544	1.04599	0.302221	0.351375	-6.44118	ENSG00000171720	histone deacetylase 3 [Source:HGNC Symbol;Acc:4854]	HDAC3	2878726	transcription regulator|protein_coding
2808612	0.121029	7.74088	1.02925	0.309913	0.359459	-6.45836	ENSG00000112996	mitochondrial ribosomal protein S30 [Source:HGNC Symbol;Acc:8769]	MRPS30	2808612	protein_coding
2641083	-0.0971434	7.50372	-1.02556	0.31163	0.361284	-6.46212	ENSG00000132394	eukaryotic elongation factor, selenocysteine-tRNA-specific [Source:HGNC Symbol;Acc:24614]	EEFSEC	2641083	protein_coding
2844203	0.137207	10.8092	1.01971	0.314359	0.364135	-6.46804	ENSG00000127022	calnexin [Source:HGNC Symbol;Acc:1473]	CANX	2844203	protein_coding
3934187	-0.121738	5.98966	-1.0113	0.318314	0.368375	-6.4765	ENSG00000160207	heat shock transcription factor 2 binding protein [Source:HGNC Symbol;Acc:5226]	HSF2BP	3934187	protein_coding
3927903	0.176331	6.58655	0.993332	0.326875	0.377162	-6.49436	ENSG00000156239	N-6 adenine-specific DNA methyltransferase 1 (putative) [Source:HGNC Symbol;Acc:16021]	N6AMT1	3927903	protein_coding
2888284	0.157936	6.86821	0.991473	0.32777	0.378122	-6.49619	ENSG00000048162	NOP16 nucleolar protein homolog (yeast) [Source:HGNC Symbol;Acc:26934]	NOP16	2888284	protein_coding
2835715	-0.212673	8.19663	-0.966041	0.340174	0.391142	-6.52089	ENSG00000211445	glutathione peroxidase 3 (plasma) [Source:HGNC Symbol;Acc:4555]	GPX3	2835715	protein_coding
2451155	-0.15105	6.82691	-0.964636	0.340868	0.391838	-6.52224	ENSG00000143851	protein tyrosine phosphatase, non-receptor type 7 [Source:HGNC Symbol;Acc:9659]	PTPN7	2451155	receptor|protein_coding
2886174	-0.255506	8.06181	-0.943578	0.351387	0.402399	-6.54221	ENSG00000207739	microRNA 218-2 [Source:HGNC Symbol;Acc:31596]	MIR218-2	2886174	miRNA
2882555	0.142389	6.96196	0.94083	0.352776	0.403804	-6.54478	ENSG00000055147	family with sequence similarity 114, member A2 [Source:HGNC Symbol;Acc:1333]	FAM114A2	2882555	protein_coding
2866543	0.147557	5.57488	0.91877	0.364052	0.415166	-6.56519	ENSG00000153140	centrin, EF-hand protein, 3 [Source:HGNC Symbol;Acc:1868]	CETN3	2866543	protein_coding
3519840	0.41369	4.4942	0.90159	0.372993	0.424479	-6.58076	ENSG00000184564	SLIT and NTRK-like family, member 6 [Source:HGNC Symbol;Acc:23503]	SLITRK6	3519840	protein_coding
3929821	0.104978	6.75133	0.889414	0.379415	0.430836	-6.59163	ENSG00000205758	crystallin, zeta (quinone reductase)-like 1 [Source:HGNC Symbol;Acc:2420]	CRYZL1	3929821	protein_coding
2841184	0.103832	8.67951	0.889208	0.379525	0.430933	-6.59181	ENSG00000113719	endoplasmic reticulum-golgi intermediate compartment (ERGIC) 1 [Source:HGNC Symbol;Acc:29205]	ERGIC1	2841184	protein_coding
3157817	0.0822445	8.89771	0.885238	0.381634	0.433047	-6.59532	ENSG00000179950	poly-U binding splicing factor 60KDa [Source:HGNC Symbol;Acc:17042]	PUF60	3157817	transcription regulator|splicing regulator|protein_coding
2807716	-0.379464	9.98598	-0.871914	0.388769	0.440203	-6.607	ENSG00000112936	complement component 7 [Source:HGNC Symbol;Acc:1346]	C7	2807716	receptor|protein_coding
2809885	-0.0926819	8.15673	-0.868278	0.390731	0.442139	-6.61016	ENSG00000039123	superkiller viralicidic activity 2-like 2 (S. cerevisiae) [Source:HGNC Symbol;Acc:18734]	SKIV2L2	2809885	splicing regulator|protein_coding
2832315	-0.172084	6.40604	-0.859882	0.395284	0.446685	-6.6174	ENSG00000081818	protocadherin beta 4 [Source:HGNC Symbol;Acc:8689]	PCDHB4	2832315	protein_coding
3042849	0.152626	6.86507	0.84168	0.405269	0.456821	-6.63286	ENSG00000106004	homeobox A5 [Source:HGNC Symbol;Acc:5106]	HOXA5	3042849	transcription regulator|protein_coding
2824986	0.129854	7.77386	0.837647	0.407503	0.459161	-6.63625	ENSG00000145781	COMM domain containing 10 [Source:HGNC Symbol;Acc:30201]	COMMD10	2824986	protein_coding
3928040	-0.140339	7.1065	-0.824112	0.415055	0.46662	-6.64749	ENSG00000156253	RWD domain containing 2B [Source:HGNC Symbol;Acc:1302]	RWDD2B	3928040	protein_coding
2813465	-0.0994746	4.94688	-0.821176	0.416704	0.468174	-6.6499	ENSG00000134056	mitochondrial ribosomal protein S36 [Source:HGNC Symbol;Acc:16631]	MRPS36	2813465	protein_coding
3924372	0.152679	9.46962	0.812189	0.421777	0.473207	-6.65724	ENSG00000142156	collagen, type VI, alpha 1 [Source:HGNC Symbol;Acc:2211]	COL6A1	3924372	protein_coding
2877028	0.132219	6.67269	0.787685	0.435801	0.487194	-6.67686	ENSG00000146021	kelch-like 3 (Drosophila) [Source:HGNC Symbol;Acc:6354]	KLHL3	2877028	protein_coding
2829488	0.0970007	7.28158	0.785695	0.436952	0.488325	-6.67843	ENSG00000145833	DEAD (Asp-Glu-Ala-Asp) box polypeptide 46 [Source:HGNC Symbol;Acc:18681]	DDX46	2829488	splicing regulator|protein_coding
3775425	-0.0837136	6.67423	-0.777033	0.441983	0.493319	-6.68521	ENSG00000175711	UDP-GlcNAc:betaGal beta-1,3-N-acetylglucosaminyltransferase-like 1 [Source:HGNC Symbol;Acc:21727]	B3GNTL1	3775425	protein_coding
2844888	-0.269719	5.65196	-0.775961	0.442608	0.493922	-6.68604	ENSG00000168903	butyrophilin-like 3 [Source:HGNC Symbol;Acc:1143]	BTNL3	2844888	protein_coding
2833078	0.0851648	8.70127	0.775815	0.442693	0.493986	-6.68615	ENSG00000131507	Nedd4 family interacting protein 1 [Source:HGNC Symbol;Acc:17592]	NDFIP1	2833078	protein_coding
2877141	-0.0717875	8.5167	-0.769866	0.446172	0.497361	-6.69076	ENSG00000177733	heterogeneous nuclear ribonucleoprotein A0 [Source:HGNC Symbol;Acc:5030]	HNRNPA0	2877141	protein_coding
3928529	-0.134969	3.74759	-0.764419	0.449371	0.500736	-6.69495	ENSG00000186965	keratin associated protein 19-2 [Source:HGNC Symbol;Acc:18937]	KRTAP19-2	3928529	protein_coding
2825733	0.10108	8.78244	0.762035	0.450776	0.502046	-6.69677	ENSG00000133835	hydroxysteroid (17-beta) dehydrogenase 4 [Source:HGNC Symbol;Acc:5213]	HSD17B4	2825733	protein_coding
2811812	0.117502	4.42069	0.759504	0.452269	0.503581	-6.6987	ENSG00000186105	leucine rich repeat containing 70 [Source:HGNC Symbol;Acc:35155]	LRRC70	2811812	protein_coding
3325307	0.10726	6.58325	0.753523	0.455811	0.506913	-6.70324	ENSG00000109911	elongation protein 4 homolog (S. cerevisiae) [Source:HGNC Symbol;Acc:1171]	ELP4	3325307	transcription regulator|protein_coding
2336650	0.15053	8.64884	0.753023	0.456108	0.507212	-6.70362	ENSG00000174348	podocan [Source:HGNC Symbol;Acc:23174]	PODN	2336650	protein_coding
2822492	0.158233	5.98344	0.752059	0.456681	0.507752	-6.70435	ENSG00000181751	chromosome 5 open reading frame 30 [Source:HGNC Symbol;Acc:25052]	C5orf30	2822492	protein_coding
2883283	0.170328	4.87105	0.745848	0.46038	0.511475	-6.70901	ENSG00000145850	T-cell immunoglobulin and mucin domain containing 4 [Source:HGNC Symbol;Acc:25132]	TIMD4	2883283	protein_coding
2816563	0.0701189	7.2627	0.740229	0.463742	0.514786	-6.7132	ENSG00000164252	angiogenic factor with G patch and FHA domains 1 [Source:HGNC Symbol;Acc:24684]	AGGF1	2816563	protein_coding
3000984	0.175515	5.05335	0.728154	0.471014	0.5218	-6.72209	ENSG00000179869	ATP-binding cassette, sub-family A (ABC1), member 13 [Source:HGNC Symbol;Acc:14638]	ABCA13	3000984	protein_coding
2856484	0.102289	7.52223	0.722605	0.474378	0.525096	-6.72614	ENSG00000164172	molybdenum cofactor synthesis 2 [Source:HGNC Symbol;Acc:7193]	MOCS2	2856484	protein_coding
2878987	-0.0887599	6.30461	-0.712793	0.480358	0.531146	-6.73321	ENSG00000113555	protocadherin 12 [Source:HGNC Symbol;Acc:8657]	PCDH12	2878987	protein_coding
2848265	-0.160032	8.16061	-0.670388	0.506692	0.556368	-6.76268	ENSG00000164237	carboxymethylenebutenolidase homolog (Pseudomonas) [Source:HGNC Symbol;Acc:25090]	CMBL	2848265	protein_coding
2829275	-0.0640761	8.03553	-0.669487	0.50726	0.556852	-6.76329	ENSG00000119048	ubiquitin-conjugating enzyme E2B [Source:HGNC Symbol;Acc:12473]	UBE2B	2829275	protein_coding
3932131	-0.0662713	6.97075	-0.666428	0.509192	0.558692	-6.76535	ENSG00000183527	proteasome (prosome, macropain) assembly chaperone 1 [Source:HGNC Symbol;Acc:3043]	PSMG1	3932131	protein_coding
2845274	0.0898542	7.06277	0.664822	0.510207	0.559701	-6.76642	ENSG00000164366	coiled-coil domain containing 127 [Source:HGNC Symbol;Acc:30520]	CCDC127	2845274	protein_coding
3921933	0.117249	9.00135	0.650965	0.519013	0.568259	-6.7756	ENSG00000182240	beta-site APP-cleaving enzyme 2 [Source:HGNC Symbol;Acc:934]	BACE2	3921933	protein_coding
2853426	-0.16854	4.28815	-0.633017	0.53054	0.579288	-6.7872	ENSG00000164188	RAN binding protein 3-like [Source:HGNC Symbol;Acc:26353]	RANBP3L	2853426	protein_coding
2799184	-0.0742159	9.04446	-0.632618	0.530798	0.579497	-6.78745	ENSG00000145494	NADH dehydrogenase (ubiquinone) Fe-S protein 6, 13kDa (NADH-coenzyme Q reductase) [Source:HGNC Symbol;Acc:7713]	NDUFS6	2799184	protein_coding
2556017	0.0724763	6.20795	0.627281	0.534252	0.58276	-6.79084	ENSG00000143951	WD repeat containing planar cell polarity effector [Source:HGNC Symbol;Acc:28027]	WDPCP	2556017	protein_coding
2807195	-0.082472	5.789	-0.622509	0.537351	0.585703	-6.79384	ENSG00000164318	EGF-like, fibronectin type III and laminin G domains [Source:HGNC Symbol;Acc:26810]	EGFLAM	2807195	protein_coding
2828441	0.0833913	7.49843	0.605451	0.548503	0.596375	-6.8044	ENSG00000131435	PDZ and LIM domain 4 [Source:HGNC Symbol;Acc:16501]	PDLIM4	2828441	protein_coding
2832392	0.142668	7.4362	0.592664	0.556941	0.604387	-6.81212	ENSG00000196963	protocadherin beta 16 [Source:HGNC Symbol;Acc:14546]	PCDHB16	2832392	protein_coding
3927392	0.10172	7.24055	0.589317	0.55916	0.606434	-6.81412	ENSG00000166265	cysteine/tyrosine-rich 1 [Source:HGNC Symbol;Acc:16274]	CYYR1	3927392	protein_coding
2814693	-0.205551	5.42869	-0.584784	0.562173	0.60916	-6.8168	ENSG00000164326	CART prepropeptide [Source:HGNC Symbol;Acc:24323]	CARTPT	2814693	protein_coding
2832499	0.123379	6.30928	0.578744	0.566201	0.61288	-6.82035	ENSG00000113248	protocadherin beta 15 [Source:HGNC Symbol;Acc:8686]	PCDHB15	2832499	protein_coding
2857301	0.121498	6.56961	0.575448	0.568404	0.615075	-6.82226	ENSG00000177058	solute carrier family 38, member 9 [Source:HGNC Symbol;Acc:26907]	SLC38A9	2857301	protein_coding
2802696	-0.0840117	7.61906	-0.573332	0.569821	0.616343	-6.82349	ENSG00000145569	family with sequence similarity 105, member A [Source:HGNC Symbol;Acc:25629]	FAM105A	2802696	protein_coding
2890859	-0.0707729	9.40058	-0.5721	0.570647	0.616969	-6.8242	ENSG00000131446	mannosyl (alpha-1,3-)-glycoprotein beta-1,2-N-acetylglucosaminyltransferase [Source:HGNC Symbol;Acc:7044]	MGAT1	2890859	protein_coding
2845879	0.0597697	9.13591	0.562584	0.577045	0.62308	-6.82965	ENSG00000049656	CLPTM1-like [Source:HGNC Symbol;Acc:24308]	CLPTM1L	2845879	protein_coding
3924041	0.0641731	7.12382	0.561771	0.577593	0.623479	-6.83011	ENSG00000197381	adenosine deaminase, RNA-specific, B1 [Source:HGNC Symbol;Acc:226]	ADARB1	3924041	splicing regulator|protein_coding
2837479	0.0680364	7.40888	0.541675	0.591226	0.636314	-6.84131	ENSG00000113272	tRNA-histidine guanylyltransferase 1-like (S. cerevisiae) [Source:HGNC Symbol;Acc:26053]	THG1L	2837479	protein_coding
2832439	0.117315	6.11936	0.514529	0.609883	0.653563	-6.85579	ENSG00000120328	protocadherin beta 12 [Source:HGNC Symbol;Acc:8683]	PCDHB12	2832439	protein_coding
2832081	-0.0697046	7.50463	-0.509832	0.613138	0.656471	-6.85823	ENSG00000146007	zinc finger, matrin-type 2 [Source:HGNC Symbol;Acc:26433]	ZMAT2	2832081	protein_coding
2809399	0.173805	6.30587	0.508112	0.614332	0.657548	-6.85911	ENSG00000134363	follistatin [Source:HGNC Symbol;Acc:3971]	FST	2809399	protein_coding
2798538	0.0564652	9.64116	0.4975	0.621723	0.664567	-6.86451	ENSG00000073578	succinate dehydrogenase complex, subunit A, flavoprotein (Fp) [Source:HGNC Symbol;Acc:10680]	SDHA	2798538	protein_coding
2855542	0.111791	6.71845	0.494868	0.623562	0.666289	-6.86583	ENSG00000151882	chemokine (C-C motif) ligand 28 [Source:HGNC Symbol;Acc:17700]	CCL28	2855542	protein_coding
2821981	0.0638953	7.19279	0.494147	0.624067	0.666746	-6.86619	ENSG00000174132	family with sequence similarity 174, member A [Source:HGNC Symbol;Acc:24943]	FAM174A	2821981	protein_coding
2831719	0.0520219	8.47001	0.476353	0.63657	0.678244	-6.87492	ENSG00000131503	ankyrin repeat and KH domain containing 1 [Source:HGNC Symbol;Acc:24714]	ANKHD1	2831719	protein_coding
2878809	-0.0511215	7.12393	-0.46437	0.64505	0.686029	-6.88063	ENSG00000120318	ArfGAP with RhoGAP domain, ankyrin repeat and PH domain 3 [Source:HGNC Symbol;Acc:24097]	ARAP3	2878809	protein_coding
2883878	0.08219	7.69152	0.460428	0.647851	0.688548	-6.88247	ENSG00000164330	early B-cell factor 1 [Source:HGNC Symbol;Acc:3126]	EBF1	2883878	transcription regulator|protein_coding
2845591	-0.0486578	7.15583	-0.460213	0.648004	0.688627	-6.88257	ENSG00000028310	bromodomain containing 9 [Source:HGNC Symbol;Acc:25818]	BRD9	2845591	protein_coding
2884647	0.100463	5.22133	0.442233	0.660845	0.700616	-6.89079	ENSG00000221886	chromosome 5 open reading frame 54 [Source:HGNC Symbol;Acc:30804]	C5orf54	2884647	protein_coding
2881672	-0.050585	8.85737	-0.433749	0.66694	0.705712	-6.89455	ENSG00000145901	TNFAIP3 interacting protein 1 [Source:HGNC Symbol;Acc:16903]	TNIP1	2881672	protein_coding
2807949	-0.100039	5.72131	-0.426286	0.672321	0.710677	-6.8978	ENSG00000112964	growth hormone receptor [Source:HGNC Symbol;Acc:4263]	GHR	2807949	receptor|protein_coding
2817212	-0.0706449	7.1686	-0.425384	0.672973	0.711237	-6.89819	ENSG00000132840	betaine--homocysteine S-methyltransferase 2 [Source:HGNC Symbol;Acc:1048]	BHMT2	2817212	protein_coding
2807886	-0.0518965	7.08296	-0.41033	0.683884	0.72103	-6.90456	ENSG00000151876	F-box protein 4 [Source:HGNC Symbol;Acc:13583]	FBXO4	2807886	protein_coding
2842707	-0.0407117	8.43777	-0.407406	0.686012	0.723012	-6.90577	ENSG00000048140	tetraspanin 17 [Source:HGNC Symbol;Acc:13594]	TSPAN17	2842707	protein_coding
2832431	0.105627	6.57231	0.390908	0.698064	0.734345	-6.91245	ENSG00000197479	protocadherin beta 11 [Source:HGNC Symbol;Acc:8682]	PCDHB11	2832431	protein_coding
2828115	0.0587351	5.39503	0.390643	0.698258	0.734505	-6.91255	ENSG00000186687	Lyrm7 homolog (mouse) [Source:HGNC Symbol;Acc:28072]	LYRM7	2828115	protein_coding
2813442	-0.0635775	4.60994	-0.388702	0.699681	0.735826	-6.91332	ENSG00000153044	centromere protein H [Source:HGNC Symbol;Acc:17268]	CENPH	2813442	protein_coding
2828787	0.0732671	9.05438	0.371562	0.712297	0.746981	-6.91993	ENSG00000164405	ubiquinol-cytochrome c reductase, complex III subunit VII, 9.5kDa [Source:HGNC Symbol;Acc:29594]	UQCRQ	2828787	protein_coding
2879166	0.0569845	5.4699	0.362489	0.719009	0.7529	-6.92331	ENSG00000113578	fibroblast growth factor 1 (acidic) [Source:HGNC Symbol;Acc:3665]	FGF1	2879166	protein_coding
2832447	0.0689185	7.0667	0.354885	0.724652	0.758084	-6.92607	ENSG00000187372	protocadherin beta 13 [Source:HGNC Symbol;Acc:8684]	PCDHB13	2832447	protein_coding
2841699	-0.046181	8.35451	-0.348745	0.729219	0.762088	-6.92826	ENSG00000113742	cytoplasmic polyadenylation element binding protein 4 [Source:HGNC Symbol;Acc:21747]	CPEB4	2841699	protein_coding
2806256	-0.0545467	7.68288	-0.332268	0.741526	0.773725	-6.93396	ENSG00000168724	DnaJ (Hsp40) homolog, subfamily C, member 21 [Source:HGNC Symbol;Acc:27030]	DNAJC21	2806256	protein_coding
3919047	0.0449923	5.34709	0.327657	0.744982	0.776802	-6.9355	ENSG00000227456	long intergenic non-protein coding RNA 310 [Source:HGNC Symbol;Acc:16414]	LINC00310	3919047	lincRNA
2889698	-0.0615272	7.55028	-0.324229	0.747555	0.779161	-6.93664	ENSG00000113240	CDC-like kinase 4 [Source:HGNC Symbol;Acc:13659]	CLK4	2889698	kinase|protein_coding
2871176	0.0372937	9.11043	0.323058	0.748435	0.779892	-6.93702	ENSG00000129625	receptor accessory protein 5 [Source:HGNC Symbol;Acc:30077]	REEP5	2871176	protein_coding
2883380	0.0309137	6.95331	0.304611	0.762336	0.792399	-6.9429	ENSG00000155868	mediator complex subunit 7 [Source:HGNC Symbol;Acc:2378]	MED7	2883380	transcription regulator|protein_coding
3916527	0.0507389	6.63771	0.302196	0.764162	0.793874	-6.94364	ENSG00000154721	junctional adhesion molecule 2 [Source:HGNC Symbol;Acc:14686]	JAM2	3916527	protein_coding
2849056	0.0785901	5.64241	0.293309	0.770893	0.799918	-6.94633	ENSG00000039139	dynein, axonemal, heavy chain 5 [Source:HGNC Symbol;Acc:2950]	DNAH5	2849056	protein_coding
2827709	0.032349	7.53787	0.292583	0.771444	0.800395	-6.94655	ENSG00000066583	isochorismatase domain containing 1 [Source:HGNC Symbol;Acc:24254]	ISOC1	2827709	protein_coding
2865327	0.113114	4.80337	0.269299	0.789167	0.816656	-6.95319	ENSG00000145681	hyaluronan and proteoglycan link protein 1 [Source:HGNC Symbol;Acc:2380]	HAPLN1	2865327	protein_coding
2878347	-0.0241942	7.1976	-0.261693	0.794981	0.822043	-6.95524	ENSG00000213523	steroid receptor RNA activator 1 [Source:HGNC Symbol;Acc:11281]	SRA1	2878347	transcription regulator|protein_coding
2831591	-0.0597416	6.33143	-0.261692	0.794982	0.822043	-6.95524	ENSG00000182700	IgA-inducing protein homolog (Bos taurus) [Source:HGNC Symbol;Acc:33847]	IGIP	2831591	protein_coding
2380554	0.0419976	6.15436	0.257985	0.797821	0.82454	-6.95622	ENSG00000067533	ribosomal RNA processing 15 homolog (S. cerevisiae) [Source:HGNC Symbol;Acc:24255]	RRP15	2380554	protein_coding
3930781	0.0290646	6.53956	0.249493	0.804333	0.830291	-6.95841	ENSG00000185917	SET domain containing 4 [Source:HGNC Symbol;Acc:1258]	SETD4	3930781	protein_coding
3929038	0.0294356	7.70629	0.248796	0.804867	0.83055	-6.95859	ENSG00000159055	MIS18 kinetochore protein homolog A (S. pombe) [Source:HGNC Symbol;Acc:1286]	MIS18A	3929038	protein_coding
3932270	-0.0255773	9.43394	-0.247572	0.805808	0.831373	-6.9589	ENSG00000205581	high mobility group nucleosome binding domain 1 [Source:HGNC Symbol;Acc:4984]	HMGN1	3932270	protein_coding
2832387	-0.0530085	4.62942	-0.243442	0.808981	0.834304	-6.95993	ENSG00000120322	protocadherin beta 8 [Source:HGNC Symbol;Acc:8693]	PCDHB8	2832387	protein_coding
2886679	-0.0350469	6.5465	-0.234628	0.815766	0.840558	-6.96207	ENSG00000145936	potassium large conductance calcium-activated channel, subfamily M, beta member 1 [Source:HGNC Symbol;Acc:6285]	KCNMB1	2886679	protein_coding
3915479	0.0627117	8.56798	0.23055	0.81891	0.843055	-6.96303	ENSG00000154639	coxsackie virus and adenovirus receptor [Source:HGNC Symbol;Acc:2559]	CXADR	3915479	protein_coding
2885099	0.030324	6.14477	0.228843	0.820227	0.844081	-6.96343	ENSG00000170584	NudC domain containing 2 [Source:HGNC Symbol;Acc:30535]	NUDCD2	2885099	protein_coding
3920171	0.0392978	6.41245	0.21319	0.832326	0.854858	-6.96695	ENSG00000159263	single-minded homolog 2 (Drosophila) [Source:HGNC Symbol;Acc:10883]	SIM2	3920171	transcription regulator|protein_coding
2527814	-0.0888913	7.38403	-0.200637	0.84206	0.863597	-6.96959	ENSG00000127831	villin 1 [Source:HGNC Symbol;Acc:12690]	VIL1	2527814	protein_coding
3926271	0.108919	4.15767	0.199367	0.843046	0.8644	-6.96985	ENSG00000154646	transmembrane protease, serine 15 [Source:HGNC Symbol;Acc:9490]	TMPRSS15	3926271	receptor|protein_coding
3760268	-0.0385234	7.28383	-0.196226	0.845486	0.866496	-6.97048	ENSG00000228696	ADP-ribosylation factor-like 17B [Source:HGNC Symbol;Acc:32387]	ARL17B	3760268	protein_coding
2834503	-0.0421094	5.03554	-0.186639	0.852943	0.872862	-6.97235	ENSG00000133710	serine peptidase inhibitor, Kazal type 5 [Source:HGNC Symbol;Acc:15464]	SPINK5	2834503	protein_coding
2802739	-0.0141758	7.02034	-0.177523	0.860047	0.878952	-6.97403	ENSG00000154124	family with sequence similarity 105, member B [Source:HGNC Symbol;Acc:25118]	FAM105B	2802739	protein_coding
2879739	-0.035345	7.05757	-0.160406	0.873417	0.890539	-6.97698	ENSG00000204928	glutaredoxin, cysteine rich 2 [Source:HGNC Symbol;Acc:33862]	GRXCR2	2879739	protein_coding
2434546	-0.0287375	4.19779	-0.130314	0.89701	0.911179	-6.98143	ENSG00000143452	HORMA domain containing 1 [Source:HGNC Symbol;Acc:25245]	HORMAD1	2434546	protein_coding
2871617	0.0229061	4.86998	0.119431	0.905567	0.918457	-6.98281	ENSG00000152503	tripartite motif containing 36 [Source:HGNC Symbol;Acc:16280]	TRIM36	2871617	protein_coding
3918959	0.0154883	7.23737	0.109761	0.91318	0.925055	-6.98394	ENSG00000243927	mitochondrial ribosomal protein S6 [Source:HGNC Symbol;Acc:14051]	MRPS6	3918959	protein_coding
2880463	-0.0193452	5.09413	-0.0962424	0.923837	0.934339	-6.98535	ENSG00000178776	chromosome 5 open reading frame 46 [Source:HGNC Symbol;Acc:33768]	C5orf46	2880463	protein_coding
3923632	-0.00947348	8.77327	-0.0904581	0.928402	0.938543	-6.9859	ENSG00000141959	phosphofructokinase, liver [Source:HGNC Symbol;Acc:8876]	PFKL	3923632	protein_coding
2888698	0.0101044	9.92275	0.0843942	0.933189	0.942546	-6.98644	ENSG00000169223	lectin, mannose-binding 2 [Source:HGNC Symbol;Acc:16986]	LMAN2	2888698	protein_coding
2871241	0.0106146	7.14713	0.0817563	0.935273	0.944319	-6.98667	ENSG00000171444	mutated in colorectal cancers [Source:HGNC Symbol;Acc:6935]	MCC	2871241	protein_coding
2832378	-0.0117201	5.72419	-0.0780736	0.938182	0.946498	-6.98697	ENSG00000113212	protocadherin beta 7 [Source:HGNC Symbol;Acc:8692]	PCDHB7	2832378	protein_coding
3927446	0.0261519	8.73125	0.0772777	0.938811	0.947023	-6.98703	ENSG00000154734	ADAM metallopeptidase with thrombospondin type 1 motif, 1 [Source:HGNC Symbol;Acc:217]	ADAMTS1	3927446	protein_coding
3923257	-0.00924997	8.59941	-0.0703959	0.94425	0.951743	-6.98755	ENSG00000160209	pyridoxal (pyridoxine, vitamin B6) kinase [Source:HGNC Symbol;Acc:8819]	PDXK	3923257	protein_coding
3934407	0.0120723	6.92666	0.0696379	0.94485	0.952238	-6.9876	ENSG00000160223	inducible T-cell co-stimulator ligand [Source:HGNC Symbol;Acc:17087]	ICOSLG	3934407	protein_coding
2832297	-0.0143898	7.26584	-0.0692528	0.945154	0.95249	-6.98763	ENSG00000112852	protocadherin beta 2 [Source:HGNC Symbol;Acc:8687]	PCDHB2	2832297	protein_coding
2870964	0.00907171	7.25629	0.0460529	0.963511	0.968484	-6.98899	ENSG00000129595	erythrocyte membrane protein band 4.1 like 4A [Source:HGNC Symbol;Acc:13278]	EPB41L4A	2870964	protein_coding
3862188	0.0160113	8.46749	0.03886	0.969207	0.973539	-6.9893	ENSG00000090920	Fc fragment of IgG binding protein [Source:HGNC Symbol;Acc:13572]	FCGBP	3862188	protein_coding
2880361	0.00130309	5.09552	0.00846869	0.993288	0.994138	-6.99003	ENSG00000176049	janus kinase and microtubule interacting protein 2 [Source:HGNC Symbol;Acc:29067]	JAKMIP2	2880361	protein_coding
3296981	-0.000254969	8.49818	-0.00162468	0.998712	0.998769	-6.99007	ENSG00000165424	zinc finger, CCHC domain containing 24 [Source:HGNC Symbol;Acc:26911]	ZCCHC24	3296981	protein_coding

## Sheet: 4F
Supplementary Figure S4F. Alternative splicing for the identified significantly deleted genes (from Bailey et al.)
probeset_ID	seqname	strand1	start	stop	class	logFC..FIRMA.	calls	t	P.Value	adj.P.Val	B	transcript_cluster_ID	Ensembl_gene	Symbol	Definition	adj.pValue.probeset	adj.pValue.probe	ens_exon_ids
3809007	chr18	-	53298565	53298606	core	-7.79806	skipped	-10.8164	3.32454e-13	1.85395e-10	20.0067	3808854	ENSG00000196628	TCF4	transcription factor 4 [Source:HGNC Symbol;Acc:11634]	6.76534e-32	3.85493e-18	ENSE00001532822
3809008	chr18	-	53302959	53303172	core	-5.65042	skipped	-7.47571	5.36321e-09	2.77208e-07	10.5256	3808854	ENSG00000196628	TCF4	transcription factor 4 [Source:HGNC Symbol;Acc:11634]	6.76534e-32	3.85493e-18	ENSE00001532824
3808993	chr18	-	53254289	53254346	core	-3.01115	skipped	-9.2568	2.58188e-11	4.71356e-09	15.7588	3808854	ENSG00000196628	TCF4	transcription factor 4 [Source:HGNC Symbol;Acc:11634]	6.76534e-32	3.85493e-18	ENSE00001637877|ENSE00001748909
3808904	chr18	-	52937066	52937173	core	2.40171	included	7.16494	1.40722e-08	5.898e-07	9.57858	3808854	ENSG00000196628	TCF4	transcription factor 4 [Source:HGNC Symbol;Acc:11634]	6.76534e-32	3.85493e-18	ENSE00001103844
2985833	chr6	-	169632776	169632884	core	-5.41314	skipped	-13.1359	9.13585e-16	3.05286e-12	25.7078	2985781	ENSG00000186340	THBS2	thrombospondin 2 [Source:HGNC Symbol;Acc:11786]	1.93384e-27	4.50768e-13	ENSE00001336852
2985828	chr6	-	169629742	169629774	core	-4.62958	skipped	-8.25633	4.95069e-10	4.43264e-08	12.8642	2985781	ENSG00000186340	THBS2	thrombospondin 2 [Source:HGNC Symbol;Acc:11786]	1.93384e-27	4.50768e-13	ENSE00001336849
2891670	chr6	+	1395358	1395737	core	3.35026	included	8.51224	2.29953e-10	2.46675e-08	13.6163	2891644	ENSG00000137273	FOXF2	forkhead box F2 [Source:HGNC Symbol;Acc:3810]	2.82017e-22	2.8506e-08	ENSE00000847764
2891667	chr6	+	1394962	1395094	core	3.68031	included	9.10908	3.96283e-11	6.50064e-09	15.3394	2891644	ENSG00000137273	FOXF2	forkhead box F2 [Source:HGNC Symbol;Acc:3810]	2.82017e-22	2.8506e-08	ENSE00000847764
3966001	chr22	-	50964237	50964342	core	-3.63977	skipped	-10.812	3.36336e-13	1.86633e-10	19.9954	3966000	ENSG00000177989	ODF3B	outer dense fiber of sperm tails 3B [Source:HGNC Symbol;Acc:34388]	7.40661e-29	8.06501e-11
3966003	chr22	-	50964725	50964834	core	-2.9807	skipped	-10.4268	9.5717e-13	4.07063e-10	18.9771	3966000	ENSG00000177989	ODF3B	outer dense fiber of sperm tails 3B [Source:HGNC Symbol;Acc:34388]	7.40661e-29	8.06501e-11	ENSE00001854409|ENSE00002492779|ENSE00002520474
3966018	chr22	-	50968110	50968136	core	-2.88954	skipped	-8.02233	1.00453e-09	7.68917e-08	12.1699	3966000	ENSG00000177989	ODF3B	outer dense fiber of sperm tails 3B [Source:HGNC Symbol;Acc:34388]	7.40661e-29	8.06501e-11	ENSE00001522461|ENSE00001522466|ENSE00001940973|ENSE00002551722|ENSE00002555161
3966009	chr22	-	50966020	50966118	core	3.79582	included	14.9711	1.35369e-17	1.52111e-13	29.7258	3966000	ENSG00000177989	ODF3B	outer dense fiber of sperm tails 3B [Source:HGNC Symbol;Acc:34388]	7.40661e-29	8.06501e-11	ENSE00002482326|ENSE00002519658
3966011	chr22	-	50966967	50967039	core	4.34193	included	14.1118	9.28385e-17	6.13649e-13	27.8956	3966000	ENSG00000177989	ODF3B	outer dense fiber of sperm tails 3B [Source:HGNC Symbol;Acc:34388]	7.40661e-29	8.06501e-11	ENSE00002473114|ENSE00002518611
3850006	chr19	-	10112208	10112238	core	4.31116	included	8.47682	2.55589e-10	2.66913e-08	13.5127	3849923	ENSG00000080573	COL5A3	collagen, type V, alpha 3 [Source:HGNC Symbol;Acc:14864]	5.04262e-33	4.16016e-14	AB209175-6|AF177941-8|ENSE00001261182
3849990	chr19	-	10102696	10102721	core	4.75984	included	9.66494	8.01843e-12	1.91377e-09	16.9026	3849923	ENSG00000080573	COL5A3	collagen, type V, alpha 3 [Source:HGNC Symbol;Acc:14864]	5.04262e-33	4.16016e-14	ENSE00000675493
3676773	chr16	-	2331028	2331187	core	-2.08642	skipped	-7.09046	1.77528e-08	7.07641e-07	9.3505	3676763	ENSG00000167972	ABCA3	ATP-binding cassette, sub-family A (ABC1), member 3 [Source:HGNC Symbol;Acc:33]	4.47087e-17	6.03785e-07	ENSE00001610244|U66675-4
3642832	chr16	+	450651	450732	core	2.87338	included	7.27623	9.95254e-09	4.49721e-07	9.91862	3642815	ENSG00000103202	NME4	non-metastatic cells 4, protein expressed in [Source:HGNC Symbol;Acc:7852]	2.48712e-19	2.18583e-07	ENSE00001529849|ENSE00001529862|ENSE00001825876|ENSE00001958819
3643739	chr16	+	1370569	1370658	core	-2.76394	skipped	-11.0626	1.72123e-13	1.18937e-10	20.6467	3643703	ENSG00000103275	UBE2I	ubiquitin-conjugating enzyme E2I [Source:HGNC Symbol;Acc:12485]	1.61093e-17	1.99135e-09	AK024172-1|BC000744-5|BC004437-5|ENSE00001559163
3643707	chr16	+	1359243	1359269	core	-2.50299	skipped	-7.48783	5.16599e-09	2.69181e-07	10.5624	3643703	ENSG00000103275	UBE2I	ubiquitin-conjugating enzyme E2I [Source:HGNC Symbol;Acc:12485]	1.61093e-17	1.99135e-09	ENSE00001372869|ENSE00001529015
3643745	chr16	+	1374731	1374794	core	2.0247	included	8.81567	9.35567e-11	1.24264e-08	14.4979	3643703	ENSG00000103275	UBE2I	ubiquitin-conjugating enzyme E2I [Source:HGNC Symbol;Acc:12485]	1.61093e-17	1.99135e-09	ENSE00001287274|ENSE00001555219|ENSE00001555983|U66818-7|U66867-7
3645213	chr16	+	2732550	2732590	core	-4.80587	skipped	-9.96956	3.397e-12	1.01519e-09	17.7416	3645204	ENSG00000167977	KCTD5	potassium channel tetramerisation domain containing 5 [Source:HGNC Symbol;Acc:21423]	5.27948e-28	4.59439e-18	ENSE00001118883
3677281	chr16	-	2905672	2905730	core	2.02477	included	8.75347	1.12394e-10	1.43761e-08	14.3181	3677268	ENSG00000005001	PRSS22	protease, serine, 22 [Source:HGNC Symbol;Acc:14368]	7.9723e-10	3.21173e-10	ENSE00000873878
3674850	chr16	-	108368	108531	core	2.52716	included	7.76295	2.21592e-09	1.40916e-07	11.3934	3674848	ENSG00000007384	RHBDF1	rhomboid 5 homolog 1 (Drosophila) [Source:HGNC Symbol;Acc:20561]	2.20606e-12	2.41895e-07	ENSE00001685240|ENSE00001722063|ENSE00001947408
3645362	chr16	+	2880450	2880477	core	-2.28687	skipped	-7.35223	7.86062e-09	3.74906e-07	10.1503	3645359	ENSG00000162078	ZG16B	zymogen granule protein 16 homolog B (rat) [Source:HGNC Symbol;Acc:30456]	1.11647e-13	5.22804e-11	ENSE00001602239
3645361	chr16	+	2880264	2880320	core	-2.15728	skipped	-6.96454	2.6319e-08	9.60196e-07	8.96399	3645359	ENSG00000162078	ZG16B	zymogen granule protein 16 homolog B (rat) [Source:HGNC Symbol;Acc:30456]	1.11647e-13	5.22804e-11	ENSE00001526902
						ABCA3

## Sheet: 4G
Supplementary Figure S4G. Alternative splicing for the identified significantly amplified genes (from Bailey et al.)
probeset_ID	seqname	strand1	start	stop	class	logFC..FIRMA.	calls	t	P.Value	adj.P.Val	B	transcript_cluster_ID	Ensembl_gene	Symbol	Definition	adj.pValue.probeset	adj.pValue.probe	ens_exon_ids
3356118	chr11	+	129939846	129939872	core	-6.69541	skipped	-8.1496	6.83128e-10	5.67777e-08	12.5483	3356115	ENSG00000084234	APLP2	amyloid beta (A4) precursor-like protein 2 [Source:HGNC Symbol;Acc:598]	4.3685e-38	3.51536e-19	ENSE00002154144|ENSE00002172102|ENSE00002177647|ENSE00002177849|ENSE00002180897|ENSE00002184741|ENSE00002192673|ENSE00002199700|ENSE00002200698|ENSE00002542281|ENSE00002559951|ENSE00002563472|ENSE00002574429
3697312	chr16	-	70834812	70835042	core	-3.5849	skipped	-8.9884	5.63498e-11	8.46509e-09	14.9946	3697218	ENSG00000103043	VAC14	Vac14 homolog (S. cerevisiae) [Source:HGNC Symbol;Acc:25507]	7.99894e-29	3.69375e-09	AK297564-1|ENSE00002202569
2391422	chr1	-	1260012	1260044	core	-3.36706	skipped	-8.94446	6.40841e-11	9.37017e-09	14.8686	2391360	ENSG00000127054	CPSF3L	cleavage and polyadenylation specific factor 3-like [Source:HGNC Symbol;Acc:26052]	1.73867e-19	2.71325e-08	NA
3150163	chr8	-	119123990	119124041	core	-3.86271	skipped	-7.59086	3.75952e-09	2.12178e-07	10.8744	3150060	ENSG00000182197	EXT1	exostosin 1 [Source:HGNC Symbol;Acc:3512]	7.64672e-30	2.94407e-12	ENSE00001476785
3011870	chr7	+	89841280	89841339	core	-4.88207	skipped	-8.28187	4.5844e-10	4.20296e-08	12.9396	3011861	ENSG00000157214	STEAP2	STEAP family member 2, metalloreductase [Source:HGNC Symbol;Acc:17885]	3.00252e-14	1.26767e-10	ENSE00001206871|ENSE00001519027|ENSE00001547971|ENSE00001622820|ENSE00002226827
3011867	chr7	+	89841047	89841145	core	-4.53489	skipped	-8.19623	5.93395e-10	5.08546e-08	12.6865	3011861	ENSG00000157214	STEAP2	STEAP family member 2, metalloreductase [Source:HGNC Symbol;Acc:17885]	3.00252e-14	1.26767e-10	ENSE00001206871|ENSE00001519027
3011869	chr7	+	89841249	89841273	core	-4.28158	skipped	-7.50265	4.93488e-09	2.60277e-07	10.6073	3011861	ENSG00000157214	STEAP2	STEAP family member 2, metalloreductase [Source:HGNC Symbol;Acc:17885]	3.00252e-14	1.26767e-10	ENSE00001206871|ENSE00001519027|ENSE00001547971|ENSE00001622820|ENSE00002226827
3011868	chr7	+	89841199	89841240	core	-4.26415	skipped	-8.32436	4.03473e-10	3.80749e-08	13.0649	3011861	ENSG00000157214	STEAP2	STEAP family member 2, metalloreductase [Source:HGNC Symbol;Acc:17885]	3.00252e-14	1.26767e-10	ENSE00001206871|ENSE00001519027|ENSE00001519061|ENSE00001622820|ENSE00002226827
3011872	chr7	+	89841590	89841616	core	-2.88301	skipped	-7.17162	1.37822e-08	5.80679e-07	9.59902	3011861	ENSG00000157214	STEAP2	STEAP family member 2, metalloreductase [Source:HGNC Symbol;Acc:17885]	3.00252e-14	1.26767e-10	AY008443-2|ENSE00001519022|ENSE00001519060
3035242	chr7	-	1477783	1477844	core	-2.76858	skipped	-9.53263	1.16871e-11	2.59793e-09	16.5343	3035223	ENSG00000164877	MICALL2	MICAL-like 2 [Source:HGNC Symbol;Acc:29672]	4.10831e-22	5.80578e-09	ENSE00001754619|ENSE00001788708|ENSE00001835785|ENSE00001840234|ENSE00001897295
3035265	chr7	-	1488263	1488375	core	2.14893	included	7.67706	2.8839e-09	1.73107e-07	11.1347	3035223	ENSG00000164877	MICALL2	MICAL-like 2 [Source:HGNC Symbol;Acc:29672]	4.10831e-22	5.80578e-09	ENSE00001182980|ENSE00001812609
3035240	chr7	-	1477555	1477616	core	2.86957	included	7.35212	7.8632e-09	3.74938e-07	10.15	3035223	ENSG00000164877	MICALL2	MICAL-like 2 [Source:HGNC Symbol;Acc:29672]	4.10831e-22	5.80578e-09	ENSE00001747519|ENSE00001780561|ENSE00001840234
2470657	chr2	+	15731943	15732057	core	-6.24376	skipped	-8.99696	5.49564e-11	8.31132e-09	15.0192	2470654	ENSG00000079785	DDX1	DEAD (Asp-Glu-Ala-Asp) box polypeptide 1 [Source:HGNC Symbol;Acc:2734]	2.72605e-19	2.76584e-11	ENSE00001345863|ENSE00001488389|ENSE00001621608|ENSE00002233370
2434576	chr1	-	150702580	150702657	core	-7.44202	skipped	-10.3623	1.1428e-12	4.57804e-10	18.8043	2434575	ENSG00000163131	CTSS	cathepsin S [Source:HGNC Symbol;Acc:2545]	4.62919e-23	6.41777e-10
3930507	chr21	-	36421210	36421252	core	-5.74423	skipped	-11.3489	8.0847e-14	6.90842e-11	21.3803	3930360	ENSG00000159216	RUNX1	runt-related transcription factor 1 [Source:HGNC Symbol;Acc:10471]	1.98818e-20	6.72515e-10	ENSE00001317351|ENSE00002554777|ENSE00002570366
3930509	chr21	-	36421422	36421462	core	-4.3692	skipped	-10.3967	1.03953e-12	4.29448e-10	18.8967	3930360	ENSG00000159216	RUNX1	runt-related transcription factor 1 [Source:HGNC Symbol;Acc:10471]	1.98818e-20	6.72515e-10	ENSE00001317351|ENSE00001595684|ENSE00001754704
3930363	chr21	-	36164129	36164216	core	-4.24503	skipped	-7.91866	1.377e-09	9.78996e-08	11.8604	3930360	ENSG00000159216	RUNX1	runt-related transcription factor 1 [Source:HGNC Symbol;Acc:10471]	1.98818e-20	6.72515e-10	ENSE00001537132|ENSE00001737505|ENSE00001909211|ENSE00002287560|X79549-7
3930439	chr21	-	36260851	36260916	core	-4.19337	skipped	-9.31475	2.18408e-11	4.15261e-09	15.9226	3930360	ENSG00000159216	RUNX1	runt-related transcription factor 1 [Source:HGNC Symbol;Acc:10471]	1.98818e-20	6.72515e-10	BC050363-1|ENSE00001380483
3930364	chr21	-	36164260	36164377	core	-4.08236	skipped	-12.4462	4.91845e-15	9.44741e-12	24.0883	3930360	ENSG00000159216	RUNX1	runt-related transcription factor 1 [Source:HGNC Symbol;Acc:10471]	1.98818e-20	6.72515e-10	ENSE00001537132|ENSE00001737505|ENSE00001909211|ENSE00002287560|X79549-7
3930433	chr21	-	36259279	36259393	core	-3.14768	skipped	-11.3152	8.83228e-14	7.29751e-11	21.2945	3930360	ENSG00000159216	RUNX1	runt-related transcription factor 1 [Source:HGNC Symbol;Acc:10471]	1.98818e-20	6.72515e-10	ENSE00001380483|ENSE00001537135|ENSE00001949821|ENSE00002454902|ENSE00002496938
3930366	chr21	-	36164518	36164606	core	-3.13967	skipped	-11.0791	1.6475e-13	1.15703e-10	20.6892	3930360	ENSG00000159216	RUNX1	runt-related transcription factor 1 [Source:HGNC Symbol;Acc:10471]	1.98818e-20	6.72515e-10	ENSE00001431341|ENSE00001537132|ENSE00001737505|ENSE00001909211|ENSE00002287560|X79549-6
3930428	chr21	-	36252966	36252997	core	2.07992	included	10.8796	2.80494e-13	1.67566e-10	20.172	3930360	ENSG00000159216	RUNX1	runt-related transcription factor 1 [Source:HGNC Symbol;Acc:10471]	1.98818e-20	6.72515e-10	ENSE00001802332|ENSE00002443513|ENSE00002450591
3930427	chr21	-	36252858	36252954	core	2.21866	included	10.4887	8.08123e-13	3.56805e-10	19.142	3930360	ENSG00000159216	RUNX1	runt-related transcription factor 1 [Source:HGNC Symbol;Acc:10471]	1.98818e-20	6.72515e-10	ENSE00001802332|ENSE00002443513|ENSE00002450591
3930362	chr21	-	36162016	36163725	core	3.43416	included	9.05616	4.62326e-11	7.32861e-09	15.1885	3930360	ENSG00000159216	RUNX1	runt-related transcription factor 1 [Source:HGNC Symbol;Acc:10471]	1.98818e-20	6.72515e-10	ENSE00002287560
3381956	chr11	-	74109233	74109360	core	-5.96105	skipped	-9.94835	3.6049e-12	1.05488e-09	17.6836	3381925	ENSG00000165434	PGM2L1	phosphoglucomutase 2-like 1 [Source:HGNC Symbol;Acc:20898]	8.15088e-50	2.61246e-22	ENSE00001093079|ENSE00002241858|ENSE00002286963
3381955	chr11	-	74109096	74109202	core	-3.75354	skipped	-10.4008	1.02805e-12	4.2627e-10	18.9075	3381925	ENSG00000165434	PGM2L1	phosphoglucomutase 2-like 1 [Source:HGNC Symbol;Acc:20898]	8.15088e-50	2.61246e-22	ENSE00001093079|ENSE00002241858
2722833	chr4	+	30723054	30723078	core	-4.24988	skipped	-9.12518	3.78153e-11	6.2998e-09	15.3853	2722823	ENSG00000169851	PCDH7	protocadherin 7 [Source:HGNC Symbol;Acc:8659]	2.67117e-29	7.16132e-16	AB006757-1|BC020338-1|ENSE00001322529
2722836	chr4	+	30723789	30723816	core	-2.9579	skipped	-8.23669	5.25235e-10	4.63624e-08	12.8062	2722823	ENSG00000169851	PCDH7	protocadherin 7 [Source:HGNC Symbol;Acc:8659]	2.67117e-29	7.16132e-16	AB006757-1|ENSE00001322529
2722838	chr4	+	30724238	30725664	core	2.06824	included	8.70251	1.30667e-10	1.6121e-08	14.1705	2722823	ENSG00000169851	PCDH7	protocadherin 7 [Source:HGNC Symbol;Acc:8659]	2.67117e-29	7.16132e-16
3273603	chr10	-	1085912	1085944	core	-2.72029	skipped	-7.99784	1.08212e-09	8.15053e-08	12.0969	3273601	ENSG00000067064	IDI1	isopentenyl-diphosphate delta isomerase 1 [Source:HGNC Symbol;Acc:5387]	6.59023e-15	3.0351e-07	NA
2854328	chr5	-	39105710	39107043	core	2.33746	included	7.37192	7.39514e-09	3.57177e-07	10.2102	2854327	ENSG00000082074	FYB	FYN binding protein [Source:HGNC Symbol;Acc:4036]	7.37607e-10	5.0517e-13	NA
3232351	chr10	+	3109836	3109865	core	-7.32534	skipped	-13.0106	1.23514e-15	3.80245e-12	25.4182	3232349	ENSG00000067057	PFKP	phosphofructokinase, platelet [Source:HGNC Symbol;Acc:8878]	3.1781e-26	8.22574e-08	ENSE00001840949|ENSE00001842048|ENSE00001948402
3232350	chr10	+	3109719	3109780	core	-5.54606	skipped	-9.46452	1.42011e-11	2.99951e-09	16.3437	3232349	ENSG00000067057	PFKP	phosphofructokinase, platelet [Source:HGNC Symbol;Acc:8878]	3.1781e-26	8.22574e-08	ENSE00001840949|ENSE00001842048
3232365	chr10	+	3143593	3143718	core	-2.52739	skipped	-8.16438	6.53304e-10	5.47463e-08	12.5921	3232349	ENSG00000067057	PFKP	phosphofructokinase, platelet [Source:HGNC Symbol;Acc:8878]	3.1781e-26	8.22574e-08	ENSE00001635223
3232357	chr10	+	3124589	3124653	core	-2.0206	skipped	-7.70666	2.63332e-09	1.61078e-07	11.2239	3232349	ENSG00000067057	PFKP	phosphofructokinase, platelet [Source:HGNC Symbol;Acc:8878]	3.1781e-26	8.22574e-08	ENSE00001630302|ENSE00001724175|ENSE00002556626|ENSE00002564962
3232411	chr10	+	3176678	3176762	core	2.25527	included	7.36168	7.63345e-09	3.66013e-07	10.1791	3232349	ENSG00000067057	PFKP	phosphofructokinase, platelet [Source:HGNC Symbol;Acc:8878]	3.1781e-26	8.22574e-08	ENSE00001690153
3232410	chr10	+	3175421	3175460	core	3.71057	included	9.61246	9.30816e-12	2.16356e-09	16.7568	3232349	ENSG00000067057	PFKP	phosphofructokinase, platelet [Source:HGNC Symbol;Acc:8878]	3.1781e-26	8.22574e-08	ENSE00001606866|ENSE00001645502
2985833	chr6	-	169632776	169632884	core	-5.41314	skipped	-13.1359	9.13585e-16	3.05286e-12	25.7078	2985781	ENSG00000186340	THBS2	thrombospondin 2 [Source:HGNC Symbol;Acc:11786]	1.93384e-27	4.50768e-13	ENSE00001336852
2985828	chr6	-	169629742	169629774	core	-4.62958	skipped	-8.25633	4.95069e-10	4.43264e-08	12.8642	2985781	ENSG00000186340	THBS2	thrombospondin 2 [Source:HGNC Symbol;Acc:11786]	1.93384e-27	4.50768e-13	ENSE00001336849
3157838	chr8	-	144906495	144906560	core	-3.99789	skipped	-9.21679	2.89885e-11	5.1378e-09	15.6455	3157817	ENSG00000179950	PUF60	poly-U binding splicing factor 60KDa [Source:HGNC Symbol;Acc:17042]	1.57178e-16	4.41506e-14	ENSE00002162908|ENSE00002195940|ENSE00002503880|ENSE00002531857
3131987	chr8	-	38239534	38239708	core	-3.9303	skipped	-8.54171	2.10615e-10	2.31682e-08	13.7025	3131916	ENSG00000147548	WHSC1L1	Wolf-Hirschhorn syndrome candidate 1-like 1 [Source:HGNC Symbol;Acc:12767]	4.13051e-27	5.60591e-16	ENSE00001359973|ENSE00002143775|ENSE00002184410
2336652	chr1	+	53527903	53527958	core	-3.61879	skipped	-8.814	9.40174e-11	1.24729e-08	14.4931	2336650	ENSG00000174348	PODN	podocan [Source:HGNC Symbol;Acc:23174]	1.4021e-17	2.9812e-09	ENSE00001846357|ENSE00002537082|ENSE00002574585
2336657	chr1	+	53535486	53535519	core	-2.01391	skipped	-8.26301	4.8521e-10	4.36699e-08	12.8839	2336650	ENSG00000174348	PODN	podocan [Source:HGNC Symbol;Acc:23174]	1.4021e-17	2.9812e-09	AK300847-2|ENSE00001418477
2968183	chr6	-	108395910	108395938	core	-3.16523	skipped	-6.95505	2.71134e-08	9.83111e-07	8.93481	2968144	ENSG00000081087	OSTM1	osteopetrosis associated transmembrane protein 1 [Source:HGNC Symbol;Acc:21652]	7.63476e-19	7.54879e-10	ENSE00001849310|ENSE00002141255
2968182	chr6	-	108395670	108395843	core	-2.81042	skipped	-8.32801	3.99075e-10	3.77718e-08	13.0757	2968144	ENSG00000081087	OSTM1	osteopetrosis associated transmembrane protein 1 [Source:HGNC Symbol;Acc:21652]	7.63476e-19	7.54879e-10	ENSE00001849310|ENSE00002141255
3815016	chr19	+	571548	571579	core	-4.97099	skipped	-7.10316	1.70628e-08	6.861e-07	9.38941	3815014	ENSG00000172270	BSG	basigin (Ok blood group) [Source:HGNC Symbol;Acc:1116]	4.21731e-09	2.90856e-07	ENSE00002557062|ENSE00002566320
2881824	chr5	-	150537249	150537373	core	-4.74411	skipped	-7.03607	2.10411e-08	8.06946e-07	9.18369	2881747	ENSG00000197043	ANXA6	annexin A6 [Source:HGNC Symbol;Acc:544]	5.20014e-29	2.28203e-09	ENSE00001532918|ENSE00001706878|ENSE00002093216|ENSE00002101900|ENSE00002105044|ENSE00002113113|ENSE00002114093|ENSE00002119865|ENSE00002127483
2823884	chr5	+	110560111	110560143	core	-3.9152	skipped	-9.03673	4.89296e-11	7.65752e-09	15.1329	2823880	ENSG00000152495	CAMK4	calcium/calmodulin-dependent protein kinase IV [Source:HGNC Symbol;Acc:1464]	2.952e-25	1.06365e-10	ENSE00002032738|ENSE00002033975|ENSE00002059430|ENSE00002072458|ENSE00002078220
2821223	chr5	+	96038519	96038599	core	-3.80345	skipped	-8.18737	6.09473e-10	5.18237e-08	12.6602	2821194	ENSG00000153113	CAST	calpastatin [Source:HGNC Symbol;Acc:1515]	5.35215e-17	5.10661e-09	ENSE00001345595|ENSE00002029855|ENSE00002059164|ENSE00002061435|ENSE00002070424|ENSE00002076288|ENSE00002086671
2813418	chr5	+	68462969	68463010	core	-4.1263	skipped	-8.20906	5.70872e-10	4.94393e-08	12.7244	2813414	ENSG00000134057	CCNB1	cyclin B1 [Source:HGNC Symbol;Acc:1579]	4.24525e-15	3.0179e-11	ENSE00001821671|ENSE00002079274
2813417	chr5	+	68462939	68462963	core	-3.66487	skipped	-7.52154	4.65538e-09	2.49161e-07	10.6646	2813414	ENSG00000134057	CCNB1	cyclin B1 [Source:HGNC Symbol;Acc:1579]	4.24525e-15	3.0179e-11	ENSE00001821671|ENSE00002079274
2813419	chr5	+	68463016	68463059	core	-3.16804	skipped	-8.81463	9.38431e-11	1.24571e-08	14.4949	2813414	ENSG00000134057	CCNB1	cyclin B1 [Source:HGNC Symbol;Acc:1579]	4.24525e-15	3.0179e-11	ENSE00001821671|ENSE00002059039|ENSE00002079274
2805080	chr5	+	31193884	31193993	core	-3.74981	skipped	-6.95368	2.723e-08	9.86544e-07	8.93059	2805078	ENSG00000113361	CDH6	cadherin 6, type 2, K-cadherin (fetal kidney) [Source:HGNC Symbol;Acc:1765]	5.56933e-19	3.27041e-11	ENSE00001234867|ENSE00002054839
2888320	chr5	-	175843382	175843523	core	-5.19565	skipped	-8.17012	6.42061e-10	5.39697e-08	12.6091	2888304	ENSG00000175416	CLTB	clathrin, light chain B [Source:HGNC Symbol;Acc:2091]	1.12766e-09	5.30121e-09	ENSE00001323510|ENSE00001929197|ENSE00002027899
2888318	chr5	-	175837260	175837287	core	2.60235	included	9.39349	1.74113e-11	3.50106e-09	16.1444	2888304	ENSG00000175416	CLTB	clathrin, light chain B [Source:HGNC Symbol;Acc:2091]	1.12766e-09	5.30121e-09	ENSE00001262536
2881238	chr5	-	149492825	149492924	core	-5.24262	skipped	-7.31442	8.83903e-09	4.10931e-07	10.0351	2881187	ENSG00000182578	CSF1R	colony stimulating factor 1 receptor [Source:HGNC Symbol;Acc:2433]	9.33553e-34	4.58054e-11	ENSE00000841168
2881198	chr5	-	149435875	149435904	core	-2.51127	skipped	-8.29489	4.40836e-10	4.07366e-08	12.978	2881187	ENSG00000182578	CSF1R	colony stimulating factor 1 receptor [Source:HGNC Symbol;Acc:2433]	9.33553e-34	4.58054e-11	ENSE00002448623|ENSE00002500210
2818524	chr5	+	82767633	82767794	core	-6.1769	skipped	-12.681	2.75559e-15	6.25533e-12	24.6465	2818517	ENSG00000038427	VCAN	versican [Source:HGNC Symbol;Acc:2464]	1.23328e-21	1.94465e-10	ENSE00001083594|ENSE00001952868|ENSE00002040277|ENSE00002043579|ENSE00002060028|ENSE00002062222|ENSE00002083664
2888832	chr5	-	176899795	176900067	core	-3.00013	skipped	-9.42286	1.60029e-11	3.26353e-09	16.2269	2888800	ENSG00000113758	DBN1	drebrin 1 [Source:HGNC Symbol;Acc:2695]	1.49609e-15	1.88217e-07	ENSE00001636088|ENSE00002071764
2888825	chr5	-	176895856	176895900	core	2.31797	included	7.80397	1.95444e-09	1.27981e-07	11.5166	2888800	ENSG00000113758	DBN1	drebrin 1 [Source:HGNC Symbol;Acc:2695]	1.49609e-15	1.88217e-07	ENSE00002084792|ENSE00002449444|ENSE00002476374
2840038	chr5	+	169064333	169064372	core	-6.59396	skipped	-10.521	7.39886e-13	3.35916e-10	19.228	2840036	ENSG00000134516	DOCK2	dedicator of cytokinesis 2 [Source:HGNC Symbol;Acc:2988]	4.44011e-29	3.50557e-16	ENSE00001899231|ENSE00002094346|ENSE00002562733|ENSE00002566309
2840123	chr5	+	169302331	169302565	core	-3.76515	skipped	-7.5591	4.146e-09	2.28875e-07	10.7783	2840036	ENSG00000134516	DOCK2	dedicator of cytokinesis 2 [Source:HGNC Symbol;Acc:2988]	4.44011e-29	3.50557e-16	ENSE00002122287
2840180	chr5	+	169496180	169496210	core	-2.74232	skipped	-8.40635	3.15534e-10	3.14406e-08	13.306	2840036	ENSG00000134516	DOCK2	dedicator of cytokinesis 2 [Source:HGNC Symbol;Acc:2988]	4.44011e-29	3.50557e-16	ENSE00002469200|ENSE00002482114
2880347	chr5	-	146889149	146889184	core	-9.75131	skipped	-15.6296	3.26339e-18	5.23856e-14	31.0701	2880292	ENSG00000113657	DPYSL3	dihydropyrimidinase-like 3 [Source:HGNC Symbol;Acc:3015]	1.65341e-29	1.70806e-15	ENSE00001475588
2880348	chr5	-	146889212	146889247	core	-8.15582	skipped	-15.9845	1.54355e-18	3.86469e-14	31.7747	2880292	ENSG00000113657	DPYSL3	dihydropyrimidinase-like 3 [Source:HGNC Symbol;Acc:3015]	1.65341e-29	1.70806e-15	ENSE00001475588
2880350	chr5	-	146889366	146889476	core	-4.85286	skipped	-12.6035	3.33381e-15	7.27403e-12	24.463	2880292	ENSG00000113657	DPYSL3	dihydropyrimidinase-like 3 [Source:HGNC Symbol;Acc:3015]	1.65341e-29	1.70806e-15	ENSE00001475588
2880349	chr5	-	146889259	146889336	core	-3.52536	skipped	-8.82454	9.11448e-11	1.21636e-08	14.5235	2880292	ENSG00000113657	DPYSL3	dihydropyrimidinase-like 3 [Source:HGNC Symbol;Acc:3015]	1.65341e-29	1.70806e-15	ENSE00001475588
2880314	chr5	-	146792194	146792251	core	2.01214	included	8.65406	1.50836e-10	1.77663e-08	14.0298	2880292	ENSG00000113657	DPYSL3	dihydropyrimidinase-like 3 [Source:HGNC Symbol;Acc:3015]	1.65341e-29	1.70806e-15	ENSE00002510485|ENSE00002532229
2880293	chr5	-	146770801	146772737	core	2.40054	included	7.78307	2.08348e-09	1.34511e-07	11.4538	2880292	ENSG00000113657	DPYSL3	dihydropyrimidinase-like 3 [Source:HGNC Symbol;Acc:3015]	1.65341e-29	1.70806e-15	ENSE00002019061|ENSE00002065061
2869970	chr5	-	107006206	107006245	core	-2.75461	skipped	-8.9981	5.47736e-11	8.28925e-09	15.0224	2869880	ENSG00000184349	EFNA5	ephrin-A5 [Source:HGNC Symbol;Acc:3225]	8.03642e-21	1.29137e-15	ENSE00001300960|ENSE00002044541|ENSE00002051451
2869884	chr5	-	106716788	106716928	core	2.50095	included	9.26435	2.52615e-11	4.64903e-09	15.7802	2869880	ENSG00000184349	EFNA5	ephrin-A5 [Source:HGNC Symbol;Acc:3225]	8.03642e-21	1.29137e-15	ENSE00001324307|ENSE00002076315
2869888	chr5	-	106722953	106723007	core	2.76064	included	7.62929	3.34002e-09	1.93858e-07	10.9906	2869880	ENSG00000184349	EFNA5	ephrin-A5 [Source:HGNC Symbol;Acc:3225]	8.03642e-21	1.29137e-15	ENSE00002442918|ENSE00002503676
2816460	chr5	+	76011866	76012017	core	-5.84783	skipped	-12.5354	3.94397e-15	8.28362e-12	24.3011	2816459	ENSG00000181104	F2R	coagulation factor II (thrombin) receptor [Source:HGNC Symbol;Acc:3537]	5.12199e-29	1.24704e-22	ENSE00001259499
2816462	chr5	+	76012170	76012200	core	-3.3215	skipped	-9.23712	2.73316e-11	4.92572e-09	15.7031	2816459	ENSG00000181104	F2R	coagulation factor II (thrombin) receptor [Source:HGNC Symbol;Acc:3537]	5.12199e-29	1.24704e-22	ENSE00001259499|ENSE00002031570
2874417	chr5	-	127654591	127654692	core	2.35028	included	7.84832	1.70661e-09	1.15003e-07	11.6497	2874371	ENSG00000138829	FBN2	fibrillin 2 [Source:HGNC Symbol;Acc:3604]	1.38959e-24	1.98795e-12	ENSE00000972338
2854328	chr5	-	39105710	39107043	core	2.33746	included	7.37192	7.39514e-09	3.57177e-07	10.2102	2854327	ENSG00000082074	FYB	FYN binding protein [Source:HGNC Symbol;Acc:4036]	7.37607e-10	5.0517e-13	NA
2840400	chr5	+	170215584	170215616	core	-3.19022	skipped	-7.33646	8.25464e-09	3.89238e-07	10.1023	2840393	ENSG00000094755	GABRP	gamma-aminobutyric acid (GABA) A receptor, pi [Source:HGNC Symbol;Acc:4089]	1.48222e-10	3.59066e-07	ENSE00002546274|ENSE00002554070
2840420	chr5	+	170239016	170239160	core	3.29822	included	7.46318	5.57504e-09	2.8553e-07	10.4876	2840393	ENSG00000094755	GABRP	gamma-aminobutyric acid (GABA) A receptor, pi [Source:HGNC Symbol;Acc:4089]	1.48222e-10	3.59066e-07	ENSE00001642488|ENSE00002131597|ENSE00002214320
2843622	chr5	+	177631879	177631918	core	-3.43797	skipped	-10.6435	5.30223e-13	2.64212e-10	19.5524	2843619	ENSG00000197451	HNRNPAB	heterogeneous nuclear ribonucleoprotein A/B [Source:HGNC Symbol;Acc:5034]	5.3271e-19	8.57541e-32	ENSE00001425036|ENSE00002025334|ENSE00002071215|M65028-2
2827187	chr5	+	126113201	126113271	core	-4.69848	skipped	-11.0119	1.96957e-13	1.3057e-10	20.5157	2827185	ENSG00000113368	LMNB1	lamin B1 [Source:HGNC Symbol;Acc:6637]	1.88597e-14	1.60053e-08	ENSE00001294154|ENSE00001521446|ENSE00001812473|ENSE00001846679
2827188	chr5	+	126113315	126113347	core	-2.79694	skipped	-8.08887	8.20968e-10	6.56351e-08	12.3679	2827185	ENSG00000113368	LMNB1	lamin B1 [Source:HGNC Symbol;Acc:6637]	1.88597e-14	1.60053e-08	ENSE00001294154|ENSE00001521446|ENSE00001812473|ENSE00001846679
2827189	chr5	+	126113430	126113556	core	-2.128	skipped	-7.58582	3.81831e-09	2.14849e-07	10.8592	2827185	ENSG00000113368	LMNB1	lamin B1 [Source:HGNC Symbol;Acc:6637]	1.88597e-14	1.60053e-08	ENSE00001294154|ENSE00001521446|ENSE00001812473|ENSE00001846679|ENSE00002034705
2860192	chr5	-	66481694	66481816	core	3.1164	included	10.2818	1.42631e-12	5.29821e-10	18.5883	2860178	ENSG00000134061	CD180	CD180 molecule [Source:HGNC Symbol;Acc:6726]	1.26914e-19	2.13421e-12	ENSE00000750451|ENSE00002053985
2855113	chr5	-	41870484	41870521	core	-3.32264	skipped	-9.67954	7.69296e-12	1.86301e-09	16.9431	2855058	ENSG00000083720	OXCT1	3-oxoacid CoA transferase 1 [Source:HGNC Symbol;Acc:8527]	8.96219e-31	2.38457e-17	ENSE00001142971
2855112	chr5	-	41870392	41870460	core	-2.01746	skipped	-8.47918	2.53791e-10	2.65653e-08	13.5196	2855058	ENSG00000083720	OXCT1	3-oxoacid CoA transferase 1 [Source:HGNC Symbol;Acc:8527]	8.96219e-31	2.38457e-17	ENSE00001142971
2878968	chr5	-	141257849	141257944	core	-2.55919	skipped	-7.69851	2.7001e-09	1.64615e-07	11.1994	2878943	ENSG00000156453	PCDH1	protocadherin 1 [Source:HGNC Symbol;Acc:8655]	8.90951e-29	3.65476e-17	ENSE00001518751|ENSE00001893596|ENSE00002034568|ENSE00002079876
2878955	chr5	-	141242837	141243813	core	2.75127	included	8.28937	4.48221e-10	4.12663e-08	12.9617	2878943	ENSG00000156453	PCDH1	protocadherin 1 [Source:HGNC Symbol;Acc:8655]	8.90951e-29	3.65476e-17	BC051287-4|BC075821-4|ENSE00001026561|ENSE00001518749|ENSE00001924179|ENSE00002025300|ENSE00002040679|ENSE00002084742
2878957	chr5	-	141248162	141248347	core	2.84729	included	8.1496	6.83146e-10	5.67777e-08	12.5483	2878943	ENSG00000156453	PCDH1	protocadherin 1 [Source:HGNC Symbol;Acc:8655]	8.90951e-29	3.65476e-17	ENSE00001419687|ENSE00001626407|ENSE00002451773|ENSE00002520425
2878959	chr5	-	141248414	141248807	core	2.92097	included	10.3255	1.26438e-12	4.8998e-10	18.7058	2878943	ENSG00000156453	PCDH1	protocadherin 1 [Source:HGNC Symbol;Acc:8655]	8.90951e-29	3.65476e-17	ENSE00001402512|ENSE00001626407|ENSE00002041975|ENSE00002451773|ENSE00002520425
2878266	chr5	-	139682628	139682658	core	-3.75173	skipped	-7.58344	3.84635e-09	2.15941e-07	10.852	2878246	ENSG00000113068	PFDN1	prefoldin subunit 1 [Source:HGNC Symbol;Acc:8866]	6.28776e-10	2.11866e-14	ENSE00002021425|ENSE00002051994|ENSE00002085431|ENSE00002091261
2853020	chr5	-	34915565	34915719	core	-3.0196	skipped	-7.97193	1.17082e-09	8.66603e-08	12.0196	2852989	ENSG00000113456	RAD1	RAD1 homolog (S. pombe) [Source:HGNC Symbol;Acc:9806]	8.38909e-11	1.79244e-11	ENSE00001287433|ENSE00001399640|ENSE00001490695|ENSE00002050809|ENSE00002073939|ENSE00002075948|ENSE00002323973
2853018	chr5	-	34914998	34915066	core	-2.26819	skipped	-7.12538	1.59197e-08	6.48605e-07	9.45748	2852989	ENSG00000113456	RAD1	RAD1 homolog (S. pombe) [Source:HGNC Symbol;Acc:9806]	8.38909e-11	1.79244e-11	ENSE00001783631|ENSE00002038653
2819047	chr5	+	86564517	86564560	core	-4.23322	skipped	-7.48822	5.15988e-09	2.68926e-07	10.5636	2819044	ENSG00000145715	RASA1	RAS p21 protein activator (GTPase activating protein) 1 [Source:HGNC Symbol;Acc:9871]	5.14981e-17	2.14966e-09	BC131816-1|ENSE00001505330|ENSE00002228307
2837091	chr5	+	155754141	155754236	core	-2.37737	skipped	-8.09138	8.14738e-10	6.52941e-08	12.3754	2837029	ENSG00000170624	SGCD	sarcoglycan, delta (35kDa dystrophin-associated glycoprotein) [Source:HGNC Symbol;Acc:10807]	1.91857e-13	1.65499e-09	ENSE00001357905|ENSE00002117251|ENSE00002138895
2876994	chr5	-	136834882	136834951	core	-4.47642	skipped	-7.95936	1.21648e-09	8.9167e-08	11.982	2876897	ENSG00000152377	SPOCK1	sparc/osteonectin, cwcv and kazal-like domains proteoglycan (testican) 1 [Source:HGNC Symbol;Acc:11251]	1.52482e-25	3.47991e-20	ENSE00001520082|ENSE00002074458
2800478	chr5	+	6633561	6633655	core	-2.94079	skipped	-7.49149	5.1079e-09	2.66836e-07	10.5735	2800477	ENSG00000145545	SRD5A1	steroid-5-alpha-reductase, alpha polypeptide 1 (3-oxo-5 alpha-steroid delta 4-dehydrogenase alpha 1) [Source:HGNC Symbol;Acc:11284]	8.52619e-10	8.73041e-09	AF113128-1|ENSE00000970925|ENSE00002087561|ENSE00002270494|ENSE00002548901|ENSE00002573230
2887119	chr5	-	171615124	171615248	core	-4.23356	skipped	-9.45215	1.47134e-11	3.07879e-09	16.3091	2887048	ENSG00000072786	STK10	serine/threonine kinase 10 [Source:HGNC Symbol;Acc:11388]	4.03606e-31	4.88808e-12	AK313350-1|ENSE00000812846|ENSE00002202342
2887100	chr5	-	171554382	171554418	core	-3.61659	skipped	-10.9137	2.56041e-13	1.56789e-10	20.2607	2887048	ENSG00000072786	STK10	serine/threonine kinase 10 [Source:HGNC Symbol;Acc:11388]	4.03606e-31	4.88808e-12	ENSE00002434256|ENSE00002522652
2829950	chr5	+	135364799	135364825	core	-10.2347	skipped	-9.24125	2.7007e-11	4.88681e-09	15.7148	2829947	ENSG00000120708	TGFBI	transforming growth factor, beta-induced, 68kDa [Source:HGNC Symbol;Acc:11771]	3.42907e-36	2.11403e-10	ENSE00001743231|ENSE00002026104|ENSE00002087771|ENSE00002278062|ENSE00002570705|ENSE00002573108
2829960	chr5	+	135382122	135382172	core	-3.17789	skipped	-7.53955	4.40373e-09	2.3952e-07	10.7191	2829947	ENSG00000120708	TGFBI	transforming growth factor, beta-induced, 68kDa [Source:HGNC Symbol;Acc:11771]	3.42907e-36	2.11403e-10	AK303643-4|ENSE00002025198|ENSE00002050093|ENSE00002087109|ENSE00002255819
2802619	chr5	+	14487860	14487970	core	-5.39703	skipped	-12.4255	5.17825e-15	9.68621e-12	24.0386	2802398	ENSG00000038382	TRIO	triple functional domain (PTPRF interacting) [Source:HGNC Symbol;Acc:12303]	5.68781e-39	5.11788e-18	ENSE00001188272|ENSE00002031792|ENSE00002033734
2802620	chr5	+	14487991	14488124	core	-4.64918	skipped	-9.36175	1.90753e-11	3.74831e-09	16.0551	2802398	ENSG00000038382	TRIO	triple functional domain (PTPRF interacting) [Source:HGNC Symbol;Acc:12303]	5.68781e-39	5.11788e-18	ENSE00001188272|ENSE00002033734
2802583	chr5	+	14461227	14461385	core	-2.1824	skipped	-7.40318	6.71239e-09	3.30741e-07	10.3053	2802398	ENSG00000038382	TRIO	triple functional domain (PTPRF interacting) [Source:HGNC Symbol;Acc:12303]	5.68781e-39	5.11788e-18	ENSE00001169289|ENSE00002082232
2868954	chr5	-	100238815	100238845	core	-3.82476	skipped	-9.2336	2.76113e-11	4.96021e-09	15.6931	2868904	ENSG00000113532	ST8SIA4	ST8 alpha-N-acetyl-neuraminide alpha-2,8-sialyltransferase 4 [Source:HGNC Symbol;Acc:10871]	5.38645e-26	5.66033e-13	NA
2868953	chr5	-	100238766	100238790	core	-2.40489	skipped	-6.94819	2.7702e-08	9.9958e-07	8.91373	2868904	ENSG00000113532	ST8SIA4	ST8 alpha-N-acetyl-neuraminide alpha-2,8-sialyltransferase 4 [Source:HGNC Symbol;Acc:10871]	5.38645e-26	5.66033e-13	NA
2868916	chr5	-	100147272	100147486	core	2.01825	included	7.19767	1.27079e-08	5.45644e-07	9.6787	2868904	ENSG00000113532	ST8SIA4	ST8 alpha-N-acetyl-neuraminide alpha-2,8-sialyltransferase 4 [Source:HGNC Symbol;Acc:10871]	5.38645e-26	5.66033e-13	NA
2883515	chr5	-	157002705	157002732	core	-5.21547	skipped	-11.112	1.50979e-13	1.07715e-10	20.774	2883440	ENSG00000135074	ADAM19	ADAM metallopeptidase domain 19 [Source:HGNC Symbol;Acc:197]	4.84525e-59	4.02805e-28	NA
2883460	chr5	-	156908745	156908774	core	-4.45039	skipped	-12.4336	5.07546e-15	9.66638e-12	24.058	2883440	ENSG00000135074	ADAM19	ADAM metallopeptidase domain 19 [Source:HGNC Symbol;Acc:197]	4.84525e-59	4.02805e-28	ENSE00002102565
2883461	chr5	-	156908820	156908939	core	-4.16169	skipped	-11.6645	3.5583e-14	3.77933e-11	22.1759	2883440	ENSG00000135074	ADAM19	ADAM metallopeptidase domain 19 [Source:HGNC Symbol;Acc:197]	4.84525e-59	4.02805e-28	ENSE00001356773|ENSE00002102565
2883459	chr5	-	156908634	156908723	core	-3.7987	skipped	-10.3131	1.30816e-12	5.01687e-10	18.6726	2883440	ENSG00000135074	ADAM19	ADAM metallopeptidase domain 19 [Source:HGNC Symbol;Acc:197]	4.84525e-59	4.02805e-28	ENSE00002102565
2883458	chr5	-	156908365	156908601	core	-2.45827	skipped	-8.12723	7.3096e-10	5.98442e-08	12.4819	2883440	ENSG00000135074	ADAM19	ADAM metallopeptidase domain 19 [Source:HGNC Symbol;Acc:197]	4.84525e-59	4.02805e-28	ENSE00002102565
2883472	chr5	-	156918623	156918727	core	-2.42292	skipped	-9.62077	9.09088e-12	2.12374e-09	16.7799	2883440	ENSG00000135074	ADAM19	ADAM metallopeptidase domain 19 [Source:HGNC Symbol;Acc:197]	4.84525e-59	4.02805e-28	ENSE00002447219|ENSE00002511507
2883457	chr5	-	156908255	156908353	core	-2.19824	skipped	-7.39838	6.81284e-09	3.34906e-07	10.2907	2883440	ENSG00000135074	ADAM19	ADAM metallopeptidase domain 19 [Source:HGNC Symbol;Acc:197]	4.84525e-59	4.02805e-28	ENSE00002102565
2883480	chr5	-	156926593	156926658	core	-2.01968	skipped	-9.66748	7.96078e-12	1.90406e-09	16.9096	2883440	ENSG00000135074	ADAM19	ADAM metallopeptidase domain 19 [Source:HGNC Symbol;Acc:197]	4.84525e-59	4.02805e-28	ENSE00002467239|ENSE00002508792
2883448	chr5	-	156904523	156904642	core	2.02288	included	8.00149	1.0702e-09	8.07897e-08	12.1077	2883440	ENSG00000135074	ADAM19	ADAM metallopeptidase domain 19 [Source:HGNC Symbol;Acc:197]	4.84525e-59	4.02805e-28	AK093535-1|AL049415-1|AX748188-1|ENSE00001211136|ENSE00002091976
2883452	chr5	-	156906306	156907260	core	2.06352	included	9.32513	2.11974e-11	4.05774e-09	15.9518	2883440	ENSG00000135074	ADAM19	ADAM metallopeptidase domain 19 [Source:HGNC Symbol;Acc:197]	4.84525e-59	4.02805e-28	AK093535-1|AX748188-1|ENSE00001211136
2883467	chr5	-	156917318	156917429	core	2.90135	included	10.1948	1.81401e-12	6.4225e-10	18.3538	2883440	ENSG00000135074	ADAM19	ADAM metallopeptidase domain 19 [Source:HGNC Symbol;Acc:197]	4.84525e-59	4.02805e-28	ENSE00002436782|ENSE00002469550
2883456	chr5	-	156907957	156908008	core	3.69626	included	9.30355	2.25582e-11	4.26735e-09	15.891	2883440	ENSG00000135074	ADAM19	ADAM metallopeptidase domain 19 [Source:HGNC Symbol;Acc:197]	4.84525e-59	4.02805e-28	ENSE00001211136
2807377	chr5	+	38846320	38846453	core	-5.20173	skipped	-10.5552	6.74034e-13	3.14272e-10	19.3188	2807359	ENSG00000145623	OSMR	oncostatin M receptor [Source:HGNC Symbol;Acc:8507]	3.02011e-15	2.26576e-07	ENSE00002058545
2890012	chr5	-	178772208	178772233	core	-4.93846	skipped	-8.05679	9.04797e-10	7.09226e-08	12.2725	2889916	ENSG00000087116	ADAMTS2	ADAM metallopeptidase with thrombospondin type 1 motif, 2 [Source:HGNC Symbol;Acc:218]	1.20777e-29	6.058e-10	ENSE00001912324
2889955	chr5	-	178581135	178581183	core	-3.5268	skipped	-13.9801	1.25596e-16	7.42787e-13	27.6073	2889916	ENSG00000087116	ADAMTS2	ADAM metallopeptidase with thrombospondin type 1 motif, 2 [Source:HGNC Symbol;Acc:218]	1.20777e-29	6.058e-10	ENSE00000973031
2889936	chr5	-	178556967	178557056	core	-3.38971	skipped	-13.9115	1.47126e-16	8.26612e-13	27.4563	2889916	ENSG00000087116	ADAMTS2	ADAM metallopeptidase with thrombospondin type 1 motif, 2 [Source:HGNC Symbol;Acc:218]	1.20777e-29	6.058e-10	ENSE00000387859
2890009	chr5	-	178770781	178771073	core	-2.92309	skipped	-8.33858	3.86615e-10	3.68005e-08	13.1068	2889916	ENSG00000087116	ADAMTS2	ADAM metallopeptidase with thrombospondin type 1 motif, 2 [Source:HGNC Symbol;Acc:218]	1.20777e-29	6.058e-10	ENSE00001055567
2889953	chr5	-	178580571	178580607	core	-2.77611	skipped	-7.52214	4.64665e-09	2.48807e-07	10.6664	2889916	ENSG00000087116	ADAMTS2	ADAM metallopeptidase with thrombospondin type 1 motif, 2 [Source:HGNC Symbol;Acc:218]	1.20777e-29	6.058e-10	ENSE00000973032
2889946	chr5	-	178566916	178567015	core	-2.40215	skipped	-8.64362	1.55575e-10	1.82005e-08	13.9995	2889916	ENSG00000087116	ADAMTS2	ADAM metallopeptidase with thrombospondin type 1 motif, 2 [Source:HGNC Symbol;Acc:218]	1.20777e-29	6.058e-10	ENSE00000387854
2889951	chr5	-	178579143	178579175	core	2.46059	included	10.2857	1.41108e-12	5.25903e-10	18.5988	2889916	ENSG00000087116	ADAMTS2	ADAM metallopeptidase with thrombospondin type 1 motif, 2 [Source:HGNC Symbol;Acc:218]	1.20777e-29	6.058e-10	ENSE00002518076
2889952	chr5	-	178580493	178580544	core	2.50913	included	8.07144	8.65492e-10	6.82958e-08	12.3161	2889916	ENSG00000087116	ADAMTS2	ADAM metallopeptidase with thrombospondin type 1 motif, 2 [Source:HGNC Symbol;Acc:218]	1.20777e-29	6.058e-10	ENSE00000973032
2889935	chr5	-	178554992	178555100	core	2.7108	included	7.20453	1.24393e-08	5.36058e-07	9.69967	2889916	ENSG00000087116	ADAMTS2	ADAM metallopeptidase with thrombospondin type 1 motif, 2 [Source:HGNC Symbol;Acc:218]	1.20777e-29	6.058e-10	ENSE00000770318
2889967	chr5	-	178608075	178608151	core	2.94278	included	9.87322	4.45133e-12	1.24115e-09	17.4776	2889916	ENSG00000087116	ADAMTS2	ADAM metallopeptidase with thrombospondin type 1 motif, 2 [Source:HGNC Symbol;Acc:218]	1.20777e-29	6.058e-10	ENSE00002514040
2889917	chr5	-	178541152	178541318	core	4.87501	included	12.1965	9.17978e-15	1.42522e-11	23.4862	2889916	ENSG00000087116	ADAMTS2	ADAM metallopeptidase with thrombospondin type 1 motif, 2 [Source:HGNC Symbol;Acc:218]	1.20777e-29	6.058e-10	ENSE00001194320|ENSE00002095892|ENSE00002123448
2876530	chr5	-	134735495	134735572	core	-4.6475	skipped	-8.29271	4.43737e-10	4.09205e-08	12.9716	2876479	ENSG00000113648	H2AFY	H2A histone family, member Y [Source:HGNC Symbol;Acc:4740]	7.63718e-23	5.18523e-09	NA
2876515	chr5	-	134696216	134696280	core	-3.65361	skipped	-7.99278	1.0989e-09	8.25679e-08	12.0818	2876479	ENSG00000113648	H2AFY	H2A histone family, member Y [Source:HGNC Symbol;Acc:4740]	7.63718e-23	5.18523e-09	ENSE00002026359|ENSE00002066187|ENSE00002076728|ENSE00002456639|ENSE00002477211|ENSE00002496366|ENSE00002527114
2876480	chr5	-	134670260	134670443	core	2.73168	included	7.09727	1.7379e-08	6.96199e-07	9.37138	2876479	ENSG00000113648	H2AFY	H2A histone family, member Y [Source:HGNC Symbol;Acc:4740]	7.63718e-23	5.18523e-09	NA
2883654	chr5	-	157286011	157286061	core	-5.07163	skipped	-7.95162	1.24546e-09	9.06992e-08	11.9589	2883609	ENSG00000113282	CLINT1	clathrin interactor 1 [Source:HGNC Symbol;Acc:23186]	7.4825e-28	2.86066e-10	ENSE00002094883|ENSE00002101605|ENSE00002102671|ENSE00002131784|ENSE00002164218
2890673	chr5	-	179740909	179740963	core	-2.95808	skipped	-8.59671	1.78824e-10	2.03587e-08	13.8629	2890660	ENSG00000131459	GFPT2	glutamine-fructose-6-phosphate transaminase 2 [Source:HGNC Symbol;Acc:4242]	2.18953e-29	5.1593e-11	ENSE00000770437
2865477	chr5	-	83680126	83680192	core	-4.90545	skipped	-10.2187	1.69808e-12	6.10588e-10	18.4182	2865390	ENSG00000164176	EDIL3	EGF-like repeats and discoidin I-like domains 3 [Source:HGNC Symbol;Acc:3173]	3.79284e-31	1.40879e-16	ENSE00001235845|ENSE00002067357
2863904	chr5	-	77805823	77805860	core	-6.594	skipped	-17.1274	1.50376e-19	6.75897e-15	33.9524	2863885	ENSG00000145685	LHFPL2	lipoma HMGIC fusion partner-like 2 [Source:HGNC Symbol;Acc:6588]	1.51575e-30	3.94559e-25	ENSE00001484620|ENSE00002049722|ENSE00002054260
2881716	chr5	-	150460443	150460555	core	-4.23017	skipped	-8.90545	7.18514e-11	1.01666e-08	14.7566	2881672	ENSG00000145901	TNIP1	TNFAIP3 interacting protein 1 [Source:HGNC Symbol;Acc:16903]	3.7578e-27	8.95493e-08	AY012155-1|ENSE00001517791|ENSE00002109563|ENSE00002124998|ENSE00002135845|ENSE00002136832
2803373	chr5	+	17275488	17275793	core	-2.92192	skipped	-9.96005	3.48863e-12	1.0316e-09	17.7156	2803329	ENSG00000176788	BASP1	brain abundant, membrane attached signal protein 1 [Source:HGNC Symbol;Acc:957]	2.89449e-30	4.96749e-16	ENSE00001263954|ENSE00001622750|ENSE00001786454
2803348	chr5	+	17217767	17217892	core	-2.74003	skipped	-7.37591	7.30416e-09	3.53887e-07	10.2224	2803329	ENSG00000176788	BASP1	brain abundant, membrane attached signal protein 1 [Source:HGNC Symbol;Acc:957]	2.89449e-30	4.96749e-16	ENSE00001263948|ENSE00002276421
2803375	chr5	+	17275891	17275995	core	2.78166	included	9.81806	5.19931e-12	1.38505e-09	17.3259	2803329	ENSG00000176788	BASP1	brain abundant, membrane attached signal protein 1 [Source:HGNC Symbol;Acc:957]	2.89449e-30	4.96749e-16	ENSE00001263954|ENSE00001786454
2803376	chr5	+	17276309	17276586	core	3.59879	included	12.8709	1.73285e-15	4.72886e-12	25.0928	2803329	ENSG00000176788	BASP1	brain abundant, membrane attached signal protein 1 [Source:HGNC Symbol;Acc:957]	2.89449e-30	4.96749e-16	NA
2834102	chr5	+	145826935	145826969	core	-5.0806	skipped	-9.76096	6.10875e-12	1.5798e-09	17.1684	2834093	ENSG00000113649	TCERG1	transcription elongation regulator 1 [Source:HGNC Symbol;Acc:15630]	7.03758e-29	2.11403e-10	ENSE00001357750|ENSE00001958061|ENSE00002084450|ENSE00002333921
2859648	chr5	-	64748557	64748648	core	2.16453	included	8.91106	7.0677e-11	1.00657e-08	14.7727	2859601	ENSG00000049192	ADAMTS6	ADAM metallopeptidase with thrombospondin type 1 motif, 6 [Source:HGNC Symbol;Acc:222]	3.75825e-22	8.4905e-08	ENSE00000971553|ENSE00002121412
2859657	chr5	-	64769463	64769488	core	2.18901	included	7.09252	1.76388e-08	7.04335e-07	9.35682	2859601	ENSG00000049192	ADAMTS6	ADAM metallopeptidase with thrombospondin type 1 motif, 6 [Source:HGNC Symbol;Acc:222]	3.75825e-22	8.4905e-08	ENSE00001487392|ENSE00001851997|ENSE00002027448|ENSE00002055489
2859633	chr5	-	64625211	64625246	core	2.41712	included	9.76402	6.05616e-12	1.56857e-09	17.1769	2859601	ENSG00000049192	ADAMTS6	ADAM metallopeptidase with thrombospondin type 1 motif, 6 [Source:HGNC Symbol;Acc:222]	3.75825e-22	8.4905e-08	ENSE00001012963|ENSE00001954829
2834919	chr5	+	148619337	148619412	core	-3.61183	skipped	-10.7757	3.7091e-13	2.02322e-10	19.9002	2834863	ENSG00000173210	ABLIM3	actin binding LIM protein family, member 3 [Source:HGNC Symbol;Acc:29132]	6.13715e-20	2.47053e-08	ENSE00002439527|ENSE00002502273
2834916	chr5	+	148612792	148612863	core	2.08457	included	7.81047	1.91592e-09	1.2601e-07	11.5362	2834863	ENSG00000173210	ABLIM3	actin binding LIM protein family, member 3 [Source:HGNC Symbol;Acc:29132]	6.13715e-20	2.47053e-08	ENSE00002084679|ENSE00002452249|ENSE00002457180
2834904	chr5	+	148590290	148590372	core	2.59973	included	7.00187	2.34168e-08	8.76009e-07	9.07868	2834863	ENSG00000173210	ABLIM3	actin binding LIM protein family, member 3 [Source:HGNC Symbol;Acc:29132]	6.13715e-20	2.47053e-08	ENSE00002473151|ENSE00002494049
2806110	chr5	+	34684840	34684874	core	-5.46997	skipped	-8.94281	6.43955e-11	9.40957e-09	14.8639	2806091	ENSG00000039560	RAI14	retinoic acid induced 14 [Source:HGNC Symbol;Acc:14873]	2.16048e-22	5.83064e-13	ENSE00002046777|ENSE00002047090|ENSE00002079093|ENSE00002085344
2806109	chr5	+	34684783	34684813	core	-3.97595	skipped	-7.38228	7.16125e-09	3.48125e-07	10.2418	2806091	ENSG00000039560	RAI14	retinoic acid induced 14 [Source:HGNC Symbol;Acc:14873]	2.16048e-22	5.83064e-13	ENSE00002026523|ENSE00002031527|ENSE00002042429|ENSE00002046777|ENSE00002047090|ENSE00002079093|ENSE00002085344|ENSE00002088062
2806116	chr5	+	34688309	34688349	core	-3.33455	skipped	-7.78944	2.04326e-09	1.32523e-07	11.473	2806091	ENSG00000039560	RAI14	retinoic acid induced 14 [Source:HGNC Symbol;Acc:14873]	2.16048e-22	5.83064e-13	ENSE00002027101|ENSE00002063933|ENSE00002065536
2875615	chr5	-	132299011	132299061	core	-3.79203	skipped	-7.37193	7.39476e-09	3.57177e-07	10.2103	2875555	ENSG00000072364	AFF4	AF4/FMR2 family, member 4 [Source:HGNC Symbol;Acc:17869]	1.43086e-21	3.02231e-07	ENSE00001843762|ENSE00001903185|ENSE00001908384|ENSE00001933287
2875614	chr5	-	132298953	132298978	core	-2.91191	skipped	-7.48821	5.1599e-09	2.68926e-07	10.5636	2875555	ENSG00000072364	AFF4	AF4/FMR2 family, member 4 [Source:HGNC Symbol;Acc:17869]	1.43086e-21	3.02231e-07	ENSE00001843762|ENSE00001903185|ENSE00001908384|ENSE00001933287
2838690	chr5	+	162932617	162932690	core	-3.30027	skipped	-9.21498	2.91409e-11	5.16074e-09	15.6404	2838688	ENSG00000038274	MAT2B	methionine adenosyltransferase II, beta [Source:HGNC Symbol;Acc:6905]	3.53887e-19	5.03674e-08	ENSE00001321158|ENSE00001923790|ENSE00002111427|ENSE00002117659|ENSE00002121541
2842670	chr5	+	176017079	176017147	core	2.45327	included	6.98341	2.48098e-08	9.15838e-07	9.02196	2842624	ENSG00000074276	CDHR2	cadherin-related family member 2 [Source:HGNC Symbol;Acc:18231]	1.26728e-19	5.57115e-10	ENSE00002471224|ENSE00002530951
2807073	chr5	+	37752693	37752723	core	-4.98339	skipped	-8.61657	1.68584e-10	1.94291e-08	13.9207	2807000	ENSG00000082068	WDR70	WD repeat domain 70 [Source:HGNC Symbol;Acc:25495]	1.95171e-27	8.75255e-16	ENSE00001260176|ENSE00002051040|ENSE00002059329
2836520	chr5	+	153570446	153570470	core	-3.85721	skipped	-10.3272	1.25864e-12	4.89377e-10	18.7102	2836518	ENSG00000164574	GALNT10	UDP-N-acetyl-alpha-D-galactosamine:polypeptide N-acetylgalactosaminyltransferase 10 (GalNAc-T10) [Source:HGNC Symbol;Acc:19873]	5.72136e-29	6.55945e-10	ENSE00001352514|ENSE00001830667|ENSE00002090839|ENSE00002107343
2836619	chr5	+	153792476	153792532	core	-3.01143	skipped	-9.54606	1.12476e-11	2.53027e-09	16.5717	2836518	ENSG00000164574	GALNT10	UDP-N-acetyl-alpha-D-galactosamine:polypeptide N-acetylgalactosaminyltransferase 10 (GalNAc-T10) [Source:HGNC Symbol;Acc:19873]	5.72136e-29	6.55945e-10	ENSE00002448390|ENSE00002485656
2836581	chr5	+	153735713	153735739	core	-2.95016	skipped	-7.6391	3.2408e-09	1.89519e-07	11.0202	2836518	ENSG00000164574	GALNT10	UDP-N-acetyl-alpha-D-galactosamine:polypeptide N-acetylgalactosaminyltransferase 10 (GalNAc-T10) [Source:HGNC Symbol;Acc:19873]	5.72136e-29	6.55945e-10	ENSE00002129370
2836582	chr5	+	153735758	153735832	core	-2.93381	skipped	-7.07179	1.88185e-08	7.40011e-07	9.29327	2836518	ENSG00000164574	GALNT10	UDP-N-acetyl-alpha-D-galactosamine:polypeptide N-acetylgalactosaminyltransferase 10 (GalNAc-T10) [Source:HGNC Symbol;Acc:19873]	5.72136e-29	6.55945e-10	ENSE00002129370
2836616	chr5	+	153792118	153792273	core	-2.86607	skipped	-7.43533	6.07643e-09	3.05729e-07	10.403	2836518	ENSG00000164574	GALNT10	UDP-N-acetyl-alpha-D-galactosamine:polypeptide N-acetylgalactosaminyltransferase 10 (GalNAc-T10) [Source:HGNC Symbol;Acc:19873]	5.72136e-29	6.55945e-10	ENSE00002102163
2858632	chr5	-	59995873	59995920	core	-2.83888	skipped	-8.53241	2.16533e-10	2.35611e-08	13.6753	2858592	ENSG00000035499	DEPDC1B	DEP domain containing 1B [Source:HGNC Symbol;Acc:24902]	8.38982e-32	1.0751e-19	ENSE00001216859|ENSE00001838018|ENSE00002566077|ENSE00002569157
2858618	chr5	-	59940583	59940683	core	2.45632	included	7.18842	1.30793e-08	5.57969e-07	9.65041	2858592	ENSG00000035499	DEPDC1B	DEP domain containing 1B [Source:HGNC Symbol;Acc:24902]	8.38982e-32	1.0751e-19	ENSE00000478582|ENSE00002086415
2858617	chr5	-	59938647	59938672	core	2.73102	included	8.65809	1.49044e-10	1.76199e-08	14.0415	2858592	ENSG00000035499	DEPDC1B	DEP domain containing 1B [Source:HGNC Symbol;Acc:24902]	8.38982e-32	1.0751e-19	ENSE00000747417|ENSE00002054484
2871812	chr5	-	114880349	114880382	core	-4.78695	skipped	-10.8492	3.04387e-13	1.74062e-10	20.0925	2871801	ENSG00000145780	FEM1C	fem-1 homolog c (C. elegans) [Source:HGNC Symbol;Acc:16933]	3.47543e-21	1.38353e-12	ENSE00001277114
2871813	chr5	-	114880410	114880487	core	-3.16962	skipped	-7.0508	2.00945e-08	7.78746e-07	9.22887	2871801	ENSG00000145780	FEM1C	fem-1 homolog c (C. elegans) [Source:HGNC Symbol;Acc:16933]	3.47543e-21	1.38353e-12	ENSE00001277114
2871811	chr5	-	114880243	114880275	core	-2.40481	skipped	-7.44248	5.9436e-09	3.00706e-07	10.4247	2871801	ENSG00000145780	FEM1C	fem-1 homolog c (C. elegans) [Source:HGNC Symbol;Acc:16933]	3.47543e-21	1.38353e-12	ENSE00001277114
2852264	chr5	-	32174081	32174107	core	-3.85837	skipped	-7.41432	6.48468e-09	3.21708e-07	10.3392	2852237	ENSG00000113384	GOLPH3	golgi phosphoprotein 3 (coat-protein) [Source:HGNC Symbol;Acc:15452]	4.63217e-12	8.82628e-12	AK057544-1|AK301588-1|ENSE00002024676|ENSE00002031824|ENSE00002048731|ENSE00002237410
2802742	chr5	+	14664973	14665086	core	-2.67655	skipped	-8.16088	6.60252e-10	5.51605e-08	12.5817	2802739	ENSG00000154124	FAM105B	family with sequence similarity 105, member B [Source:HGNC Symbol;Acc:25118]	2.07812e-14	7.15774e-08	ENSE00001188169|ENSE00002020207|ENSE00002061792
2823749	chr5	+	110074844	110074874	core	-3.65667	skipped	-8.42175	3.01319e-10	3.04298e-08	13.3513	2823745	ENSG00000164209	SLC25A46	solute carrier family 25, member 46 [Source:HGNC Symbol;Acc:25198]	2.67274e-17	3.11842e-12	ENSE00001413567|ENSE00001949622
2823750	chr5	+	110074889	110075011	core	-3.13947	skipped	-7.66559	2.98736e-09	1.77845e-07	11.1001	2823745	ENSG00000164209	SLC25A46	solute carrier family 25, member 46 [Source:HGNC Symbol;Acc:25198]	2.67274e-17	3.11842e-12	ENSE00001413567|ENSE00001949622|ENSE00002077183
2852790	chr5	-	34043194	34043218	core	3.19282	included	7.26037	1.04554e-08	4.67227e-07	9.87024	2852766	ENSG00000082196	C1QTNF3	C1q and tumor necrosis factor related protein 3 [Source:HGNC Symbol;Acc:14326]	1.45393e-17	1.15499e-09	AK094895-1|ENSE00001898423|ENSE00002032960|ENSE00002558335|ENSE00002573378
2856062	chr5	-	49736991	49737020	core	-2.99053	skipped	-9.61294	9.29552e-12	2.16356e-09	16.7581	2856044	ENSG00000170571	EMB	embigin [Source:HGNC Symbol;Acc:30465]	6.38157e-14	4.47937e-16	ENSE00001305813|ENSE00002027067|ENSE00002029921
2815228	chr5	+	72424286	72424327	core	2.37169	included	8.18001	6.23168e-10	5.27421e-08	12.6384	2815220	ENSG00000157111	TMEM171	transmembrane protein 171 [Source:HGNC Symbol;Acc:27031]	2.19754e-11	1.24704e-22	ENSE00001030408
2873233	chr5	-	122758694	122758720	core	-3.27623	skipped	-7.71835	2.5406e-09	1.5717e-07	11.2591	2873168	ENSG00000168944	CEP120	centrosomal protein 120kDa [Source:HGNC Symbol;Acc:26690]	9.29395e-16	5.77861e-07	ENSE00001401128|ENSE00002025380|ENSE00002025913|ENSE00002122119
2873184	chr5	-	122708374	122708429	core	2.05784	included	7.03524	2.10956e-08	8.08481e-07	9.18114	2873168	ENSG00000168944	CEP120	centrosomal protein 120kDa [Source:HGNC Symbol;Acc:26690]	9.29395e-16	5.77861e-07	AK095646-17|ENSE00002472122|ENSE00002501046
2884267	chr5	-	158636340	158636364	core	-6.7934	skipped	-9.19561	3.08224e-11	5.33246e-09	15.5854	2884216	ENSG00000145860	RNF145	ring finger protein 145 [Source:HGNC Symbol;Acc:20853]	4.00365e-25	1.16744e-18	ENSE00001724051|ENSE00002294014
2884269	chr5	-	158636439	158636550	core	-5.98143	skipped	-10.4456	9.09334e-13	3.92244e-10	19.0271	2884216	ENSG00000145860	RNF145	ring finger protein 145 [Source:HGNC Symbol;Acc:20853]	4.00365e-25	1.16744e-18	ENSE00001724051|ENSE00002294014
2884268	chr5	-	158636372	158636403	core	-4.53207	skipped	-10.3581	1.15577e-12	4.61988e-10	18.7933	2884216	ENSG00000145860	RNF145	ring finger protein 145 [Source:HGNC Symbol;Acc:20853]	4.00365e-25	1.16744e-18	ENSE00001724051|ENSE00002294014
2835851	chr5	+	150827268	150827323	core	-2.60338	skipped	-7.22615	1.16298e-08	5.08883e-07	9.76573	2835848	ENSG00000123643	SLC36A1	solute carrier family 36 (proton/amino acid symporter), member 1 [Source:HGNC Symbol;Acc:18761]	2.17148e-17	2.43781e-08	ENSE00001828164|ENSE00002125593
2859504	chr5	-	64020214	64020254	core	-2.47547	skipped	-7.7598	2.23739e-09	1.42116e-07	11.3839	2859494	ENSG00000153006	SREK1IP1	SREK1-interacting protein 1 [Source:HGNC Symbol;Acc:26716]	4.95382e-13	3.78236e-08	ENSE00001927965
3930507	chr21	-	36421210	36421252	core	-5.74423	skipped	-11.3489	8.0847e-14	6.90842e-11	21.3803	3930360	ENSG00000159216	RUNX1	runt-related transcription factor 1 [Source:HGNC Symbol;Acc:10471]	1.98818e-20	6.72515e-10	ENSE00001317351|ENSE00002554777|ENSE00002570366
3930509	chr21	-	36421422	36421462	core	-4.3692	skipped	-10.3967	1.03953e-12	4.29448e-10	18.8967	3930360	ENSG00000159216	RUNX1	runt-related transcription factor 1 [Source:HGNC Symbol;Acc:10471]	1.98818e-20	6.72515e-10	ENSE00001317351|ENSE00001595684|ENSE00001754704
3930363	chr21	-	36164129	36164216	core	-4.24503	skipped	-7.91866	1.377e-09	9.78996e-08	11.8604	3930360	ENSG00000159216	RUNX1	runt-related transcription factor 1 [Source:HGNC Symbol;Acc:10471]	1.98818e-20	6.72515e-10	ENSE00001537132|ENSE00001737505|ENSE00001909211|ENSE00002287560|X79549-7
3930439	chr21	-	36260851	36260916	core	-4.19337	skipped	-9.31475	2.18408e-11	4.15261e-09	15.9226	3930360	ENSG00000159216	RUNX1	runt-related transcription factor 1 [Source:HGNC Symbol;Acc:10471]	1.98818e-20	6.72515e-10	BC050363-1|ENSE00001380483
3930364	chr21	-	36164260	36164377	core	-4.08236	skipped	-12.4462	4.91845e-15	9.44741e-12	24.0883	3930360	ENSG00000159216	RUNX1	runt-related transcription factor 1 [Source:HGNC Symbol;Acc:10471]	1.98818e-20	6.72515e-10	ENSE00001537132|ENSE00001737505|ENSE00001909211|ENSE00002287560|X79549-7
3930433	chr21	-	36259279	36259393	core	-3.14768	skipped	-11.3152	8.83228e-14	7.29751e-11	21.2945	3930360	ENSG00000159216	RUNX1	runt-related transcription factor 1 [Source:HGNC Symbol;Acc:10471]	1.98818e-20	6.72515e-10	ENSE00001380483|ENSE00001537135|ENSE00001949821|ENSE00002454902|ENSE00002496938
3930366	chr21	-	36164518	36164606	core	-3.13967	skipped	-11.0791	1.6475e-13	1.15703e-10	20.6892	3930360	ENSG00000159216	RUNX1	runt-related transcription factor 1 [Source:HGNC Symbol;Acc:10471]	1.98818e-20	6.72515e-10	ENSE00001431341|ENSE00001537132|ENSE00001737505|ENSE00001909211|ENSE00002287560|X79549-6
3930428	chr21	-	36252966	36252997	core	2.07992	included	10.8796	2.80494e-13	1.67566e-10	20.172	3930360	ENSG00000159216	RUNX1	runt-related transcription factor 1 [Source:HGNC Symbol;Acc:10471]	1.98818e-20	6.72515e-10	ENSE00001802332|ENSE00002443513|ENSE00002450591
3930427	chr21	-	36252858	36252954	core	2.21866	included	10.4887	8.08123e-13	3.56805e-10	19.142	3930360	ENSG00000159216	RUNX1	runt-related transcription factor 1 [Source:HGNC Symbol;Acc:10471]	1.98818e-20	6.72515e-10	ENSE00001802332|ENSE00002443513|ENSE00002450591
3930362	chr21	-	36162016	36163725	core	3.43416	included	9.05616	4.62326e-11	7.32861e-09	15.1885	3930360	ENSG00000159216	RUNX1	runt-related transcription factor 1 [Source:HGNC Symbol;Acc:10471]	1.98818e-20	6.72515e-10	ENSE00002287560
3924383	chr21	+	47408998	47409026	core	-2.28882	skipped	-8.27638	4.66083e-10	4.24712e-08	12.9234	3924372	ENSG00000142156	COL6A1	collagen, type VI, alpha 1 [Source:HGNC Symbol;Acc:2211]	1.28345e-47	7.7134e-26	ENSE00002441058|ENSE00002473380
3924392	chr21	+	47412691	47412721	core	-2.25263	skipped	-9.08956	4.19457e-11	6.74779e-09	15.2838	3924372	ENSG00000142156	COL6A1	collagen, type VI, alpha 1 [Source:HGNC Symbol;Acc:2211]	1.28345e-47	7.7134e-26	ENSE00002449732|ENSE00002486439
3924398	chr21	+	47418314	47418346	core	-2.03716	skipped	-9.11781	3.86351e-11	6.39842e-09	15.3643	3924372	ENSG00000142156	COL6A1	collagen, type VI, alpha 1 [Source:HGNC Symbol;Acc:2211]	1.28345e-47	7.7134e-26	ENSE00002441555|ENSE00002505064
3924376	chr21	+	47404184	47404368	core	2.36546	included	10.1058	2.32271e-12	7.76867e-10	18.1126	3924372	ENSG00000142156	COL6A1	collagen, type VI, alpha 1 [Source:HGNC Symbol;Acc:2211]	1.28345e-47	7.7134e-26	ENSE00002539374|ENSE00002573613
3924402	chr21	+	47420245	47420272	core	2.84153	included	9.01349	5.23657e-11	8.03213e-09	15.0665	3924372	ENSG00000142156	COL6A1	collagen, type VI, alpha 1 [Source:HGNC Symbol;Acc:2211]	1.28345e-47	7.7134e-26	ENSE00002458765|ENSE00002492818
3924416	chr21	+	47424504	47424811	core	4.96875	included	10.6442	5.29315e-13	2.64212e-10	19.5541	3924372	ENSG00000142156	COL6A1	collagen, type VI, alpha 1 [Source:HGNC Symbol;Acc:2211]	1.28345e-47	7.7134e-26	AK299396-27|BC022236-7|ENSE00002269572|ENSE00002448409|ENSE00002533534|X15880-9
3924477	chr21	+	47549049	47549073	core	-5.38806	skipped	-8.48902	2.46441e-10	2.59764e-08	13.5484	3924424	ENSG00000142173	COL6A2	collagen, type VI, alpha 2 [Source:HGNC Symbol;Acc:2212]	6.45451e-23	6.84023e-09	AK128695-1|ENSE00001314213|ENSE00001582755|M34572-1
3924479	chr21	+	47549375	47549405	core	-4.02316	skipped	-10.5863	6.19393e-13	2.96169e-10	19.4011	3924424	ENSG00000142173	COL6A2	collagen, type VI, alpha 2 [Source:HGNC Symbol;Acc:2212]	6.45451e-23	6.84023e-09	AK128695-1|ENSE00001314213|ENSE00001483214|ENSE00001530047|ENSE00001582755|M34572-1|X15977-1
3924435	chr21	+	47518045	47518086	core	-3.96691	skipped	-9.00498	5.36842e-11	8.17889e-09	15.0421	3924424	ENSG00000142173	COL6A2	collagen, type VI, alpha 2 [Source:HGNC Symbol;Acc:2212]	6.45451e-23	6.84023e-09	ENSE00001110410|ENSE00001902209
3924487	chr21	+	47551869	47551904	core	-2.28195	skipped	-8.22759	5.39845e-10	4.7299e-08	12.7793	3924424	ENSG00000142173	COL6A2	collagen, type VI, alpha 2 [Source:HGNC Symbol;Acc:2212]	6.45451e-23	6.84023e-09	AK093995-1|AK128695-1|ENSE00000952691
3924468	chr21	+	47545397	47545427	core	2.14095	included	8.07923	8.45304e-10	6.70796e-08	12.3393	3924424	ENSG00000142173	COL6A2	collagen, type VI, alpha 2 [Source:HGNC Symbol;Acc:2212]	6.45451e-23	6.84023e-09	ENSE00001219302|ENSE00001718972|M34571-1
3924441	chr21	+	47531934	47532094	core	3.28207	included	9.22382	2.84042e-11	5.05817e-09	15.6654	3924424	ENSG00000142173	COL6A2	collagen, type VI, alpha 2 [Source:HGNC Symbol;Acc:2212]	6.45451e-23	6.84023e-09	ENSE00001134048|ENSE00001719735
3934258	chr21	-	45196152	45196257	core	-6.5123	skipped	-12.0652	1.27801e-14	1.77292e-11	23.1665	3934245	ENSG00000160213	CSTB	cystatin B (stefin B) [Source:HGNC Symbol;Acc:2482]	5.51883e-32	1.31954e-10	ENSE00001137740|ENSE00001947020
3934257	chr21	-	45196085	45196143	core	-2.14842	skipped	-8.10101	7.91332e-10	6.36507e-08	12.404	3934245	ENSG00000160213	CSTB	cystatin B (stefin B) [Source:HGNC Symbol;Acc:2482]	5.51883e-32	1.31954e-10	ENSE00001137740|ENSE00001947020
3918479	chr21	+	34602235	34602511	core	-5.68811	skipped	-11.8528	2.19369e-14	2.65098e-11	22.6441	3918447	ENSG00000159110	IFNAR2	interferon (alpha, beta and omega) receptor 2 [Source:HGNC Symbol;Acc:5433]	4.1216e-25	2.45692e-11	ENSE00001384199|ENSE00001434457|ENSE00001491360|ENSE00001491593|ENSE00001635653|ENSE00001776929|ENSE00001881451|ENSE00001918565
3918511	chr21	+	34634868	34635016	core	-3.16227	skipped	-8.08126	8.40106e-10	6.68323e-08	12.3453	3918447	ENSG00000159110	IFNAR2	interferon (alpha, beta and omega) receptor 2 [Source:HGNC Symbol;Acc:5433]	4.1216e-25	2.45692e-11	ENSE00001491486|ENSE00001666549|ENSE00001862690
3934743	chr21	-	46311755	46311826	core	-4.58011	skipped	-7.40016	6.77554e-09	3.3356e-07	10.2961	3934729	ENSG00000160255	ITGB2	integrin, beta 2 (complement component 3 receptor 3 and 4 subunit) [Source:HGNC Symbol;Acc:6155]	2.77058e-36	1.49684e-20	ENSE00002229050|ENSE00002462041|ENSE00002478752
3934764	chr21	-	46330710	46330741	core	-4.35693	skipped	-7.41738	6.4236e-09	3.191e-07	10.3485	3934729	ENSG00000160255	ITGB2	integrin, beta 2 (complement component 3 receptor 3 and 4 subunit) [Source:HGNC Symbol;Acc:6155]	2.77058e-36	1.49684e-20	ENSE00001483672
3934757	chr21	-	46323291	46323446	core	2.40971	included	7.00718	2.30307e-08	8.64262e-07	9.09499	3934729	ENSG00000160255	ITGB2	integrin, beta 2 (complement component 3 receptor 3 and 4 subunit) [Source:HGNC Symbol;Acc:6155]	2.77058e-36	1.49684e-20	ENSE00002090699|ENSE00002121804|ENSE00002137412|ENSE00002140166|ENSE00002439095|ENSE00002551393|ENSE00002573472
3922120	chr21	+	42799157	42799195	core	-4.89444	skipped	-8.12884	7.27403e-10	5.96616e-08	12.4867	3922100	ENSG00000157601	MX1	myxovirus (influenza virus) resistance 1, interferon-inducible protein p78 (mouse) [Source:HGNC Symbol;Acc:7532]	6.6391e-37	7.11725e-13	ENSE00001534040|ENSE00001906621
3922135	chr21	+	42815730	42815760	core	-2.18055	skipped	-6.97422	2.55335e-08	9.37472e-07	8.99374	3922100	ENSG00000157601	MX1	myxovirus (influenza virus) resistance 1, interferon-inducible protein p78 (mouse) [Source:HGNC Symbol;Acc:7532]	6.6391e-37	7.11725e-13	ENSE00001033788|ENSE00001930325
3922154	chr21	+	42830741	42830929	core	2.20449	included	7.57082	3.99893e-09	2.22505e-07	10.8138	3922100	ENSG00000157601	MX1	myxovirus (influenza virus) resistance 1, interferon-inducible protein p78 (mouse) [Source:HGNC Symbol;Acc:7532]	6.6391e-37	7.11725e-13	ENSE00001292698|ENSE00001533818
3922128	chr21	+	42808944	42809062	core	2.24201	included	7.85204	1.68734e-09	1.13943e-07	11.6609	3922100	ENSG00000157601	MX1	myxovirus (influenza virus) resistance 1, interferon-inducible protein p78 (mouse) [Source:HGNC Symbol;Acc:7532]	6.6391e-37	7.11725e-13	ENSE00001033794
3923493	chr21	+	45526197	45526336	core	-3.73051	skipped	-8.32131	4.07188e-10	3.83687e-08	13.0559	3923436	ENSG00000160218	TRAPPC10	trafficking protein particle complex 10 [Source:HGNC Symbol;Acc:11868]	7.03332e-28	3.99064e-11	NA
3923718	chr21	+	45811184	45811295	core	2.12053	included	7.93669	1.3034e-09	9.4005e-08	11.9143	3923702	ENSG00000142185	TRPM2	transient receptor potential cation channel, subfamily M, member 2 [Source:HGNC Symbol;Acc:12339]	8.63898e-14	1.80708e-09	ENSE00001416218|ENSE00002439236|ENSE00002443523
3923714	chr21	+	45798985	45799079	core	2.78923	included	7.83392	1.7834e-09	1.18894e-07	11.6065	3923702	ENSG00000142185	TRPM2	transient receptor potential cation channel, subfamily M, member 2 [Source:HGNC Symbol;Acc:12339]	8.63898e-14	1.80708e-09	ENSE00002440175|ENSE00002485909
3923757	chr21	+	45860745	45860788	core	2.938	included	7.20865	1.22805e-08	5.30743e-07	9.71228	3923702	ENSG00000142185	TRPM2	transient receptor potential cation channel, subfamily M, member 2 [Source:HGNC Symbol;Acc:12339]	8.63898e-14	1.80708e-09	ENSE00002468345|ENSE00002529008
3923705	chr21	+	45774531	45774619	core	3.01262	included	7.0351	2.11054e-08	8.08717e-07	9.18069	3923702	ENSG00000142185	TRPM2	transient receptor potential cation channel, subfamily M, member 2 [Source:HGNC Symbol;Acc:12339]	8.63898e-14	1.80708e-09	ENSE00001211363
3929390	chr21	-	34100148	34100221	core	-3.06831	skipped	-8.67989	1.3972e-10	1.68678e-08	14.1048	3929325	ENSG00000159082	SYNJ1	synaptojanin 1 [Source:HGNC Symbol;Acc:11503]	3.22267e-24	3.50709e-09	ENSE00001801600
3919893	chr21	+	37597903	37597932	core	-2.53516	skipped	-7.64124	3.21947e-09	1.88812e-07	11.0266	3919860	ENSG00000142197	DOPEY2	dopey family member 2 [Source:HGNC Symbol;Acc:1291]	1.10559e-18	2.86417e-07	ENSE00000952869
3919932	chr21	+	37660315	37660448	core	2.05031	included	7.4189	6.39352e-09	3.18168e-07	10.3531	3919860	ENSG00000142197	DOPEY2	dopey family member 2 [Source:HGNC Symbol;Acc:1291]	1.10559e-18	2.86417e-07	ENSE00001044241
3926110	chr21	-	18985031	18985131	core	-2.75833	skipped	-7.61037	3.54029e-09	2.02605e-07	10.9334	3926080	ENSG00000154640	BTG3	BTG family, member 3 [Source:HGNC Symbol;Acc:1132]	2.01484e-15	1.71008e-08	NA
3922699	chr21	+	43962514	43962562	core	-2.75691	skipped	-7.66676	2.97662e-09	1.77487e-07	11.1036	3922664	ENSG00000160190	SLC37A1	solute carrier family 37 (glycerol-3-phosphate transporter), member 1 [Source:HGNC Symbol;Acc:11024]	9.50429e-23	1.17716e-07	ENSE00001050419
3925514	chr21	-	15954722	15954808	core	-3.33398	skipped	-9.98761	3.22961e-12	9.79531e-10	17.7909	3925473	ENSG00000155307	SAMSN1	SAM domain, SH3 domain and nuclear localization signals 1 [Source:HGNC Symbol;Acc:10528]	5.73895e-28	1.15175e-21	ENSE00001669629
3925513	chr21	-	15954628	15954716	core	-3.2029	skipped	-9.37682	1.82659e-11	3.63602e-09	16.0975	3925473	ENSG00000155307	SAMSN1	SAM domain, SH3 domain and nuclear localization signals 1 [Source:HGNC Symbol;Acc:10528]	5.73895e-28	1.15175e-21	ENSE00001669629
3925515	chr21	-	15955670	15955705	core	-3.04851	skipped	-9.32971	2.09191e-11	4.01552e-09	15.9648	3925473	ENSG00000155307	SAMSN1	SAM domain, SH3 domain and nuclear localization signals 1 [Source:HGNC Symbol;Acc:10528]	5.73895e-28	1.15175e-21	NA
3925482	chr21	-	15870778	15870913	core	2.08992	included	7.07615	1.85644e-08	7.32328e-07	9.30661	3925473	ENSG00000155307	SAMSN1	SAM domain, SH3 domain and nuclear localization signals 1 [Source:HGNC Symbol;Acc:10528]	5.73895e-28	1.15175e-21	ENSE00001020238|ENSE00001898825
3925487	chr21	-	15884773	15884808	core	2.37884	included	11.447	6.25552e-14	5.69163e-11	21.6291	3925473	ENSG00000155307	SAMSN1	SAM domain, SH3 domain and nuclear localization signals 1 [Source:HGNC Symbol;Acc:10528]	5.73895e-28	1.15175e-21	ENSE00001020245
3933577	chr21	-	43800238	43800285	core	-2.43	skipped	-7.57997	3.88772e-09	2.17665e-07	10.8415	3933566	ENSG00000160183	TMPRSS3	transmembrane protease, serine 3 [Source:HGNC Symbol;Acc:11877]	4.65233e-09	1.89158e-08	ENSE00002518683|ENSE00002524574

## Sheet: 4H
Supplementary Figure S4H. 37 genes frequently targeted by mutations, copy number changes, differential expression and alternative splicing
ADAM19	amp
CAMK4	amp
CAST	amp
CCNB1	amp
CD180	amp
CSTB	amp
CTSS	amp
DOCK2	amp
DPYSL3	amp
EDIL3	amp
EMB	amp
F2R	amp
FYB	amp
IFNAR2	amp
LHFPL2	amp
LMNB1	amp
MX1	amp
OSMR	amp
PCDH7	amp
PFKP	amp
PGM2L1	amp
RAI14	amp
RASA1	amp
RNF145	amp
RUNX1	amp
SAMSN1	amp
SGCD	amp
SPOCK1	amp
ST8SIA4	amp
STEAP2	amp
TGFBI	amp
THBS2	amp
VCAN	amp
ABCA3	del
TGFBR1	significantly mutated
CALD1	significantly mutated
MACF1	significantly mutated
