# Supplementary material for: Splice variants as novel targets in pancreatic ductal adenocarcinoma
Source: Sci Rep. 2017 Jun 7;7:2980. doi: 10.1038/s41598-017-03354-z (PMC5462735; doi:10.1038/s41598-017-03354-z)
Supplement: Supplementary file 6 — Supplementary Table S5 [file 41598_2017_3354_MOESM6_ESM.xls]

## Sheet: 5A
Supplementary Tabe S5A. 119/140 spliceosomal genes identified in our dataset
ID	logFC	AveExpr	t	P.Value	adj.P.Val	B	Ensembl_gene	Definition	Symbol	Transcript_cluster_ids	Select.Protein.Classes
3335774	-0.930473	7.3418	-8.44995	3.12476e-10	8.43926e-09	13.2766	ENSG00000175467	squamous cell carcinoma antigen recognized by T cells [Source:HGNC Symbol;Acc:10538]	SART1	3335774	splicing regulator|protein_coding
3815649	-0.858484	9.63523	-6.11249	4.09825e-07	2.15913e-06	6.18008	ENSG00000099622	cold inducible RNA binding protein [Source:HGNC Symbol;Acc:1982]	CIRBP	3815649	protein_coding
3838185	-0.837767	9.07965	-7.92329	1.50872e-09	2.7404e-08	11.7187	ENSG00000104852	small nuclear ribonucleoprotein 70kDa (U1) [Source:HGNC Symbol;Acc:11150]	SNRNP70	3838185	splicing regulator|protein_coding
3816333	-0.726189	8.3563	-5.57132	2.25154e-06	8.93075e-06	4.50337	ENSG00000104897	splicing factor 3a, subunit 2, 66kDa [Source:HGNC Symbol;Acc:10766]	SF3A2	3816333	splicing regulator|protein_coding
3377044	-0.528453	9.2361	-5.25174	6.14191e-06	2.08635e-05	3.51863	ENSG00000168066	splicing factor 1 [Source:HGNC Symbol;Acc:12950]	SF1	3377044	transcription regulator|splicing regulator|protein_coding
3848437	-0.401577	7.69405	-5.01087	1.30374e-05	3.99161e-05	2.78188	ENSG00000076924	XPA binding protein 2 [Source:HGNC Symbol;Acc:14089]	XAB2	3848437	splicing regulator|protein_coding
3692895	0.550167	9.28295	5.24103	6.35146e-06	2.14754e-05	3.48576	ENSG00000167005	nudix (nucleoside diphosphate linked moiety X)-type motif 21 [Source:HGNC Symbol;Acc:13870]	NUDT21	3692895	splicing regulator|protein_coding
3764103	0.577665	9.73274	4.7411	3.01112e-05	8.28293e-05	1.96479	ENSG00000136450	serine/arginine-rich splicing factor 1 [Source:HGNC Symbol;Acc:10780]	SRSF1	3764103	splicing regulator|protein_coding
3181302	0.580417	7.6602	5.3899	3.98205e-06	1.4412e-05	3.94354	ENSG00000136937	nuclear cap binding protein subunit 1, 80kDa [Source:HGNC Symbol;Acc:7658]	NCBP1	3181302	splicing regulator|protein_coding
3667281	0.585991	9.61447	6.41819	1.56842e-07	1.00296e-06	7.12744	ENSG00000189091	splicing factor 3b, subunit 3, 130kDa [Source:HGNC Symbol;Acc:10770]	SF3B3	3667281	splicing regulator|protein_coding
2491702	0.63575	8.01183	5.8392	9.6884e-07	4.39034e-06	5.33263	ENSG00000168883	ubiquitin specific peptidase 39 [Source:HGNC Symbol;Acc:20071]	USP39	2491702	splicing regulator|protein_coding
3722554	0.660592	8.18282	7.60635	3.94762e-09	5.78544e-08	10.767	ENSG00000067596	DEAH (Asp-Glu-Ala-His) box polypeptide 8 [Source:HGNC Symbol;Acc:2749]	DHX8	3722554	splicing regulator|protein_coding
2407439	0.664818	8.67272	5.17457	7.8202e-06	2.5722e-05	3.28198	ENSG00000183431	splicing factor 3a, subunit 3, 60kDa [Source:HGNC Symbol;Acc:10767]	SF3A3	2407439	splicing regulator|protein_coding
3617757	0.685041	7.66255	5.15524	8.30759e-06	2.70711e-05	3.22278	ENSG00000021776	aquarius homolog (mouse) [Source:HGNC Symbol;Acc:29513]	AQR	3617757	splicing regulator|protein_coding
2404377	0.693288	8.05517	6.13971	3.76195e-07	2.01465e-06	6.26448	ENSG00000060688	small nuclear ribonucleoprotein 40kDa (U5) [Source:HGNC Symbol;Acc:30857]	SNRNP40	2404377	splicing regulator|protein_coding
3766893	0.694911	10.7492	6.74399	5.65942e-08	4.55665e-07	8.13401	ENSG00000108654	DEAD (Asp-Glu-Ala-Asp) box polypeptide 5 [Source:HGNC Symbol;Acc:2746]	DDX5	3766893	splicing regulator|protein_coding
2834093	0.717915	8.29046	5.30536	5.19177e-06	1.8063e-05	3.68336	ENSG00000113649	transcription elongation regulator 1 [Source:HGNC Symbol;Acc:15630]	TCERG1	2834093	transcription regulator|protein_coding
2370991	0.747514	8.51739	5.35218	4.4826e-06	1.59538e-05	3.82739	ENSG00000135829	DEAH (Asp-Glu-Ala-His) box polypeptide 9 [Source:HGNC Symbol;Acc:2750]	DHX9	2370991	protein_coding
3773312	0.756177	8.21057	5.67717	1.61368e-06	6.71204e-06	4.83076	ENSG00000141543	eukaryotic translation initiation factor 4A3 [Source:HGNC Symbol;Acc:18683]	EIF4A3	3773312	splicing regulator|protein_coding
3759356	0.765303	8.4174	6.00369	5.77174e-07	2.85058e-06	5.84266	ENSG00000108883	elongation factor Tu GTP binding domain containing 2 [Source:HGNC Symbol;Acc:30858]	EFTUD2	3759356	splicing regulator|protein_coding
4020444	0.790507	7.82705	6.65735	7.41757e-08	5.60652e-07	7.86677	ENSG00000125676	THO complex 2 [Source:HGNC Symbol;Acc:19073]	THOC2	4020444	splicing regulator|protein_coding
3693511	0.807268	8.03857	5.89872	8.03248e-07	3.74152e-06	5.51715	ENSG00000070761	chromosome 16 open reading frame 80 [Source:HGNC Symbol;Acc:29523]	C16orf80	3693511	protein_coding
3306516	0.881287	8.16737	7.20248	1.36357e-08	1.49941e-07	9.54085	ENSG00000119953	survival motor neuron domain containing 1 [Source:HGNC Symbol;Acc:16900]	SMNDC1	3306516	splicing regulator|protein_coding
3781082	0.893021	6.9166	4.70779	3.33712e-05	9.07423e-05	1.86464	ENSG00000167088	small nuclear ribonucleoprotein D1 polypeptide 16kDa [Source:HGNC Symbol;Acc:11158]	SNRPD1	3781082	splicing regulator|protein_coding
2403470	0.910784	8.54029	6.0585	4.85708e-07	2.47158e-06	6.01266	ENSG00000126698	DnaJ (Hsp40) homolog, subfamily C, member 8 [Source:HGNC Symbol;Acc:15470]	DNAJC8	2403470	protein_coding
3717635	0.9475	9.25285	6.4959	1.22929e-07	8.2969e-07	7.36792	ENSG00000010244	zinc finger protein 207 [Source:HGNC Symbol;Acc:12998]	ZNF207	3717635	protein_coding
2487527	1.03868	7.56922	5.35539	4.43774e-06	1.58228e-05	3.83726	ENSG00000124380	small nuclear ribonucleoprotein 27kDa (U4/U6.U5) [Source:HGNC Symbol;Acc:30240]	SNRNP27	2487527	splicing regulator|protein_coding
2581548	1.41773	8.07853	8.74647	1.30598e-10	4.46222e-09	14.1396	ENSG00000196504	PRP40 pre-mRNA processing factor 40 homolog A (S. cerevisiae) [Source:HGNC Symbol;Acc:16463]	PRPF40A	2581548	splicing regulator|protein_coding
3015941	-0.533635	7.99334	-4.60046	4.64329e-05	0.000121257	1.54311	ENSG00000087087	serrate RNA effector molecule homolog (Arabidopsis) [Source:HGNC Symbol;Acc:24101]	SRRT	3015941	protein_coding
3940185	0.505672	8.75804	4.56927	5.10962e-05	0.000131921	1.45005	ENSG00000100028	small nuclear ribonucleoprotein D3 polypeptide 18kDa [Source:HGNC Symbol;Acc:11160]	SNRPD3	3940185	splicing regulator|protein_coding
3475717	0.589174	7.94732	4.48659	6.58055e-05	0.000165439	1.20423	ENSG00000111011	arginine/serine-rich coiled-coil 2 [Source:HGNC Symbol;Acc:30559]	RSRC2	3475717	protein_coding
2593670	0.648179	10.2508	4.4462	7.44358e-05	0.000184829	1.08461	ENSG00000115524	splicing factor 3b, subunit 1, 155kDa [Source:HGNC Symbol;Acc:10768]	SF3B1	2593670	splicing regulator|protein_coding
3203382	0.628779	9.07789	4.32143	0.000108731	0.000258454	0.71726	ENSG00000122692	smu-1 suppressor of mec-8 and unc-52 homolog (C. elegans) [Source:HGNC Symbol;Acc:18247]	SMU1	3203382	protein_coding
2356181	0.67683	7.94318	4.20267	0.000155553	0.00035562	0.370836	ENSG00000131795	RNA binding motif protein 8A [Source:HGNC Symbol;Acc:9905]	RBM8A	2356181	splicing regulator|protein_coding
2905118	0.553481	9.18336	4.14396	0.00018549	0.00041599	0.20085	ENSG00000112081	serine/arginine-rich splicing factor 3 [Source:HGNC Symbol;Acc:10785]	SRSF3	2905118	splicing regulator|protein_coding
2884658	0.618936	7.7343	4.13607	0.000189924	0.000425375	0.17805	ENSG00000164609	SLU7 splicing factor homolog (S. cerevisiae) [Source:HGNC Symbol;Acc:16939]	SLU7	2884658	splicing regulator|protein_coding
3904226	0.405287	10.0158	4.11934	0.000199659	0.000444664	0.129814	ENSG00000131051	RNA binding motif protein 39 [Source:HGNC Symbol;Acc:15923]	RBM39	3904226	transcription regulator|splicing regulator|protein_coding
2831932	0.497663	8.61444	4.1183	0.000200281	0.000445814	0.126815	ENSG00000113141	IK cytokine, down-regulator of HLA II [Source:HGNC Symbol;Acc:5958]	IK	2831932	protein_coding
3041409	1.51919	6.35149	4.08764	0.000219469	0.000483335	0.0385784	ENSG00000136231	insulin-like growth factor 2 mRNA binding protein 3 [Source:HGNC Symbol;Acc:28868]	IGF2BP3	3041409	protein_coding
3687698	-0.398946	8.30637	-4.06488	0.000234857	0.00051393	-0.026741	ENSG00000169217	CD2 (cytoplasmic tail) binding protein 2 [Source:HGNC Symbol;Acc:1656]	CD2BP2	3687698	protein_coding
2548970	0.420491	9.02067	3.99976	0.000284936	0.000612055	-0.212878	ENSG00000115875	serine/arginine-rich splicing factor 7 [Source:HGNC Symbol;Acc:10789]	SRSF7	2548970	splicing regulator|protein_coding
3497586	0.544181	9.71005	3.95281	0.000327348	0.000693718	-0.346339	ENSG00000139793	muscleblind-like 2 (Drosophila) [Source:HGNC Symbol;Acc:16746]	MBNL2	3497586	splicing regulator|protein_coding
3877776	0.577153	7.49743	3.83986	0.000456079	0.000937402	-0.664739	ENSG00000125870	small nuclear ribonucleoprotein polypeptide B [Source:HGNC Symbol;Acc:11155]	SNRPB2	3877776	splicing regulator|protein_coding
2713074	0.510074	7.67939	3.7944	0.000520742	0.00105741	-0.791788	ENSG00000114503	nuclear cap binding protein subunit 2, 20kDa [Source:HGNC Symbol;Acc:7659]	NCBP2	2713074	splicing regulator|protein_coding
3952512	-0.308612	6.68302	-3.77411	0.000552379	0.00111532	-0.848257	ENSG00000100056	DiGeorge syndrome critical region gene 14 [Source:HGNC Symbol;Acc:16817]	DGCR14	3952512	splicing regulator|protein_coding
3542207	0.440138	9.89124	3.59162	0.000934198	0.00179095	-1.34998	ENSG00000100650	serine/arginine-rich splicing factor 5 [Source:HGNC Symbol;Acc:10787]	SRSF5	3542207	splicing regulator|protein_coding
2881521	0.374659	8.13973	3.54125	0.00107816	0.0020406	-1.48637	ENSG00000086589	RNA binding motif protein 22 [Source:HGNC Symbol;Acc:25503]	RBM22	2881521	splicing regulator|protein_coding
3145020	0.460074	7.47625	3.35914	0.00179801	0.00326045	-1.97126	ENSG00000164944	KIAA1429 [Source:HGNC Symbol;Acc:24500]	KIAA1429	3145020	splicing regulator|protein_coding
3642162	0.428806	7.3148	3.29665	0.00213744	0.00381945	-2.13453	ENSG00000131876	small nuclear ribonucleoprotein polypeptide A' [Source:HGNC Symbol;Acc:11152]	SNRPA1	3642162	splicing regulator|protein_coding
3427014	0.552236	6.06634	3.26607	0.00232506	0.00411944	-2.21383	ENSG00000139343	small nuclear ribonucleoprotein polypeptide F [Source:HGNC Symbol;Acc:11162]	SNRPF	3427014	splicing regulator|protein_coding
3667902	-0.293085	7.45542	-3.22203	0.00262292	0.00459195	-2.32728	ENSG00000140829	DEAH (Asp-Glu-Ala-His) box polypeptide 38 [Source:HGNC Symbol;Acc:17211]	DHX38	3667902	splicing regulator|protein_coding
3841231	-0.262684	7.53181	-3.16216	0.00308641	0.00533201	-2.48011	ENSG00000105618	PRP31 pre-mRNA processing factor 31 homolog (S. cerevisiae) [Source:HGNC Symbol;Acc:15446]	PRPF31	3841231	splicing regulator|protein_coding
3421446	0.440499	8.47093	3.15406	0.00315479	0.00544209	-2.50066	ENSG00000111605	cleavage and polyadenylation specific factor 6, 68kDa [Source:HGNC Symbol;Acc:13871]	CPSF6	3421446	splicing regulator|protein_coding
2812273	0.376308	7.28538	3.11071	0.00354578	0.00604988	-2.61012	ENSG00000113593	peptidylprolyl isomerase domain and WD repeat containing 1 [Source:HGNC Symbol;Acc:28954]	PPWD1	2812273	splicing regulator|protein_coding
2892738	0.393334	7.92645	3.02821	0.00441973	0.00741685	-2.81597	ENSG00000112739	PRP4 pre-mRNA processing factor 4 homolog B (yeast) [Source:HGNC Symbol;Acc:17346]	PRPF4B	2892738	kinase|splicing regulator|protein_coding
2709062	0.27213	9.17066	3.02288	0.00448273	0.00751538	-2.82917	ENSG00000136527	transformer 2 beta homolog (Drosophila) [Source:HGNC Symbol;Acc:10781]	TRA2B	2709062	splicing regulator|protein_coding
2351393	0.281473	8.19608	3.00704	0.00467483	0.00780534	-2.86827	ENSG00000162775	RNA binding motif protein 15 [Source:HGNC Symbol;Acc:14959]	RBM15	2351393	protein_coding
2908572	0.398293	8.22578	2.97275	0.00511743	0.00846051	-2.95248	ENSG00000096401	CDC5 cell division cycle 5-like (S. pombe) [Source:HGNC Symbol;Acc:1743]	CDC5L	2908572	transcription regulator|splicing regulator|protein_coding
3992521	-0.598396	6.10256	-2.91814	0.00590451	0.00965881	-3.08536	ENSG00000102241	HIV-1 Tat specific factor 1 [Source:HGNC Symbol;Acc:5276]	HTATSF1	3992521	transcription regulator|protein_coding
3573261	0.363811	8.48378	2.91721	0.00591886	0.00968049	-3.08761	ENSG00000100603	SNW domain containing 1 [Source:HGNC Symbol;Acc:16696]	SNW1	3573261	splicing regulator|protein_coding
3795680	0.385809	7.42404	2.85185	0.00701224	0.0113104	-3.24457	ENSG00000079134	THO complex 1 [Source:HGNC Symbol;Acc:19070]	THOC1	3795680	transcription regulator|splicing regulator|protein_coding
3893849	-0.311807	8.457	-2.83037	0.00741083	0.0118975	-3.29564	ENSG00000101161	PRP6 pre-mRNA processing factor 6 homolog (S. cerevisiae) [Source:HGNC Symbol;Acc:15860]	PRPF6	3893849	splicing regulator|protein_coding
3645253	-0.370318	9.69682	-2.82406	0.00753199	0.0120666	-3.31061	ENSG00000167978	serine/arginine repetitive matrix 2 [Source:HGNC Symbol;Acc:16639]	SRRM2	3645253	splicing regulator|protein_coding
2934089	0.386422	8.81383	2.78163	0.00839525	0.0133278	-3.41063	ENSG00000146457	Wilms tumor 1 associated protein [Source:HGNC Symbol;Acc:16846]	WTAP	2934089	splicing regulator|protein_coding
3956854	0.291835	7.70523	2.73819	0.00937375	0.0147489	-3.51201	ENSG00000100296	THO complex 5 [Source:HGNC Symbol;Acc:19074]	THOC5	3956854	splicing regulator|protein_coding
3543411	0.34132	8.21958	2.71549	0.00992622	0.0155595	-3.56456	ENSG00000119707	RNA binding motif protein 25 [Source:HGNC Symbol;Acc:23244]	RBM25	3543411	splicing regulator|protein_coding
3445670	0.340905	8.03479	2.6255	0.012426	0.0191022	-3.76998	ENSG00000084463	WW domain binding protein 11 [Source:HGNC Symbol;Acc:16461]	WBP11	3445670	splicing regulator|protein_coding
3833757	0.308968	7.98499	2.58419	0.013758	0.0209788	-3.8627	ENSG00000077312	small nuclear ribonucleoprotein polypeptide A [Source:HGNC Symbol;Acc:11151]	SNRPA	3833757	splicing regulator|protein_coding
4022106	0.334781	7.40235	2.53644	0.01546	0.0233566	-3.96858	ENSG00000076770	muscleblind-like 3 (Drosophila) [Source:HGNC Symbol;Acc:20564]	MBNL3	4022106	splicing regulator|protein_coding
2746269	0.365938	5.9732	2.49821	0.016959	0.0253784	-4.05233	ENSG00000164167	LSM6 homolog, U6 small nuclear RNA associated (S. cerevisiae) [Source:HGNC Symbol;Acc:17017]	LSM6	2746269	splicing regulator|protein_coding
3955875	0.284463	7.01963	2.4824	0.0176171	0.0262802	-4.08672	ENSG00000100109	tuftelin interacting protein 11 [Source:HGNC Symbol;Acc:17165]	TFIP11	3955875	splicing regulator|protein_coding
3962054	0.281077	9.64314	2.47298	0.0180201	0.0268357	-4.10712	ENSG00000100138	NHP2 non-histone chromosome protein 2-like 1 (S. cerevisiae) [Source:HGNC Symbol;Acc:7819]	NHP2L1	3962054	splicing regulator|protein_coding
3676669	0.239036	8.89031	2.39703	0.0215883	0.0316441	-4.2696	ENSG00000205937	RNA binding protein S1, serine-rich domain [Source:HGNC Symbol;Acc:10080]	RNPS1	3676669	splicing regulator|protein_coding
2352275	0.244107	8.1939	2.27694	0.0285477	0.0409479	-4.51885	ENSG00000155363	Mov10, Moloney leukemia virus 10, homolog (mouse) [Source:HGNC Symbol;Acc:7200]	MOV10	2352275	transcription regulator|protein_coding
3933999	-0.279918	7.80057	-2.11319	0.0412552	0.0574134	-4.84293	ENSG00000160201	U2 small nuclear RNA auxiliary factor 1 [Source:HGNC Symbol;Acc:12453]	U2AF1	3933999	splicing regulator|protein_coding
3335907	-0.250875	8.66829	-2.1097	0.0415733	0.0578009	-4.84963	ENSG00000087365	splicing factor 3b, subunit 2, 145kDa [Source:HGNC Symbol;Acc:10769]	SF3B2	3335907	splicing regulator|protein_coding
3845868	-0.228214	7.03067	-1.89831	0.0653227	0.0874295	-5.23896	ENSG00000130332	LSM7 homolog, U6 small nuclear RNA associated (S. cerevisiae) [Source:HGNC Symbol;Acc:20470]	LSM7	3845868	splicing regulator|protein_coding
3929395	0.386196	7.85648	1.81888	0.0768724	0.101462	-5.37653	ENSG00000159086	GC-rich sequence DNA-binding factor 1 [Source:HGNC Symbol;Acc:13579]	GCFC1	3929395	transcription regulator|protein_coding
3392840	0.197044	7.11871	1.79716	0.0803161	0.105626	-5.41329	ENSG00000137656	BUD13 homolog (S. cerevisiae) [Source:HGNC Symbol;Acc:28199]	BUD13	3392840	protein_coding
3726772	0.385089	8.71956	1.78772	0.0818543	0.107504	-5.42916	ENSG00000108848	LUC7-like 3 (S. cerevisiae) [Source:HGNC Symbol;Acc:24309]	LUC7L3	3726772	splicing regulator|protein_coding
3225398	0.24877	9.94768	1.76194	0.0861799	0.112653	-5.47212	ENSG00000044574	heat shock 70kDa protein 5 (glucose-regulated protein, 78kDa) [Source:HGNC Symbol;Acc:5238]	HSPA5	3225398	protein_coding
3375049	-0.183646	8.36932	-1.65795	0.105618	0.135387	-5.63999	ENSG00000110107	PRP19/PSO4 pre-mRNA processing factor 19 homolog (S. cerevisiae) [Source:HGNC Symbol;Acc:17896]	PRPF19	3375049	splicing regulator|protein_coding
2402068	-0.229911	7.61547	-1.6206	0.11343	0.144376	-5.69813	ENSG00000117614	SYF2 homolog, RNA splicing factor (S. cerevisiae) [Source:HGNC Symbol;Acc:19824]	SYF2	2402068	splicing regulator|protein_coding
2948485	-0.151711	7.41186	-1.57988	0.122481	0.154818	-5.76022	ENSG00000204560	DEAH (Asp-Glu-Ala-His) box polypeptide 16 [Source:HGNC Symbol;Acc:2739]	DHX16	2948485	splicing regulator|protein_coding
2331602	-0.176722	7.78763	-1.4411	0.157805	0.194857	-5.96133	ENSG00000084072	peptidylprolyl isomerase E (cyclophilin E) [Source:HGNC Symbol;Acc:9258]	PPIE	2331602	splicing regulator|protein_coding
3899954	0.107138	6.87054	1.41193	0.166165	0.204246	-6.0015	ENSG00000101343	crooked neck pre-mRNA splicing factor-like 1 (Drosophila) [Source:HGNC Symbol;Acc:15762]	CRNKL1	3899954	splicing regulator|protein_coding
3938244	-0.126974	7.48687	-1.39452	0.171318	0.209945	-6.02513	ENSG00000100023	peptidylprolyl isomerase (cyclophilin)-like 2 [Source:HGNC Symbol;Acc:9261]	PPIL2	3938244	protein_coding
3884324	0.122556	7.60966	1.32471	0.193235	0.234201	-6.11719	ENSG00000132792	catenin, beta like 1 [Source:HGNC Symbol;Acc:15879]	CTNNBL1	3884324	protein_coding
3842345	-0.119787	7.94063	-1.31567	0.196224	0.237413	-6.1288	ENSG00000063244	U2 small nuclear RNA auxiliary factor 2 [Source:HGNC Symbol;Acc:23156]	U2AF2	3842345	splicing regulator|protein_coding
3886050	-0.145751	8.86382	-1.30917	0.198393	0.239757	-6.1371	ENSG00000124193	serine/arginine-rich splicing factor 6 [Source:HGNC Symbol;Acc:10788]	SRSF6	3886050	splicing regulator|protein_coding
2413180	0.173557	6.79277	1.27202	0.21115	0.253704	-6.18383	ENSG00000162385	mago-nashi homolog, proliferation-associated (Drosophila) [Source:HGNC Symbol;Acc:6815]	MAGOH	2413180	splicing regulator|protein_coding
3185558	0.126035	8.09733	1.25684	0.216535	0.259587	-6.20256	ENSG00000136875	PRP4 pre-mRNA processing factor 4 homolog (yeast) [Source:HGNC Symbol;Acc:17349]	PRPF4	3185558	splicing regulator|protein_coding
2565262	0.126803	9.1096	1.21083	0.23349	0.278145	-6.2581	ENSG00000144028	small nuclear ribonucleoprotein 200kDa (U5) [Source:HGNC Symbol;Acc:30859]	SNRNP200	2565262	splicing regulator|protein_coding
3957260	-0.149744	8.87428	-1.20482	0.235774	0.280579	-6.2652	ENSG00000099995	splicing factor 3a, subunit 1, 120kDa [Source:HGNC Symbol;Acc:10765]	SF3A1	3957260	splicing regulator|protein_coding
3851703	0.0911415	10.0097	1.11792	0.270669	0.318089	-6.36437	ENSG00000123144	chromosome 19 open reading frame 43 [Source:HGNC Symbol;Acc:28424]	C19orf43	3851703	protein_coding
3233547	0.105937	7.79141	1.03914	0.30535	0.354581	-6.44824	ENSG00000134453	RNA binding motif protein 17 [Source:HGNC Symbol;Acc:16944]	RBM17	3233547	splicing regulator|protein_coding
3157817	0.0822445	8.89771	0.885238	0.381634	0.433047	-6.59532	ENSG00000179950	poly-U binding splicing factor 60KDa [Source:HGNC Symbol;Acc:17042]	PUF60	3157817	transcription regulator|splicing regulator|protein_coding
2809885	-0.0926819	8.15673	-0.868278	0.390731	0.442139	-6.61016	ENSG00000039123	superkiller viralicidic activity 2-like 2 (S. cerevisiae) [Source:HGNC Symbol;Acc:18734]	SKIV2L2	2809885	splicing regulator|protein_coding
2341565	0.110608	9.34032	0.86019	0.395117	0.446611	-6.61713	ENSG00000116754	serine/arginine-rich splicing factor 11 [Source:HGNC Symbol;Acc:10782]	SRSF11	2341565	splicing regulator|protein_coding
2829488	0.0970007	7.28158	0.785695	0.436952	0.488325	-6.67843	ENSG00000145833	DEAD (Asp-Glu-Ala-Asp) box polypeptide 46 [Source:HGNC Symbol;Acc:18681]	DDX46	2829488	splicing regulator|protein_coding
2429147	-0.098581	5.80514	-0.717983	0.477189	0.527969	-6.72948	ENSG00000116752	breast carcinoma amplified sequence 2 [Source:HGNC Symbol;Acc:975]	BCAS2	2429147	splicing regulator|protein_coding
3740479	0.0762119	9.46314	0.689721	0.494589	0.544922	-6.74946	ENSG00000174231	PRP8 pre-mRNA processing factor 8 homolog (S. cerevisiae) [Source:HGNC Symbol;Acc:17340]	PRPF8	3740479	splicing regulator|protein_coding
3014742	-0.080012	7.56814	-0.583953	0.562726	0.609684	-6.81729	ENSG00000106245	BUD31 homolog (S. cerevisiae) [Source:HGNC Symbol;Acc:29629]	BUD31	3014742	protein_coding
2679796	-0.100073	7.19663	-0.580372	0.565113	0.611816	-6.81939	ENSG00000163634	THO complex 7 homolog (Drosophila) [Source:HGNC Symbol;Acc:29874]	THOC7	2679796	splicing regulator|protein_coding
3453319	-0.066483	8.02389	-0.558717	0.579655	0.625512	-6.83184	ENSG00000174243	DEAD (Asp-Glu-Ala-Asp) box polypeptide 23 [Source:HGNC Symbol;Acc:17347]	DDX23	3453319	splicing regulator|protein_coding
2952065	0.0679178	7.56969	0.5316	0.598119	0.64247	-6.84677	ENSG00000137168	peptidylprolyl isomerase (cyclophilin)-like 1 [Source:HGNC Symbol;Acc:9260]	PPIL1	2952065	splicing regulator|protein_coding
2904248	-0.067766	7.62758	-0.52648	0.601636	0.645852	-6.84951	ENSG00000124562	small nuclear ribonucleoprotein polypeptide C [Source:HGNC Symbol;Acc:11157]	SNRPC	2904248	protein_coding
3865568	0.0789719	7.86677	0.517204	0.608032	0.651889	-6.8544	ENSG00000125743	small nuclear ribonucleoprotein D2 polypeptide 16.5kDa [Source:HGNC Symbol;Acc:11159]	SNRPD2	3865568	splicing regulator|protein_coding
3814734	-0.0583846	6.76054	-0.505706	0.616004	0.658976	-6.86034	ENSG00000141759	thioredoxin-like 4A [Source:HGNC Symbol;Acc:30551]	TXNL4A	3814734	splicing regulator|protein_coding
2358171	0.0683462	8.04559	0.500584	0.619571	0.662347	-6.86295	ENSG00000117360	PRP3 pre-mRNA processing factor 3 homolog (S. cerevisiae) [Source:HGNC Symbol;Acc:17348]	PRPF3	2358171	splicing regulator|protein_coding
2325526	-0.0450185	8.75387	-0.432265	0.668009	0.706587	-6.8952	ENSG00000133226	serine/arginine repetitive matrix 1 [Source:HGNC Symbol;Acc:16638]	SRRM1	2325526	splicing regulator|protein_coding
2545811	0.0419262	8.23066	0.397583	0.693178	0.729775	-6.90978	ENSG00000115241	protein phosphatase, Mg2+/Mn2+ dependent, 1G [Source:HGNC Symbol;Acc:9278]	PPM1G	2545811	protein_coding
2694617	0.0443544	6.97467	0.384349	0.702877	0.738744	-6.91503	ENSG00000240682	ISY1 splicing factor homolog (S. cerevisiae) [Source:HGNC Symbol;Acc:29201]	ISY1	2694617	splicing regulator|protein_coding
3854892	-0.0411994	9.02916	-0.360788	0.72027	0.75399	-6.92393	ENSG00000130520	LSM4 homolog, U6 small nuclear RNA associated (S. cerevisiae) [Source:HGNC Symbol;Acc:17259]	LSM4	3854892	splicing regulator|protein_coding
3645565	-0.037472	7.65136	-0.339654	0.736001	0.768351	-6.93144	ENSG00000131652	THO complex 6 homolog (Drosophila) [Source:HGNC Symbol;Acc:28369]	THOC6	3645565	splicing regulator|protein_coding
2949431	0.0204462	7.1539	0.135351	0.893054	0.90771	-6.98075	ENSG00000204392	LSM2 homolog, U6 small nuclear RNA associated (S. cerevisiae) [Source:HGNC Symbol;Acc:13940]	LSM2	2949431	splicing regulator|protein_coding
2403740	-0.0104396	9.34055	-0.129946	0.8973	0.911179	-6.98148	ENSG00000116350	serine/arginine-rich splicing factor 4 [Source:HGNC Symbol;Acc:10786]	SRSF4	2403740	splicing regulator|protein_coding
3621692	0.013651	6.76315	0.114884	0.909146	0.921607	-6.98335	ENSG00000140259	microfibrillar-associated protein 1 [Source:HGNC Symbol;Acc:7032]	MFAP1	3621692	protein_coding
3557106	-0.00489944	8.19441	-0.0610986	0.951603	0.958321	-6.98817	ENSG00000100813	apoptotic chromatin condensation inducer 1 [Source:HGNC Symbol;Acc:17066]	ACIN1	3557106	protein_coding

## Sheet: 5B
Supplementary Tabe S5B. All splicing regulators according to Ensembl annotation
ID	logFC	AveExpr	t	P.Value	adj.P.Val	B	Ensembl_gene	Definition	Symbol	Transcript_cluster_ids	Select.Protein.Classes
2906591	-1.26352	5.8866	-6.80091	4.73909e-08	3.98593e-07	8.30937	ENSG00000124701	apolipoprotein B mRNA editing enzyme, catalytic polypeptide-like 2 [Source:HGNC Symbol;Acc:605]	APOBEC2	2906591	splicing regulator|protein_coding
2435149	-1.11347	6.96472	-6.53498	1.08768e-07	7.5385e-07	7.48876	ENSG00000159409	CUGBP, Elav-like family member 3 [Source:HGNC Symbol;Acc:11967]	CELF3	2435149	splicing regulator|protein_coding
3273667	-1.03815	6.30308	-7.4941	5.56316e-09	7.5182e-08	10.4276	ENSG00000185736	adenosine deaminase, RNA-specific, B2 [Source:HGNC Symbol;Acc:227]	ADARB2	3273667	splicing regulator|protein_coding
3946944	-1.01158	7.058	-7.16133	1.54836e-08	1.65848e-07	9.41518	ENSG00000172346	cold shock domain containing C2, RNA binding [Source:HGNC Symbol;Acc:30359]	CSDC2	3946944	splicing regulator|protein_coding
3335774	-0.930473	7.3418	-8.44995	3.12476e-10	8.43926e-09	13.2766	ENSG00000175467	squamous cell carcinoma antigen recognized by T cells [Source:HGNC Symbol;Acc:10538]	SART1	3335774	splicing regulator|protein_coding
3636216	-0.924391	5.32949	-7.50744	5.34049e-09	7.27336e-08	10.468	ENSG00000103723	adaptor-related protein complex 3, beta 2 subunit [Source:HGNC Symbol;Acc:567]	AP3B2	3636216	splicing regulator|protein_coding
3936828	-0.91222	5.33187	-5.70942	1.45786e-06	6.16041e-06	4.93061	ENSG00000206203	testis-specific serine kinase 2 [Source:HGNC Symbol;Acc:11401]	TSSK2	3936828	splicing regulator|protein_coding
3838757	-0.891143	7.56323	-6.94934	2.98622e-08	2.76652e-07	8.7658	ENSG00000126461	SR-related CTD-associated factor 1 [Source:HGNC Symbol;Acc:30403]	SCAF1	3838757	splicing regulator|protein_coding
3816883	-0.873109	6.36884	-6.28042	2.41706e-07	1.40705e-06	6.70072	ENSG00000161082	CUGBP, Elav-like family member 5 [Source:HGNC Symbol;Acc:14058]	CELF5	3816883	splicing regulator|protein_coding
3665262	-0.863548	7.78696	-8.20184	6.53538e-10	1.43341e-08	12.5466	ENSG00000140939	nucleolar protein 3 (apoptosis repressor with CARD domain) [Source:HGNC Symbol;Acc:7869]	NOL3	3665262	splicing regulator|protein_coding
3835983	-0.863327	7.05617	-9.08051	4.95054e-11	2.19124e-09	15.0989	ENSG00000104859	CLK4-associating serine/arginine rich protein [Source:HGNC Symbol;Acc:17731]	CLASRP	3835983	splicing regulator|protein_coding
3804452	-0.849132	6.23191	-7.13166	1.69711e-08	1.777e-07	9.32447	ENSG00000101489	CUGBP, Elav-like family member 4 [Source:HGNC Symbol;Acc:14015]	CELF4	3804452	splicing regulator|protein_coding
3838185	-0.837767	9.07965	-7.92329	1.50872e-09	2.7404e-08	11.7187	ENSG00000104852	small nuclear ribonucleoprotein 70kDa (U1) [Source:HGNC Symbol;Acc:11150]	SNRNP70	3838185	splicing regulator|protein_coding
3646613	-0.830984	4.68517	-7.24727	1.18759e-08	1.34558e-07	9.67751	ENSG00000078328	RNA binding protein, fox-1 homolog (C. elegans) 1 [Source:HGNC Symbol;Acc:18222]	RBFOX1	3646613	splicing regulator|protein_coding
3636169	-0.827548	5.56318	-6.27125	2.48773e-07	1.44143e-06	6.67229	ENSG00000214575	cytoplasmic polyadenylation element binding protein 1 [Source:HGNC Symbol;Acc:21744]	CPEB1	3636169	splicing regulator|protein_coding
3414104	-0.808587	7.16602	-8.03516	1.07707e-09	2.10771e-08	12.0522	ENSG00000110844	PRP40 pre-mRNA processing factor 40 homolog B (S. cerevisiae) [Source:HGNC Symbol;Acc:25031]	PRPF40B	3414104	splicing regulator|protein_coding
2964052	-0.797356	5.3317	-7.43821	6.60215e-09	8.55936e-08	10.2582	ENSG00000154548	serine/arginine-rich splicing factor 12 [Source:HGNC Symbol;Acc:21220]	SRSF12	2964052	splicing regulator|protein_coding
4031629	-0.775154	3.65068	-8.13564	7.96682e-10	1.67714e-08	12.3506	ENSG00000226941	RNA binding motif protein, Y-linked, family 1, member J [Source:HGNC Symbol;Acc:23917]	RBMY1J	4031629	splicing regulator|protein_coding
3433929	-0.755216	5.77995	-5.11938	9.2928e-06	2.98377e-05	3.11308	ENSG00000139767	serine/arginine repetitive matrix 4 [Source:HGNC Symbol;Acc:29389]	SRRM4	3433929	splicing regulator|protein_coding
3816333	-0.726189	8.3563	-5.57132	2.25154e-06	8.93075e-06	4.50337	ENSG00000104897	splicing factor 3a, subunit 2, 66kDa [Source:HGNC Symbol;Acc:10766]	SF3A2	3816333	splicing regulator|protein_coding
2447486	-0.684862	4.01036	-5.48652	2.93955e-06	1.11597e-05	4.24147	ENSG00000173627	apolipoprotein B mRNA editing enzyme, catalytic polypeptide-like 4 (putative) [Source:HGNC Symbol;Acc:32152]	APOBEC4	2447486	splicing regulator|protein_coding
3632107	-0.671937	6.73829	-5.87862	8.55723e-07	3.94195e-06	5.45484	ENSG00000140488	CUGBP, Elav-like family member 6 [Source:HGNC Symbol;Acc:14059]	CELF6	3632107	splicing regulator|protein_coding
3375840	-0.665457	7.0889	-7.42106	6.95866e-09	8.8771e-08	10.2062	ENSG00000149016	terminal uridylyl transferase 1, U6 snRNA-specific [Source:HGNC Symbol;Acc:26184]	TUT1	3375840	splicing regulator|protein_coding
3036552	-0.648129	4.29107	-6.61274	8.52748e-08	6.26444e-07	7.72905	ENSG00000218823	poly(A) polymerase beta (testis specific) [Source:HGNC Symbol;Acc:15970]	PAPOLB	3036552	splicing regulator|protein_coding
3956984	-0.613306	6.63482	-5.81074	1.05966e-06	4.73698e-06	5.24445	ENSG00000100319	zinc finger, matrin-type 5 [Source:HGNC Symbol;Acc:28046]	ZMAT5	3956984	splicing regulator|protein_coding
3158516	-0.588448	8.32739	-5.76363	1.22912e-06	5.35124e-06	5.09848	ENSG00000071894	cleavage and polyadenylation specific factor 1, 160kDa [Source:HGNC Symbol;Acc:2324]	CPSF1	3158516	splicing regulator|protein_coding
3855660	-0.554481	7.10218	-6.67724	6.9705e-08	5.33532e-07	7.92817	ENSG00000105705	SURP and G patch domain containing 1 [Source:HGNC Symbol;Acc:18643]	SUGP1	3855660	splicing regulator|protein_coding
3821805	-0.540085	6.79077	-5.72139	1.40396e-06	5.97442e-06	4.96766	ENSG00000123154	WD repeat domain 83 [Source:HGNC Symbol;Acc:32672]	WDR83	3821805	splicing regulator|protein_coding
3841310	-0.537636	7.44444	-4.88581	1.92361e-05	5.60456e-05	2.40188	ENSG00000170892	tRNA splicing endonuclease 34 homolog (S. cerevisiae) [Source:HGNC Symbol;Acc:15506]	TSEN34	3841310	splicing regulator|protein_coding
3377044	-0.528453	9.2361	-5.25174	6.14191e-06	2.08635e-05	3.51863	ENSG00000168066	splicing factor 1 [Source:HGNC Symbol;Acc:12950]	SF1	3377044	transcription regulator|splicing regulator|protein_coding
3734865	-0.504906	7.58283	-5.05218	1.1462e-05	3.57675e-05	2.90781	ENSG00000182173	tRNA splicing endonuclease 54 homolog (S. cerevisiae) [Source:HGNC Symbol;Acc:27561]	TSEN54	3734865	splicing regulator|protein_coding
3975987	-0.498247	7.84785	-5.83827	9.71667e-07	4.39683e-06	5.32977	ENSG00000182872	RNA binding motif protein 10 [Source:HGNC Symbol;Acc:9896]	RBM10	3975987	splicing regulator|protein_coding
3848437	-0.401577	7.69405	-5.01087	1.30374e-05	3.99161e-05	2.78188	ENSG00000076924	XPA binding protein 2 [Source:HGNC Symbol;Acc:14089]	XAB2	3848437	splicing regulator|protein_coding
2623154	-0.360918	8.4374	-4.78418	2.63567e-05	7.38696e-05	2.09461	ENSG00000179837	RNA binding motif protein 15B [Source:HGNC Symbol;Acc:24303]	RBM15B	2623154	transcription regulator|splicing regulator|protein_coding
3882720	0.435417	9.29794	4.97291	1.46732e-05	4.4214e-05	2.66635	ENSG00000125970	RNA binding protein, autoantigenic (hnRNP-associated with lethal yellow homolog (mouse)) [Source:HGNC Symbol;Acc:15921]	RALY	3882720	splicing regulator|protein_coding
3372253	0.475905	9.21617	4.97634	1.45177e-05	4.38283e-05	2.67676	ENSG00000149187	CUGBP, Elav-like family member 1 [Source:HGNC Symbol;Acc:2549]	CELF1	3372253	splicing regulator|protein_coding
3692895	0.550167	9.28295	5.24103	6.35146e-06	2.14754e-05	3.48576	ENSG00000167005	nudix (nucleoside diphosphate linked moiety X)-type motif 21 [Source:HGNC Symbol;Acc:13870]	NUDT21	3692895	splicing regulator|protein_coding
2401275	0.565273	9.48867	5.44065	3.39538e-06	1.26196e-05	4.09995	ENSG00000125944	heterogeneous nuclear ribonucleoprotein R [Source:HGNC Symbol;Acc:5047]	HNRNPR	2401275	splicing regulator|protein_coding
3764103	0.577665	9.73274	4.7411	3.01112e-05	8.28293e-05	1.96479	ENSG00000136450	serine/arginine-rich splicing factor 1 [Source:HGNC Symbol;Acc:10780]	SRSF1	3764103	splicing regulator|protein_coding
3181302	0.580417	7.6602	5.3899	3.98205e-06	1.4412e-05	3.94354	ENSG00000136937	nuclear cap binding protein subunit 1, 80kDa [Source:HGNC Symbol;Acc:7658]	NCBP1	3181302	splicing regulator|protein_coding
2963929	0.582966	6.81965	5.04048	1.18881e-05	3.68924e-05	2.87212	ENSG00000111880	RNA guanylyltransferase and 5'-phosphatase [Source:HGNC Symbol;Acc:10073]	RNGTT	2963929	splicing regulator|receptor|protein_coding
3667281	0.585991	9.61447	6.41819	1.56842e-07	1.00296e-06	7.12744	ENSG00000189091	splicing factor 3b, subunit 3, 130kDa [Source:HGNC Symbol;Acc:10770]	SF3B3	3667281	splicing regulator|protein_coding
3984536	0.586792	7.00461	4.7493	2.93581e-05	8.09866e-05	1.98948	ENSG00000101811	cleavage stimulation factor, 3' pre-RNA, subunit 2, 64kDa [Source:HGNC Symbol;Acc:2484]	CSTF2	3984536	splicing regulator|protein_coding
3959203	0.597011	8.78063	4.97795	1.44451e-05	4.36465e-05	2.68166	ENSG00000100320	RNA binding protein, fox-1 homolog (C. elegans) 2 [Source:HGNC Symbol;Acc:9906]	RBFOX2	3959203	splicing regulator|protein_coding
3212294	0.607354	10.3354	6.41347	1.59182e-07	1.01534e-06	7.11282	ENSG00000165119	heterogeneous nuclear ribonucleoprotein K [Source:HGNC Symbol;Acc:5044]	HNRNPK	3212294	splicing regulator|protein_coding
2371474	0.624589	7.43809	4.76257	2.81779e-05	7.82075e-05	2.02947	ENSG00000198860	tRNA splicing endonuclease 15 homolog (S. cerevisiae) [Source:HGNC Symbol;Acc:16791]	TSEN15	2371474	splicing regulator|protein_coding
2491702	0.63575	8.01183	5.8392	9.6884e-07	4.39034e-06	5.33263	ENSG00000168883	ubiquitin specific peptidase 39 [Source:HGNC Symbol;Acc:20071]	USP39	2491702	splicing regulator|protein_coding
3884922	0.643779	7.39712	7.38524	7.76739e-09	9.69016e-08	10.0975	ENSG00000101452	DEAH (Asp-Glu-Ala-His) box polypeptide 35 [Source:HGNC Symbol;Acc:15861]	DHX35	3884922	splicing regulator|protein_coding
3722554	0.660592	8.18282	7.60635	3.94762e-09	5.78544e-08	10.767	ENSG00000067596	DEAH (Asp-Glu-Ala-His) box polypeptide 8 [Source:HGNC Symbol;Acc:2749]	DHX8	3722554	splicing regulator|protein_coding
3286286	0.660647	9.20722	7.35419	8.5451e-09	1.04667e-07	10.0031	ENSG00000169813	heterogeneous nuclear ribonucleoprotein F [Source:HGNC Symbol;Acc:5039]	HNRNPF	3286286	splicing regulator|protein_coding
2407439	0.664818	8.67272	5.17457	7.8202e-06	2.5722e-05	3.28198	ENSG00000183431	splicing factor 3a, subunit 3, 60kDa [Source:HGNC Symbol;Acc:10767]	SF3A3	2407439	splicing regulator|protein_coding
3131844	0.670692	7.45209	4.81761	2.37662e-05	6.73522e-05	2.19551	ENSG00000175324	LSM1 homolog, U6 small nuclear RNA associated (S. cerevisiae) [Source:HGNC Symbol;Acc:20472]	LSM1	3131844	splicing regulator|protein_coding
3617757	0.685041	7.66255	5.15524	8.30759e-06	2.70711e-05	3.22278	ENSG00000021776	aquarius homolog (mouse) [Source:HGNC Symbol;Acc:29513]	AQR	3617757	splicing regulator|protein_coding
2358743	0.685734	8.09118	5.62829	1.88206e-06	7.66288e-06	4.67952	ENSG00000163156	sodium channel modifier 1 [Source:HGNC Symbol;Acc:23136]	SCNM1	2358743	splicing regulator|protein_coding
2404377	0.693288	8.05517	6.13971	3.76195e-07	2.01465e-06	6.26448	ENSG00000060688	small nuclear ribonucleoprotein 40kDa (U5) [Source:HGNC Symbol;Acc:30857]	SNRNP40	2404377	splicing regulator|protein_coding
3766893	0.694911	10.7492	6.74399	5.65942e-08	4.55665e-07	8.13401	ENSG00000108654	DEAD (Asp-Glu-Ala-Asp) box polypeptide 5 [Source:HGNC Symbol;Acc:2746]	DDX5	3766893	splicing regulator|protein_coding
2468920	0.717267	7.23078	4.68752	3.55233e-05	9.57368e-05	1.80377	ENSG00000119203	cleavage and polyadenylation specific factor 3, 73kDa [Source:HGNC Symbol;Acc:2326]	CPSF3	2468920	splicing regulator|protein_coding
2484305	0.741199	7.24427	4.89728	1.85627e-05	5.43637e-05	2.43667	ENSG00000115421	poly(A) polymerase gamma [Source:HGNC Symbol;Acc:14982]	PAPOLG	2484305	splicing regulator|protein_coding
2817386	0.744369	7.98075	5.4003	3.85419e-06	1.40304e-05	3.97556	ENSG00000164329	PAP associated domain containing 4 [Source:HGNC Symbol;Acc:26776]	PAPD4	2817386	splicing regulator|protein_coding
3773312	0.756177	8.21057	5.67717	1.61368e-06	6.71204e-06	4.83076	ENSG00000141543	eukaryotic translation initiation factor 4A3 [Source:HGNC Symbol;Acc:18683]	EIF4A3	3773312	splicing regulator|protein_coding
3759356	0.765303	8.4174	6.00369	5.77174e-07	2.85058e-06	5.84266	ENSG00000108883	elongation factor Tu GTP binding domain containing 2 [Source:HGNC Symbol;Acc:30858]	EFTUD2	3759356	splicing regulator|protein_coding
4020444	0.790507	7.82705	6.65735	7.41757e-08	5.60652e-07	7.86677	ENSG00000125676	THO complex 2 [Source:HGNC Symbol;Acc:19073]	THOC2	4020444	splicing regulator|protein_coding
3879467	0.805402	8.56344	5.80196	1.08938e-06	4.84638e-06	5.21723	ENSG00000088930	5'-3' exoribonuclease 2 [Source:HGNC Symbol;Acc:12836]	XRN2	3879467	transcription regulator|splicing regulator|protein_coding
2935475	0.809613	8.07597	5.54881	2.41674e-06	9.46182e-06	4.43381	ENSG00000112531	QKI, KH domain containing, RNA binding [Source:HGNC Symbol;Acc:21100]	QKI	2935475	splicing regulator|protein_coding
3234760	0.841671	7.66457	5.50244	2.79609e-06	1.07032e-05	4.2906	ENSG00000048740	CUGBP, Elav-like family member 2 [Source:HGNC Symbol;Acc:2550]	CELF2	3234760	splicing regulator|protein_coding
3548788	0.859877	8.31784	6.77642	5.11499e-08	4.23503e-07	8.23395	ENSG00000165934	cleavage and polyadenylation specific factor 2, 100kDa [Source:HGNC Symbol;Acc:2325]	CPSF2	3548788	splicing regulator|protein_coding
3306516	0.881287	8.16737	7.20248	1.36357e-08	1.49941e-07	9.54085	ENSG00000119953	survival motor neuron domain containing 1 [Source:HGNC Symbol;Acc:16900]	SMNDC1	3306516	splicing regulator|protein_coding
3781082	0.893021	6.9166	4.70779	3.33712e-05	9.07423e-05	1.86464	ENSG00000167088	small nuclear ribonucleoprotein D1 polypeptide 16kDa [Source:HGNC Symbol;Acc:11158]	SNRPD1	3781082	splicing regulator|protein_coding
3452145	0.94842	7.89905	5.91742	7.57295e-07	3.5625e-06	5.57515	ENSG00000139218	SR-related CTD-associated factor 11 [Source:HGNC Symbol;Acc:10784]	SCAF11	3452145	splicing regulator|protein_coding
2487527	1.03868	7.56922	5.35539	4.43774e-06	1.58228e-05	3.83726	ENSG00000124380	small nuclear ribonucleoprotein 27kDa (U4/U6.U5) [Source:HGNC Symbol;Acc:30240]	SNRNP27	2487527	splicing regulator|protein_coding
2436754	1.04151	9.91675	7.69713	2.99397e-09	4.70394e-08	11.0406	ENSG00000160710	adenosine deaminase, RNA-specific [Source:HGNC Symbol;Acc:225]	ADAR	2436754	splicing regulator|protein_coding
3536706	1.38756	8.96474	8.78713	1.15968e-10	4.0623e-09	14.2571	ENSG00000131981	lectin, galactoside-binding, soluble, 3 [Source:HGNC Symbol;Acc:6563]	LGALS3	3536706	splicing regulator|protein_coding
2581548	1.41773	8.07853	8.74647	1.30598e-10	4.46222e-09	14.1396	ENSG00000196504	PRP40 pre-mRNA processing factor 40 homolog A (S. cerevisiae) [Source:HGNC Symbol;Acc:16463]	PRPF40A	2581548	splicing regulator|protein_coding
3739812	-0.588436	7.21044	-4.59921	4.66119e-05	0.000121652	1.53937	ENSG00000179409	gem (nuclear organelle) associated protein 4 [Source:HGNC Symbol;Acc:15717]	GEMIN4	3739812	splicing regulator|protein_coding
3550392	0.730347	8.91067	4.59286	4.75295e-05	0.000123752	1.52041	ENSG00000090060	poly(A) polymerase alpha [Source:HGNC Symbol;Acc:14981]	PAPOLA	3550392	splicing regulator|protein_coding
3940185	0.505672	8.75804	4.56927	5.10962e-05	0.000131921	1.45005	ENSG00000100028	small nuclear ribonucleoprotein D3 polypeptide 18kDa [Source:HGNC Symbol;Acc:11160]	SNRPD3	3940185	splicing regulator|protein_coding
2406722	0.762498	6.82458	4.56514	5.17477e-05	0.000133279	1.43773	ENSG00000181817	LSM10, U7 small nuclear RNA associated [Source:HGNC Symbol;Acc:17562]	LSM10	2406722	splicing regulator|protein_coding
3852691	0.515875	7.65951	4.48509	6.61075e-05	0.000166126	1.19979	ENSG00000123136	DEAD (Asp-Glu-Ala-Asp) box polypeptide 39A [Source:HGNC Symbol;Acc:17821]	DDX39A	3852691	splicing regulator|protein_coding
2348060	0.95582	7.97291	4.47905	6.73378e-05	0.000168783	1.18188	ENSG00000117569	polypyrimidine tract binding protein 2 [Source:HGNC Symbol;Acc:17662]	PTBP2	2348060	splicing regulator|protein_coding
2593670	0.648179	10.2508	4.4462	7.44358e-05	0.000184829	1.08461	ENSG00000115524	splicing factor 3b, subunit 1, 155kDa [Source:HGNC Symbol;Acc:10768]	SF3B1	2593670	splicing regulator|protein_coding
3696226	-0.825186	7.94748	-4.44402	7.49309e-05	0.000185848	1.07818	ENSG00000103067	epithelial splicing regulatory protein 2 [Source:HGNC Symbol;Acc:26152]	ESRP2	3696226	splicing regulator|protein_coding
3375340	-0.3001	7.98514	-4.36575	9.50658e-05	0.000229267	0.847372	ENSG00000149532	cleavage and polyadenylation specific factor 7, 59kDa [Source:HGNC Symbol;Acc:30098]	CPSF7	3375340	splicing regulator|protein_coding
3859915	-0.446352	7.09225	-4.28157	0.000122652	0.000287681	0.600637	ENSG00000161265	U2 small nuclear RNA auxiliary factor 1-like 4 [Source:HGNC Symbol;Acc:23020]	U2AF1L4	3859915	splicing regulator|protein_coding
2356181	0.67683	7.94318	4.20267	0.000155553	0.00035562	0.370836	ENSG00000131795	RNA binding motif protein 8A [Source:HGNC Symbol;Acc:9905]	RBM8A	2356181	splicing regulator|protein_coding
2544179	0.688709	7.38637	4.16714	0.000173053	0.000391015	0.267854	ENSG00000115128	Pre-mRNA branch site protein p14 [Source:UniProtKB/Swiss-Prot;Acc:Q9Y3B4]	AC008073.5	2544179	splicing regulator|protein_coding
2905118	0.553481	9.18336	4.14396	0.00018549	0.00041599	0.20085	ENSG00000112081	serine/arginine-rich splicing factor 3 [Source:HGNC Symbol;Acc:10785]	SRSF3	2905118	splicing regulator|protein_coding
2884658	0.618936	7.7343	4.13607	0.000189924	0.000425375	0.17805	ENSG00000164609	SLU7 splicing factor homolog (S. cerevisiae) [Source:HGNC Symbol;Acc:16939]	SLU7	2884658	splicing regulator|protein_coding
3904226	0.405287	10.0158	4.11934	0.000199659	0.000444664	0.129814	ENSG00000131051	RNA binding motif protein 39 [Source:HGNC Symbol;Acc:15923]	RBM39	3904226	transcription regulator|splicing regulator|protein_coding
3020804	0.590711	7.36425	4.11674	0.000201216	0.000447577	0.122323	ENSG00000128534	N(alpha)-acetyltransferase 38, NatC auxiliary subunit [Source:HGNC Symbol;Acc:20471]	NAA38	3020804	splicing regulator|protein_coding
2553970	0.632027	7.34458	4.09304	0.000215964	0.000476214	0.0541016	ENSG00000138035	polyribonucleotide nucleotidyltransferase 1 [Source:HGNC Symbol;Acc:23166]	PNPT1	2553970	splicing regulator|protein_coding
3780287	0.665433	7.27014	4.09091	0.000217337	0.00047906	0.0479917	ENSG00000101654	RNA (guanine-7-) methyltransferase [Source:HGNC Symbol;Acc:10075]	RNMT	3780287	splicing regulator|protein_coding
3815165	0.363863	9.73931	4.03862	0.000253925	0.000551181	-0.101943	ENSG00000011304	polypyrimidine tract binding protein 1 [Source:HGNC Symbol;Acc:9583]	PTBP1	3815165	splicing regulator|protein_coding
2951674	0.800958	8.28921	4.03585	0.000256026	0.000555192	-0.109879	ENSG00000096063	SRSF protein kinase 1 [Source:HGNC Symbol;Acc:11305]	SRPK1	2951674	kinase|splicing regulator|protein_coding
4052378	-0.41338	6.45479	-4.01726	0.000270542	0.000584069	-0.162981	ENSG00000184209	small nuclear ribonucleoprotein 35kDa (U11/U12) [Source:HGNC Symbol;Acc:30852]	SNRNP35	4052378	splicing regulator|protein_coding
2548970	0.420491	9.02067	3.99976	0.000284936	0.000612055	-0.212878	ENSG00000115875	serine/arginine-rich splicing factor 7 [Source:HGNC Symbol;Acc:10789]	SRSF7	2548970	splicing regulator|protein_coding
3486807	0.575677	6.18525	3.96583	0.000315007	0.000670158	-0.30939	ENSG00000120688	WW domain binding protein 4 (formin binding protein 21) [Source:HGNC Symbol;Acc:12739]	WBP4	3486807	splicing regulator|protein_coding
3497586	0.544181	9.71005	3.95281	0.000327348	0.000693718	-0.346339	ENSG00000139793	muscleblind-like 2 (Drosophila) [Source:HGNC Symbol;Acc:16746]	MBNL2	3497586	splicing regulator|protein_coding
2353773	0.550157	6.96799	3.90403	0.000377908	0.000789697	-0.484335	ENSG00000116830	transcription termination factor, RNA polymerase II [Source:HGNC Symbol;Acc:12398]	TTF2	2353773	transcription regulator|splicing regulator|protein_coding
3877776	0.577153	7.49743	3.83986	0.000456079	0.000937402	-0.664739	ENSG00000125870	small nuclear ribonucleoprotein polypeptide B [Source:HGNC Symbol;Acc:11155]	SNRPB2	3877776	splicing regulator|protein_coding
3289445	-0.956824	5.73445	-3.82358	0.000478295	0.000979159	-0.71033	ENSG00000148584	APOBEC1 complementation factor [Source:HGNC Symbol;Acc:24086]	A1CF	3289445	splicing regulator|protein_coding
2713074	0.510074	7.67939	3.7944	0.000520742	0.00105741	-0.791788	ENSG00000114503	nuclear cap binding protein subunit 2, 20kDa [Source:HGNC Symbol;Acc:7659]	NCBP2	2713074	splicing regulator|protein_coding
3443206	-0.659446	4.91378	-3.78951	0.0005282	0.00107082	-0.805406	ENSG00000111732	activation-induced cytidine deaminase [Source:HGNC Symbol;Acc:13203]	AICDA	3443206	splicing regulator|protein_coding
3952512	-0.308612	6.68302	-3.77411	0.000552379	0.00111532	-0.848257	ENSG00000100056	DiGeorge syndrome critical region gene 14 [Source:HGNC Symbol;Acc:16817]	DGCR14	3952512	splicing regulator|protein_coding
3890154	0.377237	7.49288	3.7683	0.000561784	0.00113261	-0.864415	ENSG00000101138	cleavage stimulation factor, 3' pre-RNA, subunit 1, 50kDa [Source:HGNC Symbol;Acc:2483]	CSTF1	3890154	splicing regulator|protein_coding
3438417	-0.440278	8.08408	-3.74149	0.000607192	0.00121647	-0.938777	ENSG00000061936	splicing factor, suppressor of white-apricot homolog (Drosophila) [Source:HGNC Symbol;Acc:10790]	SFSWAP	3438417	transcription regulator|splicing regulator|protein_coding
3066297	0.441928	8.05544	3.72436	0.000638055	0.00127103	-0.986183	ENSG00000135250	SRSF protein kinase 2 [Source:HGNC Symbol;Acc:11306]	SRPK2	3066297	kinase|splicing regulator|protein_coding
3416483	0.321512	10.4972	3.66201	0.000763669	0.00149376	-1.15783	ENSG00000135486	heterogeneous nuclear ribonucleoprotein A1 [Source:HGNC Symbol;Acc:5031]	HNRNPA1	3416483	splicing regulator|protein_coding
3042421	0.317873	10.7345	3.63949	0.000814675	0.00158293	-1.21951	ENSG00000122566	heterogeneous nuclear ribonucleoprotein A2/B1 [Source:HGNC Symbol;Acc:5033]	HNRNPA2B1	3042421	splicing regulator|protein_coding
3014764	-0.395168	7.64374	-3.63199	0.000832369	0.00161302	-1.24	ENSG00000160917	cleavage and polyadenylation specific factor 4, 30kDa [Source:HGNC Symbol;Acc:2327]	CPSF4	3014764	splicing regulator|protein_coding
2418000	0.574491	8.36266	3.6194	0.000862922	0.00166744	-1.27436	ENSG00000132485	zinc finger, RAN-binding domain containing 2 [Source:HGNC Symbol;Acc:13058]	ZRANB2	2418000	splicing regulator|protein_coding
3542207	0.440138	9.89124	3.59162	0.000934198	0.00179095	-1.34998	ENSG00000100650	serine/arginine-rich splicing factor 5 [Source:HGNC Symbol;Acc:10787]	SRSF5	3542207	splicing regulator|protein_coding
3406421	0.474359	8.32427	3.54688	0.00106108	0.00201175	-1.47118	ENSG00000023734	serine/threonine kinase receptor associated protein [Source:HGNC Symbol;Acc:30796]	STRAP	3406421	splicing regulator|protein_coding
2881521	0.374659	8.13973	3.54125	0.00107816	0.0020406	-1.48637	ENSG00000086589	RNA binding motif protein 22 [Source:HGNC Symbol;Acc:25503]	RBM22	2881521	splicing regulator|protein_coding
3145020	0.460074	7.47625	3.35914	0.00179801	0.00326045	-1.97126	ENSG00000164944	KIAA1429 [Source:HGNC Symbol;Acc:24500]	KIAA1429	3145020	splicing regulator|protein_coding
2859494	0.597611	6.54326	3.29772	0.00213115	0.00380941	-2.13175	ENSG00000153006	SREK1-interacting protein 1 [Source:HGNC Symbol;Acc:26716]	SREK1IP1	2859494	splicing regulator|protein_coding
3642162	0.428806	7.3148	3.29665	0.00213744	0.00381945	-2.13453	ENSG00000131876	small nuclear ribonucleoprotein polypeptide A' [Source:HGNC Symbol;Acc:11152]	SNRPA1	3642162	splicing regulator|protein_coding
3427014	0.552236	6.06634	3.26607	0.00232506	0.00411944	-2.21383	ENSG00000139343	small nuclear ribonucleoprotein polypeptide F [Source:HGNC Symbol;Acc:11162]	SNRPF	3427014	splicing regulator|protein_coding
3667902	-0.293085	7.45542	-3.22203	0.00262292	0.00459195	-2.32728	ENSG00000140829	DEAH (Asp-Glu-Ala-His) box polypeptide 38 [Source:HGNC Symbol;Acc:17211]	DHX38	3667902	splicing regulator|protein_coding
2893847	0.538281	6.67092	3.18058	0.00293613	0.00509448	-2.43327	ENSG00000168566	small nuclear ribonucleoprotein 48kDa (U11/U12) [Source:HGNC Symbol;Acc:21368]	SNRNP48	2893847	splicing regulator|protein_coding
3642572	-0.418459	7.37216	-3.16622	0.00305267	0.00528049	-2.4698	ENSG00000161981	small nuclear ribonucleoprotein 25kDa (U11/U12) [Source:HGNC Symbol;Acc:14161]	SNRNP25	3642572	splicing regulator|protein_coding
3841231	-0.262684	7.53181	-3.16216	0.00308641	0.00533201	-2.48011	ENSG00000105618	PRP31 pre-mRNA processing factor 31 homolog (S. cerevisiae) [Source:HGNC Symbol;Acc:15446]	PRPF31	3841231	splicing regulator|protein_coding
3421446	0.440499	8.47093	3.15406	0.00315479	0.00544209	-2.50066	ENSG00000111605	cleavage and polyadenylation specific factor 6, 68kDa [Source:HGNC Symbol;Acc:13871]	CPSF6	3421446	splicing regulator|protein_coding
2812273	0.376308	7.28538	3.11071	0.00354578	0.00604988	-2.61012	ENSG00000113593	peptidylprolyl isomerase domain and WD repeat containing 1 [Source:HGNC Symbol;Acc:28954]	PPWD1	2812273	splicing regulator|protein_coding
2349345	-0.541416	6.32087	-3.09931	0.00365606	0.00622593	-2.63878	ENSG00000185946	RNA-binding region (RNP1, RRM) containing 3 [Source:HGNC Symbol;Acc:18666]	RNPC3	2349345	splicing regulator|protein_coding
3847814	-0.34875	8.11461	-3.06001	0.00406121	0.00686517	-2.73702	ENSG00000088247	KH-type splicing regulatory protein [Source:HGNC Symbol;Acc:6316]	KHSRP	3847814	transcription regulator|splicing regulator|protein_coding
2882897	0.332295	7.17157	3.0311	0.00438595	0.00736722	-2.80881	ENSG00000082516	gem (nuclear organelle) associated protein 5 [Source:HGNC Symbol;Acc:20043]	GEMIN5	2882897	splicing regulator|protein_coding
2464499	0.325192	9.74598	3.03027	0.00439568	0.00738073	-2.81088	ENSG00000153187	heterogeneous nuclear ribonucleoprotein U (scaffold attachment factor A) [Source:HGNC Symbol;Acc:5048]	HNRNPU	2464499	splicing regulator|protein_coding
2892738	0.393334	7.92645	3.02821	0.00441973	0.00741685	-2.81597	ENSG00000112739	PRP4 pre-mRNA processing factor 4 homolog B (yeast) [Source:HGNC Symbol;Acc:17346]	PRPF4B	2892738	kinase|splicing regulator|protein_coding
2709062	0.27213	9.17066	3.02288	0.00448273	0.00751538	-2.82917	ENSG00000136527	transformer 2 beta homolog (Drosophila) [Source:HGNC Symbol;Acc:10781]	TRA2B	2709062	splicing regulator|protein_coding
2908572	0.398293	8.22578	2.97275	0.00511743	0.00846051	-2.95248	ENSG00000096401	CDC5 cell division cycle 5-like (S. pombe) [Source:HGNC Symbol;Acc:1743]	CDC5L	2908572	transcription regulator|splicing regulator|protein_coding
2470654	0.493666	8.96927	2.95008	0.00543134	0.00894609	-3.00782	ENSG00000079785	DEAD (Asp-Glu-Ala-Asp) box polypeptide 1 [Source:HGNC Symbol;Acc:2734]	DDX1	2470654	transcription regulator|splicing regulator|protein_coding
3573261	0.363811	8.48378	2.91721	0.00591886	0.00968049	-3.08761	ENSG00000100603	SNW domain containing 1 [Source:HGNC Symbol;Acc:16696]	SNW1	3573261	splicing regulator|protein_coding
2932508	0.453869	6.07249	2.91285	0.0059865	0.00978381	-3.09815	ENSG00000146426	T-cell lymphoma invasion and metastasis 2 [Source:HGNC Symbol;Acc:11806]	TIAM2	2932508	splicing regulator|protein_coding
3890597	-0.375677	7.34243	-2.8939	0.00628905	0.0102391	-3.14384	ENSG00000132819	RNA binding motif protein 38 [Source:HGNC Symbol;Acc:15818]	RBM38	3890597	splicing regulator|protein_coding
3451318	0.438642	8.03294	2.8931	0.00630204	0.0102584	-3.14575	ENSG00000139168	zinc finger CCHC-type and RNA binding motif 1 [Source:HGNC Symbol;Acc:29620]	ZCRB1	3451318	splicing regulator|protein_coding
3795680	0.385809	7.42404	2.85185	0.00701224	0.0113104	-3.24457	ENSG00000079134	THO complex 1 [Source:HGNC Symbol;Acc:19070]	THOC1	3795680	transcription regulator|splicing regulator|protein_coding
3893849	-0.311807	8.457	-2.83037	0.00741083	0.0118975	-3.29564	ENSG00000101161	PRP6 pre-mRNA processing factor 6 homolog (S. cerevisiae) [Source:HGNC Symbol;Acc:15860]	PRPF6	3893849	splicing regulator|protein_coding
3645253	-0.370318	9.69682	-2.82406	0.00753199	0.0120666	-3.31061	ENSG00000167978	serine/arginine repetitive matrix 2 [Source:HGNC Symbol;Acc:16639]	SRRM2	3645253	splicing regulator|protein_coding
2934089	0.386422	8.81383	2.78163	0.00839525	0.0133278	-3.41063	ENSG00000146457	Wilms tumor 1 associated protein [Source:HGNC Symbol;Acc:16846]	WTAP	2934089	splicing regulator|protein_coding
3956854	0.291835	7.70523	2.73819	0.00937375	0.0147489	-3.51201	ENSG00000100296	THO complex 5 [Source:HGNC Symbol;Acc:19074]	THOC5	3956854	splicing regulator|protein_coding
3771773	-0.32214	7.4324	-2.7342	0.00946867	0.0148889	-3.52126	ENSG00000070495	jumonji domain containing 6 [Source:HGNC Symbol;Acc:19355]	JMJD6	3771773	transcription regulator|splicing regulator|protein_coding
3543411	0.34132	8.21958	2.71549	0.00992622	0.0155595	-3.56456	ENSG00000119707	RNA binding motif protein 25 [Source:HGNC Symbol;Acc:23244]	RBM25	3543411	splicing regulator|protein_coding
3629243	-0.471882	7.12424	-2.6969	0.0104008	0.016244	-3.60737	ENSG00000166831	RNA binding protein with multiple splicing 2 [Source:HGNC Symbol;Acc:19098]	RBPMS2	3629243	protein_coding
2890148	0.295627	10.7677	2.64098	0.0119586	0.0184451	-3.73499	ENSG00000169045	heterogeneous nuclear ribonucleoprotein H1 (H) [Source:HGNC Symbol;Acc:5041]	HNRNPH1	2890148	splicing regulator|protein_coding
3445670	0.340905	8.03479	2.6255	0.012426	0.0191022	-3.76998	ENSG00000084463	WW domain binding protein 11 [Source:HGNC Symbol;Acc:16461]	WBP11	3445670	splicing regulator|protein_coding
3833757	0.308968	7.98499	2.58419	0.013758	0.0209788	-3.8627	ENSG00000077312	small nuclear ribonucleoprotein polypeptide A [Source:HGNC Symbol;Acc:11151]	SNRPA	3833757	splicing regulator|protein_coding
4022106	0.334781	7.40235	2.53644	0.01546	0.0233566	-3.96858	ENSG00000076770	muscleblind-like 3 (Drosophila) [Source:HGNC Symbol;Acc:20564]	MBNL3	4022106	splicing regulator|protein_coding
2611122	-0.327527	6.91673	-2.53352	0.0155699	0.0235003	-3.975	ENSG00000154743	tRNA splicing endonuclease 2 homolog (S. cerevisiae) [Source:HGNC Symbol;Acc:28422]	TSEN2	2611122	splicing regulator|protein_coding
2746269	0.365938	5.9732	2.49821	0.016959	0.0253784	-4.05233	ENSG00000164167	LSM6 homolog, U6 small nuclear RNA associated (S. cerevisiae) [Source:HGNC Symbol;Acc:17017]	LSM6	2746269	splicing regulator|protein_coding
3955875	0.284463	7.01963	2.4824	0.0176171	0.0262802	-4.08672	ENSG00000100109	tuftelin interacting protein 11 [Source:HGNC Symbol;Acc:17165]	TFIP11	3955875	splicing regulator|protein_coding
3962054	0.281077	9.64314	2.47298	0.0180201	0.0268357	-4.10712	ENSG00000100138	NHP2 non-histone chromosome protein 2-like 1 (S. cerevisiae) [Source:HGNC Symbol;Acc:7819]	NHP2L1	3962054	splicing regulator|protein_coding
2320048	0.312513	8.55617	2.46562	0.0183407	0.0272714	-4.12303	ENSG00000120948	TAR DNA binding protein [Source:HGNC Symbol;Acc:11571]	TARDBP	2320048	transcription regulator|splicing regulator|protein_coding
2697331	0.306644	6.3363	2.46068	0.0185588	0.0275701	-4.13368	ENSG00000138231	debranching enzyme homolog 1 (S. cerevisiae) [Source:HGNC Symbol;Acc:15594]	DBR1	2697331	splicing regulator|protein_coding
2757319	0.291153	8.44731	2.447	0.0191752	0.0284063	-4.16311	ENSG00000163950	stem-loop binding protein [Source:HGNC Symbol;Acc:10904]	SLBP	2757319	splicing regulator|protein_coding
3676669	0.239036	8.89031	2.39703	0.0215883	0.0316441	-4.2696	ENSG00000205937	RNA binding protein S1, serine-rich domain [Source:HGNC Symbol;Acc:10080]	RNPS1	3676669	splicing regulator|protein_coding
3444195	0.313351	6.69121	2.27707	0.0285394	0.0409428	-4.51859	ENSG00000111196	mago-nashi homolog B (Drosophila) [Source:HGNC Symbol;Acc:25504]	MAGOHB	3444195	splicing regulator|protein_coding
3475679	0.261793	7.11612	2.18946	0.0348189	0.0491984	-4.6943	ENSG00000033030	zinc finger, CCHC domain containing 8 [Source:HGNC Symbol;Acc:25265]	ZCCHC8	3475679	splicing regulator|protein_coding
3933999	-0.279918	7.80057	-2.11319	0.0412552	0.0574134	-4.84293	ENSG00000160201	U2 small nuclear RNA auxiliary factor 1 [Source:HGNC Symbol;Acc:12453]	U2AF1	3933999	splicing regulator|protein_coding
3335907	-0.250875	8.66829	-2.1097	0.0415733	0.0578009	-4.84963	ENSG00000087365	splicing factor 3b, subunit 2, 145kDa [Source:HGNC Symbol;Acc:10769]	SF3B2	3335907	splicing regulator|protein_coding
3249738	0.224445	7.74041	2.0677	0.0455743	0.0629245	-4.9296	ENSG00000096746	heterogeneous nuclear ribonucleoprotein H3 (2H9) [Source:HGNC Symbol;Acc:5043]	HNRNPH3	3249738	splicing regulator|protein_coding
2774565	0.376884	8.54818	2.05309	0.0470436	0.0647797	-4.95713	ENSG00000138767	CCR4-NOT transcription complex, subunit 6-like [Source:HGNC Symbol;Acc:18042]	CNOT6L	2774565	splicing regulator|protein_coding
2351940	0.221205	5.89107	2.0122	0.0513775	0.0702015	-5.03332	ENSG00000064703	DEAD (Asp-Glu-Ala-Asp) box polypeptide 20 [Source:HGNC Symbol;Acc:2743]	DDX20	2351940	splicing regulator|protein_coding
2837499	-0.207104	7.14453	-2.00577	0.0520888	0.0710792	-5.04518	ENSG00000155858	LSM11, U7 small nuclear RNA associated [Source:HGNC Symbol;Acc:30860]	LSM11	2837499	splicing regulator|protein_coding
2905512	0.193932	8.45889	1.94124	0.0597242	0.0805328	-5.16259	ENSG00000137200	FtsJ methyltransferase domain containing 2 [Source:HGNC Symbol;Acc:21077]	FTSJD2	2905512	splicing regulator|protein_coding
3845868	-0.228214	7.03067	-1.89831	0.0653227	0.0874295	-5.23896	ENSG00000130332	LSM7 homolog, U6 small nuclear RNA associated (S. cerevisiae) [Source:HGNC Symbol;Acc:20470]	LSM7	3845868	splicing regulator|protein_coding
3041519	0.225299	8.13975	1.87237	0.0689199	0.0918164	-5.28443	ENSG00000164548	transformer 2 alpha homolog (Drosophila) [Source:HGNC Symbol;Acc:16645]	TRA2A	3041519	splicing regulator|protein_coding
3726772	0.385089	8.71956	1.78772	0.0818543	0.107504	-5.42916	ENSG00000108848	LUC7-like 3 (S. cerevisiae) [Source:HGNC Symbol;Acc:24309]	LUC7L3	3726772	splicing regulator|protein_coding
3533435	-0.314569	7.55235	-1.78723	0.0819348	0.107593	-5.42998	ENSG00000100941	pinin, desmosome associated protein [Source:HGNC Symbol;Acc:9162]	PNN	3533435	transcription regulator|splicing regulator|protein_coding
3071636	-0.161867	7.04639	-1.70538	0.0963441	0.12474	-5.56451	ENSG00000106344	RNA binding motif protein 28 [Source:HGNC Symbol;Acc:21863]	RBM28	3071636	splicing regulator|protein_coding
3375049	-0.183646	8.36932	-1.65795	0.105618	0.135387	-5.63999	ENSG00000110107	PRP19/PSO4 pre-mRNA processing factor 19 homolog (S. cerevisiae) [Source:HGNC Symbol;Acc:17896]	PRPF19	3375049	splicing regulator|protein_coding
3698055	0.219994	6.89307	1.64503	0.108269	0.138481	-5.66023	ENSG00000140830	thioredoxin-like 4B [Source:HGNC Symbol;Acc:26041]	TXNL4B	3698055	splicing regulator|protein_coding
3918696	0.301765	7.76443	1.63784	0.109768	0.140214	-5.67144	ENSG00000159140	SON DNA binding protein [Source:HGNC Symbol;Acc:11183]	SON	3918696	splicing regulator|protein_coding
3378411	0.200534	8.64533	1.62971	0.111484	0.142136	-5.68407	ENSG00000173914	RNA binding motif protein 4B [Source:HGNC Symbol;Acc:28842]	RBM4B	3378411	splicing regulator|protein_coding
2402068	-0.229911	7.61547	-1.6206	0.11343	0.144376	-5.69813	ENSG00000117614	SYF2 homolog, RNA splicing factor (S. cerevisiae) [Source:HGNC Symbol;Acc:19824]	SYF2	2402068	splicing regulator|protein_coding
2948485	-0.151711	7.41186	-1.57988	0.122481	0.154818	-5.76022	ENSG00000204560	DEAH (Asp-Glu-Ala-His) box polypeptide 16 [Source:HGNC Symbol;Acc:2739]	DHX16	2948485	splicing regulator|protein_coding
2421782	0.219823	7.5386	1.51632	0.137771	0.172391	-5.85435	ENSG00000137944	cysteine conjugate-beta lyase 2 [Source:HGNC Symbol;Acc:33238]	CCBL2	2421782	splicing regulator|protein_coding
3342525	0.196087	8.08616	1.45558	0.153777	0.190407	-5.9411	ENSG00000165494	PCF11, cleavage and polyadenylation factor subunit, homolog (S. cerevisiae) [Source:HGNC Symbol;Acc:30097]	PCF11	3342525	splicing regulator|protein_coding
2331602	-0.176722	7.78763	-1.4411	0.157805	0.194857	-5.96133	ENSG00000084072	peptidylprolyl isomerase E (cyclophilin E) [Source:HGNC Symbol;Acc:9258]	PPIE	2331602	splicing regulator|protein_coding
3899954	0.107138	6.87054	1.41193	0.166165	0.204246	-6.0015	ENSG00000101343	crooked neck pre-mRNA splicing factor-like 1 (Drosophila) [Source:HGNC Symbol;Acc:15762]	CRNKL1	3899954	splicing regulator|protein_coding
3387171	0.179089	6.17755	1.37462	0.177359	0.216532	-6.05181	ENSG00000150316	CWC15 spliceosome-associated protein homolog (S. cerevisiae) [Source:HGNC Symbol;Acc:26939]	CWC15	3387171	splicing regulator|processed_transcript|antisense|retained_intron
2587747	0.20352	6.72947	1.35867	0.182316	0.222151	-6.07293	ENSG00000138433	corepressor interacting with RBPJ, 1 [Source:HGNC Symbol;Acc:24217]	CIR1	2587747	transcription regulator|splicing regulator|protein_coding
3842345	-0.119787	7.94063	-1.31567	0.196224	0.237413	-6.1288	ENSG00000063244	U2 small nuclear RNA auxiliary factor 2 [Source:HGNC Symbol;Acc:23156]	U2AF2	3842345	splicing regulator|protein_coding
3716337	0.191715	6.64036	1.31528	0.196352	0.237553	-6.1293	ENSG00000126653	nuclear speckle splicing regulatory protein 1 [Source:HGNC Symbol;Acc:25305]	NSRP1	3716337	splicing regulator|protein_coding
3886050	-0.145751	8.86382	-1.30917	0.198393	0.239757	-6.1371	ENSG00000124193	serine/arginine-rich splicing factor 6 [Source:HGNC Symbol;Acc:10788]	SRSF6	3886050	splicing regulator|protein_coding
3994231	-0.185536	5.45933	-1.30174	0.200897	0.242566	-6.14655	ENSG00000155966	AF4/FMR2 family, member 2 [Source:HGNC Symbol;Acc:3776]	AFF2	3994231	splicing regulator|protein_coding
3289631	0.117763	7.49852	1.29752	0.202328	0.244058	-6.15188	ENSG00000177613	cleavage stimulation factor, 3' pre-RNA, subunit 2, 64kDa, tau variant [Source:HGNC Symbol;Acc:17086]	CSTF2T	3289631	splicing regulator|protein_coding
2336383	0.169425	8.56273	1.28662	0.206065	0.248139	-6.16561	ENSG00000134748	PRP38 pre-mRNA processing factor 38 (yeast) domain containing A [Source:HGNC Symbol;Acc:25930]	PRPF38A	2336383	splicing regulator|protein_coding
2413180	0.173557	6.79277	1.27202	0.21115	0.253704	-6.18383	ENSG00000162385	mago-nashi homolog, proliferation-associated (Drosophila) [Source:HGNC Symbol;Acc:6815]	MAGOH	2413180	splicing regulator|protein_coding
3185558	0.126035	8.09733	1.25684	0.216535	0.259587	-6.20256	ENSG00000136875	PRP4 pre-mRNA processing factor 4 homolog (yeast) [Source:HGNC Symbol;Acc:17349]	PRPF4	3185558	splicing regulator|protein_coding
2812539	0.166231	7.55139	1.21424	0.232201	0.276722	-6.25405	ENSG00000153914	splicing regulatory glutamine/lysine-rich protein 1 [Source:HGNC Symbol;Acc:17882]	SREK1	2812539	splicing regulator|protein_coding
2565262	0.126803	9.1096	1.21083	0.23349	0.278145	-6.2581	ENSG00000144028	small nuclear ribonucleoprotein 200kDa (U5) [Source:HGNC Symbol;Acc:30859]	SNRNP200	2565262	splicing regulator|protein_coding
3957260	-0.149744	8.87428	-1.20482	0.235774	0.280579	-6.2652	ENSG00000099995	splicing factor 3a, subunit 1, 120kDa [Source:HGNC Symbol;Acc:10765]	SF3A1	3957260	splicing regulator|protein_coding
2998536	0.10859	8.25261	1.11999	0.269798	0.317171	-6.36208	ENSG00000065883	cyclin-dependent kinase 13 [Source:HGNC Symbol;Acc:1733]	CDK13	2998536	kinase|splicing regulator|protein_coding
2434159	0.14487	8.22823	1.06309	0.294495	0.343076	-6.42335	ENSG00000143368	splicing factor 3b, subunit 4, 49kDa [Source:HGNC Symbol;Acc:10771]	SF3B4	2434159	splicing regulator|protein_coding
3819543	0.111317	9.42443	1.05178	0.299589	0.348546	-6.43517	ENSG00000099783	heterogeneous nuclear ribonucleoprotein M [Source:HGNC Symbol;Acc:5046]	HNRNPM	3819543	splicing regulator|protein_coding
2963407	0.101119	8.27307	1.04123	0.304394	0.353643	-6.44609	ENSG00000135316	synaptotagmin binding, cytoplasmic RNA interacting protein [Source:HGNC Symbol;Acc:16918]	SYNCRIP	2963407	splicing regulator|protein_coding
3233547	0.105937	7.79141	1.03914	0.30535	0.354581	-6.44824	ENSG00000134453	RNA binding motif protein 17 [Source:HGNC Symbol;Acc:16944]	RBM17	3233547	splicing regulator|protein_coding
3044753	0.172114	6.85367	0.98543	0.330689	0.381109	-6.50211	ENSG00000106355	LSM5 homolog, U6 small nuclear RNA associated (S. cerevisiae) [Source:HGNC Symbol;Acc:17162]	LSM5	3044753	splicing regulator|protein_coding
2406064	-0.126257	9.66029	-0.969028	0.338701	0.389653	-6.51802	ENSG00000116560	splicing factor proline/glutamine-rich [Source:HGNC Symbol;Acc:10774]	SFPQ	2406064	transcription regulator|splicing regulator|protein_coding
3961955	0.139079	7.74245	0.920793	0.363008	0.414191	-6.56334	ENSG00000100410	PHD finger protein 5A [Source:HGNC Symbol;Acc:18000]	PHF5A	3961955	transcription regulator|splicing regulator|protein_coding
3336422	0.0732201	8.7071	0.899639	0.374018	0.425534	-6.58251	ENSG00000173933	RNA binding motif protein 4 [Source:HGNC Symbol;Acc:9901]	RBM4	3336422	splicing regulator|protein_coding
3157817	0.0822445	8.89771	0.885238	0.381634	0.433047	-6.59532	ENSG00000179950	poly-U binding splicing factor 60KDa [Source:HGNC Symbol;Acc:17042]	PUF60	3157817	transcription regulator|splicing regulator|protein_coding
2809885	-0.0926819	8.15673	-0.868278	0.390731	0.442139	-6.61016	ENSG00000039123	superkiller viralicidic activity 2-like 2 (S. cerevisiae) [Source:HGNC Symbol;Acc:18734]	SKIV2L2	2809885	splicing regulator|protein_coding
2341565	0.110608	9.34032	0.86019	0.395117	0.446611	-6.61713	ENSG00000116754	serine/arginine-rich splicing factor 11 [Source:HGNC Symbol;Acc:10782]	SRSF11	2341565	splicing regulator|protein_coding
2829488	0.0970007	7.28158	0.785695	0.436952	0.488325	-6.67843	ENSG00000145833	DEAD (Asp-Glu-Ala-Asp) box polypeptide 46 [Source:HGNC Symbol;Acc:18681]	DDX46	2829488	splicing regulator|protein_coding
2429147	-0.098581	5.80514	-0.717983	0.477189	0.527969	-6.72948	ENSG00000116752	breast carcinoma amplified sequence 2 [Source:HGNC Symbol;Acc:975]	BCAS2	2429147	splicing regulator|protein_coding
2622469	-0.0850784	9.07316	-0.707996	0.483298	0.533992	-6.73663	ENSG00000003756	RNA binding motif protein 5 [Source:HGNC Symbol;Acc:9902]	RBM5	2622469	splicing regulator|protein_coding
3865715	-0.06337	8.25201	-0.701571	0.487251	0.537885	-6.74118	ENSG00000125755	symplekin [Source:HGNC Symbol;Acc:22935]	SYMPK	3865715	splicing regulator|protein_coding
2977690	0.151455	8.44482	0.697161	0.489975	0.540415	-6.74428	ENSG00000169976	splicing factor 3b, subunit 5, 10kDa [Source:HGNC Symbol;Acc:21083]	SF3B5	2977690	splicing regulator|protein_coding
2932360	-0.0847271	7.98203	-0.692907	0.49261	0.543117	-6.74725	ENSG00000213079	SR-related CTD-associated factor 8 [Source:HGNC Symbol;Acc:20959]	SCAF8	2932360	splicing regulator|protein_coding
3740479	0.0762119	9.46314	0.689721	0.494589	0.544922	-6.74946	ENSG00000174231	PRP8 pre-mRNA processing factor 8 homolog (S. cerevisiae) [Source:HGNC Symbol;Acc:17340]	PRPF8	3740479	splicing regulator|protein_coding
3331392	-0.0703132	6.59754	-0.647562	0.521189	0.570356	-6.77782	ENSG00000172409	CLP1, cleavage and polyadenylation factor I subunit, homolog (S. cerevisiae) [Source:HGNC Symbol;Acc:16999]	CLP1	3331392	splicing regulator|protein_coding
2350287	0.0720936	7.73322	0.642882	0.524188	0.573209	-6.78086	ENSG00000134186	PRP38 pre-mRNA processing factor 38 (yeast) domain containing B [Source:HGNC Symbol;Acc:25512]	PRPF38B	2350287	splicing regulator|protein_coding
3276421	0.0891531	6.33181	0.634984	0.52927	0.578117	-6.78594	ENSG00000151657	KIN, antigenic determinant of recA protein homolog (mouse) [Source:HGNC Symbol;Acc:6327]	KIN	3276421	splicing regulator|protein_coding
2679796	-0.100073	7.19663	-0.580372	0.565113	0.611816	-6.81939	ENSG00000163634	THO complex 7 homolog (Drosophila) [Source:HGNC Symbol;Acc:29874]	THOC7	2679796	splicing regulator|protein_coding
3529082	-0.0540306	8.48907	-0.568223	0.57325	0.619515	-6.82643	ENSG00000100836	poly(A) binding protein, nuclear 1 [Source:HGNC Symbol;Acc:8565]	PABPN1	3529082	splicing regulator|protein_coding
3533397	-0.052112	5.99128	-0.566451	0.574441	0.620612	-6.82745	ENSG00000092208	gem (nuclear organelle) associated protein 2 [Source:HGNC Symbol;Acc:10884]	GEMIN2	3533397	splicing regulator|protein_coding
3924041	0.0641731	7.12382	0.561771	0.577593	0.623479	-6.83011	ENSG00000197381	adenosine deaminase, RNA-specific, B1 [Source:HGNC Symbol;Acc:226]	ADARB1	3924041	splicing regulator|protein_coding
3453319	-0.066483	8.02389	-0.558717	0.579655	0.625512	-6.83184	ENSG00000174243	DEAD (Asp-Glu-Ala-Asp) box polypeptide 23 [Source:HGNC Symbol;Acc:17347]	DDX23	3453319	splicing regulator|protein_coding
2952065	0.0679178	7.56969	0.5316	0.598119	0.64247	-6.84677	ENSG00000137168	peptidylprolyl isomerase (cyclophilin)-like 1 [Source:HGNC Symbol;Acc:9260]	PPIL1	2952065	splicing regulator|protein_coding
3865568	0.0789719	7.86677	0.517204	0.608032	0.651889	-6.8544	ENSG00000125743	small nuclear ribonucleoprotein D2 polypeptide 16.5kDa [Source:HGNC Symbol;Acc:11159]	SNRPD2	3865568	splicing regulator|protein_coding
3092415	-0.0778692	8.20654	-0.510172	0.612902	0.656258	-6.85805	ENSG00000157110	RNA binding protein with multiple splicing [Source:HGNC Symbol;Acc:19097]	RBPMS	3092415	transcription regulator|protein_coding
3814734	-0.0583846	6.76054	-0.505706	0.616004	0.658976	-6.86034	ENSG00000141759	thioredoxin-like 4A [Source:HGNC Symbol;Acc:30551]	TXNL4A	3814734	splicing regulator|protein_coding
2358171	0.0683462	8.04559	0.500584	0.619571	0.662347	-6.86295	ENSG00000117360	PRP3 pre-mRNA processing factor 3 homolog (S. cerevisiae) [Source:HGNC Symbol;Acc:17348]	PRPF3	2358171	splicing regulator|protein_coding
3836044	0.0553036	6.32549	0.472841	0.63905	0.68068	-6.87661	ENSG00000142252	gem (nuclear organelle) associated protein 7 [Source:HGNC Symbol;Acc:20045]	GEMIN7	3836044	splicing regulator|protein_coding
2391647	-0.0506116	9.04651	-0.449235	0.655831	0.695806	-6.88763	ENSG00000160075	SSU72 RNA polymerase II CTD phosphatase homolog (S. cerevisiae) [Source:HGNC Symbol;Acc:25016]	SSU72	2391647	splicing regulator|protein_coding
2325526	-0.0450185	8.75387	-0.432265	0.668009	0.706587	-6.8952	ENSG00000133226	serine/arginine repetitive matrix 1 [Source:HGNC Symbol;Acc:16638]	SRRM1	2325526	splicing regulator|protein_coding
2694617	0.0443544	6.97467	0.384349	0.702877	0.738744	-6.91503	ENSG00000240682	ISY1 splicing factor homolog (S. cerevisiae) [Source:HGNC Symbol;Acc:29201]	ISY1	2694617	splicing regulator|protein_coding
3854892	-0.0411994	9.02916	-0.360788	0.72027	0.75399	-6.92393	ENSG00000130520	LSM4 homolog, U6 small nuclear RNA associated (S. cerevisiae) [Source:HGNC Symbol;Acc:17259]	LSM4	3854892	splicing regulator|protein_coding
3645565	-0.037472	7.65136	-0.339654	0.736001	0.768351	-6.93144	ENSG00000131652	THO complex 6 homolog (Drosophila) [Source:HGNC Symbol;Acc:28369]	THOC6	3645565	splicing regulator|protein_coding
4000269	0.0404471	6.46362	0.296519	0.768459	0.797912	-6.94537	ENSG00000046647	gem (nuclear organelle) associated protein 8 [Source:HGNC Symbol;Acc:26044]	GEMIN8	4000269	splicing regulator|protein_coding
2477980	-0.03938	7.5771	-0.282405	0.779176	0.807318	-6.94952	ENSG00000152147	gem (nuclear organelle) associated protein 6 [Source:HGNC Symbol;Acc:20044]	GEMIN6	2477980	splicing regulator|protein_coding
2772017	0.0298558	8.49126	0.277195	0.783143	0.811332	-6.951	ENSG00000083896	YTH domain containing 1 [Source:HGNC Symbol;Acc:30626]	YTHDC1	2772017	splicing regulator|protein_coding
3855410	-0.0242922	8.15259	-0.263911	0.793284	0.820529	-6.95465	ENSG00000064607	SURP and G patch domain containing 2 [Source:HGNC Symbol;Acc:18641]	SUGP2	3855410	splicing regulator|protein_coding
2694598	-0.0186089	7.96826	-0.166644	0.86854	0.886133	-6.97594	ENSG00000172780	RAB43, member RAS oncogene family [Source:HGNC Symbol;Acc:19983]	RAB43	2694598	splicing regulator|protein_coding
2949431	0.0204462	7.1539	0.135351	0.893054	0.90771	-6.98075	ENSG00000204392	LSM2 homolog, U6 small nuclear RNA associated (S. cerevisiae) [Source:HGNC Symbol;Acc:13940]	LSM2	2949431	splicing regulator|protein_coding
2403740	-0.0104396	9.34055	-0.129946	0.8973	0.911179	-6.98148	ENSG00000116350	serine/arginine-rich splicing factor 4 [Source:HGNC Symbol;Acc:10786]	SRSF4	2403740	splicing regulator|protein_coding
3980887	0.0133937	9.30541	0.121181	0.90419	0.91722	-6.9826	ENSG00000147140	non-POU domain containing, octamer-binding [Source:HGNC Symbol;Acc:7871]	NONO	3980887	transcription regulator|splicing regulator|protein_coding
