# Supplementary material for: Splice variants as novel targets in pancreatic ductal adenocarcinoma
Source: Sci Rep. 2017 Jun 7;7:2980. doi: 10.1038/s41598-017-03354-z (PMC5462735; doi:10.1038/s41598-017-03354-z)
Supplement: Supplementary file 7 — Supplementary Table S6 [file 41598_2017_3354_MOESM7_ESM.xls]

## Sheet: 7A
Supplementary table S6. 121 genes found to have AS signatures in PDAC were also found to have skipped exons across human tissues
number	gene symbol
1	PKM2
2	FN1
3	SULF2
4	LTBP1
5	PPP1CA
6	PFKP
7	STAT1
8	PFKFB3
9	ITGB4
10	APLP2
11	APH1A
12	VCAN
13	TSPAN15
14	OGDH
15	C10orf119
16	SHC1
17	FAM114A1
18	RUNX1
19	IFNAR2
20	SPIN1
21	CLSTN1
22	CALD1
23	ARRB2
24	MYD88
25	MGLL
26	CLTB
27	TGFBR2
28	EFHD2
29	KBTBD2
30	RALY
31	PRMT5
32	BCAS1
33	YAP1
34	MAGED2
35	CDC42
36	ANXA6
37	GIPC1
38	COL5A1
39	H2AFY
40	MTDH
41	MPZL1
42	SYNJ2
43	MRVI1
44	ATXN2
45	KIAA0196
46	TNIP1
47	RAN
48	MLX
49	LTBP4
50	ADAM15
51	PDLIM5
52	SYTL2
53	ARHGAP5
54	STK39
55	MXRA8
56	SYNE2
57	TMEM59
58	TRIM37
59	CAST
60	AFF4
61	WARS
62	PFDN1
63	CBLB
64	CAMK2G
65	PLSCR1
66	ABLIM3
67	C1QC
68	VRK3
69	ZDHHC7
70	SERGEF
71	ZNF341
72	NIN
73	PRKAR2A
74	HSPH1
75	CCND3
76	MAPK14
77	TARBP2
78	PIP5K1C
79	C19orf28
80	ITGB1BP1
81	FMNL1
82	MAP4K4
83	CDKN3
84	PTK2B
85	DBN1
86	NFATC2IP
87	RENBP
88	TCF3
89	C1orf38
90	BTBD10
91	ARHGEF1
92	U2AF2
93	EPHB4
94	R3HDM2
95	CAPRIN2
96	IMPDH1
97	BID
98	LRP8
99	COL16A1
100	C18orf1
101	MFAP2
102	TTYH1
103	OSBPL5
104	DEDD2
105	GAL3ST4
106	PPP4C
107	SLCO4A1
108	MAP7D1
109	EPB41L3
110	MMP28
111	BAX
112	EMP3
113	TPM2
114	ARHGAP9
115	TRPM2
116	MYH11
117	EVL
118	DYRK2
119	FNBP1
120	LRRC20
121	SPOCD1
