# Supplementary material for: Splice variants as novel targets in pancreatic ductal adenocarcinoma
Source: Sci Rep. 2017 Jun 7;7:2980. doi: 10.1038/s41598-017-03354-z (PMC5462735; doi:10.1038/s41598-017-03354-z)
Supplement: Supplementary file 8 — Supplementary Table S7 [file 41598_2017_3354_MOESM8_ESM.xls]

## Sheet: Sheet1
Supplementary Table S7. Sequences of real-time PCR primers for the validation of AS signatures
Gene	Probeset	Forward (5’ – 3’)	Reverse (5’ – 3’)
C1QTNF5	3394318	CAGGTGCCTGGGGTCTACTA	CTGGAAGAAAGAGGCAATGG
SLC17A9	3893106	GCTGGATCTTCAACGTGGTT	TGAATAGACTGGCCGGAATC
NR1I2	2638214	ACGCTGACAATCAGTTAAACACA	AGGTGCATGTAAATGGTTCTTCT
C6orf106	2951248	GGGGCCTACCTCAAAGGAG	CCGCCTCTTCACAACCAAG
ABI3	3725615	TGCTAATTACAGCCCCCAAC	GTGTCTGGGGTCCAATGTG
OTUD5	4007664	TTAACAGGAAGCGGAAAAACA	ACCTCCACAGGACGGTTGTA
MDFIC	3020018	GGTGTGCGCCTGTAGTCC	CTGGAGTGCAGGTTGGAGTT
DCAKD	3759556	CTCCCCAGCCAAGCTGTC	GGGCCAAAATAATTGGGAGA
ROBO1	2683766	ATCCCAGTTCCTCAAGCTCA	TCCAAGTACCTGCATTTCTGC
	2683792	GATGGAAACGGAACTGCAA	TCTTGGACCATTCCATTTTGA
	2683870	CCAGAAGACGTGCGAGTGT	GGAGGGTACTGGAGACAGCA
	2683871	GCTGCCTCTTTACAGCTTCC	GCACCCCTAAACTACGCAGA
LRP8	2413224	GAGAACGAGGCCATTTTCAG	TGTCATGTGGGTTGTTGAGG
	2413229	CGGAACTATTCACGCCTCAT	ACGGTAGGAGAGGTCACACC
	2413242	GACGACGACTGTGGTGACG	GTCCTCGCAGTCAAACTGG
HPRT1		CCTGGCGTCGTGATTAGTGAT	AGACGTTCAGTCCTGTCCATAA
RPLPO		GCAGCATCTACAACCCTGAAG	CACTGGCAACATTGCGGAC
S16		GTCACGTGGCCCAGATTTAT	TCTCCTTCTTGGAAGCCTCA
